# Supplementary material for: Genetic Codes with No Dedicated Stop Codon: Context-Dependent Translation Termination
Source: Cell. 2016 Jul 28;166(3):691–702. doi: 10.1016/j.cell.2016.06.020 (PMC4967479; doi:10.1016/j.cell.2016.06.020)
Supplement: Data S1. Supporting Data, Related to the Experimental Procedures — (A) genetic_code_predictions_ciliates.tar.gz: Genetic code predictions for 27 MMETSP ciliates and the peritrichous ciliates Carchesium polypinum and Campanella umbellaria. For the sequence logos the codons underlying positions 1-64 are (in order): TTT, TTC, TTA, TTG, TCT, TCC, TCA, TCG, TAT, TAC, TAA, TAG, TGT, TGC, TGA, TGG, CTT, CTC, CTA, CTG, CCT, CCC, CCA, CCG, CAT, CAC, CAA, CAG, CGT, CGC, CGA, CGG, ATT, ATC, ATA, ATG, ACT, ACC, ACA, ACG, AAT, AAC, AAA, AAG, AGT, AGC, AGA, AGG, GTT, GTC, GTA, GTG, GCT, GCC, GCA, GCG, GAT, GAC, GAA, GAG, GGT, GGC, GGA, GGG. (B) Genetic_code_predictions_MMETSP_nonciliates.tar.gz: Genetic code predictions for 636 MMETSP non-ciliate eukaryotes. Sequence logo codons as previous. (C) ciliate_codon_usage.txt. Ciliate codon usage. (D) peptides_confirming_W-UGA.txt: Peptide sequences from mass spectrometry confirming incorporation of tryptophan into C. magnum proteins. (E) mass-spec_run.xls: Summary of EasyProt analysis of mass spectrometry data. (F) P_tricornutum.genetic_code_prediction.pdf: Genetic code prediction and codon usage for P. tricornutum. (G) minia_asm_k.85.tRNAscan-SE-cove10.txt: tRNAscan-SE tRNA predictions for main C. magnum genome assembly. (H) tRNA_UCA_raw_reads_aragorn.txt: ARAGORN tRNA predictions wth UCA anticodons in raw genomic DNA sequence data. (I) 14671__len__38937_tRNA_UCA.sam.gz: MMETSP RNA-seq reads mapped to contig 14671__len__38937. (J) 14671__len__38937_tRNA_UCA.gff: tRNA and surrounding CDS annotation for 14671__len__38937. (K) 14671__len__38937.30-89nt.sam.gz: sRNA-seq data (30-89 nt) mapping to contig 14671__len__38937. (L) 1397__len__25408.sam.gz: MMETSP RNA-seq reads mapped to contig 1397__len__25408. (M) 1397__len__25408.gff: tRNA annotation for contig 1397__len_25408. (N) 1397__len__25408.30-89nt.sam.gz: sRNA-seq data (30-89 nt) mapping to contig 1397__len__25408. (O) 77_Sanger_seqs_to_tRNA-Trp_27450__len__809.sam.gz: Sanger sequences for clones of RT-PCR targeting tRNA-Trp(CCA). See ‘Q’ for associ [file mmc2.zip › supp_data/1397__len__25408_V1.gff]

##gff-version 3
##source-version geneious 7.1.4
##Type DNA 1397__len__25408
##DNA 1397__len__25408
##ACTGCTTCTTTCTATAGCATTCATTCCCTAAATTCTTCTC
##CTCTTCTGCCATTTGCACCTGTTTTTACTCTTCTGTTAGG
##TTTTAAGGCGGGGATTATTAAGTTTACTGAGGTTATGGAG
##TAGGCTGGGATGATGGAGTAGGTTAAGATTACGGAGGAGT
##GAATTCTTACTCAGAAGGTGAATTAAAGTTAATCCCCATA
##GCTACTCCTAAGCAATCCATAAATCGTTGATCCTGCATAA
##ACATCTGCATCATTTAAGGGTTAGACTGAGCCAATTACAG
##CATTTATATGAAATCTTACTGTTAAAAATAAGCCGCTGTT
##CTTGGATTGGCCATAAGTTTCGCCATGTTTTCAGCATTGA
##ACACGTTAGCTAGTGGATTTTATGCTTTTTACTTTTCTTA
##TATGGATGCTTATTTACCGTCCTTCAGCTGCTGGTTTTCC
##GGCTCCAACTCTAACGCCTTGTCATATGTTTATACAGCAT
##CGTCGTACTTTTAAAGGTAATGCTCGGCCAGTGCTTTGCG
##GGTATATCCACGGACCCAATCTGGTTTTAGGCTTACACAC
##TATTAAGCATCTTCCAAAGCCTCCTGGTACTTGCCCAAGC
##TAGCATAGCAAGCACTGCGATTCGAGAAAAATACGTGGTC
##AGATGGATCGTGTTCTATTGCTTTGGTAAAGTGCTCAATT
##GCTTATTGGTAATTCTTAGCAGAGAACTCCTTGTTGCCTT
##GGTCTTTACATTAAAGGGCTAATTCACGACTCATTTTTAT
##TTTCTAGATTTTTTCGGTGAATATGAGTAGGTTATATAGG
##AAAATGGAGTTAAGATCCACTAATTCTAGCTTTGATTAAA
##GCCCGATTAAGCAGAAAATGCAGAGCTTTGCTAATAGAAG
##TTTAACATAGAGTGTTAGTCCTGGTAAGAGGAGAGATAAA
##AGAGGGGTGCAGAGATATTAGACTTATATTGAGAGGAGGA
##ATGCTGAGCAGCAGGTGTAAATGGTTCAAAATAGAATCAA
##TGCTTTAATTAAGCAAGAGGAAAGGACTTAGAAATAGATA
##TAGAAGGATAACATGATAGCCTAGTAGCTTGAATAGAAGC
##GATTGAGAAGAGAATAGGTAACGTCTAATTAGGATTTGTA
##GAAAAAGAGAGAATATAGAGAGACTAAGCAGAAGCAAGAG
##GAGGAGACAAGGCAGAAGAACTAGGAGAAAAGGAATAGGC
##TGAAGGAGGGACTGGCCGATGCCAAAAACTAAGTTTATTT
##GTAGAAGAATGAAATGTTCAAAGCTGGAAAAGAGGAAAGA
##CAGCTGTATTTATAAACTAAAAATGATATAATACAAGACT
##ATGTAAGAAACAGTAATCAAAAGTACTAAAATGTAAAAAA
##TGCTAAGGTGAAACATGCAGAGAAAAGAACAAAAAGTAGT
##GATAACTGGGTTAGTAATCTTACCTAAAAATACTAGTAGA
##AGATATAAAGTGATAAAGCCGCATAAGATCAAGCAAAAAA
##ATAACTGTAAGAACTAGAAAAGTATGAGCAGTAATTAATA
##AAACGTCTAAATGATACCATACAACAGCGATAGAGCACAG
##GTAACACTGTCAGAGAATTAGAGGAAAGAAACAAGCAAGT
##TTTAAGTATTTAGTAATAAAAGATGAATTTACGTCAAATC
##TACGAAGAAAATTTAGAGAATCCAATACAACCAACATAAC
##CTGAAGTTCTAGCATGGGAAAAACTAGTAAAATTTACACT
##AGGGATACGATGATCTGCCCAAGATGGTCAAAATGCGTGT
##AGAGTCTCGTGCATTATCTGAGCGTAGTTTCCAATCTCTT
##GGAAATTAAAGTTTTTTGGTAGACTATGACATTGAAAGCT
##CCAATATAACAAAAGACCACTAACGATTCATGCTTATAAT
##AAGAAAACGTATACAGCAAATAGACTAGATAAATGAGACC
##TGGAATCTTAATGGATATTTTGAAGCTTTAAAGTAATTAT
##AAAGATGTGATATTGCAGTATAGACAGATTGCATGTCATA
##GATATTGAATAACACTGTTATAAATACTAATAATATAGAG
##GCCTTCATGTCTATGTTTTTACGAGTTTCTAAAGCGAAAA
##GCCCGAAAAGCTTAAGTATTGCTGCTCGTGGAACTAGCAT
##GGCAATACAGTCCGTAGGTAACTCAATACAACAACCTCTG
##ATGCTAAACTAGCGGCATACATAGGAATTCTAAACAGCTT
##GAAATTTACTATAAACAATAAAAGAAATAGAAAGGAACCT
##TTTAAGATCTGAGCGGGAGTTAGTGGGACTGGGAGACATC
##CAATTTTTCCTAGAATTCCTCGCAAAACGCCTTCCGAAGG
##AAGAGTAATTATAAACCTAATTTCCACACATGTTTTTAAG
##CCTTGCAATTTCATCAAGAACATTCTCTAACTCCTCCTCA
##TCTTCTCTGTCCTACAACGACGGTATCAAAATCCTAGCTT
##CTTCTGTAGTCTTAGGACACAAATTCATCATTAACACCAC
##CTCTACCTATGAAAAATTATGATTTGTTAAATAATCTCTT
##AACTAATCAGCAATATCAGGGTCAGGGAAATAATCAAACT
##TCCTTGAATAATGCAAAAACTTCTCAAAATTAGTTTCTCT
##ACGTCTTGGATCCTATTATTACAATCTAGCCAGTAGTTTT
##GATACTTCAGGTATACTTATAAGGTTAGCATTAGTGAATT
##CTGGGCCTAAGCGTACCAATAACTCGTCCATTTCCTGTAA
##TAAAATAAATGGCGGTGTCAGTGTCAACATCAATAGGACT
##TTTGTCTCTTTTCCACGAAAACGATACAACTTTAAAAGTT
##TATGCAATGCAGTAACTTTCTTAAATAGCTGATTTGTTCT
##GGCATGAAATAGCAGATTATCTTACAGAAATCCACTCTCT
##TGCCCTAGATTCATCTTTCTAAGAGAATCGACTGGCTTCT
##TATCTAGCTGCTTAGATATATTATCATCTGGAGTAACACT
##CTGAGGCACTTGAACTAGCTTTGGAGTCTGGTGAGTACTT
##TGATATCACTAAATAAACTGATTTTGTCAAGGTTCTAGTC
##GCCCGGTGTATTGACGAGTATATTCAGATTAGAGTTAACA
##ACTATGAAGCTAGAAATGAGTCGGATAAGAGGGAGATTTC
##GTAGAAAATGGAGTTTGTGGTGGAGCAGATGTTTGAAAAG
##TGCTTTGGGGACTAGGAGTATAGGCAGGCAATTGGAATTG
##CTATTGAGTCCCGGCGGCTGGATAAATTAGAAGAAGCTGT
##GAGGCGGTCGGGGACGTAGTGGGACTTGCTGCTGTACTCG
##TATACTTTAGTAAAGGATGTACTGAACTTGAGAGAGTTTA
##AGCAGGATGTGGTGAAGAGTTTGGCCAAATTGCATTTAGA
##GCAGGCCAATTAGGATTACAGTGCTTTATTGGAGTGCTAG
##ATTTTCTTGTTTGAGCCACTTGCTGTTGCAACTATGCTGA
##AGTAATTAGCTGAAGCCAATAGTGATTTAGCGATTTAATT
##AGCATTTGATTTAGTGGAAATATAAAATCAAGGGTTTTTG
##TAAGAGGTTAATATTCAATTAGATACTGAAGCACTACCGT
##TAATCAAGGAAATTCTAAGTAACAGACCCACTATCAAGGC
##TAATTTAGACTTCTTGACTAGAAAATCCCAATGCGACAAA
##CTGTTAATCGACAACTTAAAATAAGCGATAGACTCTAAAA
##ACTCTGTAGTACACGGTGGAGTGATTCTCTCTAACGCGTT
##TATGAATGCAGGTACAACAAATGACAGTTTCCTCCGTGAC
##AACTTAGACTGGGTGGCACGGGCCACCAACTGGTCTAAAT
##TCAGTGCAGCCGCCTCCTTAGGTGTAATCCACAAAGGAGG
##ATTTGAAAATGCAATGTCAATTCTCCAGCCCTACCTACCA
##GGCCCAGGCGGCTCATCAGGGTCTCCATATGCAGAAGGAG
##GCGCTCTATACGCATTGGGCTTGATCTACGCTAATTTCCA
##GAACTCAGACACTCTCAACTACATTCTAAACGCCTTAATG
##AACTCCAGCCAAAGCGAGGTTATACAGCACGGGGCCAGTA
##TGGGTATAGGACTACTAGGAATGGCAACTGGTGATTCTAA
##TTTGTATGAAAGATTAAAGGAAGTAGTGTTCTAGGACAAT
##GCCAACTCAGGTGAAGCTGCTAGCTATGCAATGGGACTGA
##TTATGCTAGGCACTGCTAACTAAATGGCTATTGAGGAGAT
##GTTGACCTTTGCTAGGTAAAATCAGCATGAGAAGATAATC
##AGGGCACTTTGTGTGGGACTGAGTCTTATTATGTATGGAA
##GGGAAGAGGAGGCTGATACTTTGATAGAGCAGTTGTTGTT
##GGATAAAGATGCTATATTGAGGTATGGGGCGTCATATACA
##ATGGCGACAGCTTATGCAGGGACAGGGAATCCTAGGATTA
##TCAAGAAATTATTGCATGTTGCTGTAAGTGATGTAGATAA
##TGATGTAAGAAGAGCTGCTGTTACTGCTATAGGATTTGTA
##CTTTTCAGAAAGCCAGAGCAAGTACCTAAAATAGTAGCTT
##TGTTATCGGAGAGCTATAATCCTTATGTTAGGTAAGGAGC
##TGCTTTTGCTATAGGAATCGCATGTGCTGGCACACCCAAT
##ACAGAAGCACTTACACTCTTAGATCAGTTGACCTCAGATA
##ACACTAATTTTGTAAGACAGGCTGCGTATATGGCCACTGC
##TATGGTCCTTATACAAAGCAATAAGTAAATGACACCTAAA
##CTAGATAAATTCAAAGAAAAGCTAGATAAGATAATGGGAG
##ATAAGCATTAGGAGTCTTTGACCAAAATGGGTGTTATTTT
##AGCACATGGCATACTTAATTGTGGAGGTAAAAACGCTAAT
##ATAAAATTACAATCACCAACAGGACACAATAGACCACCAG
##CTATCGCCGGCTTAGTACTCTTTCTACAGTTCTGGTATTG
##GTTCCCCATGACACACTGCCTATCCCTAGCACTTCAGCCC
##ACTGGGCTAATAGGAGTCAATAATAAGTTAGAACTTCCCG
##GTGGATTCAATTTCATGAGTTATGCTTCTCCATCACAATT
##CGCTTATACTCCAAATGTAGAGCCCCCTAATGTAGAAAAG
##ACTACTAAAGTATCTACTGTTGTTTTATCCACTACAAATA
##GAGCTAAAGCCAGATAAGCTGCAAGAAGAGGGGAAAAGAT
##GGATTTAGATGAAAACAAAGAACAGGAAGGTAAAGAAGAG
##GAGGAGAAATAAGAAGAGGAAAAGTAGGAAGAGGAACCAA
##ATGAGGAACTTTTGACTAATCCTAGCAGGATCTTAAGTTA
##ATAGCAAAGATTCGTCAAGTTTTTCGAAGATGGGCGGTAT
##ATGCCAGTTATATAAGACAGAAAATAAGGAATTGTAGTAT
##TGATTGATAGACAGCCTGATGACGAGGAAGAGATACTGTA
##GAAGTTTGCACAGGAAAAGCAGTAAGAGCAAGTAGAGGTA
##CCTGAGGAATTTGAGTTTAATGAGGAAGAGGAAACTGGAT
##AGTGATAGGATAATTAGGATATTTTATATATGGAAGAGTT
##ATTTAAAGGAAAAATCACTGAAGTTGGAAAACAAGCGTAG
##AGTGTTGTTTTTAATAAGATTAAGTTCCTATTGCAGCAAG
##GAGAAGTAGTTTTAGGGGGAAAAGTGTAGTTAGATAAGGA
##AATAGAGTAGATGTAGTAATCTGCAGGAAATAAGGAGGAA
##CTGATTAAGCAAGAAATGCTGAGAAAAGCTGAAGAGGAGC
##AGTAAAAACTTCAGCAAAAATTGTAATAAGTGTAAAGAAG
##TATTGAGAAGTATTCATCACCAGAGCAAAAGAATGGAAGT
##CCGTAATAAAAGGTCACTAGGAAATAGTATATGGAAGAAC
##TAAAGCTAAAGGAAAGATAGCATAAATAATAAGTAAGAGC
##TTATATTCAAGATTAGAAGTTAAGAGTAGAAAGATAAAAG
##AAGAGATAAATAGAAGCTTCAAGGAAAATATCAGAGGAAA
##TAAAGAAAAATAGATAAAATGGAGTCAGAATGAAAGAAAT
##TAAGGAGTAAGAAAGGCTATAGAAAGTTAAAAAAATACAA
##GAAAATATATAAAAAAGAAGAGAGTAGCATAATATATTCT
##TTAGGAGTCCAAATAGAAATAATCCTCCTTTGTATAAAAA
##GTTTGAAAATTAAGCCTTGTTATAATAGCAAGCTGAAGAG
##TAAGAACGTTAAAGACTTTTAGCATAGAAGAAACTGTAAT
##ATTAGCCTATAGACTATGATGAAATAAAATAACACTCATA
##TAAAGTTTAATCTCTAATCCAAGAAAATAGAAAACGATTT
##TACAAGGAATTAAACAGTAGAGATTTAGATAATTAGATCA
##ACTATATAACCAAAAAGACTTCTATAAGCTAAAAAGTCAT
##ACTGTAAGATAAATAAGATAAGCTGGAGAAAGAAAGATTA
##GCCAATGAAAGACTGTAATTAATTGAAAAACGTTCAAGAT
##ATGCTGATTTAGTGAAAGAAATGTTTACACCTTCAATAAA
##TCGTATAAAAAGACAAGAAATTGAAGATAGAGTTTAGTAA
##TTACAGCATCCTTAGCTCCGTATACGAAAATAAAGCGGAT
##AATCAGCTAGAGCTGTTTCTGAAGGAAAGAAAGATAAAAA
##ATAGTTTAAATCATTTAAAAATCAAAGAAAATCCCAAGCT
##AAAAAGCAATTAGAAGTTGAGTAAAAGATTATAAGGAAAG
##ATTATTTAACAGAAATGAGAAATAATCGTTAGTAAAAGCC
##AATAATTCAAAAGGGCTCAATTGATATAAGTTCTGAAATA
##AATAATCATAGTCTTAGTCCCGAAGAAAAAGTAGAAAGAC
##TAAGAGCAAAAGCTGATAAATTAGACATGCTGGCAAGATC
##AAAGGAAAGTGGATTGAATTTAAGGGATGTAAGAAGTATA
##AAGGAATCTGAAGATATAGGAGACATGTATCTTGCATCAA
##TAAAAGCAAAATTAGCAATACTGGAACAATTTTCACCATT
##AAAAGATTAGTAATTCATTTAATATTTTTAGCTGAAATTT
##CTTCATGGGATAAGAAATTGTAGTATGAGTCTTCTAACTT
##GACTCAAGAATTCTTGTATATTTAATCATCAGATCTTTCA
##AATTTTAAATTCCTCTAATGAACTAGTATAATACTATAGT
##ACAATCAATTGGGATGTGTATATAATTTTTATAAGTCTCA
##ATCGTGTATTTCTGTTAAAAAAAGTATTATGATTCATAAT
##AAATCACTGTCTATTGATTAAAATGGTGTTTCCGACACTT
##ATAAGTTTAATTCTTTTGCTTTCTGTATTAGTAGAGTAGG
##GGAGTTTATTCATTATAGAACTCTGTAATTCAATTGCAAA
##GGGTTTCCGTATCTAAGGTATTATTGCTTGAATTACATTG
##AATAACTATTTAATTTTATTAATCTATCAGCCCCCGATAC
##AAATTCCTTCTTATAATTTTACTCTAAAGTTATTTTATTA
##AAGTTGCTTTGAATTTTATACTGCTCATACTTTTAATCAA
##GATTTAATATAAATGCATAGATAGTTTATTGAAGAATTGA
##TAACTGCCCATATGATATAACCTCTTATTAACCTTAAGAC
##GAAGTTCTACTAGATTATCTAAACCGTTTGGCTCTTATTA
##TATGGTTAAACTGTCTGTTTTGTGATAAAAATTGTGATAA
##ATCAGCTTGTTAATCTTAGTGATTAACTTAAGAAGAGAAC
##TATGGTGCTTATATTCTATGAACACTCCCATATCCTCTAC
##TCTTTAGTTCAAGATTTTGTACTTACTTAAAATTTTAAGC
##CTTTTATAACGGAGGTTTTCTATATCTTTACTGTGAATAC
##GATCTACGATTCTATTTTTGCTGGTTTAGTACTAATTTCT
##TATTATTAAAAGTTGGATTATTAGTAGGTACTTTCAACCA
##TTATTTTTCCCTTAAATTCGTTTATTGACTAGGTTAACTT
##TATTCATCCACTATAAGCTTCCTAGCTAAACTCTACGATC
##TTGAATTAAGTCTTTTCTAGTCTTCTTAAGTTTCATTGGA
##TTATTCATCTTTCCTTTGATAGTACATCTACTATAAGCTT
##TCATAATCCTCTATGCTAGCCTATTTTAATTTTGCACTTT
##GCGTTAATTTCTGGTAGCTTTTCTCCTTTTAAAACATTTT
##TCATTTATTAGTTTTTGGTGGATTTATAACAATTTAAGTC
##TTTTATCTAACTTTCCGCTTTCTTTTTGTCTAAACAAGTT
##TAATGTCTCTAAGATCTCCTATACTGATATTTTAAATATC
##ATCAGAATGCATTGATTTAAAATCAGATTCAATACTATCA
##TTAAGTTGAATAACTTATCTATTGGGTGTTATATTTTATT
##TATAGGAAACAAGCATATCCTCTTAGTGAAATTCAATAGG
##TTAATCTTATTCAACATCAAATAGTTCTAATTTCTTAGAC
##AATGAGGGAACTTGGGTAAGAAAGGTTACTGTACTTGGCG
##AATCAAGATCTCCACTAAGTCTCTTTTACTCTACAAATTT
##CTTTACTCTTTTCCACAACTTACTTTACTCTCCTTACTGT
##TTTTATAGATCAAAAGGACATGAAAATATGAAACCTTGAA
##AATCTTCTTCACTTTCAACTGTTTGCACCTTTTCTAATAG
##ACTGTTTTTGCCTTTTTAGCACATTTCATTATTATCCTAG
##TTGAGTTTATTCAGCATGATATTTACACTTATTTTATTTA
##CTTTATTAAGAAAACTATCTTTTTAAAACTAATATTCAGC
##ATGTCTTTAGTCAGGTATTAGTACAAATTATTCTCAATCT
##TATATTATCTTTTATCTGTAATCATTTAGTAATTCTTTAA
##ATTCAACAACATGTGGAAATTCATAGTAAATCTGATTTTC
##ATCATACCAAAATTCTAGCCCATCACATGTTTTTATGTAT
##TGTATTTCTGGTCAGTATTTACTTACAAAATAATCTAAAA
##TCCATAGTAACTAAATATCCTCTTCTATATCAATATCACA
##TTAATTCTACAAAGCCTAAAGTTTTGCTCAATTATCAGAA
##TGCTGATTCTCATACTTATATTTAAGTCTAATTATTTTCT
##TAGATTTGTACTTTTTCTAACTTTCAATAAATTCTCTTTT
##CTACATTAGTTTGATTAAATCAATCTTTTACTAAAATTCT
##TAGCTATTATAGAATGTAGCTATATTATTATGGGGCTAAG
##CAATTGATTTTTATTGTTATACAAATTATGCTAGGAATTA
##TTAAGCAGGATGCTATTTTTTCCACTTTTTAAGTAAAGGG
##TTTACATAGATCTTTTCCCCGCTTTAATTAGTAGTTTCTT
##CTCATCCCGGTGGCAAAGGTAAAGACAGTGCAAGTCTGGC
##TACCCATAATAAATACGGATACTCAAAAATTCCTAATTCA
##TCAGCCTTTTAAAGCATTTTTTCTGGAGTGCAGCATAATC
##AATCTAAGTTACTTTTAAATTTATGCTCATAGTCATCATT
##TTCTAATAATTACTAATAAAATTAGTATGTTTAGCTTTGT
##ATATTGCTGAAAGTTTTAGATTTAAATGTTTTTACTGTTA
##TTTATTACTTTTCTTAATTATAATTTCCTATTGTATTAGC
##TCTTTTAGCAGATCTTTTGAAAATCAAATTGTTTTACTGC
##TATGTTAAAAGATTTATGAATTCTCTTCTGTATTGTAATC
##GTAATGGATGGGATTAAGTGTATACATTTGTAATACAATT
##TTAATACACTACTTTTCCATCTGGTAAAATCCACTTTTTT
##CAATTCTTTGGTAGAGGCTTTTCTAAGCAATCTTATACAA
##AATCTCTATAGTAATCTAAATCAGTGTAATAGCAAATTCC
##TGCATCCTTACAAAACCTTTTGACTTCTTTCTAGTAAAAT
##TCTTTAGTATATAGGAGTAATTTATTTTGTATTTACATTT
##TGATTAATAATGGTAAAAATTTAAAGCTAATATTTTAATC
##AAACTATTAGAAATACCTTGTAAATAACTCTTTATACATC
##TTTATGACTATATTTGCTATCTTTTACACTGTAATTTAAA
##TTAATCCATTATATTTCATATATACAAAGTACAGACTTAT
##TATAAAAAATATTTTCATAAAGCCACAAATTTAAATATGC
##CTTAAACAACCTAAAATCTACTCTATAAATAAACAATCCC
##TTCTAACCTCACAATCCTCCCATAACACGCTCTCTAGCCT
##TAAAACTCCATCTCCCATTATAAAAATAGTGGCTATCAAT
##GACAGACCCTGCCTCTAAGATACTAAAACGCGACGGAGAA
##GTCACAGAACTAGAATACCAAGTGGCGAGAACCCTTTCTG
##AATTAGAACTTAGCAATACGGAGCTAAAGCAAGATATCAG
##AGATGTTTACATCACAGGAGCTACAAATTTCAAGGAAACT
##GGGTCAGGGTCAAAGAATGAAGCCCTAATCATTATGATCT
##TGTATCGCTCAATGTCAGCAACCAGAAGAGTCCACAGTCA
##GTTGGTATAAGAGCTAGAAAAGAGATTTAAGAAGCCTGTA
##GTATTGATCTTCCAGAGGAAAATATTACCCAAGTACTTGA
##AAAAGAAGGGTGAGCAGTAAAGACCATTCTCAAGGACCTT
##AACCAGCGTGCATGAGGAGATTCTTAATGATTTAATCTTT
##CCTTCAAATATTTTAGGGAAAAGAATAAGAATAAAGTCAA
##ATGGCAGAAGGTTGATCAAAGTTTTCTTAGACCCTCAGGA
##CCAGGGAGCAATTGAAGACAAATTAGACACTTGGTAAGAT
##GTGTATAAGAAGCTTACTAATAAAGAAGTACAGTTTCTGT
##TTCCACAGTCAAGAGAATTTCCTATTTAGTCGTAGTTTAA
##TGTTACTTCAGTGAAAATTGGTGTTTAGAGGGAAATATAA
##AAATGGATCCAGATCCCATTGAACTGTTCCAGGAGAGTCT
##TATTGGAATTAATACAGTTAAAGATAAGGTCTTTGAGGTA
##TCAGGAATTATGATGGGATATAAGAAGCAATATGCAGAGT
##AATTAGTATAGCAATGGTTAAAGCACTTTTTAGAATTCTT
##AGATGAAAGGCGGAAACTTGCTATGCTTTATGTAATGAAT
##GAGGTTGTTTTGCAAAATGGAAGGGATTCCACTGAGACTT
##AGTACTTAAATGAGTTTCCTAAGATAATAGATCAGGTTTT
##GATTAACTTGAAAGAGCTAAAGAGTGAAAACTTGCTTTAG
##GAGCTAAATAAAATTGTGCTTATATGGGATGATCCTAGTA
##ATTAGGTGTTTGTTTCTAGTTATATACAGTAGTTAAAAAG
##CTCAATTGAATAAACTATAGAAGACATTATTGATGAACGA
##ACTGGAGCTACTGTTATAAAGGAGTTTGAAATAGGATAAA
##TGCTGGAAAATTAGTAAAAGATATCTGATAAAAATAGATT
##TAAGTTTAAAGAAGTTGAAAAAATACTGAATACTAAGGAT
##ATTAGACATTCTAATCTAAACACTGAGGATTTAAAAGTGT
##GGCTTGAGGAATAACAATAACAAATTGAGAAAACTTTGAT
##TGAAAACACAAGGTGCATTATCACGTGCTCTGAAATATTA
##ACTGATGAGTTTAAAGAGTATGAAGATTTTCCTAGGTATC
##TTGATGAAATTATGAAAAATAATAATTAAATAGCTGTTTT
##TTAGATGTTTTGTTCATGTTACTTATTATATTTAAATAGA
##TTATACTTAATATTGTTGTACTACTGATTAAATCTGTTTA
##TTTATAAAATAGTACTGGTACATGGAATAAATACTTTTAA
##CTAGTCTTTTTGAATTATATATTAACTACAAAATGATCTC
##TTCTTCCAAATCTGACAAATCATCAAGTACTTTTGGCTTA
##TATTAAGACGTAGGCTATTAAACACTTTTAGGCTCATCTT
##AAAGATTAAATGACATCGGCTATATTTGAAACTTTGGTTT
##ATTATCAATATTATTGAAAAAGCTCCCTCCCTAAGCCTTA
##TTAGCAAGTTCTTACTCAATATTTCTTCTATCTCTTTACA
##CATTCTTTTAATTATCTTGCGCAATCAGGGAGTTATACGA
##TGCTGGATTGAATAGATCATTATTATTGTTTTATTCAAGC
##AAGTGGCTCCTATCCCTTCCTGATTAAATGCTTTTAACTT
##CTTAGATTTCCGATCTATTAGAAACTGGAAGATCTGGAGC
##AAAGGAGTTGTTTCTTACTGGTTCTTTAAAAGAAGCTGGT
##GTTATATCAGAGTTAACTTTAATTGGATTGTTTGATTCTA
##AAAAGGCAGGTTTAGATACTTCTTATTGAAGTAATTACTT
##TTACTATGTTTTCTGGTCTAATTATTGTAAAAAGGAGGGC
##TATTATGGAGGTTCTGTTTTCTTGTTATCTGCAATATCAA
##CTTTCTTGTTATCTGCTATATCAACTTCTTAATTAACAGG
##CTAAGATTCCATTTTAAAAAGATTCGATGAAAATGGTTTA
##TTCTTATCTTATTATTTTTCTTATGGTGGCATTTACTTAT
##TCTAATCTACAGGGAATTTTTCTATCTTTTTATGGTTGTT
##TTGATCAGACTCAGGTGAGGTAAATGCAGATTTTTTATGC
##CTTTTAATAGGAGTTCTTTCCATTTTGTAAGATTTTTCAG
##TATTTAATCTACTTTTTGGCTTTAAGCTTTCTAAAATTCC
##ATCTATTCCTCTACCATGGGCTCTTTCTATTGCATCAGTT
##AATTCCTATTATAAGAGGTTAAGTTCTTTTTATTTTATTT
##CATACTGCTTATCTAAATTTTAAGAAAGACTTTACTGTAT
##GTTTATTTGTTTCTATAGATCAGTTTCTTAAAGCTTCTAC
##TGTGTTATCATTGATTATATTTTCCTATTTTTTGCATTTA
##ATTATTTGCTTACCTTTACATGTTGTTCCTATATCTATTA
##AATCTTTACATTTTCTCTAGTATTTGAGGATAAGCTTGAA
##CCATAATGCATTGCAATCTCCATTAATTTTTCATATTTCT
##CCTATAGTTCACATTCTTGGTCATATTAGTTCTCATATAA
##TTAATTAGCTCTCTCAATATTGTTCTCGAGTTCCTAGATA
##CGTTATTTCTATATAGCTATTTCTTAATTATATTCACTAA
##ACTTTTTTGCATTATCAGTTGGTTCCTTTTAGTAGTAATA
##TCGTTAAATTTTGTTCCCGTTTACTTTTTACCTTTGATTT
##AAATCATAGTTTTACTTTTTAACATTCTTCAAATAAGTTT
##TTTGCTTTTGTATTTTTTACTTTAAATTGAAAACATAAGA
##AGGGTCATCTAAACTATTTACTCTTTTTAAAAGTTTATCT
##CTTTCTCTAGTATAAATGTCAATTTGCTTAACCGCAGTTT
##GATACTAATCCGATCTAGCTTTTACTTTTTGTTATTAAGT
##TGGTTTATTATGGATATTGTGTTTTTATTGTTCTATTACT
##TTGTTGATTTATTCATTCAAATCTTTAAGTTTTACTCTTA
##ATTAATTATTTTCTTATTAAAGAGTTTTTAGATATACTTG
##TCTGTTCTAAGCTTTGCCTGGCAATTTTCGTTCGCTTGAT
##TTACTTTATACTATCTATTTTTTCTTTATTGATGGTTACA
##GGCTTTTGTTTGAATAGTCAATTCTATTCATGTTTCTTGC
##CATAACAGCTTATTGTATCTTTTGGGAATCTAATTCCTAT
##TATTTTGTTAATTCTTGAAATGAATCACTTCTTTTTATAT
##TTTAGATGTTATTTATAGGGGTTTTCTCTTATCTTTAATT
##ATTATAAGATATGTCCTCTGTGTCTTTGTGACTATGCAAA
##TGTTATTCGACGATTCAATCTATGTCTGATGAATCCTGCT
##TTAATTGTTCATGTTGAAAGTGATTTCTATTGCTAATCTT
##TGGTTAATTTTATTTGTTACTTTAAAAAAATCCAAAATCC
##TCTTATAAATTAGTACCAATATAGTCTTCATTAATTGCCT
##CTCTTGCAAATAAATCTTCTTCGACACTATCATCAAAATC
##TCCTTTCCTACTGCCTAATTCTGTATATAAAGTAGGTTTT
##TTGCTTACAGAATCTGAAGATTAAGCATTAAGATAAATCT
##AGTCATTTTTATAAGTTTTCTTTTCTGATTTAAGTGGTAA
##TGGTTGATCTCGTTCTTCACTTTCTTATCTATCTAATGTC
##ATCTCAAATTTATCTGTTTTCTTGATTGATTGTTAAAAAT
##TAGATTCTTCAAAAAAGTCATTGGAAGCCTCTAAGTATGA
##GTTATTAGATCCAATGCTGTTATCTTACTCTAAGTCGTCA
##ATATCACTTGAAAACTATGGACTTTCCATTTTAAATAATT
##TAAGCAAAAACTGGTAAAGAAAGCCTTTAATATATATAAT
##AAAACAGGGTTTAATGCTTCAACAAAAGTTAACATTTTAA
##AACTACTCCGGAGGATTTATCATTTTAATTGCTCTTTTGA
##TTTGGCGAACAACTAAGGGTTGTCTTACATACTTTCTAGT
##CAAAGAAGTAATAAAAGGTTTGAACTAATCAGATTTAATA
##AAATCCCATTCTAGTTTCCTCTGAATTATCTTTTCAGTGC
##AAAATAAATAATTGTTTTCTAAGGCTAAGTTTAATGTAAG
##CAAAATATTATAATCTTTTCTAGCTCAAACATGCTTACTA
##AACCAACGTCCTTTAAGATGCTGATAAATTAATTACGGCT
##CACAATACTCAAAGAATATTTTTACTTTTTTCTATATATT
##GTATCCTTCATCTTATATTTACTCTAAGAACATCGGCTCG
##TATGATAATTCAATTAGGAAATCTACGGACTTTTTATTAG
##ATTATCGATATTCATAATATTCTTTTATTATATCAATTTA
##AAACTCCTTTTTAAGCTCATAGATAATCATTTTCCTGTAT
##CTAGCTGAAAGCTGGTCAAGAATTTTAAATTTATCGTCTC
##CTTATGCCTTTCAAATAATCATCATTCACCATGTTGTAAA
##AATATACGTTTTTGATCTTTATTAGAATTAAAGATAATGC
##CTGTTATATAGATCAAATTACTTATTACTTTCATCATGAA
##TCGGATATAAAAATTCTACAGGTGAAAATCTTAGATTAAA
##ATTTGATAAATCTGGAATGATTTATGCGTAGATTTGAGTA
##CTTTAGCTTCTATATTTCGTGATAATTTTTATAAAACCTA
##TGTAATTTAGTATCTTATGGGCAAATTCTTGAGAAAACAA
##GAACTTTAGAATAATTCCACAATTTTCCTACAATTTATTA
##TCAAGCAACTCATTATAAAGCCAAAGCACTCTTTATCTAT
##TTAAACTTATTAGCTCATCTTTATATAACGAATTTTCTTC
##TAGATCAAATCTATAACTCATAAACCTATTAATAACAAAT
##TGATATAAGCTCACACTTTTATAATTTGCATAGATCAATT
##ATAACTCTTATTTTCATGCAATTCAAATAAGCTTTGTATT
##GTTCAATTCAATTTTCTGATCATAATTGAACATATCTTTT
##ATAACACTCTTATTTAGCCCGCTCATTTGAATCAAAGACA
##TATAATCATCTTACGAAAGGGCTTTTAAACATACTTTGAT
##CCTTTTTGTTATAAGCTTTTAGAAATCGATAGAATGAAAT
##AGTTATATATAATGAAACTAGGGAGATATAGCAAAATAGC
##ATAAATATCGTGTATAATCTTTAGGAAATGCTGCTCCTTA
##TTATAGTAATTCAATACACTCATTCAATTTTTCATGACTT
##TCATATGAAAAGGTTTCTATTAGCATTTGATCCATTTCAA
##TTTGCTTCTGGTTTGTTAATAGACTTCTACTCTCACATTA
##ATTAATCATTTCACTGTTCCAAATTTATTGCTTGTATTAG
##ATATACCTCTAAAACTCAACCTATCTTTTAGATAATAGTT
##ATATAATAGGCTTATATAATGCTTTTGTTGAGAAAGCTAG
##ACTAATTAGCGAGTAGTCGTTCAAAAAAGGACAAATTCCA
##CTTGAACCAAACTATCTTTAGTTTGTTGGGTTTATTCCAA
##CTACAATACTTATTGGCAACTCTAAAACTCCCATTTATAA
##AAAAGTCCGTGCCCGGGAATCGAACCCGGCGGTATTTTTG
##AGGTGCGATTCAAAACTGCTAACCATTAAGCGTTACACGG
##AGCTAATTGAATTACATCAGAAACCACTTAAAGGAGTTGT
##TAACCCATAAGATGAAAATTATAAGATATTCCAATTTTTA
##TATAATCAAATTTAATCACTAAAAGCCAGATAGATCTCCA
##ACAAAGGAATCTTGTATTCTTGATGGCTGGAGGTGATTCA
##GAACTCCTCTTCTTCTTTTATACAGTCTTACAATAAAGAA
##AGCAATAATTAGCACTATACAAGCAATAATCACAAAAATC
##CATCAATAACTTGCTATAAATGAACTTGAACCTTAGTATG
##TATTATCATATCTTGTTATATTGAATTTAGTACTTTACAT
##ATACATATTAGGATTACTTGCAATTATACTAAATTAGTAC
##TTTTTCAAATCTCTACTACAATTTGCATCATCACTGTCAA
##CTTTATTTACGTGTATCTAAGGTCTTTAGAATTAATTACA
##CTATATCCAATTATCAGATACTCCAATCATGCAAAACTTA
##TCGTCATTAAGAAAGGAACCGTTAATAGTCCCTTCAAACA
##ATTATCCTGTCTCGGAATATTGTTTAACCTCAAATTATTC
##AAATGTACTGTTTTTAAATGTGGCTACTATATAACGTTAA
##GTTTAATTTGAGTATTATATTCGTATACCTAAGCTTTTAT
##TTTACGGGCTGCATTGTATATCTAATACACCTTATCAATT
##TACAGTGCTTGAATAATCTCAACGTTGGTAATATACTGTT
##TATAAATACTCTATTTCAGTTGCGCTCTTATAATAATATT
##GCAAAATTGTGTTATAGTTAACTAGGTACAAGTAAGAGCC
##GCAATTCATAGGTTTGTAGTCTGATTGTATTTAAAACTGA
##TTTACCGGGTTAAAATATTACAAATCGTATAAAATCAAAA
##TATTATCAGGATTTTGTACTACAATGTAATTTTATTGGCT
##TATTTTAGCTAAATTTATGTATTAGAAATAGGTAAATTCT
##GTTTTTAGCAAATTTTAGTCTATTACTGTAAACGTAGCCT
##TACAGTTTCTCTTAGTTTCATATCGTATTAAATATGCAGT
##GTTGAAATTTGATTAAGGAGCTAGTAGAATAGTTTAAAAA
##TCTATATATTACTTATAAGTGTATTACTTTATAGGAAATT
##ATCCACAAACTGAAGGATATAATCCACTAGGACTTTAGAA
##AACCAATTTAACCATCTTTTAGCTAGATTTTAAGCCATTT
##CATGTAATTCTATTATCAAATATTAGGCTTAGTATATAAT
##TAATTCCTTAATTCTATGTTATTTAGCAATCATCCAGCTA
##AACAAGCTGACCTTCAAACCAAACAAGCGATAAAAACAAA
##GATCTTGTGTAATTAAAAGATCCATATTATTCATTTGTAG
##GAATAGGATTATTAGCCTCATAGAAATACAGGTTTATTGA
##CGTATTGTGATCACTTAAAAGATATGTAACTATCTATTAT
##GCTTATTAATCTATAATTAAGTGATTTATTTAAGTTTAGA
##AGATTTAAGATTGTGTTATAACATTCGGATTGAATAATGC
##AAGTTAGCAATTTGATTCTTCTAGCTTATAAGTTAAATCT
##TTTCCTGTAAATATCTCATCTAAGTATTTGGTCATGTTTT
##ATTAAAAGCTTATCTTGTTATCAAAAGAGGTTTGGTTCAC
##CTATGGATAAGAATTATTCAAATCAATCTCTAGAGTTAAC
##TATACTTCCCTACTACTATATTGATTTTACGCTGAAATGT
##TAAATCTTTACTAAAAAACTTAATCGGACTCTTTATATGT
##ATAATTATTTGCCATTTGTAATTGAATATCAACTAAGCTG
##TTATCCTGATATAAGTTAAAGCATCTGTATACATTTACTT
##AGGAATCTGCTCCATTTAATTTAAGTGTGTATAAGTAATA
##AACTTCTTAAATTGGATCAAATATAGCCTGGTAGCTTTGA
##TCTGAGCTTTTTGTATCCTAAAAATAGACAGAGCTTTATT
##TGACAGAATTAGTGTTAAAAATAATTGTAGTATTTGAATA
##ATTAATGCTTAGAACTCCAAATGATACAGTAACAAAGTTA
##AATTGACTTACAATTTCAGTTTCGTAGGTATTTAAAAGTT
##AAAAGACGTTGTTTAGTTAATACTTTTCGAATGTTCCAAT
##CCTAGTTAAGCAGTATAGGTAATTATACTCATCTAAAAGT
##AATTTTGTATACTACGGTGTGTTATTTAGTAATGTAACTA
##CTATCTGGCTATCTATATCATATTTTATAAGTGAATCTTC
##TGTTAGAATTAACATTAAATTACTTTAAAATTCATCGATA
##CATAATAATATATCTATGGCACTTTTTTGTACTATACTAT
##CCACATCAATACTTTTTATAAAAGTTAATGCAATATCATA
##AACTACTATTTGAGTCATATCTGAACAAATTTAATAAAAA
##CTTGAAATTCTGAAAATAGTACATTTTATTTAGGACAGAA
##ATTATGTTTATAGCTCAAATTAGGGCAAGTCTAGCACTTA
##TATTATAGAGTAATCATAGTTGGTTTTGTATGTTAATATC
##AATTTACCTTAGAAGTTATTTCAGATAACACTGTGAGCAC
##TTTAAGGAAAGGCATCTGGATAAAGAAATATTTAATCGTC
##AATATTAAATTAAGTTTATCCTATCTATACTATATAAAAT
##TAGCTAAGAAAATAGTATACTTAAATGGATTATAAATCAT
##TTGAGGCTTAAATTGTGTTTTTATGCTCAAATTTGCTTAT
##ATTAGAAATATTTACATTTTGAAGTCATTGTTTATCTTAG
##TAGGTGATATTATATGTAATATTTTTTCCAATAAAGATCT
##CACTAAGATCAATATCACTATACTATAACTCCAATCCTTA
##AGTTAAATATCTCTAAACTGTTATTTCTGGACTAATATCA
##GAAGGTTAAAACTAGTTGTAAATTAATATTTCGTTTGGGT
##CCCTTAACACCGAAATGTTTGATTTAACTGCTAATTGATT
##TCCATATAAGTCAATAACATTTAATTCTAAAACGAAATCA
##GAGAATGTTTATATTGATAGCAAATCAGACTGAATATTAT
##ACTAATATATGCTTATCCCGTCTATTCCATAAATAATCAA
##TAACTTTTTAGGCTTATAGCATTTTATAGAGTATTGGGTA
##GAATAGTCAATATTAGGGACTTTAAAAGCTTATTCTAAAT
##AGCTTTCTCCTTTATTTTAATCAAACCTATGAAAAACTAT
##TTAAAAGATCTCATTTTCAATTTCAGACAAAACTAAGTTA
##TCATCAGCTATACAGGAACGGATTGTAATAGATTAGTTGA
##CATATACTAAATTCAAATATCTCTGTTTGTCTAAAATATA
##AAAGCCTTCTGTTGATTCAACAATAAGATAGTTTTAATCC
##TAATCAAACATATGTACAGGCACTGTATAATTTAAAGTTT
##GATTGAAATTTCAAGTCTCTAAATTGCTGTCCAATATATC
##AATATTAGTATCTCTTGTAATCAAAAACATTTAATTGCCA
##CTCACTTTAAAATAATCTTGCATGTTCAGTCCTTACATTT
##CTAAAGCTTGAAGTTCGATTGTTTATAAAGGATTTTAATG
##ATTATCAATACTAAATATGTTTAAGTCTGGACTGGTTGAA
##TTAGAGTTTTTGCTAATTTAGTACAACTAATTTTTACTGG
##GATTGATTTCTAAGAAAACCTATTAAAATTCATATGACTC
##ATAAACCGGATACAAGCTAGGTATATCAAGTATAGTGTAT
##TAGTAAATAGAACTGGATTTTTGATATACAGCGTATAATA
##AGCTTTTATAGTAAATAAGTTGTTCTATCTTTATAGCAGT
##CTCTATTGTCAAATCTGTGTGTTATTTTAGTTGATTATCA
##GCTGTAATATTGTAAAATAATAGATTATTTCCATTCCAAG
##TAATTAGCTAATCATCGAATATAATCATATCTTTATTTTA
##CTGATAACCTTTACTTTCAATTTTCTCAAAACAAGTTAAA
##TTAAATAGACTTTAGTGTATTATTTGTGATAATCCTCCTA
##TTACTTCAAATTGTAACAAATCTCCTTTAAAATATTCAAA
##TAAATCTAAATTTAACCGCTCTCCTGCCTAAAGAGTAATG
##TTCTAAGGAAATCCTAAGTTTTTAAGGCTTTATACAATCA
##CAAGAGATAAAGCTATTACCATCATAATTAATTATCTGTA
##CCAGATAAATATGTAATAATAAATCATGGAATCTCGGGTT
##TTGAATATATTCTGTATAAACAACTCAAGTATCAAAAGCA
##ACATTGCAATTGATTAACTTATAGATCCGTAAAGTCTTTA
##ACTAATAATAACAGATGGGACAAAGAGATCAATTTCAATT
##ATTAGTAAAATACCAATGCAAATATAGAAATTATTTATTT
##GAAGTATTAACAAAGGAAATGTAAAGCTAAATTAACTAAA
##TGCTACAATTTTTAAGTTTTTCGAATAATTTCTTTCAAAA
##GATTAATTACTTAGAAAAAACTTATAATTCTTAACACTCA
##TAGGTAGTAAGGTTTTTTGTAATAATTTTATGATTCATTT
##AGATAACGAGTTTAGTTTAAAGAGCTAGATTTTGCATTTG
##TTGTAATTTCGTAATGGGAAAATTACCTAGATTAATGCAA
##AATGATGCATGTTTATTGGAAATTAACATAAAAATCTAAA
##TGGAATTCTTAAAGTATTGCCTTTGTAAAACTTTAACATA
##ACATACTTTGACGATCAAAAGTCTTTAGATTTAGTTGCTG
##AGTTTAATTAATAAGAAAAAGCAACAAAAGAGCTGTAATT
##TATAGTTGCACCTGAATAATGGATTTTTAATCTTATTTAG
##AGTCTTGGATTTGACGAATTTGAGTATTAGAATCACAGCA
##TATTTACATTTATTTAAATACAAGACTAATTGGTACTTTT
##GAATTGTTATTAATAATTTTAATAGTAAGACAGATCTAGT
##TTCATAAGAAATCTATTTTCATAATGTTAGATACTACAAC
##TTTAGTAGGGATAAAAGCTTTATGATATGATTCAAAGAGA
##TTAATAATTAGTTAATATTAGAAAAGAGAAAGAAATCTAA
##TTAGCTATACTCCATTACCCTTAAAAAAGTGAAATTCAAA
##GATAAATCAATTCGATGTTCTAATAAGTGCAATATTATGA
##GATTTACGATTATAATAAAGAAGTGAAATTGCCTGAAAAT
##TGGAATCAAATATTTAATTATAGGTAAAATTAAGTGAATT
##AAGAAGAGAAAAGTTTGGAGTCTTTTGAATCATTAACGGA
##AAAAATGAATGATTCCAATTATGCATTAGATACACTTTTA
##TATCAGTTACAAAATCCGAATCCTGCAATATATTTGTAAG
##TAACAAAAATAAAATAATTATAACTTGCTAACTAAAAGGT
##AATGTGGTAAATAAAGCTGAATAATAACTCCAATTAGTCA
##ATTGATTAGTTTTAACTGGTATTAAATAGTAACTTTAAGT
##CTTATGCTGTAAAAGATTTAAGTTCTTATAGTAGTAAAAC
##TATAATTATAATTTCTGACTAAATAGATAAAATTACCACT
##ATACAAATAGAATCTAATACATAAGACATAGTAGTATAGC
##ATATTTAGTATCCCTTGAAGATGAAGCAGCTGATTATTTA
##AGGAAAAACTATTCTAAAAATAACTAATAAAACATAGGAT
##GTATTACCTCATATAAACTTGAGATCTAATTACTTGCAAA
##AACAATACACAATAACGGAATTTTTATAACCTAATAAAAC
##TATATTCTACAAATTATGCTTAAATGAATAAGTACAACAT
##AATATTATAGATGTATATTGCTCGAATGGTCAAAAGTAAA
##TTTCGAATGTTGTTAAATTATAGCTAACTTAATTTGATAA
##TCATAATATAGCATTAACAGAGTAATCAAATTGGGCCCTT
##TAATCTAGACTTATAGAAGAAGAACGATTATATTTCTATT
##AAAATAATAGAACTACTGAATATAATTTAGAGGAAAATAA
##TTATTAAAGCCATTTAAGAAAGATACAAGAAATATTAGCC
##AAAAGAGACCAATAGAGTTAGTTATAATTCATCTCTTGTT
##ACTAAAATGGATTAGAAGGTGTGATATTTTTCACAGTTTC
##GGATAAAGTATCCAGAAATTCAAAATCAATTCAACTTTTA
##AAGTCCTTTTTACTCAAAATTGTCTGAAATTTTATATTCA
##TAAGCTTGGTAATATCACTTCAGTCCTACACACCCGTAAA
##ATACTTAAATTTGATTATATTGAAAACACTTGAAATTATC
##AACTTAAAATACATAATATTAAGTAAATATAGCATAACAA
##GTAAATGTTTCGGGTAATAGAGATTAAATAAAGCTTAATC
##AAAGCAATTCCACAAAAGATTTGTAAAAAGTTCACAATTT
##TAATTAACTAGATTCTTTTTAGAATAAGCTTTGAAAACAT
##GTAAAATCTACTAAAATTAAACATTGCACCTCTCTACAGC
##TCAATTTCTCCAATAAAGCTAATAATAACGACAATCGAAA
##ATAATAAATTCTAATCTGAATCCATTAATAATAAAATATT
##CTAGAAATGAATAAGAACTAAAGCAATCAGTATCTAAAAG
##ACGAGGAAACATCTTCAACAGAAATGGAGAATTCATAAGG
##AGCAAAATCACCGTTTTTAGACGATCTTACTTATAACTTG
##GAGCCAATTGATATGAATGTAGAAATTCAAACTTTTATAG
##AAGAAAAGCCGTAATATGTAGGAGATGATAGTAAAATTTT
##AATATGTTCAATATGCAGATCAAATCTAATAAACCTTTCT
##GCAGATTCGAACAGAAGAAAGAGAAAAAGATCAGAGGAAA
##GCATTCTGCCATCAATGACTGTATGTGAAAGCTGCATTAA
##ATTAACTCCGGAAGAATTGTTAACTTTTGATTGTATAAGT
##GAAAAGACTAAAAGAATAATCAAGCGACAAATTGCTAAAA
##GAAGAGTAGAAAGTGACACTGTAAAAAAGTTAAAAGAGTA
##GTAATAAGAACTATAATAAAATTCAGAGATAACTCTTAAT
##GAGAAGAAAAGATTACAGTAAATGATCAGAAACAGAATAT
##CAGCCTAACAGAGCAGAGATAAGAAAAAAGCATACTTAGC
##CCATCTAGAAGCTGAAAACGATGAAATTTTGAATGAAAAC
##GAAGAACTGTAGTATAAAGTTAAAGTATTGGAGCAAGAGA
##ACGAGCAACTTAAGCGATACATAGAAGGACTCTAAACCCA
##ATAAGGAAGCACATCAAACACCGATTACTTCTGGAGCCCT
##AATTTTCCCCTCTCATTTACATTTGCATTGTTTTGTATAA
##TAGGCACAATTGCTTTGGTATAGTTTGTACAGGTATCGCG
##AACTTAATCTACAGATCTAGCAATTACATACAGAAACTAT
##TCTCCAAGAGAACGAAAACTAGAAGAACTATCCACTTTTA
##ATCTACGTGGATAAAAACAAGACCCTTGTTTACAGTCTTT
##GCAGCAAGAAATAGTACGTAAAGAAATGACAACAATGTAC
##TGTCCGGATGTAGAGACTTAGTGGAGTTAAACTTAATAAG
##ACTTAAAACACATACAGCTATTGCTTCCCTTGTAACAAGT
##ATATTCCGAGAGTGTAGAGACAGATTACCTACTAGAAGTA
##ATGTGCTGGGTTGCAGACGTTGATTTAATTAATAAATCAT
##CAGTTAGATAGATAAATATTATCAAAATGTCAAATCAGCT
##TTCCCTCTGCGAGATCAGCAGCAATCATGTTATTAATGAA
##ATTTTAAGGCGATTGGATGCAAAATTATATGAAAAACAAT
##TAGACGAGCTTTCTCGTCCCTTTGCCACTCAAATGACTGT
##TAACTAAATTTCCAACACATTGGAGTTTTTAGGCATTAGA
##CATGATACAGGAGAGAGCTAAGTTTATGAAATTGACTAAG
##AGCCCCAGCTTATTACCGCAGATTCGTGGATCAGGTAAAA
##TCTGTAGATTAAAAGGCGTTACAAGGTAGAATCGTTGCCT
##CCCACATCAGCAAACAGAGTAAATACCCAGTCTTCACGCA
##CGAATACTGGAAATAGGCAGAGAAGCAACGAGCCTATGCG
##AATCCCTCAGCCTGCGGCAGTAGAATTAAAAGCAATTGAG
##ACTGCCTCTGACTAAGAAGAAGATGAATTAAGGTAGCACA
##AGGAAAAAGAAATAGAGCGTAGGAAGATATAAGAGATCAG
##GAGAGCTAAAAGAGAAAAGATTGAGCAGGAAAAAGAAAAA
##TAACAGTAGAAATAAGCTGATGAGCTGAGGAATAGGCAGT
##TTACTTATGATGAGATGGGAAACATTATGATTATTTAGCC
##TCCAGTCTTTGAAAGGCTTGCTAATCCTATAATTGGACTT
##AAGCATAAAATATCGCAGGACCCTGTTAATACGAATGAAG
##CAAAGCCGAGGAGGAGAATTGCTACTTAAAGGAATATTAC
##TCCAAGGTAGTTAAAAAGCCAAACTAAGTCGGATAGCAAG
##TGGATTAGGAATTAATAAGCCGCAGCTAAGCCTATACGTG
##ACGTAATTGAGCCTAATAAAGGTATTGTTTTCAAAGAAGG
##GAATAAAGTTAAACTATCTAATGAACTAAGGAAATTCTCT
##ACTATGAGTCGATAATAGTATTTAATGAAAACTTAACCGA
##AAATTGAATACAGTCAGGACGTAGTTGAGTAAAAGGAGCC
##TGAAGACGTATAAGAAAGCTCTAATCAGTCGTAAGCTTAG
##GTAGTATCGAGTGAGGAGATGTATAATAATATTCCTGATT
##TTGAAGTACAAGGAGTTGTTCTGCCAGAGATAAAATCAGC
##CCCTAAAAGAGTCAGAACCCCTAATAAATCTTATAACAGA
##GTAAGCTATTACAATAAAAACCTAGAAAAGTAATAGAATT
##TAACAGCTATTGACAATTTCAATATATCAATTATGAATCA
##GGATAATTGAGGAATGAATACATCGCATGGGGAAACTGTT
##ATTCCTCATTAGTTGCCAAAGCGCCCTAATTTATAATAAC
##AGTGAGCCACACATGGAAGCCGTGTGAGAAAACCAGATAA
##ACCTTTTGTTTAATTATCAGAAATTATAAGAGAAGCTAAG
##TGAAACCGCCCTAGAGATCGTCCGTATGTAACAAAGAACA
##CCCGTCATTCAGTATCGCCGAGATATCTTGAATTTTTGAA
##AACTAGGTTTAGTGTAAATTAACCTTTAAAATGAGTTATT
##TAGTCAGATGTTTATTTGTGCTATATATTAATTATAGTAC
##ATGAGTAAAATATTTTATAAATAAACTAAGTGCATTAGGG
##TATAAATAGGTAATATAAATACGCTAAGATACCTAATAAG
##GTTATTGGTAAGCTTTTATAGCAATATAGACTTATTTTTA
##CCTTTATTAACCCACAGTGCTGAATTACTTAATGCTCTCT
##TGTGCTTA
##end-DNA
1397__len__25408	tRNAscan-SE	tRNA	15964	16042	.	-	.	Name=;ID=pGwtJ+e6hiRpckHfhxgdO6ZVCyI.1431984156684.294;modified by=User
