# Supplementary material for: Genetic Codes with No Dedicated Stop Codon: Context-Dependent Translation Termination
Source: Cell. 2016 Jul 28;166(3):691–702. doi: 10.1016/j.cell.2016.06.020 (PMC4967479; doi:10.1016/j.cell.2016.06.020)
Supplement: Data S1. Supporting Data, Related to the Experimental Procedures — (A) genetic_code_predictions_ciliates.tar.gz: Genetic code predictions for 27 MMETSP ciliates and the peritrichous ciliates Carchesium polypinum and Campanella umbellaria. For the sequence logos the codons underlying positions 1-64 are (in order): TTT, TTC, TTA, TTG, TCT, TCC, TCA, TCG, TAT, TAC, TAA, TAG, TGT, TGC, TGA, TGG, CTT, CTC, CTA, CTG, CCT, CCC, CCA, CCG, CAT, CAC, CAA, CAG, CGT, CGC, CGA, CGG, ATT, ATC, ATA, ATG, ACT, ACC, ACA, ACG, AAT, AAC, AAA, AAG, AGT, AGC, AGA, AGG, GTT, GTC, GTA, GTG, GCT, GCC, GCA, GCG, GAT, GAC, GAA, GAG, GGT, GGC, GGA, GGG. (B) Genetic_code_predictions_MMETSP_nonciliates.tar.gz: Genetic code predictions for 636 MMETSP non-ciliate eukaryotes. Sequence logo codons as previous. (C) ciliate_codon_usage.txt. Ciliate codon usage. (D) peptides_confirming_W-UGA.txt: Peptide sequences from mass spectrometry confirming incorporation of tryptophan into C. magnum proteins. (E) mass-spec_run.xls: Summary of EasyProt analysis of mass spectrometry data. (F) P_tricornutum.genetic_code_prediction.pdf: Genetic code prediction and codon usage for P. tricornutum. (G) minia_asm_k.85.tRNAscan-SE-cove10.txt: tRNAscan-SE tRNA predictions for main C. magnum genome assembly. (H) tRNA_UCA_raw_reads_aragorn.txt: ARAGORN tRNA predictions wth UCA anticodons in raw genomic DNA sequence data. (I) 14671__len__38937_tRNA_UCA.sam.gz: MMETSP RNA-seq reads mapped to contig 14671__len__38937. (J) 14671__len__38937_tRNA_UCA.gff: tRNA and surrounding CDS annotation for 14671__len__38937. (K) 14671__len__38937.30-89nt.sam.gz: sRNA-seq data (30-89 nt) mapping to contig 14671__len__38937. (L) 1397__len__25408.sam.gz: MMETSP RNA-seq reads mapped to contig 1397__len__25408. (M) 1397__len__25408.gff: tRNA annotation for contig 1397__len_25408. (N) 1397__len__25408.30-89nt.sam.gz: sRNA-seq data (30-89 nt) mapping to contig 1397__len__25408. (O) 77_Sanger_seqs_to_tRNA-Trp_27450__len__809.sam.gz: Sanger sequences for clones of RT-PCR targeting tRNA-Trp(CCA). See ‘Q’ for associ [file mmc2.zip › supp_data/14671__len__38937_V1_sRNA-30-89nt.sam]

@SQ	SN:14671__len__38937	LN:38937
HWI-D00405:137:C6DWLANXX:6:1103:19563:4653	0	14671__len__38937	17176	37	30M	*	0	0	TCCGCGTCATATCTCAATGGTGAGAATATT	BBBBBFBFFFFFFFFFF/FFFFFFFFFF<F	XT:A:U	NM:i:0	X0:i:1	X1:i:0	XM:i:0	XO:i:0	XG:i:0	MD:Z:30
HWI-D00405:137:C6DWLANXX:6:1105:15471:16685	0	14671__len__38937	17176	37	30M	*	0	0	TCCGCGTCATATCTCAATGGTGAGAATATT	BBBBBBFFFFFFFFFFFFFFFFFFFFFFFF	XT:A:U	NM:i:0	X0:i:1	X1:i:0	XM:i:0	XO:i:0	XG:i:0	MD:Z:30
HWI-D00405:137:C6DWLANXX:6:1105:16029:44061	0	14671__len__38937	17176	37	30M	*	0	0	TCCGCGTCATATCTCAATGGTGAGAATATT	////B<FB<FBBFFFFF<</FFBBFFBFBF	XT:A:U	NM:i:0	X0:i:1	X1:i:0	XM:i:0	XO:i:0	XG:i:0	MD:Z:30
HWI-D00405:137:C6DWLANXX:6:1106:16210:58809	0	14671__len__38937	17176	37	30M	*	0	0	TCCGCGTCATATCTCAATGGTGAGAATATT	BBBBBFFFFFFFFFFFFFFFFFFFFFFFFF	XT:A:U	NM:i:0	X0:i:1	X1:i:0	XM:i:0	XO:i:0	XG:i:0	MD:Z:30
HWI-D00405:137:C6DWLANXX:6:1107:18719:56518	0	14671__len__38937	17176	37	30M	*	0	0	TCCGCGTCATATCTCAATGGTGAGAATATT	BBBBBFFFFFFFFFFFFFFFFFFFFFFFFF	XT:A:U	NM:i:0	X0:i:1	X1:i:0	XM:i:0	XO:i:0	XG:i:0	MD:Z:30
HWI-D00405:137:C6DWLANXX:6:1108:6225:5140	0	14671__len__38937	17176	37	30M	*	0	0	TCCGCGTCATATCTCAATGGTGAGAATATT	B</BBB<FFFFFFBFFFFFFFFFFFBFFFF	XT:A:U	NM:i:0	X0:i:1	X1:i:0	XM:i:0	XO:i:0	XG:i:0	MD:Z:30
HWI-D00405:137:C6DWLANXX:6:1111:10262:72413	0	14671__len__38937	17176	37	30M	*	0	0	TCCGCGTCATATCTCAATGGTGAGAATATT	/<<BBF<<<FFFBF<F/FFFFFFFFFFFBB	XT:A:U	NM:i:0	X0:i:1	X1:i:0	XM:i:0	XO:i:0	XG:i:0	MD:Z:30
HWI-D00405:137:C6DWLANXX:6:1114:17148:50546	0	14671__len__38937	17176	37	30M	*	0	0	TCCGCGTCATATCTCAATGGTGAGAATATT	BBBBBFFFFFFFFFFFFFFFFFFFFFFFFF	XT:A:U	NM:i:0	X0:i:1	X1:i:0	XM:i:0	XO:i:0	XG:i:0	MD:Z:30
HWI-D00405:137:C6DWLANXX:6:1115:21026:30306	0	14671__len__38937	17176	37	30M	*	0	0	TCCGCGTCATATCTCAATGGTGAGAATATT	BBBBBBBFFFFFFFFFFFFFFFFFFFFFFF	XT:A:U	NM:i:0	X0:i:1	X1:i:0	XM:i:0	XO:i:0	XG:i:0	MD:Z:30
HWI-D00405:137:C6DWLANXX:6:1116:14371:58731	0	14671__len__38937	17176	37	30M	*	0	0	TCCGCGTCATATCTCAATGGTGAGAATATT	BB</B/FBFFFFFFFFFFFFFFFFBB<FFF	XT:A:U	NM:i:0	X0:i:1	X1:i:0	XM:i:0	XO:i:0	XG:i:0	MD:Z:30
HWI-D00405:137:C6DWLANXX:6:1203:17880:77272	0	14671__len__38937	17176	37	30M	*	0	0	TCCGCGTCATATCTCAATGGTGAGAATATT	B<BBBFFFFFFFFFFBFFFBFFFFFFFFFF	XT:A:U	NM:i:0	X0:i:1	X1:i:0	XM:i:0	XO:i:0	XG:i:0	MD:Z:30
HWI-D00405:137:C6DWLANXX:6:1204:18158:65230	0	14671__len__38937	17176	37	30M	*	0	0	TCCGCGTCATATCTCAATGGTGAGAATATT	BBBBBFFFFFFFFFFFFFFFFFFFFFFFFF	XT:A:U	NM:i:0	X0:i:1	X1:i:0	XM:i:0	XO:i:0	XG:i:0	MD:Z:30
HWI-D00405:137:C6DWLANXX:6:1204:10641:90197	0	14671__len__38937	17176	37	30M	*	0	0	TCCGCGTCATATCTCAATGGTGAGAATATT	</B/BB/F<F//BFF<F///BBF/<<BF/B	XT:A:U	NM:i:0	X0:i:1	X1:i:0	XM:i:0	XO:i:0	XG:i:0	MD:Z:30
HWI-D00405:137:C6DWLANXX:6:1206:1155:39669	0	14671__len__38937	17176	37	30M	*	0	0	TCCGCGTCATATCTCAATGGTGAGAATATT	BBBBBFFFFFFFFFFFFFFFFFFFFFFFFF	XT:A:U	NM:i:0	X0:i:1	X1:i:0	XM:i:0	XO:i:0	XG:i:0	MD:Z:30
HWI-D00405:137:C6DWLANXX:6:1206:19029:39881	0	14671__len__38937	17176	37	30M	*	0	0	TCCGCGTCATATCTCAATGGTGAGAATATT	BBBBBFFFFFBBFFFFFFFFFFFFFFFFFF	XT:A:U	NM:i:0	X0:i:1	X1:i:0	XM:i:0	XO:i:0	XG:i:0	MD:Z:30
HWI-D00405:137:C6DWLANXX:6:1208:12502:15080	0	14671__len__38937	17176	37	30M	*	0	0	TCCGCGTCATATCTCAATGGTGAGAATATT	BBBBBFFFFFF/FFFFFFFFFFFFBFFFFF	XT:A:U	NM:i:0	X0:i:1	X1:i:0	XM:i:0	XO:i:0	XG:i:0	MD:Z:30
HWI-D00405:137:C6DWLANXX:6:1210:6308:96808	16	14671__len__38937	18237	37	30M	*	0	0	ACTTTCCAGAGACTTTTTAAGCTCTGAGTT	FFFFFFFFFFFFFFFFFFFFFFFFFBBBBB	XT:A:U	NM:i:0	X0:i:1	X1:i:0	XM:i:0	XO:i:0	XG:i:0	MD:Z:30
HWI-D00405:137:C6DWLANXX:6:1211:12521:5075	0	14671__len__38937	17176	37	30M	*	0	0	TCCGCGTCATATCTCAATGGTGAGAATATT	/<<BB<FFFFFFFFF/FF<BFBFFFBFFBF	XT:A:U	NM:i:0	X0:i:1	X1:i:0	XM:i:0	XO:i:0	XG:i:0	MD:Z:30
HWI-D00405:137:C6DWLANXX:6:1211:6989:100499	0	14671__len__38937	10421	37	30M	*	0	0	ATTTCCGGAGGACTCGGAAGCCATTTCAAT	B/BBBBFFFB<B<BFFFFBFFFFFFFFFFF	XT:A:U	NM:i:0	X0:i:1	X1:i:0	XM:i:0	XO:i:0	XG:i:0	MD:Z:30
HWI-D00405:137:C6DWLANXX:6:1213:17599:17338	0	14671__len__38937	17176	37	30M	*	0	0	TCCGCGTCATATCTCAATGGTGAGAATATT	<B<BBFBFBFFFFFFFFFFFFBFF/B/BFF	XT:A:U	NM:i:0	X0:i:1	X1:i:0	XM:i:0	XO:i:0	XG:i:0	MD:Z:30
HWI-D00405:137:C6DWLANXX:6:1214:5516:90645	0	14671__len__38937	17176	37	30M	*	0	0	TCCGCGTCATATCTCAATGGTGAGAATATT	BBBBBFFFFFFFFFFFFFFFFFBFFFFFFF	XT:A:U	NM:i:0	X0:i:1	X1:i:0	XM:i:0	XO:i:0	XG:i:0	MD:Z:30
HWI-D00405:137:C6DWLANXX:6:1216:15096:80008	0	14671__len__38937	17176	37	30M	*	0	0	TCCGCGTCATATCTCAATGGTGAGAATATT	B<</<<</FFBFFFFFFBF/F<FFF/FFFF	XT:A:U	NM:i:0	X0:i:1	X1:i:0	XM:i:0	XO:i:0	XG:i:0	MD:Z:30
HWI-D00405:137:C6DWLANXX:6:1302:16200:18444	0	14671__len__38937	17176	37	30M	*	0	0	TCCGCGTCATATCTCAATGGTGAGAATATT	BBBBB<FFFFFFFBFFFFFBFFFFFFFFFF	XT:A:U	NM:i:0	X0:i:1	X1:i:0	XM:i:0	XO:i:0	XG:i:0	MD:Z:30
HWI-D00405:137:C6DWLANXX:6:1302:6199:32641	0	14671__len__38937	17176	37	30M	*	0	0	TCCGCGTCATATCTCAATGGTGAGAATATT	BBBBBFFFFFFFFFFFFFFFFFFFFFFFFF	XT:A:U	NM:i:0	X0:i:1	X1:i:0	XM:i:0	XO:i:0	XG:i:0	MD:Z:30
HWI-D00405:137:C6DWLANXX:6:1302:5541:100950	16	14671__len__38937	38042	0	30M	*	0	0	TATGTGTCTCTATTCCATCCTCTATGAAAA	FFFFFBFFFFFFFFFFFFFF<FFFFBBBBB	XT:A:R	NM:i:0	X0:i:2	X1:i:0	XM:i:0	XO:i:0	XG:i:0	MD:Z:30	XA:Z:6848__len__18101,+867,30M,0;
HWI-D00405:137:C6DWLANXX:6:1303:9794:26934	0	14671__len__38937	17176	37	30M	*	0	0	TCCGCGTCATATCTCAATGGTGAGAATATT	BBBBBFFFFFFFFFFFFFFFFFFFFFFFFF	XT:A:U	NM:i:0	X0:i:1	X1:i:0	XM:i:0	XO:i:0	XG:i:0	MD:Z:30
HWI-D00405:137:C6DWLANXX:6:1304:19824:72786	16	14671__len__38937	37451	37	30M	*	0	0	TCCCAGATGCCTAGTTTTACTCTGACGATG	FFFFFFFFFFFFFFFFFFFFFFFFFBBBBB	XT:A:U	NM:i:0	X0:i:1	X1:i:0	XM:i:0	XO:i:0	XG:i:0	MD:Z:30
HWI-D00405:137:C6DWLANXX:6:1304:17147:91629	0	14671__len__38937	17176	37	30M	*	0	0	TCCGCGTCATATCTCAATGGTGAGAATATT	BBBBBFFFFFFFFFFFFFFFFFFFFFFFFF	XT:A:U	NM:i:0	X0:i:1	X1:i:0	XM:i:0	XO:i:0	XG:i:0	MD:Z:30
HWI-D00405:137:C6DWLANXX:6:1305:1854:51180	0	14671__len__38937	17176	37	30M	*	0	0	TCCGCGTCATATCTCAATGGTGAGAATATT	BBBBBFFFFFFFFFFFFFFFFFFFFFFFFF	XT:A:U	NM:i:0	X0:i:1	X1:i:0	XM:i:0	XO:i:0	XG:i:0	MD:Z:30
HWI-D00405:137:C6DWLANXX:6:1308:17835:52521	0	14671__len__38937	17176	37	30M	*	0	0	TCCGCGTCATATCTCAATGGTGAGAATATT	B<<</FBFFF/<<</FBFB/BBFFFFFF/<	XT:A:U	NM:i:0	X0:i:1	X1:i:0	XM:i:0	XO:i:0	XG:i:0	MD:Z:30
HWI-D00405:137:C6DWLANXX:6:1310:9622:6980	16	14671__len__38937	37323	37	30M	*	0	0	TCTTAGCCCTGTATCTCGCATATTGTCATC	FFFFFFFFFFFFFFFFF/<FFFFF</B<BB	XT:A:U	NM:i:0	X0:i:1	X1:i:0	XM:i:0	XO:i:0	XG:i:0	MD:Z:30
HWI-D00405:137:C6DWLANXX:6:1313:3282:63856	0	14671__len__38937	17176	37	30M	*	0	0	TCCGCGTCATATCTCAATGGTGAGAATATT	BBBBBFFFFFFFFFFFFFFFFFFFFFFFFF	XT:A:U	NM:i:0	X0:i:1	X1:i:0	XM:i:0	XO:i:0	XG:i:0	MD:Z:30
HWI-D00405:137:C6DWLANXX:6:1315:11019:66291	0	14671__len__38937	17176	37	30M	*	0	0	TCCGCGTCATATCTCAATGGTGAGAATATT	BBBBBFFFFFFFFFFFFFFFFFFFFFFFFF	XT:A:U	NM:i:0	X0:i:1	X1:i:0	XM:i:0	XO:i:0	XG:i:0	MD:Z:30
HWI-D00405:137:C6DWLANXX:6:2101:17173:92121	0	14671__len__38937	17176	37	30M	*	0	0	TCCGCGTCATATCTCAATGGTGAGAATATT	BBBBBFBFFFFFFFF<FFFFFBFFFFFBFF	XT:A:U	NM:i:0	X0:i:1	X1:i:0	XM:i:0	XO:i:0	XG:i:0	MD:Z:30
HWI-D00405:137:C6DWLANXX:6:2102:7420:84807	0	14671__len__38937	17176	37	30M	*	0	0	TCCGCGTCATATCTCAATGGTGAGAATATT	BBBBBFFF//FF</</FBBB<FBF<BB<<B	XT:A:U	NM:i:0	X0:i:1	X1:i:0	XM:i:0	XO:i:0	XG:i:0	MD:Z:30
HWI-D00405:137:C6DWLANXX:6:2103:11345:85704	0	14671__len__38937	17176	37	30M	*	0	0	TCCGCGTCATATCTCAATGGTGAGAATATT	BBBBBFFFFFFFBFFFFF<FFFFFFBFF<F	XT:A:U	NM:i:0	X0:i:1	X1:i:0	XM:i:0	XO:i:0	XG:i:0	MD:Z:30
HWI-D00405:137:C6DWLANXX:6:2105:17928:14947	0	14671__len__38937	17176	37	30M	*	0	0	TCCGCGTCATATCTCAATGGTGAGAATATT	BBBBBFFFFFFFFFFFFFFFFFFFFFFFFF	XT:A:U	NM:i:0	X0:i:1	X1:i:0	XM:i:0	XO:i:0	XG:i:0	MD:Z:30
HWI-D00405:137:C6DWLANXX:6:2107:8832:98389	0	14671__len__38937	17176	37	30M	*	0	0	TCCGCGTCATATCTCAATGGTGAGAATATT	BBBBBFFFFFFFFFFFFFFFFFFFFFFFFF	XT:A:U	NM:i:0	X0:i:1	X1:i:0	XM:i:0	XO:i:0	XG:i:0	MD:Z:30
HWI-D00405:137:C6DWLANXX:6:2109:13880:11051	0	14671__len__38937	17176	37	30M	*	0	0	TCCGCGTCATATCTCAATGGTGAGAATATT	BBBBBBFFFFFFFBFBFFFFFFFFFFFFFF	XT:A:U	NM:i:0	X0:i:1	X1:i:0	XM:i:0	XO:i:0	XG:i:0	MD:Z:30
HWI-D00405:137:C6DWLANXX:6:2109:3018:39566	0	14671__len__38937	17176	37	30M	*	0	0	TCCGCGTCATATCTCAATGGTGAGAATATT	BBBBBFFFFFFFFFFFFFFFFFFFFFFFFF	XT:A:U	NM:i:0	X0:i:1	X1:i:0	XM:i:0	XO:i:0	XG:i:0	MD:Z:30
HWI-D00405:137:C6DWLANXX:6:2109:16997:47043	0	14671__len__38937	17176	37	30M	*	0	0	TCCGCGTCATATCTCAATGGTGAGAATATT	BBB/BFFFFFFFFFFFFFFFFFBFFFFFFF	XT:A:U	NM:i:0	X0:i:1	X1:i:0	XM:i:0	XO:i:0	XG:i:0	MD:Z:30
HWI-D00405:137:C6DWLANXX:6:2110:8509:37240	0	14671__len__38937	17176	37	30M	*	0	0	TCCGCGTCATATCTCAATGGTGAGAATATT	BBBB/FFFFB<F<F<FFFF/F<FF<FF///	XT:A:U	NM:i:0	X0:i:1	X1:i:0	XM:i:0	XO:i:0	XG:i:0	MD:Z:30
HWI-D00405:137:C6DWLANXX:6:2110:2097:52924	0	14671__len__38937	17176	37	30M	*	0	0	TCCGCGTCATATCTCAATGGTGAGAATATT	/B/BBFFFFFFFFFFFFFFFFFFFFFFFFF	XT:A:U	NM:i:0	X0:i:1	X1:i:0	XM:i:0	XO:i:0	XG:i:0	MD:Z:30
HWI-D00405:137:C6DWLANXX:6:2113:8545:72289	0	14671__len__38937	17176	37	30M	*	0	0	TCCGCGTCATATCTCAATGGTGAGAATATT	BBBBBFFFFFFFFFFFFFFFFFFFFFFFFF	XT:A:U	NM:i:0	X0:i:1	X1:i:0	XM:i:0	XO:i:0	XG:i:0	MD:Z:30
HWI-D00405:137:C6DWLANXX:6:2113:17995:78359	0	14671__len__38937	17176	37	30M	*	0	0	TCCGCGTCATATCTCAATGGTGAGAATATT	BBBBBFFFFFFFFFFFFBFFFFFFFFFFFF	XT:A:U	NM:i:0	X0:i:1	X1:i:0	XM:i:0	XO:i:0	XG:i:0	MD:Z:30
HWI-D00405:137:C6DWLANXX:6:2114:11816:44082	0	14671__len__38937	17176	37	30M	*	0	0	TCCGCGTCATATCTCAATGGTGAGAATATT	<<B<BF<FFBFFF<FFF/</FF/<</</<F	XT:A:U	NM:i:0	X0:i:1	X1:i:0	XM:i:0	XO:i:0	XG:i:0	MD:Z:30
HWI-D00405:137:C6DWLANXX:6:2115:13865:7632	0	14671__len__38937	17176	37	30M	*	0	0	TCCGCGTCATATCTCAATGGTGAGAATATT	BB<BBFFFFFFFFFFFFFFFFFFFFFFFFF	XT:A:U	NM:i:0	X0:i:1	X1:i:0	XM:i:0	XO:i:0	XG:i:0	MD:Z:30
HWI-D00405:137:C6DWLANXX:6:2116:14758:42296	0	14671__len__38937	17176	37	30M	*	0	0	TCCGCGTCATATCTCAATGGTGAGAATATT	BBBBBFFFFFFFFFFFFFFFFFFFFBFFFF	XT:A:U	NM:i:0	X0:i:1	X1:i:0	XM:i:0	XO:i:0	XG:i:0	MD:Z:30
HWI-D00405:137:C6DWLANXX:6:2116:7512:87971	0	14671__len__38937	17176	37	30M	*	0	0	TCCGCGTCATATCTCAATGGTGAGAATATT	BBBBBFFFFFFFFFFFFFFFFFFFFFFFFF	XT:A:U	NM:i:0	X0:i:1	X1:i:0	XM:i:0	XO:i:0	XG:i:0	MD:Z:30
HWI-D00405:137:C6DWLANXX:6:2202:16764:24649	0	14671__len__38937	17176	37	30M	*	0	0	TCCGCGTCATATCTCAATGGTGAGAATATT	BBBBBBFFFFFBBFFFFBFBFBFFFFFFF/	XT:A:U	NM:i:0	X0:i:1	X1:i:0	XM:i:0	XO:i:0	XG:i:0	MD:Z:30
HWI-D00405:137:C6DWLANXX:6:2202:17604:73527	0	14671__len__38937	17176	37	30M	*	0	0	TCCGCGTCATATCTCAATGGTGAGAATATT	B<B<//FFFF<FFF//FBFBFB/F<FFFFB	XT:A:U	NM:i:0	X0:i:1	X1:i:0	XM:i:0	XO:i:0	XG:i:0	MD:Z:30
HWI-D00405:137:C6DWLANXX:6:2210:1264:41789	0	14671__len__38937	17176	37	30M	*	0	0	TCCGCGTCATATCTCAATGGTGAGAATATT	BBBB<FFFFFFFFFFFFFFFFFFFFFFFFF	XT:A:U	NM:i:0	X0:i:1	X1:i:0	XM:i:0	XO:i:0	XG:i:0	MD:Z:30
HWI-D00405:137:C6DWLANXX:6:2211:11270:37524	0	14671__len__38937	17176	37	30M	*	0	0	TCCGCGTCATATCTCAATGGTGAGAATATT	//B/B/FFFFFFFFF<BBFFFFFFBFBFFF	XT:A:U	NM:i:0	X0:i:1	X1:i:0	XM:i:0	XO:i:0	XG:i:0	MD:Z:30
HWI-D00405:137:C6DWLANXX:6:2211:1128:73314	0	14671__len__38937	17176	37	30M	*	0	0	TCCGCGTCATATCTCAATGGTGAGAATATT	BBBBBFFFFFFFFFFFFFFFFBFFFFF<BF	XT:A:U	NM:i:0	X0:i:1	X1:i:0	XM:i:0	XO:i:0	XG:i:0	MD:Z:30
HWI-D00405:137:C6DWLANXX:6:2212:1611:23124	0	14671__len__38937	17176	37	30M	*	0	0	TCCGCGTCATATCTCAATGGTGAGAATATT	BBB<BBFF<B<B<FF<FFF/BFFFB<BBF<	XT:A:U	NM:i:0	X0:i:1	X1:i:0	XM:i:0	XO:i:0	XG:i:0	MD:Z:30
HWI-D00405:137:C6DWLANXX:6:2213:2733:20755	0	14671__len__38937	17176	37	30M	*	0	0	TCCGCGTCATATCTCAATGGTGAGAATATT	BBBBBFFFFFFFFFFFFFFFFFFFFFFFFF	XT:A:U	NM:i:0	X0:i:1	X1:i:0	XM:i:0	XO:i:0	XG:i:0	MD:Z:30
HWI-D00405:137:C6DWLANXX:6:2213:17252:32894	0	14671__len__38937	17176	37	30M	*	0	0	TCCGCGTCATATCTCAATGGTGAGAATATT	/B/BBFBFFFB/F</<B/<<FFBF<<FFB/	XT:A:U	NM:i:0	X0:i:1	X1:i:0	XM:i:0	XO:i:0	XG:i:0	MD:Z:30
HWI-D00405:137:C6DWLANXX:6:2216:18189:46567	0	14671__len__38937	17176	37	30M	*	0	0	TCCGCGTCATATCTCAATGGTGAGAATATT	BBBBBFFFFFFFFFFFFFFFFFFFFFFFFF	XT:A:U	NM:i:0	X0:i:1	X1:i:0	XM:i:0	XO:i:0	XG:i:0	MD:Z:30
HWI-D00405:137:C6DWLANXX:6:2216:20184:53643	0	14671__len__38937	17176	37	30M	*	0	0	TCCGCGTCATATCTCAATGGTGAGAATATT	BB<BBFFFFFFFBFF<FFFBFFFFFFFF/F	XT:A:U	NM:i:0	X0:i:1	X1:i:0	XM:i:0	XO:i:0	XG:i:0	MD:Z:30
HWI-D00405:137:C6DWLANXX:6:2301:4032:36379	0	14671__len__38937	17176	37	30M	*	0	0	TCCGCGTCATATCTCAATGGTGAGAATATT	BBBB/FFBFFFFFFFFFFFFFFFFFFFFFF	XT:A:U	NM:i:0	X0:i:1	X1:i:0	XM:i:0	XO:i:0	XG:i:0	MD:Z:30
HWI-D00405:137:C6DWLANXX:6:2303:3735:66525	0	14671__len__38937	17176	37	30M	*	0	0	TCCGCGTCATATCTCAATGGTGAGAATATT	BBBBBFFFFFFFFFFFFFFFFFFFFFFFFF	XT:A:U	NM:i:0	X0:i:1	X1:i:0	XM:i:0	XO:i:0	XG:i:0	MD:Z:30
HWI-D00405:137:C6DWLANXX:6:2304:14988:22453	0	14671__len__38937	17176	37	30M	*	0	0	TCCGCGTCATATCTCAATGGTGAGAATATT	BBBBBFFFFFFFFFFFFFFFFFFFFFFFFF	XT:A:U	NM:i:0	X0:i:1	X1:i:0	XM:i:0	XO:i:0	XG:i:0	MD:Z:30
HWI-D00405:137:C6DWLANXX:6:2305:18998:25260	0	14671__len__38937	17176	37	30M	*	0	0	TCCGCGTCATATCTCAATGGTGAGAATATT	BBBBBFFFFFFFFFFFFFFFFFFFFFFFFF	XT:A:U	NM:i:0	X0:i:1	X1:i:0	XM:i:0	XO:i:0	XG:i:0	MD:Z:30
HWI-D00405:137:C6DWLANXX:6:2308:19013:43514	0	14671__len__38937	17176	37	30M	*	0	0	TCCGCGTCATATCTCAATGGTGAGAATATT	BBBBBFFFFFFFFF<FFFFBFFFFFFFFFF	XT:A:U	NM:i:0	X0:i:1	X1:i:0	XM:i:0	XO:i:0	XG:i:0	MD:Z:30
HWI-D00405:137:C6DWLANXX:6:2308:19812:56379	0	14671__len__38937	17176	37	30M	*	0	0	TCCGCGTCATATCTCAATGGTGAGAATATT	BBBBBFBFFFFBFFFBFFFFFFFFFFFFFF	XT:A:U	NM:i:0	X0:i:1	X1:i:0	XM:i:0	XO:i:0	XG:i:0	MD:Z:30
HWI-D00405:137:C6DWLANXX:6:2309:6263:43981	0	14671__len__38937	17176	37	30M	*	0	0	TCCGCGTCATATCTCAATGGTGAGAATATT	BB<//<FFFFFFBFFFFFBFFFFFFFFFFF	XT:A:U	NM:i:0	X0:i:1	X1:i:0	XM:i:0	XO:i:0	XG:i:0	MD:Z:30
HWI-D00405:137:C6DWLANXX:6:2310:5806:32405	0	14671__len__38937	17176	37	30M	*	0	0	TCCGCGTCATATCTCAATGGTGAGAATATT	BBBBBFFFFFFFFFFFFFFFFFFFFFFFFF	XT:A:U	NM:i:0	X0:i:1	X1:i:0	XM:i:0	XO:i:0	XG:i:0	MD:Z:30
HWI-D00405:137:C6DWLANXX:6:2311:12104:4853	0	14671__len__38937	17176	37	30M	*	0	0	TCCGCGTCATATCTCAATGGTGAGAATATT	/<B//BBBBFFFFFFFFFFFFFF<FFFFFF	XT:A:U	NM:i:0	X0:i:1	X1:i:0	XM:i:0	XO:i:0	XG:i:0	MD:Z:30
HWI-D00405:137:C6DWLANXX:6:2313:11853:45196	0	14671__len__38937	17176	37	30M	*	0	0	TCCGCGTCATATCTCAATGGTGAGAATATT	BBBBB/FFFFBBFBFBFBB/BF/F/FFFFF	XT:A:U	NM:i:0	X0:i:1	X1:i:0	XM:i:0	XO:i:0	XG:i:0	MD:Z:30
HWI-D00405:137:C6DWLANXX:6:2314:19627:51733	0	14671__len__38937	17176	37	30M	*	0	0	TCCGCGTCATATCTCAATGGTGAGAATATT	BBBBBFBFFBFFFFFFFFFFFFFFFFFFFF	XT:A:U	NM:i:0	X0:i:1	X1:i:0	XM:i:0	XO:i:0	XG:i:0	MD:Z:30
HWI-D00405:137:C6DWLANXX:6:2315:11225:5783	0	14671__len__38937	17176	37	30M	*	0	0	TCCGCGTCATATCTCAATTGTGAGAATATT	///BB<FB<<FFFFBFFB/<<<<FB/<F<F	XT:A:U	NM:i:1	X0:i:1	X1:i:0	XM:i:1	XO:i:0	XG:i:0	MD:Z:18G11
HWI-D00405:137:C6DWLANXX:6:2315:8457:22563	16	14671__len__38937	38241	37	30M	*	0	0	AGCTTGTCCCAGATTTCTGGTCTCTATATA	FFFFFFFFFB</FFFFFFFFFFFFBBBBBB	XT:A:U	NM:i:1	X0:i:1	X1:i:0	XM:i:1	XO:i:0	XG:i:0	MD:Z:11C18
HWI-D00405:137:C6DWLANXX:6:2315:11680:75095	0	14671__len__38937	17176	37	30M	*	0	0	TCCGCGTCATATCTCAATGGTGAGAATATT	BBBBBFFFFFFFFFFFFFFFFFFFBFFFFF	XT:A:U	NM:i:0	X0:i:1	X1:i:0	XM:i:0	XO:i:0	XG:i:0	MD:Z:30
HWI-D00405:137:C6DWLANXX:6:1102:13625:66359	0	14671__len__38937	17176	37	31M	*	0	0	TCCGCGTCATATCTCAATGGTGAGAATATTC	BB<BBFFFFFFFFFFFFFFFFFFFFFFFFBF	XT:A:U	NM:i:0	X0:i:1	X1:i:0	XM:i:0	XO:i:0	XG:i:0	MD:Z:31
HWI-D00405:137:C6DWLANXX:6:1103:9223:79670	16	14671__len__38937	36839	37	31M	*	0	0	AAAGTCTTCTCCAGTCTAGTGGTAAATCTAC	FFFFFFFFFFFFFFFFFFFFFFFFFFBBBBB	XT:A:U	NM:i:0	X0:i:1	X1:i:0	XM:i:0	XO:i:0	XG:i:0	MD:Z:31
HWI-D00405:137:C6DWLANXX:6:1105:1489:57275	0	14671__len__38937	17176	37	31M	*	0	0	TCCGCGTCATATCTCAATGGTGAGAATATTC	BB<B/B<FFFBFF/FFFFFFFF//F<BFFFB	XT:A:U	NM:i:0	X0:i:1	X1:i:0	XM:i:0	XO:i:0	XG:i:0	MD:Z:31
HWI-D00405:137:C6DWLANXX:6:1105:20040:67967	0	14671__len__38937	17176	37	31M	*	0	0	TCCGCGTCATATCTCAATGGTGAGAATATTC	BBBBB<FFFFFFFFFFFBFFFBFFBFFFFFF	XT:A:U	NM:i:0	X0:i:1	X1:i:0	XM:i:0	XO:i:0	XG:i:0	MD:Z:31
HWI-D00405:137:C6DWLANXX:6:1106:16801:79737	0	14671__len__38937	17176	37	31M	*	0	0	TCCGCGTCATATCTCAATGGTGAGAATATTC	BBBBBFFFFFFFFFFFFFFFFFFFFFFFFFF	XT:A:U	NM:i:0	X0:i:1	X1:i:0	XM:i:0	XO:i:0	XG:i:0	MD:Z:31
HWI-D00405:137:C6DWLANXX:6:1111:18011:56223	0	14671__len__38937	17176	37	31M	*	0	0	TCCGCGTCATATCTCAATGGTGAGAATATTC	BBBBBFFFFFFFFFFFBFFFFFFFFFFFFFF	XT:A:U	NM:i:0	X0:i:1	X1:i:0	XM:i:0	XO:i:0	XG:i:0	MD:Z:31
HWI-D00405:137:C6DWLANXX:6:1112:1410:29536	0	14671__len__38937	17176	37	31M	*	0	0	TCCGCGTCATATCTCAATGGTGAGAATATTC	BBB<BBFFFFFFFFFFBFFFFFBFFF<FFFF	XT:A:U	NM:i:0	X0:i:1	X1:i:0	XM:i:0	XO:i:0	XG:i:0	MD:Z:31
HWI-D00405:137:C6DWLANXX:6:1112:3801:52013	0	14671__len__38937	17176	37	31M	*	0	0	TCCGCGTCATATCTCAATGGTGAGAATATTC	<<BBB/<//BB<<FFFFFF/<//<///<FFB	XT:A:U	NM:i:0	X0:i:1	X1:i:0	XM:i:0	XO:i:0	XG:i:0	MD:Z:31
HWI-D00405:137:C6DWLANXX:6:1112:12239:99138	0	14671__len__38937	17176	37	31M	*	0	0	TCCGCGTCATATCTCAATGGTGAGAATATTC	BBBBBBFFFFFFFFFFFFFFFFFFFFFFFFF	XT:A:U	NM:i:0	X0:i:1	X1:i:0	XM:i:0	XO:i:0	XG:i:0	MD:Z:31
HWI-D00405:137:C6DWLANXX:6:1113:2314:98704	0	14671__len__38937	17176	37	31M	*	0	0	TCCGCGTCATATCTCAATGGTGAGAATATTC	BBBBBBBF<FFFFFFFFFBBBF<FFFFFFFF	XT:A:U	NM:i:0	X0:i:1	X1:i:0	XM:i:0	XO:i:0	XG:i:0	MD:Z:31
HWI-D00405:137:C6DWLANXX:6:1115:19632:5476	0	14671__len__38937	17176	37	31M	*	0	0	TCCGCGTCATATCTCAATGGTGAGAATATTC	BBBBBFFFFFFFFFFFFFFFFFFFFFFFFFF	XT:A:U	NM:i:0	X0:i:1	X1:i:0	XM:i:0	XO:i:0	XG:i:0	MD:Z:31
HWI-D00405:137:C6DWLANXX:6:1115:20749:24449	0	14671__len__38937	17176	37	31M	*	0	0	TCCGCGTCATATCTCAATGGTGAGAATATTC	BBBB<FFFFFFFFFFFFFFFFFFFFFFFFFF	XT:A:U	NM:i:0	X0:i:1	X1:i:0	XM:i:0	XO:i:0	XG:i:0	MD:Z:31
HWI-D00405:137:C6DWLANXX:6:1116:19667:91953	16	14671__len__38937	36961	37	31M	*	0	0	ATTTGGGTCCACTTTTCAACTTATACAATTT	FFFBFFFFFFFFFFFFFFFFFFFFFBBBBBB	XT:A:U	NM:i:0	X0:i:1	X1:i:0	XM:i:0	XO:i:0	XG:i:0	MD:Z:31
HWI-D00405:137:C6DWLANXX:6:1116:7255:92913	0	14671__len__38937	17176	37	31M	*	0	0	TCCGCGTCATATCTCAATGGTGAGAATATTC	BBBBBFFFFFFFFFFFFFFBF<FFFFFFFFF	XT:A:U	NM:i:0	X0:i:1	X1:i:0	XM:i:0	XO:i:0	XG:i:0	MD:Z:31
HWI-D00405:137:C6DWLANXX:6:1201:9203:30834	0	14671__len__38937	17226	25	31M	*	0	0	ATCGCTGGGTTCGACTCCCAGGCGCGGACCC	BBBBBFFFFFFFFFFFFFFFFFFFBFFFFFF	XT:A:U	NM:i:2	X0:i:1	X1:i:0	XM:i:2	XO:i:0	XG:i:0	MD:Z:29T0T0
HWI-D00405:137:C6DWLANXX:6:1202:8699:33968	0	14671__len__38937	17176	37	31M	*	0	0	TCCGCGTCATATCTCAATGGTGAGAATATTC	/<</<FFFBB<FBFFFBFFF/<FFFFFFFFF	XT:A:U	NM:i:0	X0:i:1	X1:i:0	XM:i:0	XO:i:0	XG:i:0	MD:Z:31
HWI-D00405:137:C6DWLANXX:6:1202:6357:55798	0	14671__len__38937	17176	37	31M	*	0	0	TCCGCGTCATATCTCAATGGTGAGAATATTC	BBBBBFFFFFFFFFFFFFBFFFFFFFFFFFF	XT:A:U	NM:i:0	X0:i:1	X1:i:0	XM:i:0	XO:i:0	XG:i:0	MD:Z:31
HWI-D00405:137:C6DWLANXX:6:1203:4304:44523	0	14671__len__38937	17176	37	31M	*	0	0	TCCGCGTCATATCTCAATGGTGAGAATATTC	BBBBBFFFFFFFFFFFFFFFFFFFFFFFFFF	XT:A:U	NM:i:0	X0:i:1	X1:i:0	XM:i:0	XO:i:0	XG:i:0	MD:Z:31
HWI-D00405:137:C6DWLANXX:6:1203:8638:50143	0	14671__len__38937	17176	37	31M	*	0	0	TCCGCGTCATATCTCAATGGTGAGAATATTC	BBBBBFFFFFFFFBFFFFFFFFFFFFFFFFF	XT:A:U	NM:i:0	X0:i:1	X1:i:0	XM:i:0	XO:i:0	XG:i:0	MD:Z:31
HWI-D00405:137:C6DWLANXX:6:1206:20547:101185	0	14671__len__38937	17176	37	31M	*	0	0	TCCGCGTCATATCTCAATGGTGAGAATATTC	BBBBBFFFFFFFFFFFFFFFFFFFFFFFFFF	XT:A:U	NM:i:0	X0:i:1	X1:i:0	XM:i:0	XO:i:0	XG:i:0	MD:Z:31
HWI-D00405:137:C6DWLANXX:6:1207:17867:23423	0	14671__len__38937	17226	25	31M	*	0	0	ATCGCTGGGTTCGACTCCCAGGCGCGGACCC	BBBBBFFFFFFFFFFFFFFFFFFFFFFFFFF	XT:A:U	NM:i:2	X0:i:1	X1:i:0	XM:i:2	XO:i:0	XG:i:0	MD:Z:29T0T0
HWI-D00405:137:C6DWLANXX:6:1208:18363:88073	0	14671__len__38937	17176	37	31M	*	0	0	TCCGCGTCATATCTCAATGGTGAGAATATTC	<BBBB<BFFF/FFFFFFFFFFFFFFFFFFFF	XT:A:U	NM:i:0	X0:i:1	X1:i:0	XM:i:0	XO:i:0	XG:i:0	MD:Z:31
HWI-D00405:137:C6DWLANXX:6:1209:12387:34981	0	14671__len__38937	17176	37	31M	*	0	0	TCCGCGTCATATCTCAATGGTGAGAATATTC	BBBB/<FFFFFBBBBB<<BFFFFFFF/BFFF	XT:A:U	NM:i:0	X0:i:1	X1:i:0	XM:i:0	XO:i:0	XG:i:0	MD:Z:31
HWI-D00405:137:C6DWLANXX:6:1210:11745:53506	0	14671__len__38937	17176	37	31M	*	0	0	TCCGCGTCATATCTCAATGGTGAGAATATTC	BBBBBFFFFFFFFFFFFFBFFFFFFFFFFFF	XT:A:U	NM:i:0	X0:i:1	X1:i:0	XM:i:0	XO:i:0	XG:i:0	MD:Z:31
HWI-D00405:137:C6DWLANXX:6:1210:10726:67458	0	14671__len__38937	17176	37	31M	*	0	0	TCCGCGTCATATCTCAATGGTGAGAATATTC	BBBBBBFBFF<FFFFF/BFFFFBFBF<FFBF	XT:A:U	NM:i:0	X0:i:1	X1:i:0	XM:i:0	XO:i:0	XG:i:0	MD:Z:31
HWI-D00405:137:C6DWLANXX:6:1212:7319:14829	0	14671__len__38937	10715	37	31M	*	0	0	TATGTATTTGGAGGGTACTCAGGAGTTAATT	BBBBBFBFFFFFFB/FBFF<BFB//</<FF/	XT:A:U	NM:i:0	X0:i:1	X1:i:0	XM:i:0	XO:i:0	XG:i:0	MD:Z:31
HWI-D00405:137:C6DWLANXX:6:1212:2405:41578	0	14671__len__38937	17176	37	31M	*	0	0	TCCGCGTCATATCTCAATGGTGAGAATATTC	BBBBBFFFFFFFFFFFFFFFFFFFFFFFFFF	XT:A:U	NM:i:0	X0:i:1	X1:i:0	XM:i:0	XO:i:0	XG:i:0	MD:Z:31
HWI-D00405:137:C6DWLANXX:6:1215:20457:57537	0	14671__len__38937	17176	37	31M	*	0	0	TCCGCGTCATATCTCAATGGTGAGAATATTC	BB<BBBFFFFFFFFFFFFFFFFFFFFFFFFF	XT:A:U	NM:i:0	X0:i:1	X1:i:0	XM:i:0	XO:i:0	XG:i:0	MD:Z:31
HWI-D00405:137:C6DWLANXX:6:1215:8893:69007	0	14671__len__38937	17176	37	31M	*	0	0	TCCGCGTCATATCTCAATGGTGAGAATATTC	BBBBBFFFFFFFFFFFFFFFFFFFFFFFFFF	XT:A:U	NM:i:0	X0:i:1	X1:i:0	XM:i:0	XO:i:0	XG:i:0	MD:Z:31
HWI-D00405:137:C6DWLANXX:6:1215:16658:89321	16	14671__len__38937	37774	37	31M	*	0	0	CTTAGTCCATATCTTCCATATGAATGCGCAG	FFFFFFFFFFFFFFFFFFFFFFFFFFBBBB/	XT:A:U	NM:i:0	X0:i:1	X1:i:0	XM:i:0	XO:i:0	XG:i:0	MD:Z:31
HWI-D00405:137:C6DWLANXX:6:1216:12347:64544	0	14671__len__38937	17176	37	31M	*	0	0	TCCGCGTCATATCTCAATGGTGAGAATATTC	BB<B<FFFFFFFFFFFFFFFFFFFFFFFFFF	XT:A:U	NM:i:0	X0:i:1	X1:i:0	XM:i:0	XO:i:0	XG:i:0	MD:Z:31
HWI-D00405:137:C6DWLANXX:6:1216:12237:69831	0	14671__len__38937	17176	37	31M	*	0	0	TCCGCGTCATATCTCAATGGTGAGAATATTC	/BBBBBFFBFB<BFFFB<F<FFFFFFFBFFF	XT:A:U	NM:i:0	X0:i:1	X1:i:0	XM:i:0	XO:i:0	XG:i:0	MD:Z:31
HWI-D00405:137:C6DWLANXX:6:1301:16601:80905	0	14671__len__38937	17176	37	31M	*	0	0	TCCGCGTCATATCTCAATGGTGAGAATATTC	BBBBBFFFFFFFFFFFFFFFFFFFFFFFFFF	XT:A:U	NM:i:0	X0:i:1	X1:i:0	XM:i:0	XO:i:0	XG:i:0	MD:Z:31
HWI-D00405:137:C6DWLANXX:6:1302:6628:71383	0	14671__len__38937	17176	37	31M	*	0	0	TCCGCGTCATATCTCAATGGTGAGAATATTC	BBBBBFFFBFFFFFFFFFFFFFFFFFFFFFF	XT:A:U	NM:i:0	X0:i:1	X1:i:0	XM:i:0	XO:i:0	XG:i:0	MD:Z:31
HWI-D00405:137:C6DWLANXX:6:1304:13393:45978	0	14671__len__38937	17176	37	31M	*	0	0	TCCGCGTCATATCTCAATGGTGAGAATATTC	BBBBBFFFFFFFFFFBFFFFFFFFFFFFFFF	XT:A:U	NM:i:0	X0:i:1	X1:i:0	XM:i:0	XO:i:0	XG:i:0	MD:Z:31
HWI-D00405:137:C6DWLANXX:6:1305:5582:33432	0	14671__len__38937	17176	37	31M	*	0	0	TCCGCGTCATATCTCAATGGTGAGAATATTC	BBBBBFFFFFFF<FFFFFFFFFFFFFFFFFF	XT:A:U	NM:i:0	X0:i:1	X1:i:0	XM:i:0	XO:i:0	XG:i:0	MD:Z:31
HWI-D00405:137:C6DWLANXX:6:1305:20522:79523	0	14671__len__38937	17176	37	31M	*	0	0	TCCGCGTCATATCTCAATGGTGAGAATATTC	BBB<B<FFBFFFFFFFFBFFFFFFFFFFFFF	XT:A:U	NM:i:0	X0:i:1	X1:i:0	XM:i:0	XO:i:0	XG:i:0	MD:Z:31
HWI-D00405:137:C6DWLANXX:6:1307:4220:42754	0	14671__len__38937	17176	37	31M	*	0	0	TCCGCGTCATATCTCAATGGTGAGAATATTC	BBBBBFFFFFFFFFFFFFFFFFFFFFFFFFF	XT:A:U	NM:i:0	X0:i:1	X1:i:0	XM:i:0	XO:i:0	XG:i:0	MD:Z:31
HWI-D00405:137:C6DWLANXX:6:1308:17170:33007	0	14671__len__38937	17176	37	31M	*	0	0	TCCGCGTCATATCTCAATGGTGAGAATATTC	BBBBBFFFFFFFFFFFFFFFFFFFFFFFFFF	XT:A:U	NM:i:0	X0:i:1	X1:i:0	XM:i:0	XO:i:0	XG:i:0	MD:Z:31
HWI-D00405:137:C6DWLANXX:6:1308:3600:40513	0	14671__len__38937	17176	37	31M	*	0	0	TCCGCGTCATATCTCAATGGTGAGAATATTC	BBBBBFFFFFFFFFFFFFFFFFFFFFFFFFF	XT:A:U	NM:i:0	X0:i:1	X1:i:0	XM:i:0	XO:i:0	XG:i:0	MD:Z:31
HWI-D00405:137:C6DWLANXX:6:1308:13216:86505	0	14671__len__38937	17176	37	31M	*	0	0	TCCGCGTCATATCTCAATGGTGAGAATATTC	BBBBBFFFFFFFFFFFFFFFFFFFFFFFFFF	XT:A:U	NM:i:0	X0:i:1	X1:i:0	XM:i:0	XO:i:0	XG:i:0	MD:Z:31
HWI-D00405:137:C6DWLANXX:6:1309:11837:61972	0	14671__len__38937	17176	37	31M	*	0	0	TCCGCGTCATATCTCAATGGTGAGAATATTC	BBBBBFFFFFFFFFFFFFFFFFFFFFFFFFF	XT:A:U	NM:i:0	X0:i:1	X1:i:0	XM:i:0	XO:i:0	XG:i:0	MD:Z:31
HWI-D00405:137:C6DWLANXX:6:1311:17484:61227	0	14671__len__38937	17176	37	31M	*	0	0	TCCGCGTCATATCTCAATGGTGAGAATATTC	<B<</FFBFFBFFFFFFFBFFFF/F/FFFFF	XT:A:U	NM:i:0	X0:i:1	X1:i:0	XM:i:0	XO:i:0	XG:i:0	MD:Z:31
HWI-D00405:137:C6DWLANXX:6:1313:9736:67128	0	14671__len__38937	17176	37	31M	*	0	0	TCCGCGTCATATCTCAATGGTGAGAATATTC	BBBBBBFFFFFFFFFFFFFFFFFFFFFFFFF	XT:A:U	NM:i:0	X0:i:1	X1:i:0	XM:i:0	XO:i:0	XG:i:0	MD:Z:31
HWI-D00405:137:C6DWLANXX:6:1316:12781:97063	16	14671__len__38937	33525	37	31M	*	0	0	AGCTATAGGAGTGATTGCAACAATCGGAATT	FFFFFFFFB/BBB/BBFFFFFFF<FB/</BB	XT:A:U	NM:i:0	X0:i:1	X1:i:0	XM:i:0	XO:i:0	XG:i:0	MD:Z:31
HWI-D00405:137:C6DWLANXX:6:2101:12946:100493	0	14671__len__38937	17176	37	31M	*	0	0	TCCGCGTCATATCTCAATGGTGAGAATATTC	BBBBBFB/<B/FFFF/<FFFFFFBBFFFFFF	XT:A:U	NM:i:0	X0:i:1	X1:i:0	XM:i:0	XO:i:0	XG:i:0	MD:Z:31
HWI-D00405:137:C6DWLANXX:6:2103:3348:3267	0	14671__len__38937	17176	37	31M	*	0	0	TCCGCGTCATATCTCAATGGTGAGAATATTC	BBBBBFFFFFFFFBFFFBFFFFFFFF/F<<F	XT:A:U	NM:i:0	X0:i:1	X1:i:0	XM:i:0	XO:i:0	XG:i:0	MD:Z:31
HWI-D00405:137:C6DWLANXX:6:2104:16630:55298	0	14671__len__38937	17176	37	31M	*	0	0	TCCGCGTCATATCTCAATGGTGAGAATATTC	BBBBBFFFFFFFFFFFFFFFFFFFFFFFFFF	XT:A:U	NM:i:0	X0:i:1	X1:i:0	XM:i:0	XO:i:0	XG:i:0	MD:Z:31
HWI-D00405:137:C6DWLANXX:6:2104:18574:69148	0	14671__len__38937	17176	37	31M	*	0	0	TCCGCGTCATATCTCAATGGTGAGAATATTC	BBBBBFFFFFFFFFFFFFFFFFFFFFFFFFF	XT:A:U	NM:i:0	X0:i:1	X1:i:0	XM:i:0	XO:i:0	XG:i:0	MD:Z:31
HWI-D00405:137:C6DWLANXX:6:2105:17601:43653	0	14671__len__38937	17176	37	31M	*	0	0	TCCGCGTCATATCTCAATGGTGAGAATATTC	BBBBB/BFFFFFFFFFFFFFFFBFBFFFFFF	XT:A:U	NM:i:0	X0:i:1	X1:i:0	XM:i:0	XO:i:0	XG:i:0	MD:Z:31
HWI-D00405:137:C6DWLANXX:6:2105:18880:44087	0	14671__len__38937	17176	37	31M	*	0	0	TCCGCGTCATATCTCAATGGTGAGAATATCC	/B/BBB<<FFFFFFFFFF<FFF</F/FF</<	XT:A:U	NM:i:1	X0:i:1	X1:i:0	XM:i:1	XO:i:0	XG:i:0	MD:Z:29T1
HWI-D00405:137:C6DWLANXX:6:2106:12489:22499	0	14671__len__38937	17176	37	31M	*	0	0	TCCGCGTCATATCTCAATGGTGAGAATATTC	B<<BB/BB<//FBFBFF/</</FBFBFFFBF	XT:A:U	NM:i:0	X0:i:1	X1:i:0	XM:i:0	XO:i:0	XG:i:0	MD:Z:31
HWI-D00405:137:C6DWLANXX:6:2106:13009:78954	0	14671__len__38937	17176	37	31M	*	0	0	TCCGCGTCATATCTCAATGGTGAGAATATTC	BBBBBBBBBBFBBBBFFFFBFFFFFFFFBBF	XT:A:U	NM:i:0	X0:i:1	X1:i:0	XM:i:0	XO:i:0	XG:i:0	MD:Z:31
HWI-D00405:137:C6DWLANXX:6:2110:9740:8062	0	14671__len__38937	17176	37	31M	*	0	0	TCCGCGTCATATCTCAATGGTGAGAATATTC	BBBBBFFFFFFFFFFFFFFFFFFFFFFFFFF	XT:A:U	NM:i:0	X0:i:1	X1:i:0	XM:i:0	XO:i:0	XG:i:0	MD:Z:31
HWI-D00405:137:C6DWLANXX:6:2113:8683:54701	0	14671__len__38937	17176	37	31M	*	0	0	TCCGCGTCATATCTCAATGGTGAGAATATTC	BBBBBFFFFFFFFFFFFFFFFFFFFFFFFFF	XT:A:U	NM:i:0	X0:i:1	X1:i:0	XM:i:0	XO:i:0	XG:i:0	MD:Z:31
HWI-D00405:137:C6DWLANXX:6:2114:8586:7256	0	14671__len__38937	17176	37	31M	*	0	0	TCCGCGTCATATCTCAATGGTGAGAATATTC	BBBBBFFFFFFFFFFFFFFFFFFFFFFFFFF	XT:A:U	NM:i:0	X0:i:1	X1:i:0	XM:i:0	XO:i:0	XG:i:0	MD:Z:31
HWI-D00405:137:C6DWLANXX:6:2115:13199:54459	0	14671__len__38937	17176	37	31M	*	0	0	TCCGCGTCATATCTCAATGGTGAGAATATTC	BBBBBFFFFFFFFFFF<FBFFFFFFFFFFFF	XT:A:U	NM:i:0	X0:i:1	X1:i:0	XM:i:0	XO:i:0	XG:i:0	MD:Z:31
HWI-D00405:137:C6DWLANXX:6:2115:8513:57793	0	14671__len__38937	17176	37	31M	*	0	0	TCCGCGTCATATCTCAATGGTGAGAATATTC	BBBBBFFFFFFFFFFFFFFFFFFFFFFFFFF	XT:A:U	NM:i:0	X0:i:1	X1:i:0	XM:i:0	XO:i:0	XG:i:0	MD:Z:31
HWI-D00405:137:C6DWLANXX:6:2115:9109:83959	0	14671__len__38937	17176	37	31M	*	0	0	TCCGCGTCATATCTCAATGGTGAGAATATTC	BBBBBFBFFFFFFFFFFFFFFFFFFFFFFFF	XT:A:U	NM:i:0	X0:i:1	X1:i:0	XM:i:0	XO:i:0	XG:i:0	MD:Z:31
HWI-D00405:137:C6DWLANXX:6:2116:5955:17989	0	14671__len__38937	17176	37	31M	*	0	0	TCCGCGTCATATCTCAATGGTGAGAATATTC	BBBBBFFFFFFFFFFFFFFFFFFFBFFFFFF	XT:A:U	NM:i:0	X0:i:1	X1:i:0	XM:i:0	XO:i:0	XG:i:0	MD:Z:31
HWI-D00405:137:C6DWLANXX:6:2116:1670:99113	0	14671__len__38937	17176	37	31M	*	0	0	TCCGCGTCATATCTCAATGGTGAGAATATTC	BB</BF<FFFFFFFFFFF/BFFB<FFFBFFF	XT:A:U	NM:i:0	X0:i:1	X1:i:0	XM:i:0	XO:i:0	XG:i:0	MD:Z:31
HWI-D00405:137:C6DWLANXX:6:2202:4698:8690	0	14671__len__38937	17176	37	31M	*	0	0	TCCGCGTCATATCTCAATGGTGAGAATATTC	BBBBBFFFFFFFFFFFFFFFFFFFFFFFFFF	XT:A:U	NM:i:0	X0:i:1	X1:i:0	XM:i:0	XO:i:0	XG:i:0	MD:Z:31
HWI-D00405:137:C6DWLANXX:6:2202:8656:35946	0	14671__len__38937	17176	37	31M	*	0	0	TCCGCGTCATATCTCAATGGTGAGAATATTC	BBBBBFFFFFFFFFFFFBFFFFFFFFFFFFF	XT:A:U	NM:i:0	X0:i:1	X1:i:0	XM:i:0	XO:i:0	XG:i:0	MD:Z:31
HWI-D00405:137:C6DWLANXX:6:2203:3573:4295	0	14671__len__38937	17226	25	31M	*	0	0	ATCGCTGGGTTCGACTCCCAGGCGCGGACCC	BBBBBFFFFFFFFFFF<FFFFFFFFFFFFF<	XT:A:U	NM:i:2	X0:i:1	X1:i:0	XM:i:2	XO:i:0	XG:i:0	MD:Z:29T0T0
HWI-D00405:137:C6DWLANXX:6:2203:6768:86986	0	14671__len__38937	17176	37	31M	*	0	0	TCCGCGTCATATCTCAATGGTGAGAATATTC	BBBBBFFFFBFFFFFFFFFFFFFFFFFFFFF	XT:A:U	NM:i:0	X0:i:1	X1:i:0	XM:i:0	XO:i:0	XG:i:0	MD:Z:31
HWI-D00405:137:C6DWLANXX:6:2204:3561:22039	0	14671__len__38937	17176	37	31M	*	0	0	TCCGCGTCATATCTCAATGGTGAGAATATTC	BBBBBFFFFFBFBFFFFFFFFFBFFFBFBFF	XT:A:U	NM:i:0	X0:i:1	X1:i:0	XM:i:0	XO:i:0	XG:i:0	MD:Z:31
HWI-D00405:137:C6DWLANXX:6:2204:12926:81921	0	14671__len__38937	17176	37	31M	*	0	0	TCCGCGTCATATCTCAATGGTGAGAATATTC	BBBBBFFFFFFFFFFFFFFFFFFFFFFFFFF	XT:A:U	NM:i:0	X0:i:1	X1:i:0	XM:i:0	XO:i:0	XG:i:0	MD:Z:31
HWI-D00405:137:C6DWLANXX:6:2205:4571:51487	0	14671__len__38937	17176	37	31M	*	0	0	TCCGCGTCATATCTCAATGGTGAGAATATTC	BBBBBFFFFFFFFFFFFFFFFFFFFFFFFFF	XT:A:U	NM:i:0	X0:i:1	X1:i:0	XM:i:0	XO:i:0	XG:i:0	MD:Z:31
HWI-D00405:137:C6DWLANXX:6:2207:19606:39922	0	14671__len__38937	17176	37	31M	*	0	0	TCCGCGTCATATCTCAATGGTGAGAATATTC	BBBBBFFFFFFFFFFFFFFFFFFFFFFFFFF	XT:A:U	NM:i:0	X0:i:1	X1:i:0	XM:i:0	XO:i:0	XG:i:0	MD:Z:31
HWI-D00405:137:C6DWLANXX:6:2207:15603:52754	0	14671__len__38937	17176	37	31M	*	0	0	TCCGCGTCATATCTCAATGGTGAGAATATTC	BBBBBFF<BFFFFFFFFFFFFFFFFFFFFFF	XT:A:U	NM:i:0	X0:i:1	X1:i:0	XM:i:0	XO:i:0	XG:i:0	MD:Z:31
HWI-D00405:137:C6DWLANXX:6:2211:9308:8332	0	14671__len__38937	17176	37	31M	*	0	0	TCCGCGTCATATCTCAATGGTGAGAATATTC	///<BFFFFFFFBFFFFF<BFFBBFBFFB<F	XT:A:U	NM:i:0	X0:i:1	X1:i:0	XM:i:0	XO:i:0	XG:i:0	MD:Z:31
HWI-D00405:137:C6DWLANXX:6:2211:18382:76288	16	14671__len__38937	37226	37	31M	*	0	0	AACTTCCGTCAACATCGTCGTATATTCCGTG	FFFFFFFFFFFFFFFFFFFFFFFFFFBBBBB	XT:A:U	NM:i:0	X0:i:1	X1:i:0	XM:i:0	XO:i:0	XG:i:0	MD:Z:31
HWI-D00405:137:C6DWLANXX:6:2211:2842:91699	0	14671__len__38937	17176	37	31M	*	0	0	TCCGCGTCATATCTCAATGGTGAGAATATTC	BBBBBFFFFFFFFFFFFFFFFFFFFFBFFBF	XT:A:U	NM:i:0	X0:i:1	X1:i:0	XM:i:0	XO:i:0	XG:i:0	MD:Z:31
HWI-D00405:137:C6DWLANXX:6:2213:15348:40039	0	14671__len__38937	17176	37	31M	*	0	0	TCCGCGTCATATCTCAATGGTGAGAATATTC	BBBBBFFFFFFFFFFFFFFFFFFFFFFFFFF	XT:A:U	NM:i:0	X0:i:1	X1:i:0	XM:i:0	XO:i:0	XG:i:0	MD:Z:31
HWI-D00405:137:C6DWLANXX:6:2213:3193:72670	16	14671__len__38937	38003	37	31M	*	0	0	TGGGCCTAGTACCCAGTCCTAGATTTTCTTC	FFFFFFFFFFFFFFFFFFFFBFFFFFBBBBB	XT:A:U	NM:i:0	X0:i:1	X1:i:0	XM:i:0	XO:i:0	XG:i:0	MD:Z:31
HWI-D00405:137:C6DWLANXX:6:2215:14500:56257	16	14671__len__38937	38223	37	31M	*	0	0	ATACCTTCCCAGTTAGTTAGCTTGTCCCACA	FFFBFFFFFFFFFFBFFFFFFFFFFFBB/B<	XT:A:U	NM:i:0	X0:i:1	X1:i:0	XM:i:0	XO:i:0	XG:i:0	MD:Z:31
HWI-D00405:137:C6DWLANXX:6:2215:14143:88212	0	14671__len__38937	17176	37	31M	*	0	0	TCCGCGTCATATCTCAATGGTGAGAATATTC	BBBBBFFBFB<FFFFF/</<<</BFB/B<FF	XT:A:U	NM:i:0	X0:i:1	X1:i:0	XM:i:0	XO:i:0	XG:i:0	MD:Z:31
HWI-D00405:137:C6DWLANXX:6:2302:16412:84307	0	14671__len__38937	17176	37	31M	*	0	0	TCCGCGTCATATCTCAATGGTGAGAATATTC	BBBBBFFFFFFFFFFFFFFFFFFFFFFFFFF	XT:A:U	NM:i:0	X0:i:1	X1:i:0	XM:i:0	XO:i:0	XG:i:0	MD:Z:31
HWI-D00405:137:C6DWLANXX:6:2303:19471:79973	0	14671__len__38937	17176	37	31M	*	0	0	TCCGCGTCATATCTCAATGGTGAGAATATTC	B//</<FF/FBFFFFFBBFBF<B<FFFFFFF	XT:A:U	NM:i:0	X0:i:1	X1:i:0	XM:i:0	XO:i:0	XG:i:0	MD:Z:31
HWI-D00405:137:C6DWLANXX:6:2304:13671:56473	0	14671__len__38937	17176	37	31M	*	0	0	TCCGCGTCATATCTCAATGGTGAGAATATTC	BBBBBBBF<BBFFFFFFFFFBFFFFFFFFFB	XT:A:U	NM:i:0	X0:i:1	X1:i:0	XM:i:0	XO:i:0	XG:i:0	MD:Z:31
HWI-D00405:137:C6DWLANXX:6:2306:13248:95000	0	14671__len__38937	17176	37	31M	*	0	0	TCCGCGTCATATCTCAATGGTGAGAATATTT	BB<BB<<BFFFFFB<FFF<B<FB<<FBFFB/	XT:A:U	NM:i:1	X0:i:1	X1:i:0	XM:i:1	XO:i:0	XG:i:0	MD:Z:30C0
HWI-D00405:137:C6DWLANXX:6:2307:18057:20372	0	14671__len__38937	17176	37	31M	*	0	0	TCCGCGTCATATCTCAATGGTGAGAATATTC	BBBBBFFFFFFFFFFFFFFFFFFFFFFFFFF	XT:A:U	NM:i:0	X0:i:1	X1:i:0	XM:i:0	XO:i:0	XG:i:0	MD:Z:31
HWI-D00405:137:C6DWLANXX:6:2308:6115:16071	0	14671__len__38937	17176	37	31M	*	0	0	TCCGCGTCATATCTCAATGGTGAGAATATTC	BBBBBFFFFFFFFFFFFFFFFFFFFFFFFFF	XT:A:U	NM:i:0	X0:i:1	X1:i:0	XM:i:0	XO:i:0	XG:i:0	MD:Z:31
HWI-D00405:137:C6DWLANXX:6:2308:12076:32617	0	14671__len__38937	17176	37	31M	*	0	0	TCCGCGTCATATCTCAATGGTGAGAATATTC	BBBBBFFFFFFFFFFFFFFFFFFFFFFFFFF	XT:A:U	NM:i:0	X0:i:1	X1:i:0	XM:i:0	XO:i:0	XG:i:0	MD:Z:31
HWI-D00405:137:C6DWLANXX:6:2308:12280:36805	0	14671__len__38937	17176	37	31M	*	0	0	TCCGCGTCATATCTCAATGGTGAGAATATTC	BBBBBFFFFFFFFFFFFFFFFFFFFFFFFFF	XT:A:U	NM:i:0	X0:i:1	X1:i:0	XM:i:0	XO:i:0	XG:i:0	MD:Z:31
HWI-D00405:137:C6DWLANXX:6:2311:19021:83534	0	14671__len__38937	17176	37	31M	*	0	0	TCCGCGTCATATCTCAATGGTGAGAATATTC	BBBBBFFFFFFFFFFFFFFFFFFFFFBFFFF	XT:A:U	NM:i:0	X0:i:1	X1:i:0	XM:i:0	XO:i:0	XG:i:0	MD:Z:31
HWI-D00405:137:C6DWLANXX:6:2314:8916:62155	0	14671__len__38937	17176	37	31M	*	0	0	TCCGCGTCATATCTCAATGGTGAGAATATTC	BBBBBFFFFFFFFFFFFFFFFFFFFFFFFFF	XT:A:U	NM:i:0	X0:i:1	X1:i:0	XM:i:0	XO:i:0	XG:i:0	MD:Z:31
HWI-D00405:137:C6DWLANXX:6:2314:15750:67947	0	14671__len__38937	17176	37	31M	*	0	0	TCCGCGTCATATCTCAATGGTGAGAATATTC	BBBBBFFF/<BFFFF<BFFFFF<<<F/F///	XT:A:U	NM:i:0	X0:i:1	X1:i:0	XM:i:0	XO:i:0	XG:i:0	MD:Z:31
HWI-D00405:137:C6DWLANXX:6:1103:12681:86379	0	14671__len__38937	17224	37	32M	*	0	0	AAATCGCTGGGTTCGACTCCCAGGCGCGGACC	BBBBBFBFFFFFFFFFFFBFFB<FBBFFFFFB	XT:A:U	NM:i:1	X0:i:1	X1:i:0	XM:i:1	XO:i:0	XG:i:0	MD:Z:31T0
HWI-D00405:137:C6DWLANXX:6:1106:14912:74434	0	14671__len__38937	17176	37	32M	*	0	0	TCCGCGTCATATCTCAATGGTGAGAATATTCC	BBBBBFFFFFFFFFFFFFFFFFFFFFFFFFFF	XT:A:U	NM:i:0	X0:i:1	X1:i:0	XM:i:0	XO:i:0	XG:i:0	MD:Z:32
HWI-D00405:137:C6DWLANXX:6:1204:20021:22007	0	14671__len__38937	17176	37	32M	*	0	0	TCCGCGTCATATCTCAATGGTGAGAATATTCC	BBBBBFFFFFFFFFBFFFFFFFFFFFFFFFFF	XT:A:U	NM:i:0	X0:i:1	X1:i:0	XM:i:0	XO:i:0	XG:i:0	MD:Z:32
HWI-D00405:137:C6DWLANXX:6:1301:10483:92646	0	14671__len__38937	17176	37	32M	*	0	0	TCCGCGTCATATCTCAATGGTGAGAATATTCC	BBB<BFF<FFFFFFB/<FFFFFFFFFF/FF/F	XT:A:U	NM:i:0	X0:i:1	X1:i:0	XM:i:0	XO:i:0	XG:i:0	MD:Z:32
HWI-D00405:137:C6DWLANXX:6:1306:12672:72000	16	14671__len__38937	17962	37	32M	*	0	0	AATCTTTCAGACTCTCCCATGTACTTAGACAC	FFFFFFFFFFBFFF<FFFFFFFFFFFBBB<<<	XT:A:U	NM:i:0	X0:i:1	X1:i:0	XM:i:0	XO:i:0	XG:i:0	MD:Z:32
HWI-D00405:137:C6DWLANXX:6:2112:8865:11289	16	14671__len__38937	38559	37	32M	*	0	0	TGTTGTCCAGTCAATATCCTAGTTAATTATAA	FFFFFFFFBFBFFFF/FFFFFFFFFFFBBBBB	XT:A:U	NM:i:0	X0:i:1	X1:i:0	XM:i:0	XO:i:0	XG:i:0	MD:Z:32
HWI-D00405:137:C6DWLANXX:6:2201:3367:60157	16	14671__len__38937	37161	37	32M	*	0	0	TGTGCATTCAGGAGTAAGTAAATGATCATGAT	FFFFB<FFF/FFBFFFFFFFFFFFFFFBBBBB	XT:A:U	NM:i:0	X0:i:1	X1:i:0	XM:i:0	XO:i:0	XG:i:0	MD:Z:32
HWI-D00405:137:C6DWLANXX:6:2306:13892:43261	0	14671__len__38937	17176	37	32M	*	0	0	TCCGCGTCATATCTCAATGGTGAGAATATTCC	BBBBBFFFFFFFFFFFFFFFFFFFFFBF<FFF	XT:A:U	NM:i:0	X0:i:1	X1:i:0	XM:i:0	XO:i:0	XG:i:0	MD:Z:32
HWI-D00405:137:C6DWLANXX:6:1105:16632:39367	0	14671__len__38937	6295	37	33M	*	0	0	ATTATTCCTTTATATATTTTGAGGACTTGGATC	B<BBBFFFFFFFFFFFFFFFFFFFFFFFFFFFF	XT:A:U	NM:i:0	X0:i:1	X1:i:0	XM:i:0	XO:i:0	XG:i:0	MD:Z:33
HWI-D00405:137:C6DWLANXX:6:1107:19410:48550	0	14671__len__38937	23800	37	33M	*	0	0	ATGTGGAACTGAGATTTTAGATTATAAGGAGTA	BBBBBFFFFFFFFFFFFFFFFFFFFFFFFFFFF	XT:A:U	NM:i:0	X0:i:1	X1:i:0	XM:i:0	XO:i:0	XG:i:0	MD:Z:33
HWI-D00405:137:C6DWLANXX:6:1208:13960:48926	16	14671__len__38937	38414	37	33M	*	0	0	TGTTGCCGTATGTCTCAGTTTCTGCATAATGTG	FFFFFFFFFFFFFFFFFFBFFFFFFFFFBBB</	XT:A:U	NM:i:1	X0:i:1	X1:i:0	XM:i:1	XO:i:0	XG:i:0	MD:Z:32T0
HWI-D00405:137:C6DWLANXX:6:1301:16441:62317	0	14671__len__38937	17176	37	33M	*	0	0	TCCGCGTCATATCTCAATGGTGAGAATATTCCA	BBBBBFFFFFFFFFFFFFFFFFFFFFFFFFFFF	XT:A:U	NM:i:0	X0:i:1	X1:i:0	XM:i:0	XO:i:0	XG:i:0	MD:Z:33
HWI-D00405:137:C6DWLANXX:6:2104:15321:36714	16	14671__len__38937	37086	37	33M	*	0	0	CAAAACATCTGATATATGGAAACCTGAGACTCT	FFBFFFBFFFFFFFFBBFFFF<FFFFFFBBBBB	XT:A:U	NM:i:0	X0:i:1	X1:i:0	XM:i:0	XO:i:0	XG:i:0	MD:Z:33
HWI-D00405:137:C6DWLANXX:6:2202:4616:72302	16	14671__len__38937	38001	37	33M	*	0	0	TGTGGGCCTAGTACCCAGTCCTAGATTTTCTTC	FBF<BBFFF<BFFFBF//FFFBBFF<<<BBB//	XT:A:U	NM:i:0	X0:i:1	X1:i:0	XM:i:0	XO:i:0	XG:i:0	MD:Z:33
HWI-D00405:137:C6DWLANXX:6:2206:3270:76913	0	14671__len__38937	17176	37	33M	*	0	0	TCCGCGTCATATCTCAATGGTGAGAATATTCCA	BBBBBFFFFFFFFFFFFFFFFFFFFFFFFFFFF	XT:A:U	NM:i:0	X0:i:1	X1:i:0	XM:i:0	XO:i:0	XG:i:0	MD:Z:33
HWI-D00405:137:C6DWLANXX:6:2207:12763:39203	16	14671__len__38937	37595	37	33M	*	0	0	AGTCAATGAATCTTATGTCACCTACATCTTCTC	FFFFF<FFFBFFFFFFFFFFFFFFFFFFBBBBB	XT:A:U	NM:i:0	X0:i:1	X1:i:0	XM:i:0	XO:i:0	XG:i:0	MD:Z:33
HWI-D00405:137:C6DWLANXX:6:2215:10834:99076	16	14671__len__38937	38414	37	33M	*	0	0	TGTTGCCGTATGTCTCAGTTTCTGCATAATGTT	FBFBFBFFF/FF/FFFFFFFFFBF<FFBBBBBB	XT:A:U	NM:i:0	X0:i:1	X1:i:0	XM:i:0	XO:i:0	XG:i:0	MD:Z:33
HWI-D00405:137:C6DWLANXX:6:1101:15638:97372	0	14671__len__38937	17176	37	34M	*	0	0	TCCGCGTCATATCTCAATGGTGAGAATATTCCAT	/<///<BBFFFFF<FFFFFFFFFFFFFFFFFBFF	XT:A:U	NM:i:0	X0:i:1	X1:i:0	XM:i:0	XO:i:0	XG:i:0	MD:Z:34
HWI-D00405:137:C6DWLANXX:6:1102:7308:56068	0	14671__len__38937	17176	37	34M	*	0	0	TCCGCGTCATATCTCAATGGTGAGAATATTCCAT	BBBBBFFFFFBFFFFFFFFFFFFFFFFFFFFBFF	XT:A:U	NM:i:0	X0:i:1	X1:i:0	XM:i:0	XO:i:0	XG:i:0	MD:Z:34
HWI-D00405:137:C6DWLANXX:6:1106:13487:47110	0	14671__len__38937	17176	37	34M	*	0	0	TCCGCGTCATATCTCAATGGTGAGAATATTCCAT	/<BBBFFFFFFFFFFFFFF/FBFFFFFFFFFFFF	XT:A:U	NM:i:0	X0:i:1	X1:i:0	XM:i:0	XO:i:0	XG:i:0	MD:Z:34
HWI-D00405:137:C6DWLANXX:6:1108:3920:19143	0	14671__len__38937	17176	37	34M	*	0	0	TCCGCGTCATATCTCAATGGTGAGAATATTCCAT	BBBB<<FFFFFFFFFFF/BBFFFFFFFFBFFFFF	XT:A:U	NM:i:0	X0:i:1	X1:i:0	XM:i:0	XO:i:0	XG:i:0	MD:Z:34
HWI-D00405:137:C6DWLANXX:6:1108:12084:65890	0	14671__len__38937	17176	37	34M	*	0	0	TCCGCGTCATATCTCAATGGTGAGAATATTCCAT	BBBBBFFFFFFFFFFFFFFFFFFFFFFFFFFFFF	XT:A:U	NM:i:0	X0:i:1	X1:i:0	XM:i:0	XO:i:0	XG:i:0	MD:Z:34
HWI-D00405:137:C6DWLANXX:6:1111:7228:38850	0	14671__len__38937	17176	37	34M	*	0	0	TCCGCGTCATATCTCAATGGTGAGAATATTCCAT	B<BB/<F</BFF<F//<F/B<B<F/F/FFF/<<F	XT:A:U	NM:i:0	X0:i:1	X1:i:0	XM:i:0	XO:i:0	XG:i:0	MD:Z:34
HWI-D00405:137:C6DWLANXX:6:1202:7446:17720	0	14671__len__38937	17176	37	34M	*	0	0	TCCGCGTCATATCTCAATGGTGAGAATATTCCAT	BBB</FFFFFFFFFFFFFFFFFBFFFFFFFFFFF	XT:A:U	NM:i:0	X0:i:1	X1:i:0	XM:i:0	XO:i:0	XG:i:0	MD:Z:34
HWI-D00405:137:C6DWLANXX:6:1202:12055:48413	16	14671__len__38937	38412	37	34M	*	0	0	TTTGTTGCCGTATGTCTCAGTTTCTGCATAATGT	BFFFFFFFFFFFFFFF<FFFFFFBB<FFFBBBBB	XT:A:U	NM:i:0	X0:i:1	X1:i:0	XM:i:0	XO:i:0	XG:i:0	MD:Z:34
HWI-D00405:137:C6DWLANXX:6:1204:16765:23231	0	14671__len__38937	17176	37	34M	*	0	0	TCCGCGTCATATCTGAATGGTGAGAATATTCCAT	BB<BB<BFFBBF///FF/FFF<FF/FFFFFFFFF	XT:A:U	NM:i:1	X0:i:1	X1:i:0	XM:i:1	XO:i:0	XG:i:0	MD:Z:14C19
HWI-D00405:137:C6DWLANXX:6:1207:9468:64974	16	14671__len__38937	35808	37	34M	*	0	0	GTCATTCTATGAGTTTCCATTCTACTCATCATTT	FFFFBFFFFFFFFFFFFFFFFFFFFFFFFBBBBB	XT:A:U	NM:i:0	X0:i:1	X1:i:0	XM:i:0	XO:i:0	XG:i:0	MD:Z:34
HWI-D00405:137:C6DWLANXX:6:1208:8641:64492	16	14671__len__38937	36708	37	34M	*	0	0	TATACTCGGGTCAGGGTCTACATTAGCTACAGTT	FFFFFFFFFBFFFFFFFFFFFFFFFFFFFBBB</	XT:A:U	NM:i:0	X0:i:1	X1:i:0	XM:i:0	XO:i:0	XG:i:0	MD:Z:34
HWI-D00405:137:C6DWLANXX:6:1209:1268:6214	16	14671__len__38937	35621	37	34M	*	0	0	ACTTAACAGGTTAATTCAGCGTTATTTTAGTAAT	FFB<B<F//BB<BFF<BFFFBFF<FF/BF<//BB	XT:A:U	NM:i:0	X0:i:1	X1:i:0	XM:i:0	XO:i:0	XG:i:0	MD:Z:34
HWI-D00405:137:C6DWLANXX:6:1210:5788:8278	0	14671__len__38937	17176	37	34M	*	0	0	TCCGCGTCATATCTCAATGGTGAGAATATTCCAT	BBBBBFFFFFFFFFFFFFFFFFFFFFFFFFFFFF	XT:A:U	NM:i:0	X0:i:1	X1:i:0	XM:i:0	XO:i:0	XG:i:0	MD:Z:34
HWI-D00405:137:C6DWLANXX:6:1210:12516:38420	0	14671__len__38937	17176	37	34M	*	0	0	TCCGCGTCATATCTCAATGGTGAGAATATTCCAT	BBBBBBFFFFFFFFFFFFFFFFFFFFFFFFFFFF	XT:A:U	NM:i:0	X0:i:1	X1:i:0	XM:i:0	XO:i:0	XG:i:0	MD:Z:34
HWI-D00405:137:C6DWLANXX:6:1215:9289:48708	0	14671__len__38937	17176	37	34M	*	0	0	TCCGCGTCATATCTCAATGGTGAGAATATTCCAT	BBBBBFFFFFFFFFFFFFFFFFFFFFFFFFFFFF	XT:A:U	NM:i:0	X0:i:1	X1:i:0	XM:i:0	XO:i:0	XG:i:0	MD:Z:34
HWI-D00405:137:C6DWLANXX:6:1308:13112:23250	0	14671__len__38937	17176	37	34M	*	0	0	TCCGCGTCATATCTCAATGGTGAGAATATTCCAT	BBB<B<FFFFFFFFBFFFF/FFFFFFFFFFFFFF	XT:A:U	NM:i:0	X0:i:1	X1:i:0	XM:i:0	XO:i:0	XG:i:0	MD:Z:34
HWI-D00405:137:C6DWLANXX:6:1313:7907:62124	0	14671__len__38937	17176	37	34M	*	0	0	TCCGCGTCATATCTCAATGGTGAGAATATTCCAT	BBBBBBFFFFFFFFFFFFFFFFFFFFFFFFFFFF	XT:A:U	NM:i:0	X0:i:1	X1:i:0	XM:i:0	XO:i:0	XG:i:0	MD:Z:34
HWI-D00405:137:C6DWLANXX:6:1315:1452:19614	0	14671__len__38937	17176	37	34M	*	0	0	TCCGCGTCATATCTCAATGGTGAGAATATTCCAT	BBBBBFFFFFFFFFFFFFFFFFFFFFFFFFFFFF	XT:A:U	NM:i:0	X0:i:1	X1:i:0	XM:i:0	XO:i:0	XG:i:0	MD:Z:34
HWI-D00405:137:C6DWLANXX:6:1316:15976:44926	0	14671__len__38937	17176	37	34M	*	0	0	TCCGCGTCATATCTCAATGGTGAGAATATTCCAT	BBBBBFFFFFFFFFFFFFFBFFFFFFFFFFFFFF	XT:A:U	NM:i:0	X0:i:1	X1:i:0	XM:i:0	XO:i:0	XG:i:0	MD:Z:34
HWI-D00405:137:C6DWLANXX:6:2101:5645:33603	16	14671__len__38937	38406	37	34M	*	0	0	AATAGATTTGTTGCCGTATGTCTCAGTTTCTGCA	FFFFFFFFFFFFFFFFFFFFFFFFFFFFFBBBBB	XT:A:U	NM:i:0	X0:i:1	X1:i:0	XM:i:0	XO:i:0	XG:i:0	MD:Z:34
HWI-D00405:137:C6DWLANXX:6:2101:6815:64494	0	14671__len__38937	17176	37	34M	*	0	0	TCCGCGTCATATCTCAATGGTGAGAATATTCCAT	BBBBBFFFFFFFFFFFFFFFFFFFFFFFFFFFFF	XT:A:U	NM:i:0	X0:i:1	X1:i:0	XM:i:0	XO:i:0	XG:i:0	MD:Z:34
HWI-D00405:137:C6DWLANXX:6:2103:12430:13779	0	14671__len__38937	17176	37	34M	*	0	0	TCCGCGTCATATCTCAATGGTGAGAATATTCCAT	BBBB<BFFFFFFBFBFFFFFFFFFFFFFFFFFFF	XT:A:U	NM:i:0	X0:i:1	X1:i:0	XM:i:0	XO:i:0	XG:i:0	MD:Z:34
HWI-D00405:137:C6DWLANXX:6:2103:19030:37089	0	14671__len__38937	17222	25	34M	*	0	0	AAAAATCGCTGGGTTCGCCTCCCAGGCGCGGACC	B//BBFFF/<BBFFFFFFBFFFFFFFFBFFFFFF	XT:A:U	NM:i:2	X0:i:1	X1:i:0	XM:i:2	XO:i:0	XG:i:0	MD:Z:17A15T0
HWI-D00405:137:C6DWLANXX:6:2108:8666:80304	16	14671__len__38937	38038	23	34M	*	0	0	ATATTATGTGTCTCTATTCCATCCTCTATGAAAA	FFFFFFFFFFBFFFFFFFFFFFFFFFFFFBBBBB	XT:A:U	NM:i:0	X0:i:1	X1:i:1	XM:i:0	XO:i:0	XG:i:0	MD:Z:34	XA:Z:6848__len__18101,+867,34M,1;
HWI-D00405:137:C6DWLANXX:6:2110:14179:20210	0	14671__len__38937	19511	37	34M	*	0	0	TATGATTGGAGTTAAGGATAAGTAAGCAATTTAA	BB/BBFFF<FFFFFFFFFFFFF/FFFFFFFFFFF	XT:A:U	NM:i:0	X0:i:1	X1:i:0	XM:i:0	XO:i:0	XG:i:0	MD:Z:34
HWI-D00405:137:C6DWLANXX:6:2110:12761:20692	0	14671__len__38937	17202	37	34M	*	0	0	TATTCCATTTCAAAGGAGGAAAAAATCGCTGGGT	BBBBBFFFFFFFFFFFFFFFFFFFFFFFFFFFFF	XT:A:U	NM:i:0	X0:i:1	X1:i:0	XM:i:0	XO:i:0	XG:i:0	MD:Z:34
HWI-D00405:137:C6DWLANXX:6:2110:10701:35603	0	14671__len__38937	17176	37	34M	*	0	0	TCCGCGTCATATCTCAATGGTGAGAATATTCCAT	BBBBBFFFFFFFFFFFFFFFFFFFFFFFFFFFFF	XT:A:U	NM:i:0	X0:i:1	X1:i:0	XM:i:0	XO:i:0	XG:i:0	MD:Z:34
HWI-D00405:137:C6DWLANXX:6:2112:16746:67392	16	14671__len__38937	37773	37	34M	*	0	0	TCTTAGTCCATATCTTCCATATGAATGCGCAGTG	FFFF<FFFFFFFFFFFFFBF<FFF<FFFFBBBBB	XT:A:U	NM:i:0	X0:i:1	X1:i:0	XM:i:0	XO:i:0	XG:i:0	MD:Z:34
HWI-D00405:137:C6DWLANXX:6:2205:15500:23386	0	14671__len__38937	17176	37	34M	*	0	0	TCCGCGTCATATCTCAATGGTGAGAATATTCCAT	BBBBBFFFFFFFFFFFFFFFFFFFFFFFFFFFFF	XT:A:U	NM:i:0	X0:i:1	X1:i:0	XM:i:0	XO:i:0	XG:i:0	MD:Z:34
HWI-D00405:137:C6DWLANXX:6:2214:4352:89902	0	14671__len__38937	17176	37	34M	*	0	0	TCCGCGTCATATCTCAATGGTGAGAATATTCCAT	BBBBBFFFFFFFFFFFFFFFFFFFFFFFFFFFFF	XT:A:U	NM:i:0	X0:i:1	X1:i:0	XM:i:0	XO:i:0	XG:i:0	MD:Z:34
HWI-D00405:137:C6DWLANXX:6:2309:20018:14905	0	14671__len__38937	17176	37	34M	*	0	0	TCCGCGTCATATCTCAATGGTGAGAATATTCCAT	BBBBBFFFFFFFFFFFFFFFFFFFFFFFFFFFFF	XT:A:U	NM:i:0	X0:i:1	X1:i:0	XM:i:0	XO:i:0	XG:i:0	MD:Z:34
HWI-D00405:137:C6DWLANXX:6:1103:14228:48545	0	14671__len__38937	17176	37	35M	*	0	0	TCCGCGTCATATCTCAATGGTGAGAATATTCCATT	BBBBBFFFFFFFFFFFFFFFFFFFFFFFFFFFFFF	XT:A:U	NM:i:0	X0:i:1	X1:i:0	XM:i:0	XO:i:0	XG:i:0	MD:Z:35
HWI-D00405:137:C6DWLANXX:6:1109:2593:57345	0	14671__len__38937	17176	37	35M	*	0	0	TCCGCGTCATATCTCAATGGTGAGAATATTCCATT	BBB/<<BFFFFFFFFFFFFFFFFFFFFFFFFFFFF	XT:A:U	NM:i:0	X0:i:1	X1:i:0	XM:i:0	XO:i:0	XG:i:0	MD:Z:35
HWI-D00405:137:C6DWLANXX:6:1114:15686:56981	0	14671__len__38937	17176	37	35M	*	0	0	TCCGCGTCATATCTCAATGGTGAGAATATTCCATT	B<//</<<F<BBF/<FF/FFFFFFFFFFFFFFFBF	XT:A:U	NM:i:0	X0:i:1	X1:i:0	XM:i:0	XO:i:0	XG:i:0	MD:Z:35
HWI-D00405:137:C6DWLANXX:6:1116:18131:87873	0	14671__len__38937	17176	37	35M	*	0	0	TCCGCGTCATATCTCAATGGTGAGAATATTCCATT	BBBBBFFFFFFFFFFFFFFFFFFFFFFFFFFFFFF	XT:A:U	NM:i:0	X0:i:1	X1:i:0	XM:i:0	XO:i:0	XG:i:0	MD:Z:35
HWI-D00405:137:C6DWLANXX:6:1216:1526:13035	0	14671__len__38937	17176	37	35M	*	0	0	TCCGCGTCATATCTCAATGGTGAGAATATTCCATT	BBBBBFFFFFFFFFFFFFFFFFFFFFFFFFFFF/<	XT:A:U	NM:i:0	X0:i:1	X1:i:0	XM:i:0	XO:i:0	XG:i:0	MD:Z:35
HWI-D00405:137:C6DWLANXX:6:1310:15067:38987	0	14671__len__38937	17176	37	35M	*	0	0	TCCGCGTCATATCTCAATGGTGAGAATATTCCATT	B<<B//<FFFFF</<FFBBBB<FFFFFF<F/F<B/	XT:A:U	NM:i:0	X0:i:1	X1:i:0	XM:i:0	XO:i:0	XG:i:0	MD:Z:35
HWI-D00405:137:C6DWLANXX:6:1311:3698:41195	0	14671__len__38937	17176	37	35M	*	0	0	TCCGCGTCATATCTCAATGGTGAGAATATTCCATT	BBBBBFFFFFFFFFFFFFFFFFFFFFFFFFFFFFF	XT:A:U	NM:i:0	X0:i:1	X1:i:0	XM:i:0	XO:i:0	XG:i:0	MD:Z:35
HWI-D00405:137:C6DWLANXX:6:1313:9390:14927	0	14671__len__38937	17222	25	35M	*	0	0	AAAAATCGCTGGGTTCGACTCCCAGGCGCGGACCC	BBB<BFF///BB<FFFFBBFFFFFFFFFFFFFFFF	XT:A:U	NM:i:2	X0:i:1	X1:i:0	XM:i:2	XO:i:0	XG:i:0	MD:Z:33T0T0
HWI-D00405:137:C6DWLANXX:6:1315:13775:5660	16	14671__len__38937	38243	37	35M	*	0	0	CTTGTCCCACATTTCTGGTCTCTATATACTCGATC	FFFFFFFFFFFFFFFFFFFFFFFFFFFFBFBBBBB	XT:A:U	NM:i:0	X0:i:1	X1:i:0	XM:i:0	XO:i:0	XG:i:0	MD:Z:35
HWI-D00405:137:C6DWLANXX:6:2106:2076:18112	0	14671__len__38937	17176	37	35M	*	0	0	TCCGCGTCATATCTCAATGGTGAGAATATTCCATT	BBBBBFBFFBFFFFFFFFFFFFFFFFBFFFFFFFF	XT:A:U	NM:i:0	X0:i:1	X1:i:0	XM:i:0	XO:i:0	XG:i:0	MD:Z:35
HWI-D00405:137:C6DWLANXX:6:2115:6699:17761	0	14671__len__38937	17176	37	35M	*	0	0	TCCGCGTCATATCTCAATGGTGAGAATATTCCATT	BBBBBFFFFFFFFFFFFFFFFFFFFFFFFFFFFFF	XT:A:U	NM:i:0	X0:i:1	X1:i:0	XM:i:0	XO:i:0	XG:i:0	MD:Z:35
HWI-D00405:137:C6DWLANXX:6:2210:16755:55860	0	14671__len__38937	17176	37	35M	*	0	0	TCCGCGTCATATCTCAATGGTGAGAATATTCCATT	BBBBBFFFFFFFFFFFFFFFFFFFFFFFFFFFFFF	XT:A:U	NM:i:0	X0:i:1	X1:i:0	XM:i:0	XO:i:0	XG:i:0	MD:Z:35
HWI-D00405:137:C6DWLANXX:6:2301:17047:10788	0	14671__len__38937	17176	37	35M	*	0	0	TCCGCGTCATATCTCAATGGTGAGAATATTCCATT	BBBBBFFFFFFFFFFFFFFFFFFFFFFFFFFFFFF	XT:A:U	NM:i:0	X0:i:1	X1:i:0	XM:i:0	XO:i:0	XG:i:0	MD:Z:35
HWI-D00405:137:C6DWLANXX:6:2304:2918:11020	0	14671__len__38937	17176	37	35M	*	0	0	TCCGCGTCATATCTCAATGGTGAGAATATTCCATT	BB/BB/BFBBBB</FFFFB/BFBBFFB/B//</FF	XT:A:U	NM:i:0	X0:i:1	X1:i:0	XM:i:0	XO:i:0	XG:i:0	MD:Z:35
HWI-D00405:137:C6DWLANXX:6:1104:12997:2387	0	14671__len__38937	17176	37	36M	*	0	0	TCCGCGTCATATCTCAATGGTGAGAATATTCCATTT	BBBBBFFFFFFFFFFFFFFFFFFFFFFFFFFFFFFF	XT:A:U	NM:i:0	X0:i:1	X1:i:0	XM:i:0	XO:i:0	XG:i:0	MD:Z:36
HWI-D00405:137:C6DWLANXX:6:1105:19142:68937	0	14671__len__38937	17176	37	36M	*	0	0	TCCGCGTCATATCTCAATGGTGAGAATATTCCATTT	BBBBBFBFFFFFFFFFFFFFFFFFFFFFFFFFFFFF	XT:A:U	NM:i:0	X0:i:1	X1:i:0	XM:i:0	XO:i:0	XG:i:0	MD:Z:36
HWI-D00405:137:C6DWLANXX:6:1105:14352:88172	16	14671__len__38937	36955	37	36M	*	0	0	CTTTCAATTTGGGTCCACTTTTCAACTTATACAATT	FFFFFFFFFFFFFFFFFFFFFFFFFFFFFFFBBBBB	XT:A:U	NM:i:0	X0:i:1	X1:i:0	XM:i:0	XO:i:0	XG:i:0	MD:Z:36
HWI-D00405:137:C6DWLANXX:6:1115:12854:59462	0	14671__len__38937	17176	37	36M	*	0	0	TCCGCGTCATATCTCAATGGTGAGAATATTCCATTT	BB<BBFBFFBFFFBFFFFFFFFFFFFFFFFFFFF<B	XT:A:U	NM:i:0	X0:i:1	X1:i:0	XM:i:0	XO:i:0	XG:i:0	MD:Z:36
HWI-D00405:137:C6DWLANXX:6:1206:11397:72633	16	14671__len__38937	34131	23	36M	*	0	0	TTCAACAGGTGCAATTGTTCTATCCTCACTATCAAT	FFFFFFFFFFFFFFFFFFFFFFFFFFFFFFFBBBBB	XT:A:U	NM:i:0	X0:i:1	X1:i:1	XM:i:0	XO:i:0	XG:i:0	MD:Z:36	XA:Z:6848__len__18101,+4685,36M,1;
HWI-D00405:137:C6DWLANXX:6:1208:11548:80420	0	14671__len__38937	17176	37	36M	*	0	0	TCCGCGTCATATCTCAATGGTGAGAATATTCCATTT	BBBBBBFFFFFFFFFFFFFFFFFFFFFFFFFFFFFF	XT:A:U	NM:i:0	X0:i:1	X1:i:0	XM:i:0	XO:i:0	XG:i:0	MD:Z:36
HWI-D00405:137:C6DWLANXX:6:1215:6526:27491	0	14671__len__38937	17176	37	36M	*	0	0	TCCGCGTCATATCTCAATGGTGAGAATATTCCATTT	BBB<BFFF<FBFFFFBFFBBB<F/<FBFFFF/FFFF	XT:A:U	NM:i:0	X0:i:1	X1:i:0	XM:i:0	XO:i:0	XG:i:0	MD:Z:36
HWI-D00405:137:C6DWLANXX:6:1312:16855:80753	16	14671__len__38937	36569	37	36M	*	0	0	CATGCGAAATTACATCATTTACTACAATGCTAAAGT	FFFFFFFFFFFFFFFFFFFFFFFFFFFFFFFBBBBB	XT:A:U	NM:i:0	X0:i:1	X1:i:0	XM:i:0	XO:i:0	XG:i:0	MD:Z:36
HWI-D00405:137:C6DWLANXX:6:1316:16454:38235	0	14671__len__38937	17176	37	36M	*	0	0	TCCGCGTCATATCTCAATGGTGAGAATATTCCATTT	BBBBBFFFFFFFFFFFFFFFFFFFFFFFFFFFFFFF	XT:A:U	NM:i:0	X0:i:1	X1:i:0	XM:i:0	XO:i:0	XG:i:0	MD:Z:36
HWI-D00405:137:C6DWLANXX:6:2106:16554:7318	0	14671__len__38937	17176	37	36M	*	0	0	TCCGCGTCATATCTCAATGGTGAGAATATTCCATTT	BBBBBFFFFFFFFFFFFFFFFFFFFFFFFFFFFFFF	XT:A:U	NM:i:0	X0:i:1	X1:i:0	XM:i:0	XO:i:0	XG:i:0	MD:Z:36
HWI-D00405:137:C6DWLANXX:6:2110:6601:43474	0	14671__len__38937	17176	37	36M	*	0	0	TCCGCGTCATATCTCAATGGTGAGAATATTCCATTT	BBBBB/FBBBFFBFBBFF<BFFFFFFFFFFFFFFFF	XT:A:U	NM:i:0	X0:i:1	X1:i:0	XM:i:0	XO:i:0	XG:i:0	MD:Z:36
HWI-D00405:137:C6DWLANXX:6:2112:7709:8828	16	14671__len__38937	36732	23	36M	*	0	0	AGCTACAGTTTGTCCTCGTTTAACAACATATCTATT	FFFF<<FFFFBFFFB<B<FFF<<FFFFFFBFB/BBB	XT:A:U	NM:i:0	X0:i:1	X1:i:1	XM:i:0	XO:i:0	XG:i:0	MD:Z:36	XA:Z:6848__len__18101,+2168,36M,1;
HWI-D00405:137:C6DWLANXX:6:2115:9495:99902	0	14671__len__38937	17176	37	36M	*	0	0	TCCGCGTCATATCTCAATGGTGAGAATATTCCATTT	BBBBBFFFFFFFFFFFFFFFFFFFFFFFFFFFFFFF	XT:A:U	NM:i:0	X0:i:1	X1:i:0	XM:i:0	XO:i:0	XG:i:0	MD:Z:36
HWI-D00405:137:C6DWLANXX:6:2211:10512:35625	16	14671__len__38937	18565	37	36M	*	0	0	ATTGCTCGTTCTCTTATTTCTAGATTGTTTGACATC	BFFFFFFFFFFFFFFFFFFFFFFFFFFFFFFBBBBB	XT:A:U	NM:i:0	X0:i:1	X1:i:0	XM:i:0	XO:i:0	XG:i:0	MD:Z:36
HWI-D00405:137:C6DWLANXX:6:2213:9322:17774	0	14671__len__38937	20986	37	36M	*	0	0	CAATTAAGGCTTTACTGAGGATGATCAGATTCTGTG	/BBBBFFFB/BBFFFFF/BBFBFFBFFFBF/</F<<	XT:A:U	NM:i:0	X0:i:1	X1:i:0	XM:i:0	XO:i:0	XG:i:0	MD:Z:36
HWI-D00405:137:C6DWLANXX:6:2307:5796:52012	16	14671__len__38937	36738	23	36M	*	0	0	AGTTTGTCCTCGTTTAACAACATATCTATTTCTCAC	FFFFFFB<FFFFFFFBBFFFFFFFFFFFFFFBBB<B	XT:A:U	NM:i:0	X0:i:1	X1:i:1	XM:i:0	XO:i:0	XG:i:0	MD:Z:36	XA:Z:6848__len__18101,+2162,36M,1;
HWI-D00405:137:C6DWLANXX:6:2308:11057:97900	0	14671__len__38937	17176	37	36M	*	0	0	TCCGCGTCATATCTCAATGGTGAGAATATTCCATTT	/<//BFF<FFFFFFFFFFFFFFFFFBBBFFFFFFFF	XT:A:U	NM:i:0	X0:i:1	X1:i:0	XM:i:0	XO:i:0	XG:i:0	MD:Z:36
HWI-D00405:137:C6DWLANXX:6:2310:5026:78951	0	14671__len__38937	17176	37	36M	*	0	0	TCCGCGTCATATCTCAATGGTGAGAATATTCCATTT	BBBBBBFFFFFFFFFFFFFFFFFFFFFFFFFFFFFF	XT:A:U	NM:i:0	X0:i:1	X1:i:0	XM:i:0	XO:i:0	XG:i:0	MD:Z:36
HWI-D00405:137:C6DWLANXX:6:1214:1574:66536	16	14671__len__38937	36058	37	37M	*	0	0	CTTAACTCTCCAGTAACAATCAAAGCATTGTTAACAA	BF<F/F/B/BFFBFFFFFF/FFFF<<B<FFFFBB</B	XT:A:U	NM:i:0	X0:i:1	X1:i:0	XM:i:0	XO:i:0	XG:i:0	MD:Z:37
HWI-D00405:137:C6DWLANXX:6:1306:5738:83607	16	14671__len__38937	36732	23	37M	*	0	0	AGCTACAGTTTGTCCTCGTTTAACAACATATCTATTT	FBF/FFFFFFFB777//B/FFF<FFFBBF</B<<//<	XT:A:U	NM:i:0	X0:i:1	X1:i:1	XM:i:0	XO:i:0	XG:i:0	MD:Z:37	XA:Z:6848__len__18101,+2167,37M,1;
HWI-D00405:137:C6DWLANXX:6:2108:17929:54394	16	14671__len__38937	36955	37	37M	*	0	0	CTTTCAATTTGGGTCCACTTTTCAACTTATACAATTT	FFFFFFFFFFFFFFFFFFFFFFFFFFFFFFFFBBBBB	XT:A:U	NM:i:0	X0:i:1	X1:i:0	XM:i:0	XO:i:0	XG:i:0	MD:Z:37
HWI-D00405:137:C6DWLANXX:6:2216:12051:45686	0	14671__len__38937	17220	37	37M	*	0	0	GAAAAAATCGCTGGGTTCGACTCCCAGGCGCGGACCT	<BBBBFFBB<FFFFFFFBBFFFFFF/BBFB<FBFFFF	XT:A:U	NM:i:1	X0:i:1	X1:i:0	XM:i:1	XO:i:0	XG:i:0	MD:Z:35T1
HWI-D00405:137:C6DWLANXX:6:2305:5877:31835	0	14671__len__38937	17176	37	37M	*	0	0	TCCGCGTCATATCTCAATGATGAGAATATTCCATTTC	</<B<F<BFFFBF//<<F//F/F<B/</</F<BF<FF	XT:A:U	NM:i:1	X0:i:1	X1:i:0	XM:i:1	XO:i:0	XG:i:0	MD:Z:19G17
HWI-D00405:137:C6DWLANXX:6:2307:12076:34586	16	14671__len__38937	34458	37	37M	*	0	0	AGTATCAACAAAAATATGCATATGTTGAAAATCTGAC	FFFFFFFFFFFFFFFFBFFFFFFFFFFFFFFFBBBBB	XT:A:U	NM:i:0	X0:i:1	X1:i:0	XM:i:0	XO:i:0	XG:i:0	MD:Z:37
HWI-D00405:137:C6DWLANXX:6:2310:14574:10480	16	14671__len__38937	36655	37	37M	*	0	0	GTTCCAGCAGCATCAGTGGTCATATTTAGATCTCTGT	FFFFFFFFFFFFFFFFFFFFFFFFFFFFFFFFBBBBB	XT:A:U	NM:i:0	X0:i:1	X1:i:0	XM:i:0	XO:i:0	XG:i:0	MD:Z:37
HWI-D00405:137:C6DWLANXX:6:1101:9975:11801	16	14671__len__38937	36415	37	38M	*	0	0	GTTTCTTCTTCTTCTTCTTACTATTCCTCCTCTTCTTC	FFFFFFFFFFFFFFFFFFFFFFFFFFFFFFFFFBB<<B	XT:A:U	NM:i:0	X0:i:1	X1:i:0	XM:i:0	XO:i:0	XG:i:0	MD:Z:38
HWI-D00405:137:C6DWLANXX:6:1113:5577:44144	0	14671__len__38937	13752	37	38M	*	0	0	AAGAGAATTATCCCCGGGAAGACTGATGGCTGGCAATA	BBBBBF/FFFFBFFFFFFFBFFFFFFFFFBFFFBFFFF	XT:A:U	NM:i:0	X0:i:1	X1:i:0	XM:i:0	XO:i:0	XG:i:0	MD:Z:38
HWI-D00405:137:C6DWLANXX:6:1212:8826:90457	16	14671__len__38937	33994	37	38M	*	0	0	TCTAATTCGATTATAGAGTGGAATCGACTTAATCGTTT	FFFFFFFFFFFFFFFFFFFFFFFFFFFFFFFFFBBBBB	XT:A:U	NM:i:0	X0:i:1	X1:i:0	XM:i:0	XO:i:0	XG:i:0	MD:Z:38
HWI-D00405:137:C6DWLANXX:6:1213:17806:35947	16	14671__len__38937	34973	23	38M	*	0	0	GTCCATAGCCACCACTATGAGCTACGTTATTAGAGAAG	B//B///<BFFFB//FFBBFFFFFFFFFFB/F/B/<//	XT:A:U	NM:i:1	X0:i:1	X1:i:1	XM:i:1	XO:i:0	XG:i:0	MD:Z:37T0	XA:Z:6848__len__18101,+3841,38M,2;
HWI-D00405:137:C6DWLANXX:6:1302:5288:16064	16	14671__len__38937	37324	37	38M	*	0	0	CTTAGCCCTGTATCTCGCATATTGTCATCCTCTGATTT	FFFFFFFFFFFFFFFFFFFFFFFFFFFFFFFFFBBBBB	XT:A:U	NM:i:0	X0:i:1	X1:i:0	XM:i:0	XO:i:0	XG:i:0	MD:Z:38
HWI-D00405:137:C6DWLANXX:6:2113:16590:38147	16	14671__len__38937	34594	37	38M	*	0	0	GCCCAGTCACCATATCCACCTTGCTTTGTAAGCAATTC	FFFBB<FF<//<//<////<<///BF//FFB//BB<//	XT:A:U	NM:i:0	X0:i:1	X1:i:0	XM:i:0	XO:i:0	XG:i:0	MD:Z:38
HWI-D00405:137:C6DWLANXX:6:2204:5224:42015	16	14671__len__38937	33532	37	38M	*	0	0	GGAGTGATTGCAACAATCGGAATTACAGAGCCTTCTTT	FFFFFFFFFFFFBFFFFFFFFFFFFFFFFFFFFBBBBB	XT:A:U	NM:i:0	X0:i:1	X1:i:0	XM:i:0	XO:i:0	XG:i:0	MD:Z:38
HWI-D00405:137:C6DWLANXX:6:2204:13881:68172	16	14671__len__38937	34136	23	38M	*	0	0	CAGGTGCAATTGTTCTATCCTCACTATCAATATCTAAG	FFFFFFFFFFFFFFFFFFFFFFFFFFFFFFFFFBBBBB	XT:A:U	NM:i:0	X0:i:1	X1:i:1	XM:i:0	XO:i:0	XG:i:0	MD:Z:38	XA:Z:6848__len__18101,+4678,38M,1;
HWI-D00405:137:C6DWLANXX:6:2208:5550:88810	16	14671__len__38937	34803	37	38M	*	0	0	ATCAGGTGAGGCAATAGCAGTAGTTAGATTTTGTATAT	FFFFFFFFFFFFFBFFFFFFFFFFFFFFFFFFFBBBBB	XT:A:U	NM:i:0	X0:i:1	X1:i:0	XM:i:0	XO:i:0	XG:i:0	MD:Z:38
HWI-D00405:137:C6DWLANXX:6:1102:14931:32748	16	14671__len__38937	36696	37	39M	*	0	0	AATACTAGGCAGTATACTCGGGTCAGGGTCTACATTAGC	FFFFFFFFFFFFFFFFFFFFFFFFFFFFFFFFFFBBBBB	XT:A:U	NM:i:0	X0:i:1	X1:i:0	XM:i:0	XO:i:0	XG:i:0	MD:Z:39
HWI-D00405:137:C6DWLANXX:6:1113:4353:52144	16	14671__len__38937	36954	37	39M	*	0	0	TCTTTCAATTTGGGTCCACTTTTCAACTTATACAATTTC	FFFFFFFFFFFFFFBFFFFFFFFFFFBFFFFFB<<<BBB	XT:A:U	NM:i:0	X0:i:1	X1:i:0	XM:i:0	XO:i:0	XG:i:0	MD:Z:39
HWI-D00405:137:C6DWLANXX:6:1114:16223:67282	0	14671__len__38937	3546	37	39M	*	0	0	AATTAACATCAGAAAAGGAAATAGAGTATTTAACTGAGA	BBBBBFFFFFFFFFFFFFFFFFFFFFFFFFFFFFFFFFF	XT:A:U	NM:i:0	X0:i:1	X1:i:0	XM:i:0	XO:i:0	XG:i:0	MD:Z:39
HWI-D00405:137:C6DWLANXX:6:1116:11141:67389	16	14671__len__38937	34129	23	39M	*	0	0	ATTTCAACAGGTGCAATTGTTCTATCCTCACTATCAATA	FFFFFFFFFFFFFFFFFFFFFFFFFFFFFFFFFFBBBBB	XT:A:U	NM:i:0	X0:i:1	X1:i:1	XM:i:0	XO:i:0	XG:i:0	MD:Z:39	XA:Z:6848__len__18101,+4684,39M,1;
HWI-D00405:137:C6DWLANXX:6:1208:5006:69766	16	14671__len__38937	38338	37	39M	*	0	0	AGTTCAGAGCCTTGGTTACCCTAGTAAACTATGTTCCTA	F<FFFFFFFBFFFFFBF/BFFFFFFFFFFFFFFFB//</	XT:A:U	NM:i:0	X0:i:1	X1:i:0	XM:i:0	XO:i:0	XG:i:0	MD:Z:39
HWI-D00405:137:C6DWLANXX:6:1212:17408:32417	16	14671__len__38937	36951	37	39M	*	0	0	AATTCTTTCAATTTGGGTCCACTTTTCAACTTATACAAT	FFFFFFFFFFFFFFFFFFFFFFFFFFFFFFFFFFBBBBB	XT:A:U	NM:i:0	X0:i:1	X1:i:0	XM:i:0	XO:i:0	XG:i:0	MD:Z:39
HWI-D00405:137:C6DWLANXX:6:1309:3255:88383	16	14671__len__38937	34115	37	39M	*	0	0	TTTCTTCAGTTGTGATTTCAACAGGTGCAATTGTTCTAT	FFFFFFFFFFFFFFFFFFFFFFFFFFFFFFFFFFBBBBB	XT:A:U	NM:i:0	X0:i:1	X1:i:0	XM:i:0	XO:i:0	XG:i:0	MD:Z:39
HWI-D00405:137:C6DWLANXX:6:1310:15247:69793	16	14671__len__38937	36762	37	39M	*	0	0	TCTATTTCTCACATCAAAGAACTCCCAACTTATTATATT	FFFFFFFFFFFFFBFFFFFFFF<FFFFFFFFFFFBBBBB	XT:A:U	NM:i:0	X0:i:1	X1:i:0	XM:i:0	XO:i:0	XG:i:0	MD:Z:39
HWI-D00405:137:C6DWLANXX:6:2101:17172:67467	16	14671__len__38937	37471	37	39M	*	0	0	TCTGACGATGCATTTCCACTTTTACCTATAACAAGTATA	FFFFB<FFFFFFFFFFFFFFFFB/FFFFFFBFFFBBBBB	XT:A:U	NM:i:0	X0:i:1	X1:i:0	XM:i:0	XO:i:0	XG:i:0	MD:Z:39
HWI-D00405:137:C6DWLANXX:6:2210:3634:76573	0	14671__len__38937	17176	37	39M	*	0	0	TCCGCGTCATATCTCAATGGTGAGAATATTCCATTTCAA	BBB<BBFFFFFFFFFFFFBFFFFFFFFFFFFFFFFBBFF	XT:A:U	NM:i:0	X0:i:1	X1:i:0	XM:i:0	XO:i:0	XG:i:0	MD:Z:39
HWI-D00405:137:C6DWLANXX:6:2306:12197:69207	16	14671__len__38937	38412	37	39M	*	0	0	TTTGTTGCCGTATGTCTCAGTTTCTGCATAATGTTAGTA	FFFFFFFFFFFFFFFFFFFFFFFFFFFFFFFFFFBBBBB	XT:A:U	NM:i:0	X0:i:1	X1:i:0	XM:i:0	XO:i:0	XG:i:0	MD:Z:39
HWI-D00405:137:C6DWLANXX:6:2312:20371:45268	0	14671__len__38937	17176	37	39M	*	0	0	TCCGCGTCATATCTCAATGGTGAGAATATTCCATTTCAA	<BBBB/FFFFFFBFBFFFFFFFFFBFFF<FBBFFFF/FB	XT:A:U	NM:i:0	X0:i:1	X1:i:0	XM:i:0	XO:i:0	XG:i:0	MD:Z:39
HWI-D00405:137:C6DWLANXX:6:1102:15287:72031	16	14671__len__38937	35280	37	40M	*	0	0	TTCTGATTAGTAGGAATAGATTGCAAAAGAGTCAGCATGA	FFFFFFFFFFFFFFFFFFFFFFFFFFFFFFFFFFFBBBBB	XT:A:U	NM:i:0	X0:i:1	X1:i:0	XM:i:0	XO:i:0	XG:i:0	MD:Z:40
HWI-D00405:137:C6DWLANXX:6:1113:10680:94037	0	14671__len__38937	17176	37	40M	*	0	0	TCCGCGTCATATCTCAATGGTGAGAATATTCCATTTCAAA	/B</BBFFFFFFFF/BFFFFFFFFFFFFFFBFBFBFFFFF	XT:A:U	NM:i:0	X0:i:1	X1:i:0	XM:i:0	XO:i:0	XG:i:0	MD:Z:40
HWI-D00405:137:C6DWLANXX:6:1116:15092:37612	0	14671__len__38937	17176	37	40M	*	0	0	TCCGCGTCATATCTCAATGGTGAGAATATTCCATTTCAAA	BBBBBFFFFFFFFFFFFFFFFBBFFFFFBB<FBFFB<BFF	XT:A:U	NM:i:0	X0:i:1	X1:i:0	XM:i:0	XO:i:0	XG:i:0	MD:Z:40
HWI-D00405:137:C6DWLANXX:6:1202:9247:67474	0	14671__len__38937	17176	37	40M	*	0	0	TCCGCGTCATATCTCAATGGTGAGAATATTCCATTTCAAA	/<BBBFFFFFFBFFF</<<<FFFF</FFBBFF<FB/FFFF	XT:A:U	NM:i:0	X0:i:1	X1:i:0	XM:i:0	XO:i:0	XG:i:0	MD:Z:40
HWI-D00405:137:C6DWLANXX:6:1304:15618:49801	16	14671__len__38937	36349	37	40M	*	0	0	GAGTCTCCCTATATAGGTAATTGTTTGTTAGGCCAAGTAG	FFFFBF<FFFFFFFFFFFFFFFFFFFB<FFFFBB<B<<BB	XT:A:U	NM:i:0	X0:i:1	X1:i:0	XM:i:0	XO:i:0	XG:i:0	MD:Z:40
HWI-D00405:137:C6DWLANXX:6:1313:4923:100703	0	14671__len__38937	17176	37	40M	*	0	0	TCCGCGTCATATCTCAATGGTGAGAATATTCCATTTCAAA	/BB/BFFFFFFFFFFBFFFF<FF<FFFFF/FFFFFBBFF/	XT:A:U	NM:i:0	X0:i:1	X1:i:0	XM:i:0	XO:i:0	XG:i:0	MD:Z:40
HWI-D00405:137:C6DWLANXX:6:2109:14224:94259	0	14671__len__38937	17176	37	40M	*	0	0	TCCGCGTCATATCTCAATGGTGAGAATATTCCATTTCAAA	BBBBBFFFFFFFFFFFFFFFFFFFFFFFFFFFFFFFFFFF	XT:A:U	NM:i:0	X0:i:1	X1:i:0	XM:i:0	XO:i:0	XG:i:0	MD:Z:40
HWI-D00405:137:C6DWLANXX:6:2110:8031:59199	16	14671__len__38937	36815	37	40M	*	0	0	TGGTGTAAGGGTCAATCCATAGTTAAAGTCTTCTCCAGTC	FFFFFBFFFFFFFFFFFFFFFFFF<FFFFFFFFFFBBBBB	XT:A:U	NM:i:0	X0:i:1	X1:i:0	XM:i:0	XO:i:0	XG:i:0	MD:Z:40
HWI-D00405:137:C6DWLANXX:6:2110:11198:80469	16	14671__len__38937	34107	37	40M	*	0	0	AGTTTCAATTTCTTCAGTTGTGATTTCAACAGGTGCAATT	FB<FFFFFFF/FF<FF7FFFF/FFFBFFFBFFFF//BBB<	XT:A:U	NM:i:0	X0:i:1	X1:i:0	XM:i:0	XO:i:0	XG:i:0	MD:Z:40
HWI-D00405:137:C6DWLANXX:6:2115:11898:57403	0	14671__len__38937	17176	37	40M	*	0	0	TCCGCGTCATATCTCAATGGTGAGAATATTCCATTTCAAA	B/BBBBB/F///B<F/<<F<FFBF<FFFFBB<BFBF<F//	XT:A:U	NM:i:0	X0:i:1	X1:i:0	XM:i:0	XO:i:0	XG:i:0	MD:Z:40
HWI-D00405:137:C6DWLANXX:6:2210:14040:18759	0	14671__len__38937	17176	37	40M	*	0	0	TCCGCGTCATATCTCAATGGTGAGAATATTCCATTTCAAA	BBBBBFFFFFFFFFFFFFFFFFFFFFFFFFFFFFFFFFFF	XT:A:U	NM:i:0	X0:i:1	X1:i:0	XM:i:0	XO:i:0	XG:i:0	MD:Z:40
HWI-D00405:137:C6DWLANXX:6:2214:9913:80781	16	14671__len__38937	37282	23	40M	*	0	0	TTATGGGAGTTAGTAAATGTTAAGCCTTATAGTTTCGTGT	B/FFBBFFFBBB</FFFB<BFB<//BBFFF/F//<B/B</	XT:A:U	NM:i:0	X0:i:1	X1:i:1	XM:i:0	XO:i:0	XG:i:0	MD:Z:40	XA:Z:6848__len__18101,+1617,40M,1;
HWI-D00405:137:C6DWLANXX:6:2306:2228:28845	16	14671__len__38937	36273	37	40M	*	0	0	TCCATTCACTTCTAAGTAATCAAGTACGGGAGTGTCAATA	FFFFFFFFFFFFFFFFFFFFFFFFFFFFFFFFFFFBBBBB	XT:A:U	NM:i:0	X0:i:1	X1:i:0	XM:i:0	XO:i:0	XG:i:0	MD:Z:40
HWI-D00405:137:C6DWLANXX:6:2310:4886:67614	16	14671__len__38937	33966	37	40M	*	0	0	ACTACCAAATTCTACATTGAATGTATGGTCTAATTCGATT	FFFFFFFFFFFFFFFFFFFFFFFFFFFFFFFFFFFBBBBB	XT:A:U	NM:i:0	X0:i:1	X1:i:0	XM:i:0	XO:i:0	XG:i:0	MD:Z:40
HWI-D00405:137:C6DWLANXX:6:2311:6778:71048	16	14671__len__38937	38413	37	40M	*	0	0	TTGTTGCCGTATGTCTCAGTTTCTGCATAATGTTAGTATT	FFFFFFFFFFFFFFFFFFFFFFFFFFFFFFFFFFFBBBBB	XT:A:U	NM:i:0	X0:i:1	X1:i:0	XM:i:0	XO:i:0	XG:i:0	MD:Z:40
HWI-D00405:137:C6DWLANXX:6:1102:5354:64458	0	14671__len__38937	17176	37	41M	*	0	0	TCCGCGTCATATCTCAATGGTGAGAATATTCCATTTCAAAG	BBBBBFFFFFFFFFFFFFFFFFFFFFFFFFFFFFFFFFFFF	XT:A:U	NM:i:0	X0:i:1	X1:i:0	XM:i:0	XO:i:0	XG:i:0	MD:Z:41
HWI-D00405:137:C6DWLANXX:6:1102:16408:72729	0	14671__len__38937	17176	37	41M	*	0	0	TCCGCGTCATATCTCAATGGTGAGAATATTCCATTTCAAAG	BBBBBFFF/FFFFFFFFFFFFFFFFFFFFFFFFFFFBFFFF	XT:A:U	NM:i:0	X0:i:1	X1:i:0	XM:i:0	XO:i:0	XG:i:0	MD:Z:41
HWI-D00405:137:C6DWLANXX:6:1102:20548:100741	0	14671__len__38937	17176	37	41M	*	0	0	TCCGCGTCATATCTCAATGGTGAGAATATTCCATTTCAAAG	B<BB/<BFFFFFFFBFFFFFFFFFFFFFFFB/<FFF<F/F<	XT:A:U	NM:i:0	X0:i:1	X1:i:0	XM:i:0	XO:i:0	XG:i:0	MD:Z:41
HWI-D00405:137:C6DWLANXX:6:1114:13700:23923	0	14671__len__38937	17176	37	41M	*	0	0	TCCGCGTCATATCTCAATGGTGAGAATATTCCATTTCAAAG	BBBBBFFFFFFFFFFFFFFFFFFFFFFFFFFFFFFFFFFFF	XT:A:U	NM:i:0	X0:i:1	X1:i:0	XM:i:0	XO:i:0	XG:i:0	MD:Z:41
HWI-D00405:137:C6DWLANXX:6:1206:17308:11005	16	14671__len__38937	33528	37	41M	*	0	0	TATAGGAGTGATTGCAACAATCGGAATTACAGAGCCTTCTT	FFFFBFFFFFFFFFFFFFFFFFFFFFFFFFFFFFFFBBBBB	XT:A:U	NM:i:0	X0:i:1	X1:i:0	XM:i:0	XO:i:0	XG:i:0	MD:Z:41
HWI-D00405:137:C6DWLANXX:6:1206:7454:53583	0	14671__len__38937	17176	37	41M	*	0	0	TCCGCGTCATATCTCAATGGTGAGAATATTCCATTTCAAAG	BBBBBFFFFFFFFFFFFFFFFFFFFFFFFFFFFFFFFFFFF	XT:A:U	NM:i:0	X0:i:1	X1:i:0	XM:i:0	XO:i:0	XG:i:0	MD:Z:41
HWI-D00405:137:C6DWLANXX:6:1206:6176:77064	0	14671__len__38937	17176	37	41M	*	0	0	TCCGCGTCATATCTCAATGGTGAGAATATTCCATTTCAAAG	B/<<<F</FFFFFFFFBFFBBBBFFFFFBFFBFFFFFFFBF	XT:A:U	NM:i:0	X0:i:1	X1:i:0	XM:i:0	XO:i:0	XG:i:0	MD:Z:41
HWI-D00405:137:C6DWLANXX:6:1213:18268:88749	0	14671__len__38937	17176	37	41M	*	0	0	TCCGCGTCATATCTCAATGGTGAGAATATTCCATTTCAAAG	BB<BB<<FFBFFFFFFFFFFFFFFFFFFFFFFFFFFFFFFF	XT:A:U	NM:i:0	X0:i:1	X1:i:0	XM:i:0	XO:i:0	XG:i:0	MD:Z:41
HWI-D00405:137:C6DWLANXX:6:1216:16419:71377	0	14671__len__38937	17176	37	41M	*	0	0	TCCGCGTCATATCTCAATGGTGAGAATATTCCATTTCAAAG	BBBBBFFFFFFBFFFBFFFFFFFFFFFFFFFFFFF/FFFBB	XT:A:U	NM:i:0	X0:i:1	X1:i:0	XM:i:0	XO:i:0	XG:i:0	MD:Z:41
HWI-D00405:137:C6DWLANXX:6:1302:9539:69804	0	14671__len__38937	17176	37	41M	*	0	0	TCCGCGTCATATCTCAATGGTGAGAATATTCCATTTCAAAG	BBBBBFFFFFFFFFB<FFFFFFFFFBFFFFFFFFFFFFFFF	XT:A:U	NM:i:0	X0:i:1	X1:i:0	XM:i:0	XO:i:0	XG:i:0	MD:Z:41
HWI-D00405:137:C6DWLANXX:6:1304:20880:80279	0	14671__len__38937	17176	37	41M	*	0	0	TCCGCGTCATATCTCAATGGTGAGAATATTCCATTTCAAAG	BBBBBFFFFFFFBFF<FFFFFFFFFFFFFFFBFFFFFFFFF	XT:A:U	NM:i:0	X0:i:1	X1:i:0	XM:i:0	XO:i:0	XG:i:0	MD:Z:41
HWI-D00405:137:C6DWLANXX:6:1312:19451:6686	0	14671__len__38937	17176	37	41M	*	0	0	TCCGCGTCATATCTCAATGGTGAGAATATTCCATTTCAAAG	BBBBB<FFFFBFFBFFFFFFFFFFFFFFFFF</FFBFBBF<	XT:A:U	NM:i:0	X0:i:1	X1:i:0	XM:i:0	XO:i:0	XG:i:0	MD:Z:41
HWI-D00405:137:C6DWLANXX:6:1312:12424:11986	0	14671__len__38937	17176	37	41M	*	0	0	TCCGCGTCATATCTCAATGGTGAGAATATTCCATTTCAAAG	BBBBBFFFFFFFFFFFFFFFFFFFFFFFFFFFFFFFFFFFF	XT:A:U	NM:i:0	X0:i:1	X1:i:0	XM:i:0	XO:i:0	XG:i:0	MD:Z:41
HWI-D00405:137:C6DWLANXX:6:1312:5956:14628	0	14671__len__38937	17176	37	41M	*	0	0	TCCGCGTCATATCTCAATGGTGAGAATATTCCATTTCAAAG	BBBBBF<BBB<<<//FFFFBFF///</</F//<FFF<<F/<	XT:A:U	NM:i:0	X0:i:1	X1:i:0	XM:i:0	XO:i:0	XG:i:0	MD:Z:41
HWI-D00405:137:C6DWLANXX:6:1312:20872:51862	0	14671__len__38937	17176	37	41M	*	0	0	TCCGCGTCATATCTCAATGGTGAGAATATTCCATTTCAAAG	BBB<BFFFFFFFFFFFFFFFFFFFFFFFFFFFFFFFFFFFF	XT:A:U	NM:i:0	X0:i:1	X1:i:0	XM:i:0	XO:i:0	XG:i:0	MD:Z:41
HWI-D00405:137:C6DWLANXX:6:1314:2554:9774	0	14671__len__38937	17176	37	41M	*	0	0	TCCGCGTCATATCTCAATGGTGAGAATATTCCATTTCAAAG	BBBBBFFFFFFFFFFFFFFFFFFFFFFFFFFFFFFFFFFFF	XT:A:U	NM:i:0	X0:i:1	X1:i:0	XM:i:0	XO:i:0	XG:i:0	MD:Z:41
HWI-D00405:137:C6DWLANXX:6:2104:7131:18275	0	14671__len__38937	17176	37	41M	*	0	0	TCCGCGTCATATCTCAATGGTGAGAATATTCCATTTCAAAG	BBBBBFFFFFFFFFFFFFFFFFFFFFFFFFFFFFFFFFFFF	XT:A:U	NM:i:0	X0:i:1	X1:i:0	XM:i:0	XO:i:0	XG:i:0	MD:Z:41
HWI-D00405:137:C6DWLANXX:6:2109:16983:96391	0	14671__len__38937	17176	37	41M	*	0	0	TCCGCGTCATATCTCAATGGTGAGAATATTCCATTTCAAAG	BBBBBFFFFFFFFFFFFFFFFFFFFFFFFFFFFFFFFFFFF	XT:A:U	NM:i:0	X0:i:1	X1:i:0	XM:i:0	XO:i:0	XG:i:0	MD:Z:41
HWI-D00405:137:C6DWLANXX:6:2111:6026:5289	0	14671__len__38937	17176	37	41M	*	0	0	TCCGCGTCATATCTCAATGGTGAGAATATTCCATTTCAAAG	BBBBBFFFFFFFFFFFFFFFFFFFFFFFFFFFFFFFFFFFF	XT:A:U	NM:i:0	X0:i:1	X1:i:0	XM:i:0	XO:i:0	XG:i:0	MD:Z:41
HWI-D00405:137:C6DWLANXX:6:2116:8993:52897	0	14671__len__38937	17176	37	41M	*	0	0	TCCGCGTCATATCTCAATGGTGAGAATATTCCATTTCAAAG	BBBBBFFBFFFFFFBFFF/BFFBFFBFFFBFFFBFFFBFFF	XT:A:U	NM:i:0	X0:i:1	X1:i:0	XM:i:0	XO:i:0	XG:i:0	MD:Z:41
HWI-D00405:137:C6DWLANXX:6:2203:7608:85645	0	14671__len__38937	17176	37	41M	*	0	0	TCCGCGTCATATCTCAATGGTGAGAATATTCCATTTCAAAG	BBBBBFFFFBFFFFFFFFFFFFFFFFFFFFFFFFFFFFFFF	XT:A:U	NM:i:0	X0:i:1	X1:i:0	XM:i:0	XO:i:0	XG:i:0	MD:Z:41
HWI-D00405:137:C6DWLANXX:6:2213:16792:78380	0	14671__len__38937	17176	37	41M	*	0	0	TCCGCGTCATATCTCAATGGTGAGAATATTCCATTTCAAAG	BBBBB<FFF/FFF<FFFFFFFBFFFFFFFFFFFFFFFFFFF	XT:A:U	NM:i:0	X0:i:1	X1:i:0	XM:i:0	XO:i:0	XG:i:0	MD:Z:41
HWI-D00405:137:C6DWLANXX:6:2216:12091:98985	16	14671__len__38937	36949	37	41M	*	0	0	ATAATTCTTTCAATTTGGGTCCACTTTTCAACTTATACAAT	FFFFFFFFFFFFFFFFFFFFFFFFFFFFFFFFFFFFBBBBB	XT:A:U	NM:i:0	X0:i:1	X1:i:0	XM:i:0	XO:i:0	XG:i:0	MD:Z:41
HWI-D00405:137:C6DWLANXX:6:2304:18931:55953	0	14671__len__38937	17176	37	41M	*	0	0	TCCGCGTCATATCTCAATGGTGAGAATATTCCATTTCAAAG	BB/BBBFF/FFFFFFBFFBBFFFFFBFFFFFFFFFFFFFFF	XT:A:U	NM:i:0	X0:i:1	X1:i:0	XM:i:0	XO:i:0	XG:i:0	MD:Z:41
HWI-D00405:137:C6DWLANXX:6:2305:18844:78797	16	14671__len__38937	37215	37	41M	*	0	0	TGTTCCTGTTAAACTTCCGTCAACATCGTCGTATATTCCGT	FFFFFFFFFFB<FFFFFFFFFFFFFFFFFFFFFFFFBBBBB	XT:A:U	NM:i:0	X0:i:1	X1:i:0	XM:i:0	XO:i:0	XG:i:0	MD:Z:41
HWI-D00405:137:C6DWLANXX:6:2306:18294:25150	0	14671__len__38937	17176	37	41M	*	0	0	TCCGCGTCATATCTCAATGGTGAGAATATTCCATTTCAAAG	BBBBBBFFFFFFFFFFFFFFFFFFFFFFFFFFFFFFFFFFF	XT:A:U	NM:i:0	X0:i:1	X1:i:0	XM:i:0	XO:i:0	XG:i:0	MD:Z:41
HWI-D00405:137:C6DWLANXX:6:2307:13854:75623	0	14671__len__38937	17176	37	41M	*	0	0	TCCGCGTCATATCTCAATGGTGAGAATATTCCATTTCAAAG	<BBBBFFFFFFFFFFFFFFFFFFFFFFFFFFFFFFFFFFFF	XT:A:U	NM:i:0	X0:i:1	X1:i:0	XM:i:0	XO:i:0	XG:i:0	MD:Z:41
HWI-D00405:137:C6DWLANXX:6:2316:20057:93573	0	14671__len__38937	17176	37	41M	*	0	0	TCCGCGTCATATCTCAATGGTGAGAATATTCCATTTCAAAG	BBBBBFFFFFFFFFFFFFFFFFFFFFFFFFFFFFFFFFFFF	XT:A:U	NM:i:0	X0:i:1	X1:i:0	XM:i:0	XO:i:0	XG:i:0	MD:Z:41
HWI-D00405:137:C6DWLANXX:6:1103:18712:51441	16	14671__len__38937	35614	37	42M	*	0	0	TGATAATACTTAACAGGTTAATTCAGCGTTATTTTAGTAATT	FFFFFFFFFFFFFFFFFFBFFFFFFFFFFFFFFFFFFBBBBB	XT:A:U	NM:i:0	X0:i:1	X1:i:0	XM:i:0	XO:i:0	XG:i:0	MD:Z:42
HWI-D00405:137:C6DWLANXX:6:1105:18450:40957	0	14671__len__38937	17176	37	42M	*	0	0	TCCGCGTCATATCTCAATGGTGAGAATATTCCATTTCAAAGG	BBBBBFFFFFFFFFFFFFFFFFFFFFFFFFFFFFFFFFFFFF	XT:A:U	NM:i:0	X0:i:1	X1:i:0	XM:i:0	XO:i:0	XG:i:0	MD:Z:42
HWI-D00405:137:C6DWLANXX:6:1116:2226:46201	0	14671__len__38937	5147	37	42M	*	0	0	AATGATGATGGCTATTATATGAATGATTCTAGGAGTTGGATT	BBBBBFFFFFFFFFFFFFFFFFFFFFFFFFFFFFFFFFFFFF	XT:A:U	NM:i:0	X0:i:1	X1:i:0	XM:i:0	XO:i:0	XG:i:0	MD:Z:42
HWI-D00405:137:C6DWLANXX:6:1204:12521:74775	0	14671__len__38937	17176	37	42M	*	0	0	TCCGCGTCATATCTCAATGGTGAGAATATTCCATTTCAAAGG	B</<B<FBFFFFFFFFFFFFFFBFBFFBFFFBFFFFFFFFFF	XT:A:U	NM:i:0	X0:i:1	X1:i:0	XM:i:0	XO:i:0	XG:i:0	MD:Z:42
HWI-D00405:137:C6DWLANXX:6:1209:6662:62697	0	14671__len__38937	17176	37	42M	*	0	0	TCCGCGTCATATCTCAATGGTGAGAATATTCCATTTCAAAGG	BBBBBFFFFFFFFFFFFFFFFFFFFFFFFFFFFFFFFFFFFF	XT:A:U	NM:i:0	X0:i:1	X1:i:0	XM:i:0	XO:i:0	XG:i:0	MD:Z:42
HWI-D00405:137:C6DWLANXX:6:2110:20267:85373	0	14671__len__38937	17215	25	42M	*	0	0	AGGAGGAAAAAATCGCTGGGTTCGTCTCCCAGGCGCGGACCA	BBBBBFFFFFFFFFFFFFFFFFFFFFFFFFFFFFFFFFFFFF	XT:A:U	NM:i:3	X0:i:1	X1:i:0	XM:i:3	XO:i:0	XG:i:0	MD:Z:24A15T0T0
HWI-D00405:137:C6DWLANXX:6:2305:2038:79491	16	14671__len__38937	34147	37	42M	*	0	0	GTTCTATCCTCACTATCAATATCTAAGCTTTCAAATGATAAC	FFFFFFFFFFFFFFFFFFFFFFFFFFFFFFFFFFFFFBBBBB	XT:A:U	NM:i:0	X0:i:1	X1:i:0	XM:i:0	XO:i:0	XG:i:0	MD:Z:42
HWI-D00405:137:C6DWLANXX:6:1105:13988:36670	16	14671__len__38937	37325	37	43M	*	0	0	TTAGCCCTGTATCTCGCATATTGTCATCCTCTGATTTACTTTC	FFFFFFFFFFFFFFFFFFFFFFFFFFFFFFFFFFFFFFBBBBB	XT:A:U	NM:i:0	X0:i:1	X1:i:0	XM:i:0	XO:i:0	XG:i:0	MD:Z:43
HWI-D00405:137:C6DWLANXX:6:1206:17102:79573	0	14671__len__38937	17176	37	43M	*	0	0	TCCGCGTCATATCTCAATGGTGAGAATATTCCATTTCAAAGGA	BBBBBFFFFFFFFFFFFFFFFFFFFFFFFFFFFFFFFFFFFFF	XT:A:U	NM:i:0	X0:i:1	X1:i:0	XM:i:0	XO:i:0	XG:i:0	MD:Z:43
HWI-D00405:137:C6DWLANXX:6:1314:5738:18537	16	14671__len__38937	33414	37	43M	*	0	0	TAGTGGAGCTCCTAAATCGTACTTGTTCTCCTGGGCTAAAGTT	FBFFFFFFFFFFFFFFFFFFFFFFFFFFFFFFFFFFFFBB<BB	XT:A:U	NM:i:0	X0:i:1	X1:i:0	XM:i:0	XO:i:0	XG:i:0	MD:Z:43
HWI-D00405:137:C6DWLANXX:6:2106:12115:63480	0	14671__len__38937	17176	37	43M	*	0	0	TCCGCGTCATATCTCAATGGTGAGAATATTCCATTTCAAAGGA	BBBBBBFFFFFFFFFFFFFFFFFFFFFFFFFFFBFFFF<//<F	XT:A:U	NM:i:0	X0:i:1	X1:i:0	XM:i:0	XO:i:0	XG:i:0	MD:Z:43
HWI-D00405:137:C6DWLANXX:6:2110:15049:81352	16	14671__len__38937	37993	37	43M	*	0	0	AGTGAAAATGTGGGCCTAGTACCCAGTCCTAGATTTTCTTCTA	FFFFBFFFFFFFFFFFFFFFFFBFFFFFFFF<FFFFFFBBB<B	XT:A:U	NM:i:0	X0:i:1	X1:i:0	XM:i:0	XO:i:0	XG:i:0	MD:Z:43
HWI-D00405:137:C6DWLANXX:6:2206:15564:63978	16	14671__len__38937	37786	37	43M	*	0	0	CTTCCATATGAATGCGCAGTGTTTCCTTCAAAAACTCCTAATT	BFFFFFFFFFFFFFFFFFFFFFFFFFFFFFFFFFFBFFBBBBB	XT:A:U	NM:i:0	X0:i:1	X1:i:0	XM:i:0	XO:i:0	XG:i:0	MD:Z:43
HWI-D00405:137:C6DWLANXX:6:2213:8066:27227	16	14671__len__38937	37323	37	43M	*	0	0	TCTTAGCCCTGTATCTCGCATATTGTCATCCTCTGATTTACTT	FFFFFF/FFFFFFFFFFB/FFFFFFBFFFFF<FFFBB<BBBBB	XT:A:U	NM:i:0	X0:i:1	X1:i:0	XM:i:0	XO:i:0	XG:i:0	MD:Z:43
HWI-D00405:137:C6DWLANXX:6:2308:12571:19859	16	14671__len__38937	35280	37	43M	*	0	0	TTCTGATTAGTAGGAATAGATTGCAAAAGAGTCAGCATGATTG	FFFFFFFFBFFFFFFFFFFFFFFFFFFFFFFFFFFFFFBBBBB	XT:A:U	NM:i:0	X0:i:1	X1:i:0	XM:i:0	XO:i:0	XG:i:0	MD:Z:43
HWI-D00405:137:C6DWLANXX:6:1101:4338:53722	16	14671__len__38937	37998	37	44M	*	0	0	AAATGTGGGCCTAGTACCCAGTCCTAGATTTTCTTCTATTATAT	FFF<FFFFFBFF/F<F<F<<<</FBFBBFFFFFFBFFFFBB/BB	XT:A:U	NM:i:0	X0:i:1	X1:i:0	XM:i:0	XO:i:0	XG:i:0	MD:Z:44
HWI-D00405:137:C6DWLANXX:6:1101:16313:67273	0	14671__len__38937	17176	37	44M	*	0	0	TCCGCGTCATATCTCAATGGTGAGAATATTCCATTTCAAAGGAG	BBBBBFFFFFFFFFFFFFFFFFFFFFFFFFFFFFFFFFFFFFFF	XT:A:U	NM:i:0	X0:i:1	X1:i:0	XM:i:0	XO:i:0	XG:i:0	MD:Z:44
HWI-D00405:137:C6DWLANXX:6:1103:6922:48326	0	14671__len__38937	17176	37	44M	*	0	0	TCCGCGTCATATCTCAATGGTGAGAATATTCCATTTCAAAGGAG	B<<<BBFF<FFFFFFBFFF//FFFFFFFBFF/FFFFFFFFFFFF	XT:A:U	NM:i:0	X0:i:1	X1:i:0	XM:i:0	XO:i:0	XG:i:0	MD:Z:44
HWI-D00405:137:C6DWLANXX:6:1105:3099:31819	0	14671__len__38937	17176	37	44M	*	0	0	TCCGCGTCATATCTCAATGGTGAGAATATTCCATTTCAAAGGAG	BBB/<<FBFFFFFFFFFFFFFF<FFFFFFFFFFF<FFBFFFFFF	XT:A:U	NM:i:0	X0:i:1	X1:i:0	XM:i:0	XO:i:0	XG:i:0	MD:Z:44
HWI-D00405:137:C6DWLANXX:6:1108:8752:71878	0	14671__len__38937	17176	37	44M	*	0	0	TCCGCGTCATATCTCAATGGTGAGAATATTCCATTTCAAAGGAG	BBBBBFFFFFFFFFFFFBBBBFFFFFFFFF<BBFFBFF/FFFFF	XT:A:U	NM:i:0	X0:i:1	X1:i:0	XM:i:0	XO:i:0	XG:i:0	MD:Z:44
HWI-D00405:137:C6DWLANXX:6:1113:16281:6120	0	14671__len__38937	17176	37	44M	*	0	0	TCCGCGTCATATCTCAATGGTGAGAATATTCCATTTCAAAGGAG	B<<//<BFFFFFFFF<FFFFFF<<BFFFFFFFFFFFFFFBFF/<	XT:A:U	NM:i:0	X0:i:1	X1:i:0	XM:i:0	XO:i:0	XG:i:0	MD:Z:44
HWI-D00405:137:C6DWLANXX:6:1115:10690:54907	0	14671__len__38937	17176	37	44M	*	0	0	TCCGCGTCATATCTCAATGGTGAGAATATTCCATTTCAAAGGAG	BBBBBFFFFFFFFFFFFFFFFFFFFFFFFFFFFFFFFFFFFFFF	XT:A:U	NM:i:0	X0:i:1	X1:i:0	XM:i:0	XO:i:0	XG:i:0	MD:Z:44
HWI-D00405:137:C6DWLANXX:6:1202:11346:99208	0	14671__len__38937	17176	37	44M	*	0	0	TCCGCGTCATATCTCAATGGTGAGAATATTCAATTTCAAAGGAG	/</<B<F<FB<FFFFFFFFFFFFF/FBFFFF/<<FFFFFFFFFF	XT:A:U	NM:i:1	X0:i:1	X1:i:0	XM:i:1	XO:i:0	XG:i:0	MD:Z:31C12
HWI-D00405:137:C6DWLANXX:6:1203:20944:27623	0	14671__len__38937	17176	37	44M	*	0	0	TCCGCGTCATATCTCAATGGTGAGAATATTCCATTTCAAAGGAG	BBBBBFFF<FBFFFFBFFFBFFFFFFFBFFFFFFFFFB<FBBFF	XT:A:U	NM:i:0	X0:i:1	X1:i:0	XM:i:0	XO:i:0	XG:i:0	MD:Z:44
HWI-D00405:137:C6DWLANXX:6:1203:12336:30556	0	14671__len__38937	17176	37	44M	*	0	0	TCCGCGTCATATCTCAATGGTGAGAATATTCCATTTCAAAGGAG	BBBBBFFFFFFFFFFFFFFFFFFFFFFFF/FFFFFFFFFFFFFF	XT:A:U	NM:i:0	X0:i:1	X1:i:0	XM:i:0	XO:i:0	XG:i:0	MD:Z:44
HWI-D00405:137:C6DWLANXX:6:1205:1466:62377	0	14671__len__38937	17176	37	44M	*	0	0	TCCGCGTCATATCTCAATGGTGAGAATATTCCATTTCAAAGGAG	B/BBBFFFFBFFBBBBF/F/<B<FB<BFBBF/<FFFFFFFFFFF	XT:A:U	NM:i:0	X0:i:1	X1:i:0	XM:i:0	XO:i:0	XG:i:0	MD:Z:44
HWI-D00405:137:C6DWLANXX:6:1207:16445:88561	0	14671__len__38937	17176	37	44M	*	0	0	TCCGCGTCATATCTCAATGGTGAGAATATTCCATTTCAAAGGAG	BBBBBFFFFFFFFFFFFFFFFF<FFFFFFFFFFFFFFFFFFFFF	XT:A:U	NM:i:0	X0:i:1	X1:i:0	XM:i:0	XO:i:0	XG:i:0	MD:Z:44
HWI-D00405:137:C6DWLANXX:6:1212:5987:47382	0	14671__len__38937	17176	37	44M	*	0	0	TCCGCGTCATATCTCAATGGTGAGAATATTCCATTTCAAAGGAG	BBBBBFFFFFFFFFFFFFFFFFFFFFFFFFFFFFFFFFFFFFFF	XT:A:U	NM:i:0	X0:i:1	X1:i:0	XM:i:0	XO:i:0	XG:i:0	MD:Z:44
HWI-D00405:137:C6DWLANXX:6:1212:13390:74273	0	14671__len__38937	17176	37	44M	*	0	0	TCCGCGTCATATCTCAATGGTGAGAATATTCCATTTCAAAGGAG	BBB<<FFFFFFFFFFFFFFFFFFFFFFFFFFFFFFFF<BBFBFF	XT:A:U	NM:i:0	X0:i:1	X1:i:0	XM:i:0	XO:i:0	XG:i:0	MD:Z:44
HWI-D00405:137:C6DWLANXX:6:1213:3024:30228	0	14671__len__38937	17176	37	44M	*	0	0	TCCGCGTCATATCTCAATGGTGAGAATATTCCATTTCAAAGGAG	BBBBBFFFFFFFFFFFFFFFFFFFFFFFFFFFFFFFFFFFFFFF	XT:A:U	NM:i:0	X0:i:1	X1:i:0	XM:i:0	XO:i:0	XG:i:0	MD:Z:44
HWI-D00405:137:C6DWLANXX:6:1215:4630:37165	0	14671__len__38937	17176	37	44M	*	0	0	TCCGCGTCATATCTCAATGGTGAGAATATTCCATTTCAAAGGAG	/BBBBFFFFFFFFFFBFFFFFFFFFFFFFFFFFFFFFFFFFFFF	XT:A:U	NM:i:0	X0:i:1	X1:i:0	XM:i:0	XO:i:0	XG:i:0	MD:Z:44
HWI-D00405:137:C6DWLANXX:6:1302:19696:12759	0	14671__len__38937	17176	37	44M	*	0	0	TCCGCGTCATATCTCAATGGTGAGAATATTCCATTTCAAAGGAG	/BBBBBFFFFFFFFFFFBFFFFFBFFFFFFFFFFFFFFFFFFFF	XT:A:U	NM:i:0	X0:i:1	X1:i:0	XM:i:0	XO:i:0	XG:i:0	MD:Z:44
HWI-D00405:137:C6DWLANXX:6:1303:13278:22045	0	14671__len__38937	17176	37	44M	*	0	0	TCCGCGTCATATCTCAATGGTGAGAATATTCCATTTCAAAGGAG	BBBBBFFF/FBFFFFFFFFFFFFFF/FF</FFFFFF<BFF/<FF	XT:A:U	NM:i:0	X0:i:1	X1:i:0	XM:i:0	XO:i:0	XG:i:0	MD:Z:44
HWI-D00405:137:C6DWLANXX:6:1305:4811:68086	0	14671__len__38937	17176	37	44M	*	0	0	TCCGCGTCATATCTCAATGGTGAGAATATTCCATTTCAAAGGAG	BBBBBFFFFFFFFFFFFFFFFFFFFFFFFFFFFFFFFFFFFFFF	XT:A:U	NM:i:0	X0:i:1	X1:i:0	XM:i:0	XO:i:0	XG:i:0	MD:Z:44
HWI-D00405:137:C6DWLANXX:6:1309:6105:4751	0	14671__len__38937	17176	37	44M	*	0	0	TCCGCGTCATATCTCAATGGTGAGAATATTCCATTTCAAAGGAG	BBBBBFBFFFFFFFFFFFFFFFFFFFFFFFFFFFFBFFFFFFFF	XT:A:U	NM:i:0	X0:i:1	X1:i:0	XM:i:0	XO:i:0	XG:i:0	MD:Z:44
HWI-D00405:137:C6DWLANXX:6:1310:15631:37869	0	14671__len__38937	17176	37	44M	*	0	0	TCCGCGTCATATCTCAATGGTGAGAATATTCCATTTCAAAGGAG	B</BB<F<FF/FFF/BFFBFF//BF<<</<<<BFFFFFF/F<FF	XT:A:U	NM:i:0	X0:i:1	X1:i:0	XM:i:0	XO:i:0	XG:i:0	MD:Z:44
HWI-D00405:137:C6DWLANXX:6:1313:4588:83238	0	14671__len__38937	17176	37	44M	*	0	0	TCCGCGTCATATCTCAATGGTGAGAATATTCCATTTCAAAGGAG	B<//<<<F<BFF//<//</<FFFFF<FFFFFF/F<BF//FFFF/	XT:A:U	NM:i:0	X0:i:1	X1:i:0	XM:i:0	XO:i:0	XG:i:0	MD:Z:44
HWI-D00405:137:C6DWLANXX:6:2107:9122:18690	0	14671__len__38937	17176	37	44M	*	0	0	TCCGCGTCATATCTCAATGGTGAGAATATTCCATTTCAAAGGAG	BBBBBFFFFFFFFFFFFFFFFFFFFFFFFFFFFFFFFFFFFFFF	XT:A:U	NM:i:0	X0:i:1	X1:i:0	XM:i:0	XO:i:0	XG:i:0	MD:Z:44
HWI-D00405:137:C6DWLANXX:6:2107:18341:99628	0	14671__len__38937	17176	37	44M	*	0	0	TCCGCGTCATATCTCAATGGTGAGAATATTCCATTTCAAAGGAG	BBBBB<FFFFFFFFFFFFFFFFFFFFFFFFFFFFFFFFFFFFFF	XT:A:U	NM:i:0	X0:i:1	X1:i:0	XM:i:0	XO:i:0	XG:i:0	MD:Z:44
HWI-D00405:137:C6DWLANXX:6:2109:20561:75736	0	14671__len__38937	17176	37	44M	*	0	0	TCCGCGTCATATCTCAATGGTGAGAATATTCCATTTCAAAGGAG	BBBBBFFFFFFFFFFFFFFFFFFFFFFFFFFFFFFFFFFFFFFF	XT:A:U	NM:i:0	X0:i:1	X1:i:0	XM:i:0	XO:i:0	XG:i:0	MD:Z:44
HWI-D00405:137:C6DWLANXX:6:2110:16122:14731	0	14671__len__38937	17176	37	44M	*	0	0	TCCGCGTCATATCTCAATGGTGAGAATATTCCATTTCAAAGGAG	B<BBBFBFFFFBFF<FFFFFFFFFFFFFFFFFFFBFFFFFFFFF	XT:A:U	NM:i:0	X0:i:1	X1:i:0	XM:i:0	XO:i:0	XG:i:0	MD:Z:44
HWI-D00405:137:C6DWLANXX:6:2112:9143:97217	0	14671__len__38937	17176	37	44M	*	0	0	TCCGCGTCATATCTCAATGGTGAGAATATTCCATTTCAAAGGAG	<////<F<BBBFFBF/<FF<FBF/FFB/F/<<BFFFFB</<<B<	XT:A:U	NM:i:0	X0:i:1	X1:i:0	XM:i:0	XO:i:0	XG:i:0	MD:Z:44
HWI-D00405:137:C6DWLANXX:6:2113:7276:5088	0	14671__len__38937	17213	25	44M	*	0	0	AAAGGAGGAAAAAATCGCTGGGTTCGTCTCCCAGGCGCGGACCA	BBBBBFFFFFFFFFFFFFFFFFFFFFFFFFFFFFFFFFFFFFFF	XT:A:U	NM:i:3	X0:i:1	X1:i:0	XM:i:3	XO:i:0	XG:i:0	MD:Z:26A15T0T0
HWI-D00405:137:C6DWLANXX:6:2113:8184:14437	0	14671__len__38937	17176	37	44M	*	0	0	TCCGCGTCATATCTCAATGGTGAGAATATTCCATTTCAAAGGAG	BBBBBBFFFFFFFFFFFFFFFFFFFFFFFFFFFFFFFFFFFFFF	XT:A:U	NM:i:0	X0:i:1	X1:i:0	XM:i:0	XO:i:0	XG:i:0	MD:Z:44
HWI-D00405:137:C6DWLANXX:6:2113:17006:28379	0	14671__len__38937	20651	37	44M	*	0	0	TTTACTAATGTTAATTAACCCAAGGTATCAGGCTCTGTAGGCAC	BBBBBFFFFFFFFFFFFFFFFFFFFFFFFFFFFFFFFFFFFFFF	XT:A:U	NM:i:0	X0:i:1	X1:i:0	XM:i:0	XO:i:0	XG:i:0	MD:Z:44
HWI-D00405:137:C6DWLANXX:6:2114:17978:74422	0	14671__len__38937	17176	37	44M	*	0	0	TCCGCGTCATATCTCAATGGTGAGAATATTCCATTTCAAAGGAG	BBBBB<FFFBFFFFFFFFFFFFFFFFFFFFFFFFBFFFFFFBBF	XT:A:U	NM:i:0	X0:i:1	X1:i:0	XM:i:0	XO:i:0	XG:i:0	MD:Z:44
HWI-D00405:137:C6DWLANXX:6:2116:8234:28948	0	14671__len__38937	17176	37	44M	*	0	0	TCCGCGTCATATCTCAATGGTGAGAATATTCCATTTCAAAGGAG	BBBBBBFBFFFFFFFFFFFBFFFFBFFFFFFFFFFFFFFFFFFF	XT:A:U	NM:i:0	X0:i:1	X1:i:0	XM:i:0	XO:i:0	XG:i:0	MD:Z:44
HWI-D00405:137:C6DWLANXX:6:2202:14331:53553	0	14671__len__38937	17176	37	44M	*	0	0	TCCGCGTCATATCTCAATGGTGAGAATATTCCATTTCAAAGGAG	B</<B<<FFFFFFFFFFFFFFFFFFFFFFFFFFFFFF<FFFFFF	XT:A:U	NM:i:0	X0:i:1	X1:i:0	XM:i:0	XO:i:0	XG:i:0	MD:Z:44
HWI-D00405:137:C6DWLANXX:6:2204:13679:30546	0	14671__len__38937	17176	37	18M1D26M	*	0	0	TCCGCGTCATATCTCAATGTGAGAATATTCCATTTCAAAGGAGG	BBBBBFBFFFFFFFFFFFFFFFFFFFFFFFFFFFFFFFFFFFFF	XT:A:U	NM:i:1	X0:i:1	X1:i:0	XM:i:0	XO:i:1	XG:i:1	MD:Z:18^G26
HWI-D00405:137:C6DWLANXX:6:2211:8648:25830	0	14671__len__38937	17176	37	44M	*	0	0	TCCGCGTCATATCTCAATGGTGAGAATATTCCATTTCAAAGGAG	BBBBBFFFFFFFFFFFFFFFFFFFFFFFFFFFFFFFFFFFFFFF	XT:A:U	NM:i:0	X0:i:1	X1:i:0	XM:i:0	XO:i:0	XG:i:0	MD:Z:44
HWI-D00405:137:C6DWLANXX:6:2215:10821:28726	0	14671__len__38937	17176	37	44M	*	0	0	TCCGCGTCATATCTCAATAGTGAGAATATTCCATTTCAAAGGAG	BBB<B<<FFFFBFFFFFF/<<FFFFBFBBFFBBF<FFBF/BFFF	XT:A:U	NM:i:1	X0:i:1	X1:i:0	XM:i:1	XO:i:0	XG:i:0	MD:Z:18G25
HWI-D00405:137:C6DWLANXX:6:2215:16096:37440	16	14671__len__38937	36709	37	44M	*	0	0	ATACTCGGGTCAGGGTCTACATTAGCTACAGTTTGTCTTCGTTT	FFFFFFFFFFFFFFFFFFFFFFFFFFFFFFFFFFFFFFFBBBBB	XT:A:U	NM:i:1	X0:i:1	X1:i:0	XM:i:1	XO:i:0	XG:i:0	MD:Z:37C6
HWI-D00405:137:C6DWLANXX:6:2216:9597:23822	16	14671__len__38937	33962	37	44M	*	0	0	AAGTACTACCAAATTCTACATTGAATGTATGGTCTAATTCGATT	FFFFFFFFFFFFFFFFFFFFFFFFFFFFFFFFFFFBFFFBBBBB	XT:A:U	NM:i:0	X0:i:1	X1:i:0	XM:i:0	XO:i:0	XG:i:0	MD:Z:44
HWI-D00405:137:C6DWLANXX:6:2305:13618:64465	0	14671__len__38937	17176	37	44M	*	0	0	TCCGCGTCATATCTCAATGGTGAGAATATTCCATTTCAAAGGAG	<BBBBFFFFFFFFFFFFFFFFFFFFFFFFFFFFFFFFFFFFFFF	XT:A:U	NM:i:0	X0:i:1	X1:i:0	XM:i:0	XO:i:0	XG:i:0	MD:Z:44
HWI-D00405:137:C6DWLANXX:6:2306:14637:73603	16	14671__len__38937	18505	37	44M	*	0	0	TTATAGGCTTCTTCGTAGTTTTGATTCCGGTCCTCTGCACAGGC	FFFFFFFFFFFFFFFFBFFFFFFFFFFFFFFFFFFFFFFBBBB<	XT:A:U	NM:i:0	X0:i:1	X1:i:0	XM:i:0	XO:i:0	XG:i:0	MD:Z:44
HWI-D00405:137:C6DWLANXX:6:2309:13609:49774	0	14671__len__38937	17176	37	44M	*	0	0	TCCGCGTCATATCTCAATGGTGAGAATATTCCATTTCAAAGGAG	BBBBBFFFFFFFFFFFFFFFFFFFFFFFFFFFFFFFFFFFFFFF	XT:A:U	NM:i:0	X0:i:1	X1:i:0	XM:i:0	XO:i:0	XG:i:0	MD:Z:44
HWI-D00405:137:C6DWLANXX:6:2309:8922:68496	0	14671__len__38937	17176	37	44M	*	0	0	TCCGCGTCATATCTCAATGGTGAGAATATTCCATTTCAAAGGAG	BBBBBFFFFBFFFFFFFFFFFFFFFFFFFFFFFFFFFFFFFFFF	XT:A:U	NM:i:0	X0:i:1	X1:i:0	XM:i:0	XO:i:0	XG:i:0	MD:Z:44
HWI-D00405:137:C6DWLANXX:6:2311:1107:13172	0	14671__len__38937	17176	37	44M	*	0	0	TCCGCGTCATATCTCAATGGTGAGAATATTCCATTTCAAAGGAG	B<BBBBFFFFFFFFFFFFFFFFFFFFFFFFFFBFFFBBFFFBFB	XT:A:U	NM:i:0	X0:i:1	X1:i:0	XM:i:0	XO:i:0	XG:i:0	MD:Z:44
HWI-D00405:137:C6DWLANXX:6:2312:9081:12455	0	14671__len__38937	17176	37	44M	*	0	0	TCCGCGTCATATCTCAATGGTGAGAATATTCCATTTCAAAGGAG	BBBBBFFFFFFBFFFFFFFFFFFFFFFFFFFFFFFFFFFFFFFF	XT:A:U	NM:i:0	X0:i:1	X1:i:0	XM:i:0	XO:i:0	XG:i:0	MD:Z:44
HWI-D00405:137:C6DWLANXX:6:1102:19108:34996	0	14671__len__38937	17176	37	45M	*	0	0	TCCGCGTCATATCTCAATGGTGAGAATATTCCATTTCAAAGGAGG	<<B//<FFFFFFFFFFFFFFFFFF<FFFFFFF/FFFF</<BF<FF	XT:A:U	NM:i:0	X0:i:1	X1:i:0	XM:i:0	XO:i:0	XG:i:0	MD:Z:45
HWI-D00405:137:C6DWLANXX:6:1102:15365:54448	0	14671__len__38937	17176	37	45M	*	0	0	TCCGCGTCATATCTCAATGGTGAGAATATTCCATTTCAAAGGAGG	B<BBBFB<FFFFFFFFFFFFFFFFFFFFFFFFFFFFFFFFFFFFF	XT:A:U	NM:i:0	X0:i:1	X1:i:0	XM:i:0	XO:i:0	XG:i:0	MD:Z:45
HWI-D00405:137:C6DWLANXX:6:1103:14593:86159	0	14671__len__38937	17176	37	45M	*	0	0	TCCGCGTCATATCTCAATGGTGAGAATATTCCATTTCAAAGGAGG	B/<</FBFFFFF</<FBFBFF<<FFFFFFF</BFF/<FFBF<<F<	XT:A:U	NM:i:0	X0:i:1	X1:i:0	XM:i:0	XO:i:0	XG:i:0	MD:Z:45
HWI-D00405:137:C6DWLANXX:6:1103:9340:91614	0	14671__len__38937	17176	37	45M	*	0	0	TCCGCGTCATATCTCAATGGTGAGAATATTCCATTTCAAAGGAGG	BBBBBFFFFFFFFFFFFFFFFFFFFFFFFFFFFFFFFFFFFFFFF	XT:A:U	NM:i:0	X0:i:1	X1:i:0	XM:i:0	XO:i:0	XG:i:0	MD:Z:45
HWI-D00405:137:C6DWLANXX:6:1104:6593:6752	0	14671__len__38937	17176	37	45M	*	0	0	TCCGCGTCATATCTCAATGGTGAGAATATTCCATTTCAAAGGAGG	BBBBBFFFFFFFFFFFFFFFFFFFFFFFFFFFFFFFFFFFFFFFF	XT:A:U	NM:i:0	X0:i:1	X1:i:0	XM:i:0	XO:i:0	XG:i:0	MD:Z:45
HWI-D00405:137:C6DWLANXX:6:1104:15804:88833	0	14671__len__38937	17176	37	45M	*	0	0	TCCGCGTCATATCTCAATGGTGAGAATATTCCATTTCAAAGGAGG	BBBBBBFFFFBFFFFFFFFFFFFFFFFBFFFFFFFFFFF<FFFFF	XT:A:U	NM:i:0	X0:i:1	X1:i:0	XM:i:0	XO:i:0	XG:i:0	MD:Z:45
HWI-D00405:137:C6DWLANXX:6:1105:1600:7801	0	14671__len__38937	17176	37	45M	*	0	0	TCCGCGTCATATCTCAATGGTGAGAATATTCCATTTCAAAGGAGG	BBBBBFFFFFFFFFFFFFFFFFFFFFFFFFFFFFFFFFFFFFFFF	XT:A:U	NM:i:0	X0:i:1	X1:i:0	XM:i:0	XO:i:0	XG:i:0	MD:Z:45
HWI-D00405:137:C6DWLANXX:6:1106:13094:18881	0	14671__len__38937	17176	37	45M	*	0	0	TCCGCGTCATATCTCAATGGTGAGAATATTCCATTTCAAAGGAGG	/<BBBF<FBFFFBFFFF/FF<<FFFFFFFFBFBF</<FFBFF<FF	XT:A:U	NM:i:0	X0:i:1	X1:i:0	XM:i:0	XO:i:0	XG:i:0	MD:Z:45
HWI-D00405:137:C6DWLANXX:6:1106:13386:46161	0	14671__len__38937	17176	37	45M	*	0	0	TCCGCGTCATATCTCAATGGTGAGAATATTCCATTTCAAAGGAGG	BBBBBFFFFFFFFFFFFFFFFFFFFFFFFFFFFFFFFFFFFFFFF	XT:A:U	NM:i:0	X0:i:1	X1:i:0	XM:i:0	XO:i:0	XG:i:0	MD:Z:45
HWI-D00405:137:C6DWLANXX:6:1106:17766:74183	0	14671__len__38937	17176	37	45M	*	0	0	TCCGCGTCATATCTCAATGGTGAGAATATTCCATTTCAAAGGAGG	BB</BB<FBBFFFB<BFFFF<BFBFBBB/B/<FFFBBB<<FFFF/	XT:A:U	NM:i:0	X0:i:1	X1:i:0	XM:i:0	XO:i:0	XG:i:0	MD:Z:45
HWI-D00405:137:C6DWLANXX:6:1108:9624:82565	0	14671__len__38937	17176	37	45M	*	0	0	TCCGCGTCATATCTCAATGGTGAGAATATTCCATTTCAAAGGAGG	BBBBBFFFFFFFFFFFFFFFFFFFFFFFFFFFFFFFFFFFFFFFF	XT:A:U	NM:i:0	X0:i:1	X1:i:0	XM:i:0	XO:i:0	XG:i:0	MD:Z:45
HWI-D00405:137:C6DWLANXX:6:1110:17326:93491	0	14671__len__38937	17176	37	45M	*	0	0	TCCGCGCCATATCTCAATGGTGAGAATATTCCATTTCAAAGGAGG	<<BB<F/</<<BB/<///F/FFFFBB//B/<FFFBFFF///<FB/	XT:A:U	NM:i:1	X0:i:1	X1:i:0	XM:i:1	XO:i:0	XG:i:0	MD:Z:6T38
HWI-D00405:137:C6DWLANXX:6:1111:12825:85895	0	14671__len__38937	17176	37	45M	*	0	0	TCCGCGTCATATCTCAATGGTGAGAATATTCCATTTCAAAGGAGG	BBBBBFFFFFFFFFFFFFFFFFFFFFFFFFFFFFFFFFFFFFFFF	XT:A:U	NM:i:0	X0:i:1	X1:i:0	XM:i:0	XO:i:0	XG:i:0	MD:Z:45
HWI-D00405:137:C6DWLANXX:6:1113:5558:88699	0	14671__len__38937	17176	37	45M	*	0	0	TCCGCGTCATATCTCAATGGTGAGAATATTCCATTTCAAAGGAGG	BBBBBFFBFFFFBFBFFFFFFFFFFFFFFFFFFFFFFFFBFBBFB	XT:A:U	NM:i:0	X0:i:1	X1:i:0	XM:i:0	XO:i:0	XG:i:0	MD:Z:45
HWI-D00405:137:C6DWLANXX:6:1114:18063:48098	0	14671__len__38937	17176	37	45M	*	0	0	TCCGCGTCATATCTCAATGGTGAGAATATTCCATTTCAAAGGAGG	BBBBBFFFFFFFFFFFFFFFFFFFFFFFFFFFFFFFFFFFFFFFF	XT:A:U	NM:i:0	X0:i:1	X1:i:0	XM:i:0	XO:i:0	XG:i:0	MD:Z:45
HWI-D00405:137:C6DWLANXX:6:1116:9085:3828	0	14671__len__38937	17176	37	45M	*	0	0	TCCGCGTCATATCTCAATGGTGAGAATATTCCATTTCAAAGGAGG	BBBBBFFB<FFBBFFBB<BBBFFBF<BFFF//BFBB<FB<<FBFF	XT:A:U	NM:i:0	X0:i:1	X1:i:0	XM:i:0	XO:i:0	XG:i:0	MD:Z:45
HWI-D00405:137:C6DWLANXX:6:1116:10412:43683	0	14671__len__38937	17176	37	45M	*	0	0	TCCGCGTCATATCTCAATGGTGAGAATATTCCATTTCAAAGGAGG	BBBBBBFFFFFFFFFFFFFFFBFFFFFFFBBFBFFFBFFBFFFFF	XT:A:U	NM:i:0	X0:i:1	X1:i:0	XM:i:0	XO:i:0	XG:i:0	MD:Z:45
HWI-D00405:137:C6DWLANXX:6:1116:16073:77338	0	14671__len__38937	17176	37	45M	*	0	0	TCCGCGTCATATCTCAATGGTGAGAATATTCCATTTCAAAGGAGG	BBBBBFFF<FFFFFFFFFFFFFFFFFFFFFFFFFFFFFFFFB<BB	XT:A:U	NM:i:0	X0:i:1	X1:i:0	XM:i:0	XO:i:0	XG:i:0	MD:Z:45
HWI-D00405:137:C6DWLANXX:6:1202:14816:29199	0	14671__len__38937	17176	37	45M	*	0	0	TCCGCGTCATATCTCAATGGTGAGAATATTCCATTTCAAAGGAGG	BBBBBFFFFFFFFFFFF<<FFFBBFFFFBFFFFFFBFFFFFFBF<	XT:A:U	NM:i:0	X0:i:1	X1:i:0	XM:i:0	XO:i:0	XG:i:0	MD:Z:45
HWI-D00405:137:C6DWLANXX:6:1202:16780:33868	0	14671__len__38937	17176	37	45M	*	0	0	TCCGCGTCATATCTCAATGGTGAGAATATTCCATTTCAAAGGAGG	BBBBBBFF<FFFFFFFFFFFFFFFFFFFFFFFFFFFFFFFFFFFF	XT:A:U	NM:i:0	X0:i:1	X1:i:0	XM:i:0	XO:i:0	XG:i:0	MD:Z:45
HWI-D00405:137:C6DWLANXX:6:1202:4718:88281	0	14671__len__38937	17176	37	45M	*	0	0	TCCGCGTCATATCTCAATGGTGAGAATATTACATTTCAAAGGAGG	BBBBBFFFFFFFFFFFFFFFFFFFFFFFFFFFFFFFFFFFFFFFF	XT:A:U	NM:i:1	X0:i:1	X1:i:0	XM:i:1	XO:i:0	XG:i:0	MD:Z:30C14
HWI-D00405:137:C6DWLANXX:6:1203:17422:46827	0	14671__len__38937	17176	37	45M	*	0	0	TCCGCGTCATATCTCAATGGTGAGAATATTCCATTTCAAAGGAGG	BBBBBFFFFF<FFFFFFFFFFFFFFFFFFFFFFFFFFFFFFFFFF	XT:A:U	NM:i:0	X0:i:1	X1:i:0	XM:i:0	XO:i:0	XG:i:0	MD:Z:45
HWI-D00405:137:C6DWLANXX:6:1203:4522:58772	0	14671__len__38937	17176	37	45M	*	0	0	TCCGCGTCATATCTCAATGGTGAGAATATTCCATTTCAAAGGAGG	BB<BBFFFFFFFFFFFFFFFFFFFFFFFFFFFFFFFFFFFFFFFF	XT:A:U	NM:i:0	X0:i:1	X1:i:0	XM:i:0	XO:i:0	XG:i:0	MD:Z:45
HWI-D00405:137:C6DWLANXX:6:1205:9842:23034	0	14671__len__38937	17176	37	45M	*	0	0	TCCGCGTCATATCTCAATGGTGAGAATATTCCATTTCAAAGGAGG	BBBBBFFFFFFFFFFFFFFFFFFFFFFFFFFFFFFFFFFFFFFFF	XT:A:U	NM:i:0	X0:i:1	X1:i:0	XM:i:0	XO:i:0	XG:i:0	MD:Z:45
HWI-D00405:137:C6DWLANXX:6:1206:11700:21965	0	14671__len__38937	17176	37	45M	*	0	0	TCCGCGTCATATCTCAATGGTGAGAATATTCCATTTCAAAGGAGG	/BBBB<FFBFBFFBFBFFFBFFFF/FFFFFBFFFFFBBFBFFBF/	XT:A:U	NM:i:0	X0:i:1	X1:i:0	XM:i:0	XO:i:0	XG:i:0	MD:Z:45
HWI-D00405:137:C6DWLANXX:6:1206:13790:23865	0	14671__len__38937	17176	37	45M	*	0	0	TCCGCGTCATATCTCAATGGTGAGAATATTCCATTTCAAAGGAGG	B<BBBFFFFFFFFFFFFFFFFFFFFFFFFFFFFFFFFFFFFFFFF	XT:A:U	NM:i:0	X0:i:1	X1:i:0	XM:i:0	XO:i:0	XG:i:0	MD:Z:45
HWI-D00405:137:C6DWLANXX:6:1206:13244:49704	0	14671__len__38937	17176	37	45M	*	0	0	TCCGCGTCATATCTCAATGGTGAGAATATTCCATTTCAAAGGAGG	BBBBBFFFFFFFFFFFFFFFFFFFFFFFFFFFFFFFFFFFFFFFF	XT:A:U	NM:i:0	X0:i:1	X1:i:0	XM:i:0	XO:i:0	XG:i:0	MD:Z:45
HWI-D00405:137:C6DWLANXX:6:1208:3355:3926	0	14671__len__38937	17176	37	45M	*	0	0	TCCGCGTCATATCTCAATGGTGAGAATATTCCATTTCAAAGGAGG	B<//BFFFBFFFFFFFFFFBFFBFBBFFFBFFFFFFFFBFFFFFF	XT:A:U	NM:i:0	X0:i:1	X1:i:0	XM:i:0	XO:i:0	XG:i:0	MD:Z:45
HWI-D00405:137:C6DWLANXX:6:1208:11830:53863	0	14671__len__38937	17176	37	45M	*	0	0	TCCGCGTCATATCTCAATGGTGAGAATATTCCATTTCAAAGGAGG	B<BBBFFFFFFFFFFF//F<<FFFFFFFFB/<FFFFBFF<BF<F/	XT:A:U	NM:i:0	X0:i:1	X1:i:0	XM:i:0	XO:i:0	XG:i:0	MD:Z:45
HWI-D00405:137:C6DWLANXX:6:1210:8976:100773	16	14671__len__38937	33531	37	45M	*	0	0	AGGAGTGATTGCAACAATCGGAATTACAGAGCCTTCTTTTACATC	FFFFFFFFFFFFFFFFFFFFFFFFFFFFFFFFFFFFFFFFBB<BB	XT:A:U	NM:i:0	X0:i:1	X1:i:0	XM:i:0	XO:i:0	XG:i:0	MD:Z:45
HWI-D00405:137:C6DWLANXX:6:1211:14212:35073	0	14671__len__38937	17176	37	45M	*	0	0	TCCGCGTCATATCTCAATGGTGAGAATATTCCATTTCAAAGGAGG	BBBBBFFFFFFFFFFFFFFFFFFFFFFFFFFFFFFFFFFFFBFFF	XT:A:U	NM:i:0	X0:i:1	X1:i:0	XM:i:0	XO:i:0	XG:i:0	MD:Z:45
HWI-D00405:137:C6DWLANXX:6:1211:6593:61760	0	14671__len__38937	17176	37	45M	*	0	0	TCCGCGTCATATCTCAATGGTGAGAATATTCCATTTCAAAGGAGG	B<BBBB/<BFFF<FBBFFFFFBFFF<F/<F//B<BFFF/F/<F/<	XT:A:U	NM:i:0	X0:i:1	X1:i:0	XM:i:0	XO:i:0	XG:i:0	MD:Z:45
HWI-D00405:137:C6DWLANXX:6:1213:9103:45367	0	14671__len__38937	17176	37	45M	*	0	0	TCCGCGTCATATCTCAATGGTGAGAATATTCCATTTCAAAGGAGG	/BBB<<FFFFFFFFFFFF/<F/FFFFFBB/FFBFFFBFF<FFF<F	XT:A:U	NM:i:0	X0:i:1	X1:i:0	XM:i:0	XO:i:0	XG:i:0	MD:Z:45
HWI-D00405:137:C6DWLANXX:6:1215:9082:13194	0	14671__len__38937	17176	37	45M	*	0	0	TCCGCGTCATATCTCAATGGTGAGAATATTCCATTTCAAAGGAGG	B<B//<F<FBBFFFFFF/FFFFFFFFFFFFFFFFFF<FFFFFFF<	XT:A:U	NM:i:0	X0:i:1	X1:i:0	XM:i:0	XO:i:0	XG:i:0	MD:Z:45
HWI-D00405:137:C6DWLANXX:6:1215:18740:26928	0	14671__len__38937	17176	37	45M	*	0	0	TCCGCGTCATATCTCAATGGTGAGAATATTCCATTTCAAAGGAGG	/BBBBFFFFFFFFFFFFFFFFFFFFFFFFFFFFFFFFFFFFFFFF	XT:A:U	NM:i:0	X0:i:1	X1:i:0	XM:i:0	XO:i:0	XG:i:0	MD:Z:45
HWI-D00405:137:C6DWLANXX:6:1215:7570:51552	0	14671__len__38937	17176	37	45M	*	0	0	TCCGCGTCATATCTCAATGGTGAGAATATTCCATTTCAAAGGAGG	BBBBBFFFFFFFFFFFFFFFFFFFFFFFFFFFFFFFFFFFFFFFF	XT:A:U	NM:i:0	X0:i:1	X1:i:0	XM:i:0	XO:i:0	XG:i:0	MD:Z:45
HWI-D00405:137:C6DWLANXX:6:1215:2547:64238	0	14671__len__38937	17176	37	45M	*	0	0	TCCGCGTCATATCTCAATGGTGAGAATATTCCATTTCAAAGGAGG	BBBBBFFFFBFFFFFFFFFFFFFFF<FFFFFFFFFFFFFFFFFFF	XT:A:U	NM:i:0	X0:i:1	X1:i:0	XM:i:0	XO:i:0	XG:i:0	MD:Z:45
HWI-D00405:137:C6DWLANXX:6:1216:15881:28178	0	14671__len__38937	17176	37	45M	*	0	0	TCCGCGTCATATCTCAATGGTGAGAATATTCCATTTCAAAGGAGG	</<BB<B/<<FFF////FB/F//<<BF//<<BFFF//BF<F//FF	XT:A:U	NM:i:0	X0:i:1	X1:i:0	XM:i:0	XO:i:0	XG:i:0	MD:Z:45
HWI-D00405:137:C6DWLANXX:6:1216:17523:45084	0	14671__len__38937	17176	37	45M	*	0	0	TCCGCGTCATATCTCAATGGTGAGAATATTCCATTTCAAAGGAGG	BBBBBFFFFFFFFFFFFFFFFFFFFFFFFFFFFFFFFFFFFFFFF	XT:A:U	NM:i:0	X0:i:1	X1:i:0	XM:i:0	XO:i:0	XG:i:0	MD:Z:45
HWI-D00405:137:C6DWLANXX:6:1216:10580:80805	0	14671__len__38937	17176	37	45M	*	0	0	TCCGCGTCATATCTCAATGGTGAGAATATTCCATTTCAAAGGAGG	///<B<FBFBBFFFB<FFFFFFFFFFFFFFFFFFFFFFFB<FFFF	XT:A:U	NM:i:0	X0:i:1	X1:i:0	XM:i:0	XO:i:0	XG:i:0	MD:Z:45
HWI-D00405:137:C6DWLANXX:6:1301:17659:59078	0	14671__len__38937	17176	37	45M	*	0	0	TCCGCGTCATATCTCAATGGTGAGAATATTCCATTTCAAAGGAGG	BBBBBFFFFFFFFFFFFFFFFFFFFFFFFFFFFFFFFFFFFFFFF	XT:A:U	NM:i:0	X0:i:1	X1:i:0	XM:i:0	XO:i:0	XG:i:0	MD:Z:45
HWI-D00405:137:C6DWLANXX:6:1302:6147:25896	0	14671__len__38937	17176	37	45M	*	0	0	TCCGCGTCATATCTCAATGGTGAGAATACTCCATTTCAAAGGAGG	BBBBBFFFFFFFFFFFFFFFFFFFFFFFFFFFFFFFFFFFFFBFF	XT:A:U	NM:i:1	X0:i:1	X1:i:0	XM:i:1	XO:i:0	XG:i:0	MD:Z:28T16
HWI-D00405:137:C6DWLANXX:6:1302:12977:99984	0	14671__len__38937	17176	37	45M	*	0	0	TCCGCGTCATATCTCAATGGTGAGAATATTCCATTTCAAAGGAGG	BBBBBBFFFFFFFFFFFFFFFFFFFFFFFFFFFFFFFFFFFFFFB	XT:A:U	NM:i:0	X0:i:1	X1:i:0	XM:i:0	XO:i:0	XG:i:0	MD:Z:45
HWI-D00405:137:C6DWLANXX:6:1303:14646:100408	0	14671__len__38937	17176	37	45M	*	0	0	TCCGCGTCATATCTCAATGGTGAGAATATTCCATTTCAAAGGAGG	BBBB<<FFF<BFFFBFFFFFFFFFFFFF<<FFFFFBFBFF/FFF<	XT:A:U	NM:i:0	X0:i:1	X1:i:0	XM:i:0	XO:i:0	XG:i:0	MD:Z:45
HWI-D00405:137:C6DWLANXX:6:1305:20654:9367	0	14671__len__38937	17176	37	45M	*	0	0	TCCGCGTCATATCTCAATGGTGAGAATATTCCATTTCAAAGGAGG	BBBBBFFFFFFFFFFFFFFFFFFFFFFFFFFFFFFFFFFBFFFFF	XT:A:U	NM:i:0	X0:i:1	X1:i:0	XM:i:0	XO:i:0	XG:i:0	MD:Z:45
HWI-D00405:137:C6DWLANXX:6:1305:16201:35458	0	14671__len__38937	17176	37	45M	*	0	0	TCCGCGTCATATCTCAATGGTGAGAATATTCCATTTCAAAGGAGG	BBBBBFFFFFFFFFFFFFFFFFFFFFFFFFFFFFFFFFFFFFFFF	XT:A:U	NM:i:0	X0:i:1	X1:i:0	XM:i:0	XO:i:0	XG:i:0	MD:Z:45
HWI-D00405:137:C6DWLANXX:6:1305:2775:57333	0	14671__len__38937	17176	37	45M	*	0	0	TCCGCGTCATATCTCAATGGTGAGAATATTCCATTTCAAAGGAGG	<BBBBFFFFFFFFFFFFFFFFFFFFFFFF/FFFFBFFFFFFFFFF	XT:A:U	NM:i:0	X0:i:1	X1:i:0	XM:i:0	XO:i:0	XG:i:0	MD:Z:45
HWI-D00405:137:C6DWLANXX:6:1306:18533:20676	0	14671__len__38937	17176	37	45M	*	0	0	TCCGCGTCATATCTCAATGGTGAGAATATTCCATTTCAAAGGAGG	BBBBBFFFFFFFFFFFFFFFFFFFFFFFFFFFFFFFFFFFFFFFF	XT:A:U	NM:i:0	X0:i:1	X1:i:0	XM:i:0	XO:i:0	XG:i:0	MD:Z:45
HWI-D00405:137:C6DWLANXX:6:1306:2797:50557	0	14671__len__38937	17176	37	45M	*	0	0	TCCGCGTCATATCTCAATGGTGAGAATATTCCATTTCAAAGGAGG	BBBBBFFFFFFFFFFFFFFFFFFFFFFFFFFFFFFFFFFFFFFFF	XT:A:U	NM:i:0	X0:i:1	X1:i:0	XM:i:0	XO:i:0	XG:i:0	MD:Z:45
HWI-D00405:137:C6DWLANXX:6:1306:8109:81982	0	14671__len__38937	17176	37	45M	*	0	0	TCCGCGTCATATCTCAATGGTGAGAATATTCCATTTCAAAGGAGG	BBBBBFFFFFFFFFFFFFFFFFFFFFFFFFFFFFFFFFFFFFFFF	XT:A:U	NM:i:0	X0:i:1	X1:i:0	XM:i:0	XO:i:0	XG:i:0	MD:Z:45
HWI-D00405:137:C6DWLANXX:6:1307:21118:27222	0	14671__len__38937	17176	37	45M	*	0	0	TCCGCGTCATATCTCAATGGTGAGAATATTCCATTTCAAAGGAGG	<<B//FBFBFFF///<FBFFFFFFFFFFFFBFFFBFFFFFFFFBB	XT:A:U	NM:i:0	X0:i:1	X1:i:0	XM:i:0	XO:i:0	XG:i:0	MD:Z:45
HWI-D00405:137:C6DWLANXX:6:1307:16960:81558	0	14671__len__38937	17176	37	45M	*	0	0	TCCGCGTCATATCTCAATGGTGAGAATATTCCATTTCAAAGGAGG	BBBBBFFFFFFFFFFFFFFFFFFFFFFFFFFFFFFFFFFFFFFFF	XT:A:U	NM:i:0	X0:i:1	X1:i:0	XM:i:0	XO:i:0	XG:i:0	MD:Z:45
HWI-D00405:137:C6DWLANXX:6:1307:6467:86474	0	14671__len__38937	17176	37	45M	*	0	0	TCCGCGTCATATCTCAATGGTGAGAATATTCCATTTCAAAGGAGG	//<B/FFFFFFFFFF<FF</FF/BF//F<BFFFFFF</<F<FFF7	XT:A:U	NM:i:0	X0:i:1	X1:i:0	XM:i:0	XO:i:0	XG:i:0	MD:Z:45
HWI-D00405:137:C6DWLANXX:6:1308:9351:93455	0	14671__len__38937	17176	37	45M	*	0	0	TCCGCGTCATATCTCAATGGTGAGAATATTCCATTTCAAAGGAGG	BBBBBFFFFFFFFFFFFFFFFFFFFFFFFFFFFFFFFFFFFFFFF	XT:A:U	NM:i:0	X0:i:1	X1:i:0	XM:i:0	XO:i:0	XG:i:0	MD:Z:45
HWI-D00405:137:C6DWLANXX:6:1312:7962:29001	0	14671__len__38937	17176	37	45M	*	0	0	TCCGCGTCATATCTCAATGGTGAGAATATTCCATTTCAAAGGAGG	<BB/BFBF</BBF/<FFFFFF</<</BBFB/FBFF/F//<BFFFF	XT:A:U	NM:i:0	X0:i:1	X1:i:0	XM:i:0	XO:i:0	XG:i:0	MD:Z:45
HWI-D00405:137:C6DWLANXX:6:1312:10008:38607	0	14671__len__38937	17176	37	45M	*	0	0	TCCGCGTCATATCTCAATGGTGAGAATATTCCATTTCAAAGGAGG	BBB//<B/FF/F///FFBB/F/FBFFFBFBF/FFF/<FFBFFB/B	XT:A:U	NM:i:0	X0:i:1	X1:i:0	XM:i:0	XO:i:0	XG:i:0	MD:Z:45
HWI-D00405:137:C6DWLANXX:6:1315:1243:38460	0	14671__len__38937	17176	37	45M	*	0	0	TCCGCGTCATATCTCAATGGTGAGAATATTCCATTTCAAAGGAGG	BB</BFBFFFFFFFFFFFFFFFFFBBFFF<BFFFFFFFFFFFFFB	XT:A:U	NM:i:0	X0:i:1	X1:i:0	XM:i:0	XO:i:0	XG:i:0	MD:Z:45
HWI-D00405:137:C6DWLANXX:6:2103:14557:16504	0	14671__len__38937	17176	37	45M	*	0	0	TCCGCGTCATATCTCAATGGTGAGAATATTCCATTTCAAAGGAGG	BBBBBFFFFFFFFFFFFFFFFFFFFFFFFFFFFFFFFF<FFFFFF	XT:A:U	NM:i:0	X0:i:1	X1:i:0	XM:i:0	XO:i:0	XG:i:0	MD:Z:45
HWI-D00405:137:C6DWLANXX:6:2103:1631:16921	0	14671__len__38937	17176	37	45M	*	0	0	TCCGCGTCATATCTCAATGGTGAGAATATTCCATTTCAAAGGAGG	BBBBB<FFFFFFFFF<<FFFFFFFBFBFFFFFFFFFBFFFFFFFF	XT:A:U	NM:i:0	X0:i:1	X1:i:0	XM:i:0	XO:i:0	XG:i:0	MD:Z:45
HWI-D00405:137:C6DWLANXX:6:2103:17348:45298	0	14671__len__38937	17176	37	45M	*	0	0	TCCGCGTCATATCTCAATGGTGAGAATATTCCATTTCAAAGGAGG	BBBBB/<FFFFF<BFBFFFFFFFFFFFFFFFFFFFBFFBFFFFBF	XT:A:U	NM:i:0	X0:i:1	X1:i:0	XM:i:0	XO:i:0	XG:i:0	MD:Z:45
HWI-D00405:137:C6DWLANXX:6:2103:18857:67497	0	14671__len__38937	17176	37	45M	*	0	0	TCCGCGTCATATCTCAATGGTGAGAATATTCCATTTCAAAGGAGG	BBBB<<FFFFFFFFFFFFFFFFFFFFFFFFFFFFBFFF/FFFFBB	XT:A:U	NM:i:0	X0:i:1	X1:i:0	XM:i:0	XO:i:0	XG:i:0	MD:Z:45
HWI-D00405:137:C6DWLANXX:6:2103:14916:93546	0	14671__len__38937	17176	37	45M	*	0	0	TCCGCGTCATATCTCAATGGTGAGAATATTCCATTTCAAAGGAGG	<BB/BFFFFFFFFFFFFFFFBFFFFFBFFFFFFFF<FF/FFFFFB	XT:A:U	NM:i:0	X0:i:1	X1:i:0	XM:i:0	XO:i:0	XG:i:0	MD:Z:45
HWI-D00405:137:C6DWLANXX:6:2104:6492:47311	0	14671__len__38937	17176	37	45M	*	0	0	TCCGCGTCATATCTCAATGGTGAGAATATTCCATTTCAAAGGAGG	BBBBBFFFFFFFFFBFFFFFFFFFBFFFFFFFFFFFFFFFFFFFF	XT:A:U	NM:i:0	X0:i:1	X1:i:0	XM:i:0	XO:i:0	XG:i:0	MD:Z:45
HWI-D00405:137:C6DWLANXX:6:2104:20300:62947	0	14671__len__38937	17176	37	45M	*	0	0	TCCGCGTCATATCTCAATGGTGAGAATATTCCATTTCAAAGGAGG	BBBBBFFFFFFFFFFFFFFFFFFFFFFFFFFFFFFFFFFFFFFFF	XT:A:U	NM:i:0	X0:i:1	X1:i:0	XM:i:0	XO:i:0	XG:i:0	MD:Z:45
HWI-D00405:137:C6DWLANXX:6:2104:14845:92083	0	14671__len__38937	17176	37	45M	*	0	0	TCCGCGTCATATCTCAATGGCGAGAATATTCCATTTCAAAGGAGG	BBBB<<<BBFFFFFFFFFF</F/B<FFFFFBFFFFBFFFFBFBFF	XT:A:U	NM:i:1	X0:i:1	X1:i:0	XM:i:1	XO:i:0	XG:i:0	MD:Z:20T24
HWI-D00405:137:C6DWLANXX:6:2106:11291:58261	16	14671__len__38937	35045	37	45M	*	0	0	AGGTACTAAAGCCCATAGTTACAAATCCTGAAGCTATGTTATCAG	FFFFFFFFBFFFFFFFFFFFFFFFFFFFFFFFFBBFFBFBBB<<B	XT:A:U	NM:i:0	X0:i:1	X1:i:0	XM:i:0	XO:i:0	XG:i:0	MD:Z:45
HWI-D00405:137:C6DWLANXX:6:2107:18496:28424	0	14671__len__38937	17176	37	45M	*	0	0	TCCGCGTCATATCTCAATGGTGAGAATATTCCATTTCAAAGGAGG	//<BBFFFFFFFFFFFFFFFF<FFFBFFFFFFFFFFFFFFFFFFF	XT:A:U	NM:i:0	X0:i:1	X1:i:0	XM:i:0	XO:i:0	XG:i:0	MD:Z:45
HWI-D00405:137:C6DWLANXX:6:2107:6442:75102	0	14671__len__38937	17176	37	45M	*	0	0	TCCGCGTCATATCTCAATGGTGAGAATATTCCATTTCAAAGGAGG	BBBBBFFFFFFFFFFFFFFFFFFFFFFFFFFFFFFFFFFFFFFFF	XT:A:U	NM:i:0	X0:i:1	X1:i:0	XM:i:0	XO:i:0	XG:i:0	MD:Z:45
HWI-D00405:137:C6DWLANXX:6:2110:21176:80237	16	14671__len__38937	35908	37	45M	*	0	0	TCTTCAGCTTCCATGTAATCATATCCAGATGGTCCAATAACAATT	FFFFFFFFFFFFBFFFFFFFFFFFFFFFFFFFFFFFFFFFBBBBB	XT:A:U	NM:i:0	X0:i:1	X1:i:0	XM:i:0	XO:i:0	XG:i:0	MD:Z:45
HWI-D00405:137:C6DWLANXX:6:2111:18888:16239	0	14671__len__38937	17176	37	45M	*	0	0	TCCGCGTCATATCTCAATGGTGAGAATATTCCATTTCAAAGGAGG	BBBBBFFFFFFFFFFFFFFFFFFFFFFFFFFFFFFFFFFFFFFFF	XT:A:U	NM:i:0	X0:i:1	X1:i:0	XM:i:0	XO:i:0	XG:i:0	MD:Z:45
HWI-D00405:137:C6DWLANXX:6:2112:10322:70013	0	14671__len__38937	17176	37	45M	*	0	0	TCCGCGTCATATCTCAATGGTGAGAATATTCCATTTCAAAGGAGG	B<BBBBBFFFBFFBF<BBFFFFFF/FFFBF<FFFFFBBB/<FFFF	XT:A:U	NM:i:0	X0:i:1	X1:i:0	XM:i:0	XO:i:0	XG:i:0	MD:Z:45
HWI-D00405:137:C6DWLANXX:6:2113:16884:89366	0	14671__len__38937	17176	37	45M	*	0	0	TCCGCGTCATATCTCAATGGTGAGAATATTCCATTTCAAAGGAGG	BBBBBFFFFFFFFFFFFFFFFFFFFFFFFFFFFFFFFFFFFFFFF	XT:A:U	NM:i:0	X0:i:1	X1:i:0	XM:i:0	XO:i:0	XG:i:0	MD:Z:45
HWI-D00405:137:C6DWLANXX:6:2114:6201:65573	0	14671__len__38937	17176	37	45M	*	0	0	TCCGCGTCATATCTCAATGGTGAGAATATTCCATTTCAAAGGAGG	BBBB/<B<FFFFFFFFFFFFFFFFBFFFFFFB/FFFFBF/<B/FB	XT:A:U	NM:i:0	X0:i:1	X1:i:0	XM:i:0	XO:i:0	XG:i:0	MD:Z:45
HWI-D00405:137:C6DWLANXX:6:2115:18417:36127	0	14671__len__38937	17176	37	45M	*	0	0	TCCGCGTCATATCTCAATGGTGAGAATATTCCATTTCAAAGGAGG	BBBBBFFFFFFFFFFFFFFFFFFFFFFFFFFFFFFFFFFFFFFFF	XT:A:U	NM:i:0	X0:i:1	X1:i:0	XM:i:0	XO:i:0	XG:i:0	MD:Z:45
HWI-D00405:137:C6DWLANXX:6:2201:14873:46417	0	14671__len__38937	17176	37	45M	*	0	0	TCCGCGTCATATCTCAATGGTGAGAATATTCCATTTCAAAGGAGG	BBBBBFFFFFFFFFFFFFFFFFFFFFFFFFFFFFFFFFFFFFFFF	XT:A:U	NM:i:0	X0:i:1	X1:i:0	XM:i:0	XO:i:0	XG:i:0	MD:Z:45
HWI-D00405:137:C6DWLANXX:6:2201:3487:49331	0	14671__len__38937	17176	37	45M	*	0	0	TCCGCGTCATATCTCAATGGTGAGAATATTCCATTTCAAAGGAGG	BBBBBFFFFFFFFFFFFFFFFFFFFFFFFFFFFFFFFFFFFFFFF	XT:A:U	NM:i:0	X0:i:1	X1:i:0	XM:i:0	XO:i:0	XG:i:0	MD:Z:45
HWI-D00405:137:C6DWLANXX:6:2202:11166:43902	0	14671__len__38937	17176	37	45M	*	0	0	TCCGCGTCATATCTCAATGGTGAGAATATTCCATTTCAAAGGAGG	BBBBBFBFFFFFFFFFFFFFFFFFFFFFFFFFFFFFFFFFFFFFF	XT:A:U	NM:i:0	X0:i:1	X1:i:0	XM:i:0	XO:i:0	XG:i:0	MD:Z:45
HWI-D00405:137:C6DWLANXX:6:2203:3303:31529	0	14671__len__38937	17176	37	45M	*	0	0	TCCGCGTCATATCTCAATGGTGAGAATATTCCATTTCAAAGGAGG	BBBBBFBFFFFFFFFFFFFFFFFFFFFFFFFFFFFFFFFFFFFFF	XT:A:U	NM:i:0	X0:i:1	X1:i:0	XM:i:0	XO:i:0	XG:i:0	MD:Z:45
HWI-D00405:137:C6DWLANXX:6:2203:8079:56741	0	14671__len__38937	13847	37	45M	*	0	0	AAGAACGACTTGACACTGTATGGGACTAATTCAAAATACCAGAAA	BBBBBFBFFFFFFFFFFFFFFFFFFFFFFFFFFFFFFFFFFFFFF	XT:A:U	NM:i:0	X0:i:1	X1:i:0	XM:i:0	XO:i:0	XG:i:0	MD:Z:45
HWI-D00405:137:C6DWLANXX:6:2205:12340:16278	16	14671__len__38937	38337	37	45M	*	0	0	TAGTTCAGAGCCTTGGTTACCCTAGTAAACTATGTTCCTACTTAG	FFFFFFFFFFFFFFFFFFFFFFFFFFFBFFFFFFFFFFFFBBBBB	XT:A:U	NM:i:0	X0:i:1	X1:i:0	XM:i:0	XO:i:0	XG:i:0	MD:Z:45
HWI-D00405:137:C6DWLANXX:6:2207:11851:22921	0	14671__len__38937	17176	37	45M	*	0	0	TCCGCGTCATATCTCAATGGTGAGAATATTCCATTTCAAAGGAGG	BBBBBFFFFFFFFFFFFFFFFFFFFFFFFFFFFFFFFFFFFFFFF	XT:A:U	NM:i:0	X0:i:1	X1:i:0	XM:i:0	XO:i:0	XG:i:0	MD:Z:45
HWI-D00405:137:C6DWLANXX:6:2208:6364:74776	0	14671__len__38937	17176	37	45M	*	0	0	TCCGCGTCATATCTCAATGGTGAGAATATTCCATTTCAAAGGAGG	BB//</<FFFFFFFFFFFBFFFFBFF/FFFFFFF//BB//<F<<B	XT:A:U	NM:i:0	X0:i:1	X1:i:0	XM:i:0	XO:i:0	XG:i:0	MD:Z:45
HWI-D00405:137:C6DWLANXX:6:2210:10448:67460	0	14671__len__38937	17176	37	45M	*	0	0	TCCGCGTCATATCTCAATGGTGAGAATATTCCATTTCAAAGGAGG	BBBBBFFFFFFFFFFFFFFFFFFFFFFFFFFFFFFFFFFFFFFFF	XT:A:U	NM:i:0	X0:i:1	X1:i:0	XM:i:0	XO:i:0	XG:i:0	MD:Z:45
HWI-D00405:137:C6DWLANXX:6:2211:4953:65021	0	14671__len__38937	17176	37	45M	*	0	0	TCCGCGTCATATCTCAATGGTGAGAATATTCCATTTCAAAGGAGG	BBBBBFBFFFFFFFFFFFFFFFFFFFFFFFFFFFFFFFFFFFFFF	XT:A:U	NM:i:0	X0:i:1	X1:i:0	XM:i:0	XO:i:0	XG:i:0	MD:Z:45
HWI-D00405:137:C6DWLANXX:6:2213:14947:50776	0	14671__len__38937	17176	37	45M	*	0	0	TCCGCGTCATATCTCAATGGTGAGAATATTCCATTTCAAAGGAGG	BBBBBFFFFFFFFFFFFFFFFFFFFFFFFFFFFFFFFFFFFFFFF	XT:A:U	NM:i:0	X0:i:1	X1:i:0	XM:i:0	XO:i:0	XG:i:0	MD:Z:45
HWI-D00405:137:C6DWLANXX:6:2213:17182:64736	0	14671__len__38937	17176	37	45M	*	0	0	TCCGCGTCATATCTCAATGGTGAGAATATTCCATTTCAAAGGAGG	//</<<BFFFFFFFFFBF<FFFFFFFFBBBFF<FBF<FF<FF/<<	XT:A:U	NM:i:0	X0:i:1	X1:i:0	XM:i:0	XO:i:0	XG:i:0	MD:Z:45
HWI-D00405:137:C6DWLANXX:6:2213:7079:76990	0	14671__len__38937	17176	37	45M	*	0	0	TCCGCGTCATATCTCAATGGTGAGAATATTCCATTTCAAAGGAGG	BBBBBFFFFFFFFFFFFFFBFFBBBFFFFFFFFFBFFFFFFFFFF	XT:A:U	NM:i:0	X0:i:1	X1:i:0	XM:i:0	XO:i:0	XG:i:0	MD:Z:45
HWI-D00405:137:C6DWLANXX:6:2213:17011:78267	0	14671__len__38937	17176	37	45M	*	0	0	TCCGCGTCATATCTCAATGGTGAGAATATTCCATTTCAAAGGAGG	BBBBBFFFFFFFFFFFFFFFFFFFFFFFFFFFFFFFFFFFFFFFF	XT:A:U	NM:i:0	X0:i:1	X1:i:0	XM:i:0	XO:i:0	XG:i:0	MD:Z:45
HWI-D00405:137:C6DWLANXX:6:2214:7385:51582	0	14671__len__38937	17176	37	45M	*	0	0	TCCGCGTCATATCTCAATGGTGAGAATATTCCATTTCAAAGGAGG	BBB//<BBBFFBBFF<B//<FBFFFFFFFF//FFFBFFFFFF/<F	XT:A:U	NM:i:0	X0:i:1	X1:i:0	XM:i:0	XO:i:0	XG:i:0	MD:Z:45
HWI-D00405:137:C6DWLANXX:6:2214:6542:83255	16	14671__len__38937	11435	37	45M	*	0	0	TAGAATCCCTTCTAAGTCAGCTGTTTCATCAATAATCTCCATAAA	FFFFFFFFFFFFFFFFFFFFFFFFFFFFFFFFFFFFFFFFBBBBB	XT:A:U	NM:i:0	X0:i:1	X1:i:0	XM:i:0	XO:i:0	XG:i:0	MD:Z:45
HWI-D00405:137:C6DWLANXX:6:2216:15013:12117	0	14671__len__38937	17176	37	45M	*	0	0	TCCGCGTCATATCTCAATGGTGAGAATATTCCATTTCAAAGGAGG	</<<BF<F//</F//<B///<FFBFFFFF/FFFFFBFF/<<<BF/	XT:A:U	NM:i:0	X0:i:1	X1:i:0	XM:i:0	XO:i:0	XG:i:0	MD:Z:45
HWI-D00405:137:C6DWLANXX:6:2216:18250:17797	0	14671__len__38937	17176	37	45M	*	0	0	TCCGCGTCATATCTCAATGGTGAGAATATTCCATTTCAAAGGAGG	BBBBBFFFFFFFFFFFFFFFFFFFFFFFFBFFFFFFFFFFFFFFF	XT:A:U	NM:i:0	X0:i:1	X1:i:0	XM:i:0	XO:i:0	XG:i:0	MD:Z:45
HWI-D00405:137:C6DWLANXX:6:2216:4202:69146	16	14671__len__38937	34131	23	45M	*	0	0	TTCAACAGGTCCAATTGTTCTATCCTCACTATCAATATCTAAGCA	FFFBFBB/F<////F</FB/FFFFF<//FBBFB<FF//<<<B/</	XT:A:U	NM:i:2	X0:i:1	X1:i:1	XM:i:2	XO:i:0	XG:i:0	MD:Z:10G33T0	XA:Z:6848__len__18101,+4676,45M,3;
HWI-D00405:137:C6DWLANXX:6:2301:17507:49277	0	14671__len__38937	7500	37	45M	*	0	0	TAACTATCTCTGAAACACTCAAAACCCTTCAAATCTAGACACCCA	BBBBBBFFFFFFFFBFFFFFFFFFFFFFFFFFFFFFFFFFFFFFF	XT:A:U	NM:i:0	X0:i:1	X1:i:0	XM:i:0	XO:i:0	XG:i:0	MD:Z:45
HWI-D00405:137:C6DWLANXX:6:2302:8048:14125	0	14671__len__38937	17176	37	45M	*	0	0	TCCGCGTCATATCTCAATGGTGAGAATATTCCATTTCAAAGGAGG	BBBBBFFBFFFFFFFFFFFFFFFFFFFFFFFFFFFFFFFFFFFFF	XT:A:U	NM:i:0	X0:i:1	X1:i:0	XM:i:0	XO:i:0	XG:i:0	MD:Z:45
HWI-D00405:137:C6DWLANXX:6:2302:5011:15287	0	14671__len__38937	17176	37	45M	*	0	0	TCCGCGTCATATCTCAATGGTGAGAATATTCCATTTCAAAGGAGG	<BB/B<FFB<FBFFFFFFFFFF/<FFFFFFFBBFFF/FF/BB<FB	XT:A:U	NM:i:0	X0:i:1	X1:i:0	XM:i:0	XO:i:0	XG:i:0	MD:Z:45
HWI-D00405:137:C6DWLANXX:6:2302:17389:83018	0	14671__len__38937	17176	37	45M	*	0	0	TCCGCGTCATATCTCAATGGTGAGAATATTCCATTTCAAAGGAGG	BBBBBFFFFBFFFFFFFFFFFFFFFFBFFBFFFFBFFFFFFFFFF	XT:A:U	NM:i:0	X0:i:1	X1:i:0	XM:i:0	XO:i:0	XG:i:0	MD:Z:45
HWI-D00405:137:C6DWLANXX:6:2303:15604:25753	0	14671__len__38937	17176	37	45M	*	0	0	TCCGCGTCATATCTCAATGGTGAGAATATTCCATTTCAAAGGAGG	BBBBBFFFFFFFFFFFFFFFFFFFFFFFFFFFFFFFFFFFFFFFF	XT:A:U	NM:i:0	X0:i:1	X1:i:0	XM:i:0	XO:i:0	XG:i:0	MD:Z:45
HWI-D00405:137:C6DWLANXX:6:2305:17160:44249	0	14671__len__38937	17176	37	45M	*	0	0	TCCGCGTCATATCTCAATGGTGAGAATATTCCATTTCAAAGGAGG	BBBBB<FFFFFFFFFFFFFFFFFFFB/<FFFFFFFFFFFFFFFFF	XT:A:U	NM:i:0	X0:i:1	X1:i:0	XM:i:0	XO:i:0	XG:i:0	MD:Z:45
HWI-D00405:137:C6DWLANXX:6:2305:18610:91773	0	14671__len__38937	17176	37	45M	*	0	0	TCCGCGTCATATCTCAATGGTGAGAATATTCCATTTCAAAGGAGG	BBBBBFFFFFFFFFFFFFFFFFFFFFFFFFFFFFFFFBFFFFFFF	XT:A:U	NM:i:0	X0:i:1	X1:i:0	XM:i:0	XO:i:0	XG:i:0	MD:Z:45
HWI-D00405:137:C6DWLANXX:6:2306:6207:83761	0	14671__len__38937	17176	37	45M	*	0	0	TCCGCGTCATATCTCAATGGTGAGAATATTCCATTTCAAAGGAGG	BBBBBFBFBFFBFBFFFFFFFFFFFFFFFF<BFFFFFFF/FFFFF	XT:A:U	NM:i:0	X0:i:1	X1:i:0	XM:i:0	XO:i:0	XG:i:0	MD:Z:45
HWI-D00405:137:C6DWLANXX:6:2308:18880:80329	0	14671__len__38937	17176	37	45M	*	0	0	TCCGCGTCATATCTCAATGGTGAGAATATTCCATTTCAAAGGAGG	BBBBBFFFFBFBFFFFFFFFFFFFFFFFFFFFFFFFFFFFFFFFF	XT:A:U	NM:i:0	X0:i:1	X1:i:0	XM:i:0	XO:i:0	XG:i:0	MD:Z:45
HWI-D00405:137:C6DWLANXX:6:2309:18840:24554	0	14671__len__38937	17176	37	45M	*	0	0	TCCGCGTCATATCTCAATGGTGAGAATATTCCATTTCAAAGGAGG	<///<<<BFFFF/F<FFFF/<B<</<<FF/<F//FFF/<<B////	XT:A:U	NM:i:0	X0:i:1	X1:i:0	XM:i:0	XO:i:0	XG:i:0	MD:Z:45
HWI-D00405:137:C6DWLANXX:6:2310:18727:53228	0	14671__len__38937	17176	37	45M	*	0	0	TCCGCGTCATATCTCAATGGTGAGAATATTCCATTTCAAAGGAGG	BBBBBFFFFFFFFFFFFFFFFFFFFFFFFFFFFFFFFFFFFFFFF	XT:A:U	NM:i:0	X0:i:1	X1:i:0	XM:i:0	XO:i:0	XG:i:0	MD:Z:45
HWI-D00405:137:C6DWLANXX:6:2310:17969:72803	0	14671__len__38937	17176	37	45M	*	0	0	TCCGCGTCATATCTCAATGGTGAGAATATTCCATTTCAAAGGAGG	BBBBBFFFFFFFFFFFFFFFFFFFFFFFFFFFFFFFFFFFFFFFF	XT:A:U	NM:i:0	X0:i:1	X1:i:0	XM:i:0	XO:i:0	XG:i:0	MD:Z:45
HWI-D00405:137:C6DWLANXX:6:2311:9842:3185	0	14671__len__38937	17176	37	45M	*	0	0	TCCGCGTCATATCTCAATGGTGAGAATATTCCATTTCAAAGGAGG	BBBBBFFFFFFFFBFFBBFFFFFFBFFFFFFFFFF<F<FFF<FFF	XT:A:U	NM:i:0	X0:i:1	X1:i:0	XM:i:0	XO:i:0	XG:i:0	MD:Z:45
HWI-D00405:137:C6DWLANXX:6:2311:2085:17416	0	14671__len__38937	17176	37	45M	*	0	0	TCCGCGTCATATCTCAATGGTGAGAATATTCCATTTCAAAGGAGG	BBBBBFBFFFFFFFFFFFFFFFFFFFFFFFFFFFFFFFFFFFFFF	XT:A:U	NM:i:0	X0:i:1	X1:i:0	XM:i:0	XO:i:0	XG:i:0	MD:Z:45
HWI-D00405:137:C6DWLANXX:6:2311:10584:27589	0	14671__len__38937	17176	37	45M	*	0	0	TCCGCGTCATATCTCAATGGTGAGAATATTCCATTTCAAAGGAGG	/</<B</F</BFFB<FFFFFFFFFFBBF</BFB/<//BFFFFF<<	XT:A:U	NM:i:0	X0:i:1	X1:i:0	XM:i:0	XO:i:0	XG:i:0	MD:Z:45
HWI-D00405:137:C6DWLANXX:6:2311:13177:33519	0	14671__len__38937	17176	37	45M	*	0	0	TCCGCGTCATATCTCAATGGTGAGAATATTCCATTTCAAAGGAGG	BBBBBFFFBBFFFFFFFFFBBFFFFFFFFFFFFFFFFFFBFFFFF	XT:A:U	NM:i:0	X0:i:1	X1:i:0	XM:i:0	XO:i:0	XG:i:0	MD:Z:45
HWI-D00405:137:C6DWLANXX:6:2312:8044:76616	0	14671__len__38937	17176	37	45M	*	0	0	TCCGCGTCATATCTCAATGGTGAGAATATTCCATTTCAAAGGAGG	//</B<<F<F/<FFB<BFF/<<<<FFBF<<<FBFFFFF/FBB/BB	XT:A:U	NM:i:0	X0:i:1	X1:i:0	XM:i:0	XO:i:0	XG:i:0	MD:Z:45
HWI-D00405:137:C6DWLANXX:6:2312:6776:81603	0	14671__len__38937	17176	37	45M	*	0	0	TCCGCGTCATATCTCAATGGTGAGAATATTCCATTTCAAAGGAGG	//<BB<BBFFFF/<B<FB///<F</<FB///FFFFF<F<FB</<B	XT:A:U	NM:i:0	X0:i:1	X1:i:0	XM:i:0	XO:i:0	XG:i:0	MD:Z:45
HWI-D00405:137:C6DWLANXX:6:2313:8502:49890	0	14671__len__38937	17176	37	45M	*	0	0	TCCGCGTCATATCTCAATGGTGAGAATATTCCATTTCAAAGGAGG	BBBBBFFFFFFFFFFFFFFFFFFFBFFFFBFFFFFFFFBFFFFFF	XT:A:U	NM:i:0	X0:i:1	X1:i:0	XM:i:0	XO:i:0	XG:i:0	MD:Z:45
HWI-D00405:137:C6DWLANXX:6:2315:15972:11100	0	14671__len__38937	17176	37	45M	*	0	0	TCCGCGTCATATCTCAATGGTGAGAATATTCCATTTCAAAGGAGG	BBBBBFBBFFFFFFFBFFFFFFFFFFFFFFFFFFFFFFFFFFFFB	XT:A:U	NM:i:0	X0:i:1	X1:i:0	XM:i:0	XO:i:0	XG:i:0	MD:Z:45
HWI-D00405:137:C6DWLANXX:6:2315:17972:86233	0	14671__len__38937	17176	37	45M	*	0	0	TCCGCGTCATATCTCAATGGTGAGAATATTCCATTTCAAAGGAGG	BBBBBFFFFBFFFFFFFFFFFFFFFFFFFFFFFFFFFFFFFFFFF	XT:A:U	NM:i:0	X0:i:1	X1:i:0	XM:i:0	XO:i:0	XG:i:0	MD:Z:45
HWI-D00405:137:C6DWLANXX:6:2316:18416:75946	0	14671__len__38937	17176	37	45M	*	0	0	TCCGCGTCATATCTCAATGGTGAGAATATTCCATTTCAAAGGAGG	BBBBBFFFFFFFFFFFF/BFFFFFFFFFFFFFFFFFFFFFFFFFF	XT:A:U	NM:i:0	X0:i:1	X1:i:0	XM:i:0	XO:i:0	XG:i:0	MD:Z:45
HWI-D00405:137:C6DWLANXX:6:1101:4392:12030	0	14671__len__38937	17176	37	46M	*	0	0	TCCGCGTCATATCTCAATGGTGAGAATATTCCATTTCAAAGGAGGA	BBBBBFBFFFFFFFFFFFFBFFFFFFFFFFFFFFFFFFFFFFFFF<	XT:A:U	NM:i:0	X0:i:1	X1:i:0	XM:i:0	XO:i:0	XG:i:0	MD:Z:46
HWI-D00405:137:C6DWLANXX:6:1101:16927:19000	0	14671__len__38937	17176	37	46M	*	0	0	TCCGCGTCATATCTCAATGGTGAGAATATTCCATTTCAAAGGAGGA	B/<B<F//FFFB//FBF<F/<FFFB<///FFBB/<B//<FFF</7/	XT:A:U	NM:i:0	X0:i:1	X1:i:0	XM:i:0	XO:i:0	XG:i:0	MD:Z:46
HWI-D00405:137:C6DWLANXX:6:1101:18473:27569	0	14671__len__38937	17176	37	46M	*	0	0	ACCGCGTCATATCTCAATGGTGAGAATATTCCATTTCAAAGGAGGA	/<</BBF<FFF<FB<FFFFFFFFFB<FF/FF/FFFFF<B/B<BB</	XT:A:U	NM:i:1	X0:i:1	X1:i:0	XM:i:1	XO:i:0	XG:i:0	MD:Z:0T45
HWI-D00405:137:C6DWLANXX:6:1102:14718:35220	0	14671__len__38937	17176	37	46M	*	0	0	TCCGCGTCATATCTCAATGGTGAGAATATTCCATTTCAAAGGAGGA	BBBBBFFFFFFFFFFFF<FFFFFFFFFFFFFFFFFFFFFFFFFFFB	XT:A:U	NM:i:0	X0:i:1	X1:i:0	XM:i:0	XO:i:0	XG:i:0	MD:Z:46
HWI-D00405:137:C6DWLANXX:6:1104:3641:98901	0	14671__len__38937	17176	37	46M	*	0	0	TCCGCGTCATATCTCAATGGTGAGAATATTCCATTTCAAAGGAGGA	BBBBBFFFFFFFBBFBBB<FFFFFFFBFFFFFFF/FBFFBFBBFFF	XT:A:U	NM:i:0	X0:i:1	X1:i:0	XM:i:0	XO:i:0	XG:i:0	MD:Z:46
HWI-D00405:137:C6DWLANXX:6:1105:3251:26673	0	14671__len__38937	17176	37	46M	*	0	0	TCCGCGTCATATCTCAATGGTGAGAATATTCCATTTCAAAGGAGGA	BBBBBFFFFFFFFFFFFFFFFFFFFFFFFFFFFFFFFFFFFFFFFF	XT:A:U	NM:i:0	X0:i:1	X1:i:0	XM:i:0	XO:i:0	XG:i:0	MD:Z:46
HWI-D00405:137:C6DWLANXX:6:1105:2010:43668	0	14671__len__38937	17176	37	46M	*	0	0	TCCGCGTCATATCTCAATGGTGAGAATATTCCATTTCAAAGGAGGA	BBBBBFFFFFFFFFFFFFFFFFFFFFFFFFFFFFFFFFFFFFB<FF	XT:A:U	NM:i:0	X0:i:1	X1:i:0	XM:i:0	XO:i:0	XG:i:0	MD:Z:46
HWI-D00405:137:C6DWLANXX:6:1105:14809:86455	0	14671__len__38937	17176	37	46M	*	0	0	TCCGCGTCATATCTCAATGGTGAGAATATTCCATTTCAAAGGAGGA	BBBBBFFFFFFFFFFFFFFFFFFFFFFFFFFFFFFFFFFFFFFFFF	XT:A:U	NM:i:0	X0:i:1	X1:i:0	XM:i:0	XO:i:0	XG:i:0	MD:Z:46
HWI-D00405:137:C6DWLANXX:6:1106:16603:3839	0	14671__len__38937	17176	37	46M	*	0	0	TCCGCGTCATATCTCAATGGTGAGAATATTCCATTTCAAAGGAGGA	<BBBB<FFFFFFFBFFFF<<FFFFFFFFFFFFFFFFFFFFFFFFF/	XT:A:U	NM:i:0	X0:i:1	X1:i:0	XM:i:0	XO:i:0	XG:i:0	MD:Z:46
HWI-D00405:137:C6DWLANXX:6:1106:5742:64845	0	14671__len__38937	17176	37	46M	*	0	0	TCCGCGTCATATCTCAATGGTGAGAATATTCCATTTCAAAGGAGGA	BBBBB<<FBFF<BB/BFFFBFFFBBFFBFFB/FFBFFF<FFBFF<B	XT:A:U	NM:i:0	X0:i:1	X1:i:0	XM:i:0	XO:i:0	XG:i:0	MD:Z:46
HWI-D00405:137:C6DWLANXX:6:1106:1740:92052	0	14671__len__38937	17176	37	46M	*	0	0	TCCGCGTCATATCTCAATGGTGAGAATATTCCATTTCAAAGGAGGA	B/</BFFFFFFF/F<FFFFBFFBBFBBFFFBFB<FBFF<<BFFF//	XT:A:U	NM:i:0	X0:i:1	X1:i:0	XM:i:0	XO:i:0	XG:i:0	MD:Z:46
HWI-D00405:137:C6DWLANXX:6:1108:3715:4199	16	14671__len__38937	36251	37	46M	*	0	0	TCTCAGGATCAAATTTCAAAATTCCATTCACTTCTAAGTAATCAAG	FFFFFFFFFBFFFFFFFFFBFFFFFFFFFFFFFBFFFFFFBBBBBB	XT:A:U	NM:i:0	X0:i:1	X1:i:0	XM:i:0	XO:i:0	XG:i:0	MD:Z:46
HWI-D00405:137:C6DWLANXX:6:1108:8959:12459	0	14671__len__38937	17176	37	46M	*	0	0	TCCGCGTCATATCTCAATGGTGAGAATATTCCATTTCAAAGGAGGA	BBBBBFFFFFFFFFFFFFFFFFFFFFFFFFFFFFFFFFFBFFFFF<	XT:A:U	NM:i:0	X0:i:1	X1:i:0	XM:i:0	XO:i:0	XG:i:0	MD:Z:46
HWI-D00405:137:C6DWLANXX:6:1108:10866:18694	0	14671__len__38937	17176	37	46M	*	0	0	TCCGCGTCATATCTCAATGGTGAGAATATTCCATTTCAAAGGAGGA	/BBBBFFFFFBFFFFFFFFFFFFFBFFFFBFFFFFFFFFFFFFFFF	XT:A:U	NM:i:0	X0:i:1	X1:i:0	XM:i:0	XO:i:0	XG:i:0	MD:Z:46
HWI-D00405:137:C6DWLANXX:6:1109:8954:15853	0	14671__len__38937	17176	37	46M	*	0	0	TCCGCGTCATATCTCAATGGTGAGAATATTCCATTTCAAAGGAGGA	BBBBBFFFFFFFFFFFFFFFFFFFFFFFFFFFFFFFFFFFFFFFFF	XT:A:U	NM:i:0	X0:i:1	X1:i:0	XM:i:0	XO:i:0	XG:i:0	MD:Z:46
HWI-D00405:137:C6DWLANXX:6:1109:6469:19150	0	14671__len__38937	17176	37	46M	*	0	0	TCCGCGTCATATCTCAATGGTGAGAATATTCCATTTCAAAGGAGGA	BBBBBFFFFFFFFFFFFFFFFFFFFFFFFFFFFFFFFFFFFFFFFF	XT:A:U	NM:i:0	X0:i:1	X1:i:0	XM:i:0	XO:i:0	XG:i:0	MD:Z:46
HWI-D00405:137:C6DWLANXX:6:1109:20003:24319	0	14671__len__38937	17176	37	46M	*	0	0	TCCGCGTCATATCTCAATGGTGAGAATATTCCATTTCAAAGGAGGA	/BBBBFBFFFFFFFFFFFFBFFFF<F/FFFFFFFFFFF/FFFFFFF	XT:A:U	NM:i:0	X0:i:1	X1:i:0	XM:i:0	XO:i:0	XG:i:0	MD:Z:46
HWI-D00405:137:C6DWLANXX:6:1109:12927:58470	0	14671__len__38937	17176	37	46M	*	0	0	TCCGCGTCATATCTCAATGGTGAGAATATTCCATTTCAAAGGAGGA	BBBBBFFFFFFFFFFFFFFFFFFFFFFFFFFFFFFFFFFFFFFFFF	XT:A:U	NM:i:0	X0:i:1	X1:i:0	XM:i:0	XO:i:0	XG:i:0	MD:Z:46
HWI-D00405:137:C6DWLANXX:6:1109:14628:60522	0	14671__len__38937	17176	37	46M	*	0	0	TCCGCGTCATATCTCAATGGTGAGAATATTCCATTTCAAAGGAGGA	//<BB<FFFFFFFFFFBFFFFFFFFFFFFFFFFFFFFFFBFBFFFF	XT:A:U	NM:i:0	X0:i:1	X1:i:0	XM:i:0	XO:i:0	XG:i:0	MD:Z:46
HWI-D00405:137:C6DWLANXX:6:1109:10002:63750	0	14671__len__38937	17176	37	46M	*	0	0	TCCGCGTCATATCTCAATGGTGAGAATATTCCATTTCAAAGGAGGA	BBBBBFFFFFFFFFFFFFFFFFFFFFFFFFFFFFFFF/<FFFFFFF	XT:A:U	NM:i:0	X0:i:1	X1:i:0	XM:i:0	XO:i:0	XG:i:0	MD:Z:46
HWI-D00405:137:C6DWLANXX:6:1109:14089:79478	0	14671__len__38937	17176	37	46M	*	0	0	TCCGCGTCATATCTCAATGGTGAGAATATTCCATTTCAAAGGAGGA	BBBBBFFFFFFFFFFFFFFFFFFFFFFFFFFFFFFFFFFFFFFFFF	XT:A:U	NM:i:0	X0:i:1	X1:i:0	XM:i:0	XO:i:0	XG:i:0	MD:Z:46
HWI-D00405:137:C6DWLANXX:6:1109:12076:79981	0	14671__len__38937	17176	37	46M	*	0	0	TCCGCGTCATATCTCAATGGTGAGAATATTCCATTTCAAAGGAGGA	BB<B/<<FFBFFFFFFFF<FBF/FFBBFFFB/FBFFF</FF<FFBF	XT:A:U	NM:i:0	X0:i:1	X1:i:0	XM:i:0	XO:i:0	XG:i:0	MD:Z:46
HWI-D00405:137:C6DWLANXX:6:1110:1248:6300	0	14671__len__38937	17176	37	46M	*	0	0	TCCGCGTCATATCTCAATGGTGAGAATATTCCATGTCAAAGGAGGA	BBB/BBFB<BBFFFFF<FF/<BF//<FFBFFFFF/</B/F//<//<	XT:A:U	NM:i:1	X0:i:1	X1:i:0	XM:i:1	XO:i:0	XG:i:0	MD:Z:34T11
HWI-D00405:137:C6DWLANXX:6:1110:11332:20654	0	14671__len__38937	17176	37	46M	*	0	0	TCCGCGTCATATCTCAATGGTGAGAATATTCCATTTCAAAGGAGGA	BBBBBFFFFFFFFFFFFFFFFFFFFFFFFFFFFFFFFFFFFFFFFF	XT:A:U	NM:i:0	X0:i:1	X1:i:0	XM:i:0	XO:i:0	XG:i:0	MD:Z:46
HWI-D00405:137:C6DWLANXX:6:1110:3075:36195	0	14671__len__38937	17176	37	46M	*	0	0	TCCGCGTCATATCTCAATGGTGAGAATATTCCATTTCAAAGGAGGA	BBBBBFFFFFFFFFFFFFFFFFFFFFFF<BFFFF/<FFFF<FFFFF	XT:A:U	NM:i:0	X0:i:1	X1:i:0	XM:i:0	XO:i:0	XG:i:0	MD:Z:46
HWI-D00405:137:C6DWLANXX:6:1110:4852:79651	0	14671__len__38937	17176	37	46M	*	0	0	TCCGCGTCATATCTCAATGGTGAGAATATTCCATTTCAAAGGAGGA	BBBBBFFFFFFFFFFFFFFFFFFFFFFFFFFFFFFFFFFFFFFFFF	XT:A:U	NM:i:0	X0:i:1	X1:i:0	XM:i:0	XO:i:0	XG:i:0	MD:Z:46
HWI-D00405:137:C6DWLANXX:6:1110:11173:87048	0	14671__len__38937	17176	37	46M	*	0	0	TCCGCGTCATATCTCAATGGTGAGAATATTCCATTTCAAAGGAGGA	<</B/<F<<FFFFFFBFFFBFFFFFFFFFFFFFFFFFFFBFF/BF/	XT:A:U	NM:i:0	X0:i:1	X1:i:0	XM:i:0	XO:i:0	XG:i:0	MD:Z:46
HWI-D00405:137:C6DWLANXX:6:1111:13915:5573	0	14671__len__38937	17176	37	46M	*	0	0	TCCGCGTCATATCTCAATGGTGAGAATATTCCATTTCAAAGGAGGA	BBBBBFFFFFFFFFFFFFFFFFFFFFFFFFFFFFFFFFFFFFFFFF	XT:A:U	NM:i:0	X0:i:1	X1:i:0	XM:i:0	XO:i:0	XG:i:0	MD:Z:46
HWI-D00405:137:C6DWLANXX:6:1111:20378:45650	0	14671__len__38937	17176	37	46M	*	0	0	TCCGCGTCATATCTCAATGGTGAGAATATTCCATTTCAAAGGAGGA	BBBBBFFFFFFFFFFFFFFFFFFFFFFFFFFFFFFFFFFFFFFFFF	XT:A:U	NM:i:0	X0:i:1	X1:i:0	XM:i:0	XO:i:0	XG:i:0	MD:Z:46
HWI-D00405:137:C6DWLANXX:6:1111:13140:56659	0	14671__len__38937	17176	37	46M	*	0	0	TCCGCGTCATATCTCAATGGTGAGAATATTCCATTTCAAAGGAGGA	<<B/BBFFFFF/<FBFBFB<FFFFFFB<BFF<FFBFFFFFFBFFFF	XT:A:U	NM:i:0	X0:i:1	X1:i:0	XM:i:0	XO:i:0	XG:i:0	MD:Z:46
HWI-D00405:137:C6DWLANXX:6:1112:14293:48951	0	14671__len__38937	17176	37	46M	*	0	0	TCCGCGTCATATCTCAATGGTGAGAATATTCCATTTCAAAGGAGGA	BBBBBFFFFFFFFFFFFFFFFFFFFFFFFFFFFFFFFFFFFFFFFF	XT:A:U	NM:i:0	X0:i:1	X1:i:0	XM:i:0	XO:i:0	XG:i:0	MD:Z:46
HWI-D00405:137:C6DWLANXX:6:1113:18034:6748	0	14671__len__38937	17176	37	46M	*	0	0	TCCGCGTCATATCTCAATGGTGAGAATATTCCATTTCAAAGGAGGA	<<BBBBBBFB<FBF<BFF<FF<F/FFFFF<B<FF/<BFF</FF//F	XT:A:U	NM:i:0	X0:i:1	X1:i:0	XM:i:0	XO:i:0	XG:i:0	MD:Z:46
HWI-D00405:137:C6DWLANXX:6:1113:20162:7562	0	14671__len__38937	17176	37	46M	*	0	0	TCCGCGTCATATCTCAATGGTGAGAATATTCCATTTCAAAGGAGGA	B</BB/<</BFFBF/</BBBFFFBB/</</<FFF/<F<<FB//<7F	XT:A:U	NM:i:0	X0:i:1	X1:i:0	XM:i:0	XO:i:0	XG:i:0	MD:Z:46
HWI-D00405:137:C6DWLANXX:6:1113:16916:88950	0	14671__len__38937	17176	37	46M	*	0	0	TCCGCGTCATATCTCAATGGTGAGAATATTCCATTTCAAAGGAGGA	BBBBBFFFFFFFFFFFFFFFFFFFFFFFFFFFFFFFFFFFFFFFFF	XT:A:U	NM:i:0	X0:i:1	X1:i:0	XM:i:0	XO:i:0	XG:i:0	MD:Z:46
HWI-D00405:137:C6DWLANXX:6:1114:3875:15073	0	14671__len__38937	17176	37	46M	*	0	0	TCCGCGTCATATCTCAATGGTGAGAATATTCCATTTCAAAGGAGGA	BBBBBF<FFFBFFFFFFBFFFFFFFFFFFFFFFFFFFFFFFFFFFF	XT:A:U	NM:i:0	X0:i:1	X1:i:0	XM:i:0	XO:i:0	XG:i:0	MD:Z:46
HWI-D00405:137:C6DWLANXX:6:1114:10321:56802	0	14671__len__38937	17176	37	46M	*	0	0	TCCGCGTCATATCTCAATGGTGAGAATATTCCATTTCAAAGGAGGA	BBBBBFFFFFFFFFFFFFFFFFFFFFFFFFFBFFFFFFFFFFFFFF	XT:A:U	NM:i:0	X0:i:1	X1:i:0	XM:i:0	XO:i:0	XG:i:0	MD:Z:46
HWI-D00405:137:C6DWLANXX:6:1114:4957:65905	0	14671__len__38937	17176	37	46M	*	0	0	TCCGCGTCATATCTCAATGGTGAGAATATTCCATTTCAAAGGAGGA	BBBBBFFFFFFFFFFFFFFFFFFFFFFFFFFFFFFFFFFFFFFFFF	XT:A:U	NM:i:0	X0:i:1	X1:i:0	XM:i:0	XO:i:0	XG:i:0	MD:Z:46
HWI-D00405:137:C6DWLANXX:6:1114:19600:88657	0	14671__len__38937	17176	37	46M	*	0	0	TCCGCGTCATATCTCAATGGTGAGAATATTCCATTTCAAAGGAGGA	BBBBBFFFFFFFFFFFFFFFFFFFFFFFFFFFBB<BFFFFFFFFFF	XT:A:U	NM:i:0	X0:i:1	X1:i:0	XM:i:0	XO:i:0	XG:i:0	MD:Z:46
HWI-D00405:137:C6DWLANXX:6:1115:6039:15222	0	14671__len__38937	17176	37	46M	*	0	0	TCCGCGTCATATCTCAATGGTGAGAATATTCCATTTCAAAGGAGGA	B///<FFBFFFFFFBFFFF<FFFFFBFFFFFFFFBF/FFBF/BF<F	XT:A:U	NM:i:0	X0:i:1	X1:i:0	XM:i:0	XO:i:0	XG:i:0	MD:Z:46
HWI-D00405:137:C6DWLANXX:6:1115:10874:22229	0	14671__len__38937	17176	37	46M	*	0	0	ACCGCGTCATATCTCAATGGTGAGAATATTCCATTTCAAAGGAGGA	//</BBFFBFFFFFFFF<B/<BFFFFFBFFF<FBFFF<F/<FBFFF	XT:A:U	NM:i:1	X0:i:1	X1:i:0	XM:i:1	XO:i:0	XG:i:0	MD:Z:0T45
HWI-D00405:137:C6DWLANXX:6:1115:1687:23302	0	14671__len__38937	17176	37	46M	*	0	0	TCCGCGTCATATCTCAATGGTGAGAATATTCCATTTCAAAGGAGGA	B<BBBFBFFFFFBFFFFFFFFFFF<<FFFFBFFFFFFFFFFFBFF<	XT:A:U	NM:i:0	X0:i:1	X1:i:0	XM:i:0	XO:i:0	XG:i:0	MD:Z:46
HWI-D00405:137:C6DWLANXX:6:1115:14705:46310	0	14671__len__38937	17176	37	46M	*	0	0	TCCGCGTCATATCTCAATGGTGAGAATATTCCATTTCAAAGGAGGA	B<</<BBBFBFFFF//F//BFFFFFFFF////<FFFFFF//BFF//	XT:A:U	NM:i:0	X0:i:1	X1:i:0	XM:i:0	XO:i:0	XG:i:0	MD:Z:46
HWI-D00405:137:C6DWLANXX:6:1115:8743:55114	0	14671__len__38937	17176	37	46M	*	0	0	TCCGCGTCATATCTCAATGGTGAGAATATTCCATTTCAAAGGAGGA	B/BBB/FF<FFFFFBFBFBFFF/FFFFF/<FF/BFFBF<<FBFFB/	XT:A:U	NM:i:0	X0:i:1	X1:i:0	XM:i:0	XO:i:0	XG:i:0	MD:Z:46
HWI-D00405:137:C6DWLANXX:6:1115:18769:72269	0	14671__len__38937	17176	37	46M	*	0	0	TCCGCGTCATATCTCAATGGTGAGAATATTCCATTTCAAAGGAGGA	BBBBBFFFFFFFFFFFFFFFFFFFFFFFFFFFFFFFFFFFFFFFFF	XT:A:U	NM:i:0	X0:i:1	X1:i:0	XM:i:0	XO:i:0	XG:i:0	MD:Z:46
HWI-D00405:137:C6DWLANXX:6:1116:20384:17051	0	14671__len__38937	17176	37	46M	*	0	0	TCCGCGTCATATCTCAATGGTGAGAATATTCCATTTCAAAGGAGGA	/<B</FFFFFFFFFFFBFFFFFFF<FBFFFFBFFFFFFFFFFB/B<	XT:A:U	NM:i:0	X0:i:1	X1:i:0	XM:i:0	XO:i:0	XG:i:0	MD:Z:46
HWI-D00405:137:C6DWLANXX:6:1116:14666:85817	0	14671__len__38937	17176	37	46M	*	0	0	TCCGCGTCATATCTCAATGGTGAGAATATTCCATTTCAAAGGAGGA	BBBBBFFFFFFFFFFFFFFFFFFFFFFFFFFFFFFFFFFFFFFFFF	XT:A:U	NM:i:0	X0:i:1	X1:i:0	XM:i:0	XO:i:0	XG:i:0	MD:Z:46
HWI-D00405:137:C6DWLANXX:6:1203:4830:9102	0	14671__len__38937	17176	37	46M	*	0	0	TCCGCGTCATATCTCAATGGTGAGAATATTCCATTTCAAAGGAGGA	BBB<BFFFFFFFFFFBFFBFFF/FFBFFFFFFFFFFFFFFFBFFFF	XT:A:U	NM:i:0	X0:i:1	X1:i:0	XM:i:0	XO:i:0	XG:i:0	MD:Z:46
HWI-D00405:137:C6DWLANXX:6:1203:15942:29602	0	14671__len__38937	17176	37	46M	*	0	0	TCCGCGTCATATCTCAATGGTGAGAATATTCCATTTCAAAGGAGGA	BBB<BFFFFFFFFFFFFFFFFFFFFFFFFFFFFFFFFFFFFFFFFB	XT:A:U	NM:i:0	X0:i:1	X1:i:0	XM:i:0	XO:i:0	XG:i:0	MD:Z:46
HWI-D00405:137:C6DWLANXX:6:1203:3985:50319	0	14671__len__38937	17176	37	46M	*	0	0	TCCGCGTCATATCTCAATGGTGAGAATATTCCATTTCAAAGGAGGA	BB<BB<//FFFFFFFFFFF/<<BFFFFF/BFFFFFFFFF/<FB//F	XT:A:U	NM:i:0	X0:i:1	X1:i:0	XM:i:0	XO:i:0	XG:i:0	MD:Z:46
HWI-D00405:137:C6DWLANXX:6:1203:8184:61495	0	14671__len__38937	17176	37	46M	*	0	0	TCCGCGTCATATCTCAATGGTGAGAATATTCCATTTCAAAGGAGGA	BBBBBFFFFFFFFFFFFFFFFFFFFFFFFFFFFFFFFFFFFFFFFF	XT:A:U	NM:i:0	X0:i:1	X1:i:0	XM:i:0	XO:i:0	XG:i:0	MD:Z:46
HWI-D00405:137:C6DWLANXX:6:1203:4087:80276	0	14671__len__38937	17176	37	46M	*	0	0	TCCGCGTCATATCTCAATGGTGAGAATATTCCATTTCAAAGGAGGA	//<BBFF</</F</<<FF</<B/<F/BF<FFB/FBF<F/FF/<<7F	XT:A:U	NM:i:0	X0:i:1	X1:i:0	XM:i:0	XO:i:0	XG:i:0	MD:Z:46
HWI-D00405:137:C6DWLANXX:6:1204:18862:12178	0	14671__len__38937	17176	37	46M	*	0	0	TCCGCGTCATATCTCAATGGTGAGAATATTCCATTTCAAAGGAGGA	BBBBBFFFFFFFFFFFFFFFFFFFFFFFFFFFFFFFFFFFFFFFFF	XT:A:U	NM:i:0	X0:i:1	X1:i:0	XM:i:0	XO:i:0	XG:i:0	MD:Z:46
HWI-D00405:137:C6DWLANXX:6:1204:11629:60011	0	14671__len__38937	17176	37	46M	*	0	0	TCCGCGTCATATCTCAATGGTGAGAATATTCCATTTCAAAGGAGGA	/<BBBBFBFFFFFFF<<F/FFFFFFFFBFFB<FFFFFFFFFBFFFF	XT:A:U	NM:i:0	X0:i:1	X1:i:0	XM:i:0	XO:i:0	XG:i:0	MD:Z:46
HWI-D00405:137:C6DWLANXX:6:1204:7846:93557	0	14671__len__38937	17176	37	46M	*	0	0	TCCGCGTCATATCTCAATGGTGAGAATATTCCATTTCAAAGGAGGA	BBBBBFFFFFFFFFFFFFFFFFFFBFFFFFFFFFFFFFFFFFFFF<	XT:A:U	NM:i:0	X0:i:1	X1:i:0	XM:i:0	XO:i:0	XG:i:0	MD:Z:46
HWI-D00405:137:C6DWLANXX:6:1205:4606:31257	0	14671__len__38937	17176	37	46M	*	0	0	TCCGCGTCATATCTCAATGGTGAGAATATTCCATTTCAAAGGAGGA	BBBBBFFFFFFFFFFFF/<<FBFFFFFFFFFFFFFFFFFFFFFFBF	XT:A:U	NM:i:0	X0:i:1	X1:i:0	XM:i:0	XO:i:0	XG:i:0	MD:Z:46
HWI-D00405:137:C6DWLANXX:6:1205:19140:43758	0	14671__len__38937	17176	37	46M	*	0	0	TCCGCGTCATATCTCAATGGTGAGAATATTCCATTTCAAAGGAGGA	BBBBBFFFFFFFFFFFFFFFFFFFFFFFFFFFFFFFFFFFFFFFFF	XT:A:U	NM:i:0	X0:i:1	X1:i:0	XM:i:0	XO:i:0	XG:i:0	MD:Z:46
HWI-D00405:137:C6DWLANXX:6:1206:4151:67200	0	14671__len__38937	17176	37	46M	*	0	0	TCCGCGTCATATCTCAATGGTGAGAATATTCCATTTCAAAGGAGGA	BBBBBFFFFFFFFFFFFFFFFFFFFFFFFFFFFFFFFFFFFFFFFF	XT:A:U	NM:i:0	X0:i:1	X1:i:0	XM:i:0	XO:i:0	XG:i:0	MD:Z:46
HWI-D00405:137:C6DWLANXX:6:1207:5836:11785	0	14671__len__38937	17176	37	46M	*	0	0	TCCGCGTCATATCTCAATGGTGAGAATATTCCATTTCAAAGGAGGA	BBBBBFFFFFFFFFFFFFFFFFFFFFFFFFFFFFFFFFFFFFFF<F	XT:A:U	NM:i:0	X0:i:1	X1:i:0	XM:i:0	XO:i:0	XG:i:0	MD:Z:46
HWI-D00405:137:C6DWLANXX:6:1207:2508:22482	0	14671__len__38937	17176	37	46M	*	0	0	TCCGCGTCATATCTCAATGGTGAGAATATTCCATTTCAAAGGAGGA	BBB<BBFBFFFFBBFFFFFBFF<FFFFFFFFFFFFFFFFFFFFBFF	XT:A:U	NM:i:0	X0:i:1	X1:i:0	XM:i:0	XO:i:0	XG:i:0	MD:Z:46
HWI-D00405:137:C6DWLANXX:6:1207:2022:48855	0	14671__len__38937	17176	37	46M	*	0	0	TCCGCGTCATATCTCAATGGTGAGAATATTCCATTTCAAAGGAGGA	BBBBBFFFFFFFBFFFFFFFFFFFFFFFFFFFF/<BFFFFFFFFFF	XT:A:U	NM:i:0	X0:i:1	X1:i:0	XM:i:0	XO:i:0	XG:i:0	MD:Z:46
HWI-D00405:137:C6DWLANXX:6:1208:17988:55230	0	14671__len__38937	17176	37	46M	*	0	0	TCCGCGTCATATCTCAATGGTGAGAATATTCCATTTCAAAGGAGGA	B/<BBFFFFFF<FFFFFFFFFFFFFFFF<BFFFFFFFFFFFFFFFF	XT:A:U	NM:i:0	X0:i:1	X1:i:0	XM:i:0	XO:i:0	XG:i:0	MD:Z:46
HWI-D00405:137:C6DWLANXX:6:1208:18186:55093	0	14671__len__38937	17176	37	46M	*	0	0	TCCGCGTCATATCTCAATGGTGAGAATATTCCATTTCAAAGGAGGA	BBBB<FFFFFFFFFFFFFFFFFFFFFFFFFFFFFFFFFFFFFFFFF	XT:A:U	NM:i:0	X0:i:1	X1:i:0	XM:i:0	XO:i:0	XG:i:0	MD:Z:46
HWI-D00405:137:C6DWLANXX:6:1208:9546:62223	0	14671__len__38937	17176	37	46M	*	0	0	TCCGCGTCATATCTCAATGGTGAGAATATTCCATTTCAAAGGAGGA	BBBBBFFFBFFFFFFFFFFFFFFFFFFFFFFFFFFFFFFFFFFFFF	XT:A:U	NM:i:0	X0:i:1	X1:i:0	XM:i:0	XO:i:0	XG:i:0	MD:Z:46
HWI-D00405:137:C6DWLANXX:6:1208:10914:74861	0	14671__len__38937	17176	37	46M	*	0	0	TCCGCGTCATATCTCAATGGTGAGAATATTCCATTTCAAAGGAGGA	<BBBBFFFFFFFFFFFFFFFFFFFFFFFFBBFBFFFFB//BBFFBF	XT:A:U	NM:i:0	X0:i:1	X1:i:0	XM:i:0	XO:i:0	XG:i:0	MD:Z:46
HWI-D00405:137:C6DWLANXX:6:1208:1809:76127	0	14671__len__38937	17176	37	46M	*	0	0	TCCGCGTCATATCTCAATGGTGAGAATATTCCATTTCAAAGGAGGA	BBBBBFFFFFFFFFFFFFFFFFFFFFFFFFFFFFFFFFFFFFFFFF	XT:A:U	NM:i:0	X0:i:1	X1:i:0	XM:i:0	XO:i:0	XG:i:0	MD:Z:46
HWI-D00405:137:C6DWLANXX:6:1209:13232:6792	0	14671__len__38937	17176	37	46M	*	0	0	TCCGCGTCATATCTCAATGGTGAGAATATTCCATTTCAAAGGAGGA	BBB/<<<BFF<FB<BBF/FFBFFFFFBBFF/BBFFFBB/BBFB<FF	XT:A:U	NM:i:0	X0:i:1	X1:i:0	XM:i:0	XO:i:0	XG:i:0	MD:Z:46
HWI-D00405:137:C6DWLANXX:6:1209:20259:10423	0	14671__len__38937	17176	37	46M	*	0	0	TCCGCGTCATATCTCAATGGTGAGAATATTCCATTTCAAAGGAGGA	BBBBBFFFFFFFFFFFB<<<FFFFFBBFB/BFFFFFFFFBFF<FFF	XT:A:U	NM:i:0	X0:i:1	X1:i:0	XM:i:0	XO:i:0	XG:i:0	MD:Z:46
HWI-D00405:137:C6DWLANXX:6:1209:11861:84107	0	14671__len__38937	17176	37	46M	*	0	0	TCCGCGTCATATCTCAATGGTGAGAATATTCCATTTCAAAGGAGGA	BBBBB<BFFFBFF/FFFFFFFFFFFFFFFFFFFFFFFFBFFFFFB<	XT:A:U	NM:i:0	X0:i:1	X1:i:0	XM:i:0	XO:i:0	XG:i:0	MD:Z:46
HWI-D00405:137:C6DWLANXX:6:1210:6324:64129	0	14671__len__38937	17176	37	46M	*	0	0	TCCGCGTCATATCTCAATGGTGAGAATATTCCATTTCAAAGGAGGA	BBBBBFFFFFFFFFFFFFFFFFFFFFFFFFFFFFFFFFFFFFFFFF	XT:A:U	NM:i:0	X0:i:1	X1:i:0	XM:i:0	XO:i:0	XG:i:0	MD:Z:46
HWI-D00405:137:C6DWLANXX:6:1210:15601:72571	0	14671__len__38937	17176	37	46M	*	0	0	TCCGCGTCATATCTCAATGGTGAGAATATTCCATTTCAAAGGAGGA	BBBBBFFFFFFFFFFFFFFFFFFFFFFFFFFFFFFFFFFFFFFFFF	XT:A:U	NM:i:0	X0:i:1	X1:i:0	XM:i:0	XO:i:0	XG:i:0	MD:Z:46
HWI-D00405:137:C6DWLANXX:6:1210:3065:97080	0	14671__len__38937	17176	37	46M	*	0	0	TCCGCGTCATATCTCAATGGTGAGAATATTCCATTTCAAAGGAGGA	BB/B<BFFFFFFBFFFFFBFFFFBFFFFFFFFFFFFFFFFF<FB</	XT:A:U	NM:i:0	X0:i:1	X1:i:0	XM:i:0	XO:i:0	XG:i:0	MD:Z:46
HWI-D00405:137:C6DWLANXX:6:1211:13223:24873	0	14671__len__38937	17176	37	46M	*	0	0	TCCGCGTCATATCTCAATGGTGAGAATATTCCATTTCAAAGGAGGA	BBBBBFFFFFFFFFFFFFFFFFFFFFFFFFFFFFFFFFFFFFFFFF	XT:A:U	NM:i:0	X0:i:1	X1:i:0	XM:i:0	XO:i:0	XG:i:0	MD:Z:46
HWI-D00405:137:C6DWLANXX:6:1211:6178:89818	0	14671__len__38937	17176	37	46M	*	0	0	TCCGCGTCATATCTCAATGGTGAGAATATTCCATTTCAAAGGAGGA	BBBBBFFFFFFFFFFFFFFFFFFFFFFFFFFFFFFFFFFFFFFFBF	XT:A:U	NM:i:0	X0:i:1	X1:i:0	XM:i:0	XO:i:0	XG:i:0	MD:Z:46
HWI-D00405:137:C6DWLANXX:6:1212:1301:36644	0	14671__len__38937	17176	37	46M	*	0	0	TCCGCGTCATATCTCAATGGTGAGAATATTCCATTTCAAAGGAGGA	<B/B/FFFBFB</<BFFFF<F</<//FB/<BBBF/BB/B<FFBF//	XT:A:U	NM:i:0	X0:i:1	X1:i:0	XM:i:0	XO:i:0	XG:i:0	MD:Z:46
HWI-D00405:137:C6DWLANXX:6:1212:20354:60930	0	14671__len__38937	17176	37	46M	*	0	0	TCCGCGTCATATCTCAATGGTGAGAATATTCCATTTCAAAGGAGGA	BBBBBFFFFFFFFFFFFFFFFFFFFFFFFFFFFFFFFFFFFFFFFF	XT:A:U	NM:i:0	X0:i:1	X1:i:0	XM:i:0	XO:i:0	XG:i:0	MD:Z:46
HWI-D00405:137:C6DWLANXX:6:1212:1435:76742	0	14671__len__38937	17176	37	46M	*	0	0	TCCGCGTCATATCTCAATGGTGAGAATATTCCATTTCAAAGGAGGA	BBBBBFFFFFFFFFFFFFFFFFFFFFFFFFFFFFFFFFFFFFFFFF	XT:A:U	NM:i:0	X0:i:1	X1:i:0	XM:i:0	XO:i:0	XG:i:0	MD:Z:46
HWI-D00405:137:C6DWLANXX:6:1212:16567:89622	0	14671__len__38937	17176	37	46M	*	0	0	TCCGCGTCATATCTCAATGGTGAGAATATTCCATTTCAAAGGAGGA	BBBB/BFFFFFFFFFFF<FFFFBF<FFF<FBB<BFFFBFF<F<FB/	XT:A:U	NM:i:0	X0:i:1	X1:i:0	XM:i:0	XO:i:0	XG:i:0	MD:Z:46
HWI-D00405:137:C6DWLANXX:6:1213:13111:3252	0	14671__len__38937	17176	37	46M	*	0	0	TCCGCGTCATATCTCAATGGTGAGAATATTCCATTTCAAAGGAGGA	BBBBBFFFFFFBF/FFFFF<FFBFFFFFFFFFFFFFFFFFFBFF<B	XT:A:U	NM:i:0	X0:i:1	X1:i:0	XM:i:0	XO:i:0	XG:i:0	MD:Z:46
HWI-D00405:137:C6DWLANXX:6:1213:10132:23713	0	14671__len__38937	17176	37	46M	*	0	0	TCCGCGTCATATCTCAATGGTGAGAATATTCCATTTCAAAGGAGGA	BBBBBFFFFFFFFFFFFFFFFFFFFFFFFFFFFFFFFFFFFFFFFF	XT:A:U	NM:i:0	X0:i:1	X1:i:0	XM:i:0	XO:i:0	XG:i:0	MD:Z:46
HWI-D00405:137:C6DWLANXX:6:1213:18956:34386	0	14671__len__38937	17176	37	46M	*	0	0	TCCGCGTCATATCTCAATGGTGAGAATATTCCATTTCAAAGGAGGA	BBBBBFFFFF<FFFFFFFFFFFFFFBFFFFFFFFFFFFFFFFFFFF	XT:A:U	NM:i:0	X0:i:1	X1:i:0	XM:i:0	XO:i:0	XG:i:0	MD:Z:46
HWI-D00405:137:C6DWLANXX:6:1213:4954:93564	0	14671__len__38937	17176	37	46M	*	0	0	TCCGCGTCATATCTCAATGGTGAGAATATTCCATTTCAAAGGAGGA	BB<BBF<FFFFFFBFBFFF<FFFFF<FF/F/FFBFBFFFFFFFFFF	XT:A:U	NM:i:0	X0:i:1	X1:i:0	XM:i:0	XO:i:0	XG:i:0	MD:Z:46
HWI-D00405:137:C6DWLANXX:6:1214:1147:24859	0	14671__len__38937	17176	37	46M	*	0	0	TCCGCGTCATATCTCAATGGTGAGAATATTCCATTTCAAAGGAGGA	BBBBBBFFFFFFFFFFFFFFFFFFFFFFFFFFFFFFFFFFFFFFFB	XT:A:U	NM:i:0	X0:i:1	X1:i:0	XM:i:0	XO:i:0	XG:i:0	MD:Z:46
HWI-D00405:137:C6DWLANXX:6:1214:19700:85115	0	14671__len__38937	17176	37	46M	*	0	0	TCCGCGTCATATCTCAATGGTGAGAATATTCCATTTCAAAGGAGGA	BBB/BB/FFFFFFFFFFFFFFFFFF<FFFFFFFFFFFB/FFFFFFF	XT:A:U	NM:i:0	X0:i:1	X1:i:0	XM:i:0	XO:i:0	XG:i:0	MD:Z:46
HWI-D00405:137:C6DWLANXX:6:1216:5420:11034	0	14671__len__38937	17176	37	46M	*	0	0	TCCGCGTCATATCTCAATGGTGAGAATATTCCATTTCAAAGGAGGA	B//<<<FFFFFF<BFFFFFFFFBFFFFFFFFFFFFFFFFFFFFBFF	XT:A:U	NM:i:0	X0:i:1	X1:i:0	XM:i:0	XO:i:0	XG:i:0	MD:Z:46
HWI-D00405:137:C6DWLANXX:6:1216:20132:16633	0	14671__len__38937	17176	37	46M	*	0	0	TCCGCGTCATATCTCAATGGTGAGAATATTCCATTTCAAAGGAGGA	BBBBBFFFFF<FFFFFFF<FFFFFFFFFFFFFFFFFFFFFFFFFBF	XT:A:U	NM:i:0	X0:i:1	X1:i:0	XM:i:0	XO:i:0	XG:i:0	MD:Z:46
HWI-D00405:137:C6DWLANXX:6:1216:15765:59291	0	14671__len__38937	17176	37	46M	*	0	0	TCCGCGTCATATCTCAATGGTGAGAATATTCCATTTCAAAGGAGGA	BBBBBFFFFFFFFFFFFFFFFFFFFFFFFFFFFFFFFFFFFFFFFF	XT:A:U	NM:i:0	X0:i:1	X1:i:0	XM:i:0	XO:i:0	XG:i:0	MD:Z:46
HWI-D00405:137:C6DWLANXX:6:1216:7711:70604	0	14671__len__38937	17176	37	46M	*	0	0	TCCGCGTCATATCTCAATGGTGAGAATATTCCATTTCAAAGGAGGA	BBBBBFFFFFFFFFFFFFFFFFFFFFFFFFFFFFFFFFFFFFFFFF	XT:A:U	NM:i:0	X0:i:1	X1:i:0	XM:i:0	XO:i:0	XG:i:0	MD:Z:46
HWI-D00405:137:C6DWLANXX:6:1216:17601:70601	0	14671__len__38937	17176	37	46M	*	0	0	TCCGCGTCATATCTCAATGGTGAGAATATTCCATTTCAAAGGAGGA	BBBBBFFFFFFFFFFFFFFFFFFFFFFFFFFFFFFFFFFFFFFFFF	XT:A:U	NM:i:0	X0:i:1	X1:i:0	XM:i:0	XO:i:0	XG:i:0	MD:Z:46
HWI-D00405:137:C6DWLANXX:6:1301:13141:2706	0	14671__len__38937	17176	37	46M	*	0	0	TCCGCGTCATATCTCAATGGTGAGAATATTCCATTTCAAAGGAGGA	BBBBBFFFFFFFFFFFFFFFFFFFFFFFFFFFFFFFFFFFFFFFFF	XT:A:U	NM:i:0	X0:i:1	X1:i:0	XM:i:0	XO:i:0	XG:i:0	MD:Z:46
HWI-D00405:137:C6DWLANXX:6:1301:6454:47348	0	14671__len__38937	17176	37	46M	*	0	0	TCCGCGTCATATCTCAATGGTGAGAATATTCCATTTCAAAGGAGGA	BBBBBFFFFFFFFFFFFFFFFFFFFFFFFFFFFFFFFFFFFFFFFF	XT:A:U	NM:i:0	X0:i:1	X1:i:0	XM:i:0	XO:i:0	XG:i:0	MD:Z:46
HWI-D00405:137:C6DWLANXX:6:1302:14612:17110	0	14671__len__38937	17176	37	46M	*	0	0	TCCGCGTCATATCTCAATGGTGAGAATATTCCATTTCAAAGGAGGA	BBBBBFFFFFFFFFFFFFFFFFFFFFFFFFFFFFFFFFFFFFFFFF	XT:A:U	NM:i:0	X0:i:1	X1:i:0	XM:i:0	XO:i:0	XG:i:0	MD:Z:46
HWI-D00405:137:C6DWLANXX:6:1302:14688:39658	0	14671__len__38937	17176	37	46M	*	0	0	TCCGCGTCATATCTCAATGGTGAGAATATTCCATTTCAAAGGAGGA	/BB//<FFFFBFB<BFFFFFFFFFFFFFF</<FFBF/<FB//B<B<	XT:A:U	NM:i:0	X0:i:1	X1:i:0	XM:i:0	XO:i:0	XG:i:0	MD:Z:46
HWI-D00405:137:C6DWLANXX:6:1302:19117:41021	0	14671__len__38937	17176	37	46M	*	0	0	TCCGCGTCATATCTCAATGGTGAGAATATTCCATTTCAAAGGAGGA	B<///<<BBFFFFFFFFFFFFBBBF<BFB/F/F<FB<FFFB<FF</	XT:A:U	NM:i:0	X0:i:1	X1:i:0	XM:i:0	XO:i:0	XG:i:0	MD:Z:46
HWI-D00405:137:C6DWLANXX:6:1302:1825:45839	0	14671__len__38937	17176	37	46M	*	0	0	TCCGCGTCATATCTCAATGGTGAGAATATTCCATTTCAAAGGAGGA	BBBBBFBFFFBFFFBFFFFFFFFFFFFFFFFFFFFFFB<FFBFFFF	XT:A:U	NM:i:0	X0:i:1	X1:i:0	XM:i:0	XO:i:0	XG:i:0	MD:Z:46
HWI-D00405:137:C6DWLANXX:6:1302:4103:56734	0	14671__len__38937	17176	37	46M	*	0	0	TCCGCGTCATATCTCAATGGTGAGAATATTCCATTTCAAAGGAGGA	BBBBBBFFFFFFFFFFFFFFFFFFFFFFFFFFFFFFFFFFFFFFFF	XT:A:U	NM:i:0	X0:i:1	X1:i:0	XM:i:0	XO:i:0	XG:i:0	MD:Z:46
HWI-D00405:137:C6DWLANXX:6:1302:9812:80157	0	14671__len__38937	17176	37	46M	*	0	0	TCCGCGTCATATCTCAATGGTGAGAATATTCCATTTCAAAGGAGGA	BBBBBFFFFFFFFFFFFFFFFFFFFFFBFFFFFFFFFFFBFFFFFF	XT:A:U	NM:i:0	X0:i:1	X1:i:0	XM:i:0	XO:i:0	XG:i:0	MD:Z:46
HWI-D00405:137:C6DWLANXX:6:1303:11261:28965	0	14671__len__38937	17176	37	46M	*	0	0	TCCGCGTCATATCTCAATGGTGAGAATATTCCATTTCAAAGGAGGA	BBBBBFFFFFFFFFBFFFFFFFFFFFFFFFFFFFFFFFFFFFFFFF	XT:A:U	NM:i:0	X0:i:1	X1:i:0	XM:i:0	XO:i:0	XG:i:0	MD:Z:46
HWI-D00405:137:C6DWLANXX:6:1303:18030:44150	0	14671__len__38937	17176	37	46M	*	0	0	TCCGCGTCATATCTCAATGGTGAGAATATTCCATTTCAAAGGAGGA	BBBBBFFFFFFFFFFFFFFFFFBFFFFFFFFBFFFFFFFFFFBFFF	XT:A:U	NM:i:0	X0:i:1	X1:i:0	XM:i:0	XO:i:0	XG:i:0	MD:Z:46
HWI-D00405:137:C6DWLANXX:6:1303:20190:62197	0	14671__len__38937	17176	37	46M	*	0	0	TCCGCGTCATATCTCAATGGTGAGAATATTCCATTTCAAAGGAGGA	BBBBBFFFFFFFFFFFFFFFFFFFFFFFFFFFFFFFFFFFFFFFFF	XT:A:U	NM:i:0	X0:i:1	X1:i:0	XM:i:0	XO:i:0	XG:i:0	MD:Z:46
HWI-D00405:137:C6DWLANXX:6:1304:19207:45744	0	14671__len__38937	17176	37	46M	*	0	0	TCCGCGTCATATCTCAATGGTGAGAATATTCCATTTCAAAGGAGGA	BBBBB/<FFFFFFBBFF/B<FFFBFFFF/FF/<BB/FFFFFFFF/B	XT:A:U	NM:i:0	X0:i:1	X1:i:0	XM:i:0	XO:i:0	XG:i:0	MD:Z:46
HWI-D00405:137:C6DWLANXX:6:1304:7243:61382	0	14671__len__38937	17176	37	46M	*	0	0	TCCGCGTCATATCTCAATGGTGAGAATATTCCATTTCAAAGGAGGA	BBBBBF<<BFFFFFFFFFFFFFFFFFFFFFFFFFFFFFFFFFFFFF	XT:A:U	NM:i:0	X0:i:1	X1:i:0	XM:i:0	XO:i:0	XG:i:0	MD:Z:46
HWI-D00405:137:C6DWLANXX:6:1305:1117:3991	0	14671__len__38937	17176	37	46M	*	0	0	TCCGCGTCATATCTCAATGGTGAGAATATTCCATTTCAAAGGAGGA	/<<///<</B//<FBBBBF/<</</B///</<F</F/</</BFF/<	XT:A:U	NM:i:0	X0:i:1	X1:i:0	XM:i:0	XO:i:0	XG:i:0	MD:Z:46
HWI-D00405:137:C6DWLANXX:6:1305:14549:39608	0	14671__len__38937	17176	37	46M	*	0	0	TCCGCGTCATATCTCAATGGTGAGAATATTCCATTTCAAAGGAGGA	BBBBBFFFFFFFFFFFFFFFFFFFFFFFFFFFFFFFFFFFFFFFFF	XT:A:U	NM:i:0	X0:i:1	X1:i:0	XM:i:0	XO:i:0	XG:i:0	MD:Z:46
HWI-D00405:137:C6DWLANXX:6:1305:18545:68245	0	14671__len__38937	17176	37	46M	*	0	0	TCCGCGTCATATCTCAATGGTGAGAATATTCCATTTCAAAGGAGGA	</</B<<BFFFFFFBFFFFFFFBFF/BFBFB/<FBBF<FFFFFF</	XT:A:U	NM:i:0	X0:i:1	X1:i:0	XM:i:0	XO:i:0	XG:i:0	MD:Z:46
HWI-D00405:137:C6DWLANXX:6:1307:15662:44892	0	14671__len__38937	17176	37	46M	*	0	0	TCCGCGTCATATCTCAATGGTGAGAATATTCCATTTCAAAGGAGGA	BBBBBFFFFFFFFFFFFFFFFFFFFFFFFFFFFFFFFFFFFFFFFF	XT:A:U	NM:i:0	X0:i:1	X1:i:0	XM:i:0	XO:i:0	XG:i:0	MD:Z:46
HWI-D00405:137:C6DWLANXX:6:1308:11387:7976	0	14671__len__38937	17176	37	46M	*	0	0	TCCGCGTCATATCTCAATGGTGAGAATATTCCATTTCAAAGGAGGA	///</BBBFFFBBFFFFFBFBFFFFFFFFFFF/FFFFF<BFFF/<<	XT:A:U	NM:i:0	X0:i:1	X1:i:0	XM:i:0	XO:i:0	XG:i:0	MD:Z:46
HWI-D00405:137:C6DWLANXX:6:1308:5014:43375	0	14671__len__38937	17176	37	46M	*	0	0	TCCGCGTCATATCTCAATGGTGAGAATATTCCATTTCAAAGGAGGA	B<//<FF/FB/</F/FFFF/FF<FFFFFFFF</<FFBFFFF<FBFB	XT:A:U	NM:i:0	X0:i:1	X1:i:0	XM:i:0	XO:i:0	XG:i:0	MD:Z:46
HWI-D00405:137:C6DWLANXX:6:1308:7955:75526	0	14671__len__38937	17176	37	46M	*	0	0	TCCGCGTCATATCTCAATGGTGAGAATATTCCATTTCAAAGGAGGA	BBBBBFFFFFFFFFFFFFFFFFFFFFFFFFFFFFFFFFFFFFFFFF	XT:A:U	NM:i:0	X0:i:1	X1:i:0	XM:i:0	XO:i:0	XG:i:0	MD:Z:46
HWI-D00405:137:C6DWLANXX:6:1310:1417:4780	0	14671__len__38937	17176	37	46M	*	0	0	TCCGCGTCATATCTCAATGGTGAGAATATTCCATTTCAAAGGAGGA	B<//BBBFFFBFFFFFFFFFFFFFB/F/FFBFF<FBFBB/</FF/B	XT:A:U	NM:i:0	X0:i:1	X1:i:0	XM:i:0	XO:i:0	XG:i:0	MD:Z:46
HWI-D00405:137:C6DWLANXX:6:1310:9700:34951	0	14671__len__38937	17176	37	46M	*	0	0	TCCGCGTCATATCTCAATGGTGAGAATATTCCATTTCAAAGGAGGA	BBBBBFFFFFFFFFFFFFFFFFFFFFFFFFFFFFFFFFFFFFFFFF	XT:A:U	NM:i:0	X0:i:1	X1:i:0	XM:i:0	XO:i:0	XG:i:0	MD:Z:46
HWI-D00405:137:C6DWLANXX:6:1310:14935:61583	0	14671__len__38937	17176	37	46M	*	0	0	TCCGCGTCATATCTCAATGGTGAGAATATTCCATTTCAAAGGAGGA	BBBBBFFFFFFFFFFFFFFFFFBFFFFFFFFFFFFFFFFFFFFFFF	XT:A:U	NM:i:0	X0:i:1	X1:i:0	XM:i:0	XO:i:0	XG:i:0	MD:Z:46
HWI-D00405:137:C6DWLANXX:6:1311:11650:4156	0	14671__len__38937	17176	37	46M	*	0	0	TCCGCGTCATATCTCAATGGTGAGAATATTCCATTTCAAAGGAGGA	BBBBBFFFFFFFFFFFFFFFFFFFFFFFFFFFFFFFFFFFFFFFFF	XT:A:U	NM:i:0	X0:i:1	X1:i:0	XM:i:0	XO:i:0	XG:i:0	MD:Z:46
HWI-D00405:137:C6DWLANXX:6:1311:8458:8917	0	14671__len__38937	17176	37	46M	*	0	0	TCCGCGTCATATCTCAATGGTGAGAATATTCCATTTCAAAGGAGGA	BBBBBFFFFFFFFFFFFFFFFFFFFFFFFFFFFFFFFFFFFFFFFF	XT:A:U	NM:i:0	X0:i:1	X1:i:0	XM:i:0	XO:i:0	XG:i:0	MD:Z:46
HWI-D00405:137:C6DWLANXX:6:1312:14975:25681	0	14671__len__38937	17176	37	46M	*	0	0	TCCGCGTCATATCTCAATGGTGAGAATATTCCATTTCAAAGGAGGA	/BB/<<FFFFFFFFFFFFFFFBFFFFFFF<FFFFFFFFFFFFBFF<	XT:A:U	NM:i:0	X0:i:1	X1:i:0	XM:i:0	XO:i:0	XG:i:0	MD:Z:46
HWI-D00405:137:C6DWLANXX:6:1312:14451:53831	0	14671__len__38937	17176	37	46M	*	0	0	TCCGCGTCATATCTCAATGGTGAGAATATTCCATTTCAAAGGAGGA	BBBBBFFFFFFFFFFFFFFFFFFFFFFFFFFFFFFFFFFFFFFFFF	XT:A:U	NM:i:0	X0:i:1	X1:i:0	XM:i:0	XO:i:0	XG:i:0	MD:Z:46
HWI-D00405:137:C6DWLANXX:6:1312:18596:87946	0	14671__len__38937	17176	37	46M	*	0	0	TCCGCGTCATATCTCAATGGTGAGAATATTCCATTTCAAAGGAGGA	BBBBBFFFFFFFFFFFFFFFFFFFFFFFFFFFFFFFFFFFFFFFFF	XT:A:U	NM:i:0	X0:i:1	X1:i:0	XM:i:0	XO:i:0	XG:i:0	MD:Z:46
HWI-D00405:137:C6DWLANXX:6:1313:1336:69130	0	14671__len__38937	17176	37	46M	*	0	0	TCCGCGTCATATCTCAATGGTGAGAATATTCCATTTCAAAGGAGGA	B<BBBBF<FFFFFF/BFFFFF<BFFFFFFFFFFFFFFFFFFFFFFF	XT:A:U	NM:i:0	X0:i:1	X1:i:0	XM:i:0	XO:i:0	XG:i:0	MD:Z:46
HWI-D00405:137:C6DWLANXX:6:1313:14747:75643	0	14671__len__38937	17176	37	46M	*	0	0	TCCGCGTCATATCTCAATGGTGAGAATATTCCATTTCAAAGGAGGA	B<</BBFBFFFFFFBFFFFFFFFFFFBFFFBFFFFFFFFFFBFFFF	XT:A:U	NM:i:0	X0:i:1	X1:i:0	XM:i:0	XO:i:0	XG:i:0	MD:Z:46
HWI-D00405:137:C6DWLANXX:6:1313:17722:85347	0	14671__len__38937	17176	37	46M	*	0	0	TCCGCGTCATATCTCAATGGTGAGAATATTCCATTTCAAAGGAGGA	BBBBBBB<FFFFFFFFFF/FFFFF/<BFFBFFFFFFBBFBFBBF<F	XT:A:U	NM:i:0	X0:i:1	X1:i:0	XM:i:0	XO:i:0	XG:i:0	MD:Z:46
HWI-D00405:137:C6DWLANXX:6:1313:19935:89152	16	14671__len__38937	34118	37	46M	*	0	0	CTTCAGTTGTGATTTCAACAGGTGCAATTGTTCTATCCTCACTATC	FFFFB/FF<B<B/BFB<B/FFFB/</BF</FFFFFF/BFFFB<///	XT:A:U	NM:i:0	X0:i:1	X1:i:0	XM:i:0	XO:i:0	XG:i:0	MD:Z:46
HWI-D00405:137:C6DWLANXX:6:1314:14063:68209	0	14671__len__38937	17176	37	46M	*	0	0	TCCGCGTCATATCTCAATGGTGAGAATATTCCATTTCAAAGGAGGA	BBBBBFFFFFFFFFFFFFFFFFFFFFFFFFFFFFFFFFFFFFFFFF	XT:A:U	NM:i:0	X0:i:1	X1:i:0	XM:i:0	XO:i:0	XG:i:0	MD:Z:46
HWI-D00405:137:C6DWLANXX:6:1314:10286:69721	0	14671__len__38937	17176	37	46M	*	0	0	TCCGCGTCATATCTCAATGGTGAGAATATTCCATTTCAAAGGAGGA	BB<BB/F<FFFBBF/<FFF<F/BF<B/BFFFFFFFFFFBFF<FFB7	XT:A:U	NM:i:0	X0:i:1	X1:i:0	XM:i:0	XO:i:0	XG:i:0	MD:Z:46
HWI-D00405:137:C6DWLANXX:6:1315:3925:61606	0	14671__len__38937	17176	37	46M	*	0	0	TCCGCGTCATATCTCAATGGTGAGAATATTCCATTTCAAAGGAGGA	BBBBBFFFFFFFFFFFFFFFFFFFFFFFFFFFFFFFFFFFFFFFFF	XT:A:U	NM:i:0	X0:i:1	X1:i:0	XM:i:0	XO:i:0	XG:i:0	MD:Z:46
HWI-D00405:137:C6DWLANXX:6:1315:16678:73333	0	14671__len__38937	17176	37	46M	*	0	0	TCCGCGTCATATCTCAATGGTGAGAATATTCCATTTCAAAGGAGGA	BBBBBBFFFFFFFFFFFFFFFFFFFFFFFFFFFFFFFFFFFFFFFF	XT:A:U	NM:i:0	X0:i:1	X1:i:0	XM:i:0	XO:i:0	XG:i:0	MD:Z:46
HWI-D00405:137:C6DWLANXX:6:1315:7519:97587	0	14671__len__38937	17176	37	46M	*	0	0	TCCGCGTCATATCTCAATGGTGAGAATATTCCATTTCAAAGGAGGA	BBBBBFFFFFFFFFFFFFFFFFFFFFFFFFFFFFFFFFFFFFFFFF	XT:A:U	NM:i:0	X0:i:1	X1:i:0	XM:i:0	XO:i:0	XG:i:0	MD:Z:46
HWI-D00405:137:C6DWLANXX:6:1316:7661:40168	0	14671__len__38937	17176	37	46M	*	0	0	TCCGCGTCATATCTCAATGGTGAGAATATTCCATTTCAAAGGAGGA	BBBBB<FF<F/<FFFBFFF/FBFBFBBFFFFFFFFFFFFFFFFFFF	XT:A:U	NM:i:0	X0:i:1	X1:i:0	XM:i:0	XO:i:0	XG:i:0	MD:Z:46
HWI-D00405:137:C6DWLANXX:6:1316:20836:47339	0	14671__len__38937	17176	37	46M	*	0	0	TCCGCGTCATATCTCAATGGTGAGAATATTCCATTTCAAAGGAGGA	BBBBBFFFBFFFFFFBFFFFFFFF<FFFB<FFFFFFFFFFFF<FBF	XT:A:U	NM:i:0	X0:i:1	X1:i:0	XM:i:0	XO:i:0	XG:i:0	MD:Z:46
HWI-D00405:137:C6DWLANXX:6:1316:15358:48607	0	14671__len__38937	17176	37	46M	*	0	0	TCCGCGTCATATCTCAATGGTGAGAATATTCCATTTCAAAGGAGGA	BBBBBFFFFFFFFFFFFFFFFFFFFFFFFFFFFFFFFFFFFFFFFF	XT:A:U	NM:i:0	X0:i:1	X1:i:0	XM:i:0	XO:i:0	XG:i:0	MD:Z:46
HWI-D00405:137:C6DWLANXX:6:1316:11847:86666	0	14671__len__38937	17176	37	46M	*	0	0	TCCGCGTCATATCTCAATGGTGAGAATATTCCATTTCAAAGGAGGA	BBBBBFFFFFFFFFFFFFFFFFFFFFFFFFFFFFFFFFFFFFFFFF	XT:A:U	NM:i:0	X0:i:1	X1:i:0	XM:i:0	XO:i:0	XG:i:0	MD:Z:46
HWI-D00405:137:C6DWLANXX:6:1316:6500:88638	0	14671__len__38937	17176	37	46M	*	0	0	TCCGCGTCATATCTCAATGGTGAGAATATTCCATTTCAAAGGAGGA	BBBBBFFFFFFFFFFFFFFFFFFFFFFFFFFFFFFFFFFFFFFFFF	XT:A:U	NM:i:0	X0:i:1	X1:i:0	XM:i:0	XO:i:0	XG:i:0	MD:Z:46
HWI-D00405:137:C6DWLANXX:6:2101:2816:12876	0	14671__len__38937	17176	37	46M	*	0	0	TCCGCGTCATATCTCAATGGTGAGAATATTCCATTTCAAAGGAGGA	BBBBBFFBFFFFFFFFFFFFFBFF<FFFFFFFFFFFFFFFFB///<	XT:A:U	NM:i:0	X0:i:1	X1:i:0	XM:i:0	XO:i:0	XG:i:0	MD:Z:46
HWI-D00405:137:C6DWLANXX:6:2101:12352:25326	0	14671__len__38937	17176	37	46M	*	0	0	TCCGCGTCATATCTCAATGGTGAGAATATTCCATTTCAAAGGAGGA	BBBBBFFFFFFFFFFFFFFFFFFFFFFFFFFFFFFFFFFFFFFFFF	XT:A:U	NM:i:0	X0:i:1	X1:i:0	XM:i:0	XO:i:0	XG:i:0	MD:Z:46
HWI-D00405:137:C6DWLANXX:6:2101:15130:28018	0	14671__len__38937	17176	37	46M	*	0	0	TCCGCGTCATATCTCAATGGTGAGAATATTCCATTTCAAAGGAGGA	/BBBBFBFBBFFFFFFBF/<FFFF<BFFF<FFFFFFFFF/FFFFFF	XT:A:U	NM:i:0	X0:i:1	X1:i:0	XM:i:0	XO:i:0	XG:i:0	MD:Z:46
HWI-D00405:137:C6DWLANXX:6:2101:8715:41457	0	14671__len__38937	17176	37	46M	*	0	0	TCCGCGTCATATCTCAATGGTGAGAATATTCCATTTCAAAGGAGGA	BBBBBFFFF<F<<<<BFBFFFFFBFFF//<<FFFFFF/B/FFFF</	XT:A:U	NM:i:0	X0:i:1	X1:i:0	XM:i:0	XO:i:0	XG:i:0	MD:Z:46
HWI-D00405:137:C6DWLANXX:6:2101:2703:49858	0	14671__len__38937	17176	37	46M	*	0	0	TCCGCGTCATATCTCAATGGTGAGAATATTCCATTTCAAAGGAGGA	BBBBBFFFB<FFBBFFFFFFFFFFFFFFFFFFFFFFFFFFFFFFFB	XT:A:U	NM:i:0	X0:i:1	X1:i:0	XM:i:0	XO:i:0	XG:i:0	MD:Z:46
HWI-D00405:137:C6DWLANXX:6:2101:14184:67152	0	14671__len__38937	17176	37	46M	*	0	0	TCCGCGTCATATCTCAATGGTGAGAATATTCCATTTCAAAGGAGGA	BBBBBFFFFFFFFFFFFFFFFFFFFFFFFFFFFFFFFFFFFFFFFF	XT:A:U	NM:i:0	X0:i:1	X1:i:0	XM:i:0	XO:i:0	XG:i:0	MD:Z:46
HWI-D00405:137:C6DWLANXX:6:2101:10927:73175	0	14671__len__38937	17176	37	46M	*	0	0	TCCGCGTCATATCTCAATGGTGAGAATATTCCATTTCAAAGGAGGA	BBBBB/BFF//BF<BFF/BFBB/<<FFFF/FFFFFFFF<FFBBFFB	XT:A:U	NM:i:0	X0:i:1	X1:i:0	XM:i:0	XO:i:0	XG:i:0	MD:Z:46
HWI-D00405:137:C6DWLANXX:6:2101:17866:82132	0	14671__len__38937	17176	37	46M	*	0	0	TCCGCGTCATATCTCAATGGTGAGAATATTCCATTTCAAAGGAGGA	BBBBBFFFFFFFFFFFFFFFFFFFFFFFFFFFFFFFFFFFFFFFFF	XT:A:U	NM:i:0	X0:i:1	X1:i:0	XM:i:0	XO:i:0	XG:i:0	MD:Z:46
HWI-D00405:137:C6DWLANXX:6:2102:16145:34053	0	14671__len__38937	17176	37	46M	*	0	0	TCCGCGTCATATCTCAATGGTGAGAATATTCCATTTCAAAGGAGGA	BBBBBFFFFFFFFFFFFFFFFFFFFFFFFFFFFFFFFFFFFFFFFF	XT:A:U	NM:i:0	X0:i:1	X1:i:0	XM:i:0	XO:i:0	XG:i:0	MD:Z:46
HWI-D00405:137:C6DWLANXX:6:2102:20724:41572	0	14671__len__38937	17176	37	46M	*	0	0	TCCGCGTCATATCTCAATGGTGAGAATATTCCATTTCAAAGGAGGA	B//B<<FFBFFF/FFFFFFFFFFFFFFFFFFFFFFFFFFFFFFFFF	XT:A:U	NM:i:0	X0:i:1	X1:i:0	XM:i:0	XO:i:0	XG:i:0	MD:Z:46
HWI-D00405:137:C6DWLANXX:6:2103:4108:11748	0	14671__len__38937	17176	37	46M	*	0	0	TCCGCGTCATATCTCAATGGTGAGAATATTCCATTTCAAAGGAGGA	BBBBBFFFFFFFFFFFFFFFFFFFFFFFFFFFFFFFBFFFFFFFFF	XT:A:U	NM:i:0	X0:i:1	X1:i:0	XM:i:0	XO:i:0	XG:i:0	MD:Z:46
HWI-D00405:137:C6DWLANXX:6:2103:20049:87102	0	14671__len__38937	17176	37	46M	*	0	0	TCCGCGTCATATCTCCATGGTGAGAATATTCCATTTCAAAGGAGGA	<<B//FFFFFFFFFF/<<BFF<FBFFFFFFFFFFFF<FFFFBFBBF	XT:A:U	NM:i:1	X0:i:1	X1:i:0	XM:i:1	XO:i:0	XG:i:0	MD:Z:15A30
HWI-D00405:137:C6DWLANXX:6:2104:6379:27169	0	14671__len__38937	17176	37	46M	*	0	0	TCCGCGTCATATCTCAATGGTGAGAATATTCCATTTCAAAGGAGGA	BBBBBFFFFFFFFFFFFFFFFFFFFFFFFFFFFFFFFFFFFFFFFF	XT:A:U	NM:i:0	X0:i:1	X1:i:0	XM:i:0	XO:i:0	XG:i:0	MD:Z:46
HWI-D00405:137:C6DWLANXX:6:2104:4950:38910	0	14671__len__38937	17176	37	46M	*	0	0	TCCGCGTCATATCTCAATGGTGAGAATATTCCATTTCAAAGGAGGA	BBBBBFFFFFFFFFFFFFFFFFFFFFFFFFFFFFFFFFFFFFFFFF	XT:A:U	NM:i:0	X0:i:1	X1:i:0	XM:i:0	XO:i:0	XG:i:0	MD:Z:46
HWI-D00405:137:C6DWLANXX:6:2104:5000:86719	0	14671__len__38937	17176	37	46M	*	0	0	TCCGCGTCATATCTCAATGGTGAGAATATTCCATTTCAAAGGAGGA	BBBBBFFFFFFFFFFFFFFFFFFFFFFFFFFFFFFFFFFFFFFFFF	XT:A:U	NM:i:0	X0:i:1	X1:i:0	XM:i:0	XO:i:0	XG:i:0	MD:Z:46
HWI-D00405:137:C6DWLANXX:6:2105:20935:10791	0	14671__len__38937	17176	37	46M	*	0	0	TCCGCGTCATATCTCAATGGTGAGAATATTCCATTTCAAAGGAGGA	BBBBBFFFFFFFFFBFFFFFFFFFFFFFFFFFFFFFF/FFFBFFFF	XT:A:U	NM:i:0	X0:i:1	X1:i:0	XM:i:0	XO:i:0	XG:i:0	MD:Z:46
HWI-D00405:137:C6DWLANXX:6:2105:19821:36835	0	14671__len__38937	17176	37	46M	*	0	0	TCCGCGTCATATCTCAATGGTGAGAATATTCCATTTCAAAGGAGGA	/B<BBFFFFFBFFFFBFFFFFFFFF/BBF<B/FFFFFBFFBFFFFF	XT:A:U	NM:i:0	X0:i:1	X1:i:0	XM:i:0	XO:i:0	XG:i:0	MD:Z:46
HWI-D00405:137:C6DWLANXX:6:2105:1633:54898	0	14671__len__38937	17176	37	46M	*	0	0	TCCGCGTCATATCTCAATGGTGAGAATATTCCATTTCAAAGGAGGA	B/BB/<BB/FFF<B/FFFFFFFFFFFFFBFFFFFFFFBBBFFFFF<	XT:A:U	NM:i:0	X0:i:1	X1:i:0	XM:i:0	XO:i:0	XG:i:0	MD:Z:46
HWI-D00405:137:C6DWLANXX:6:2105:7875:68665	0	14671__len__38937	17176	37	46M	*	0	0	TCCGCGTCATATCTCAATGGTGAGAATATTCCATTTCAAAGGAGGA	BBBBBFFFFFFFFFFFFFFFFFFFFFFFFFFFFFFFFFFFFFFFFF	XT:A:U	NM:i:0	X0:i:1	X1:i:0	XM:i:0	XO:i:0	XG:i:0	MD:Z:46
HWI-D00405:137:C6DWLANXX:6:2105:13169:83435	0	14671__len__38937	17176	37	46M	*	0	0	TCCGCGTCATATCTCAATGGTGAGAATATTCCATTTCAAAGGCGGA	/B<BBB<BB//</<B</FF/<B<<FFF/<FFF/FF/F<FFB////F	XT:A:U	NM:i:1	X0:i:1	X1:i:0	XM:i:1	XO:i:0	XG:i:0	MD:Z:42A3
HWI-D00405:137:C6DWLANXX:6:2105:18898:94704	0	14671__len__38937	17176	37	46M	*	0	0	TCCGCGTCATATCTCAATGGTGAGAATATTCCATTTCAAAGGAGGA	BBBBBFFFFFFFFFFFFFFFFFFFFFFFFFFFFFFFFFFFF<FFFF	XT:A:U	NM:i:0	X0:i:1	X1:i:0	XM:i:0	XO:i:0	XG:i:0	MD:Z:46
HWI-D00405:137:C6DWLANXX:6:2106:2412:42140	0	14671__len__38937	17176	37	46M	*	0	0	TCCGCGTCATATCTCAATGGTGAGAATATTCCATTTCAAAGGAGGA	BBBBBFFFFFFFFFFFFFFFFFFFFFFFFFFFFFFFFFFFFFFFFF	XT:A:U	NM:i:0	X0:i:1	X1:i:0	XM:i:0	XO:i:0	XG:i:0	MD:Z:46
HWI-D00405:137:C6DWLANXX:6:2106:1258:71461	0	14671__len__38937	17176	37	46M	*	0	0	TCCGCGTCATATCTCAATGGTGAGAATATTCCATTTCAAAGGAGGA	BBBBBFFFFFFFFFFFFFFFFFFFFFFFFFFFFFFFFFFFFFFFFF	XT:A:U	NM:i:0	X0:i:1	X1:i:0	XM:i:0	XO:i:0	XG:i:0	MD:Z:46
HWI-D00405:137:C6DWLANXX:6:2106:18211:83151	0	14671__len__38937	17176	37	46M	*	0	0	TCCGCGTCATATCTCAATGGTGAGAATATTCCATTTCAAAGGAGGA	BBBBBFFFFFFFFFFFFFFFFFFFFFFFFFFFFFFFFFFFBFFFFF	XT:A:U	NM:i:0	X0:i:1	X1:i:0	XM:i:0	XO:i:0	XG:i:0	MD:Z:46
HWI-D00405:137:C6DWLANXX:6:2106:4308:99162	0	14671__len__38937	17176	37	46M	*	0	0	TCCGCGTCATATCTCAATGGTGAGAATATTCCATTTCAAAGGAGGA	BBBBBFFFFFFFFFFFFFFFFFFFFFFFFFFFFFFFFFFFFFFFFF	XT:A:U	NM:i:0	X0:i:1	X1:i:0	XM:i:0	XO:i:0	XG:i:0	MD:Z:46
HWI-D00405:137:C6DWLANXX:6:2107:13957:81884	0	14671__len__38937	17176	37	46M	*	0	0	TCCGCGTCATATCTCAATGGTGAGAATATTCCATTTCAAAGGAGGA	/B//<FFFFFFFFFFFBFBFFFFFFBFBFFFFFFFFFFFFFFFFF/	XT:A:U	NM:i:0	X0:i:1	X1:i:0	XM:i:0	XO:i:0	XG:i:0	MD:Z:46
HWI-D00405:137:C6DWLANXX:6:2108:10608:5533	0	14671__len__38937	17176	37	46M	*	0	0	TCCGCGTCATATCTCAATGGTGAGAATATTCCATTTCAAAGGAGGA	BBBBBFFFFFFFFFFFFFFFFFFFFFFFFFFFFFFFFFFFFFFFFF	XT:A:U	NM:i:0	X0:i:1	X1:i:0	XM:i:0	XO:i:0	XG:i:0	MD:Z:46
HWI-D00405:137:C6DWLANXX:6:2109:20132:73697	0	14671__len__38937	17176	37	46M	*	0	0	TCCGCGTCATATCTCAATGGTGAGAATATTCCATTTCAAAGGAGGA	BBBBBFFFFFFFFFFFFFFFFFFFFFFFFFFFFFFFFFFFFFFFFF	XT:A:U	NM:i:0	X0:i:1	X1:i:0	XM:i:0	XO:i:0	XG:i:0	MD:Z:46
HWI-D00405:137:C6DWLANXX:6:2110:7728:84630	0	14671__len__38937	17176	37	46M	*	0	0	TCCGCGTCATATCTCAATGGTGAGAATATTCCATTTCAAAGGAGGA	BBBBBFFFFFFFFFFFFFFFFFFFFFFFFFFFFFFFFFFFFFFFFF	XT:A:U	NM:i:0	X0:i:1	X1:i:0	XM:i:0	XO:i:0	XG:i:0	MD:Z:46
HWI-D00405:137:C6DWLANXX:6:2111:14312:16670	0	14671__len__38937	17176	37	46M	*	0	0	TCCGCGTCATATCTCAATGGTGAGAATATTCCATTTCAAAGGAGGA	BBBBBFFFFFFFFFFFFFFFFFFFFFFFFFFFFFFFFFFFFFFFFF	XT:A:U	NM:i:0	X0:i:1	X1:i:0	XM:i:0	XO:i:0	XG:i:0	MD:Z:46
HWI-D00405:137:C6DWLANXX:6:2111:1502:27215	0	14671__len__38937	17176	37	46M	*	0	0	TCCGCGTCATATCTCAATGGTGAGAATATTCCATTTCAAAGGAGGA	</<<BFBFBFFFF<FBBFF<FFFFBFFFBF/BFFFFF</<<BFF//	XT:A:U	NM:i:0	X0:i:1	X1:i:0	XM:i:0	XO:i:0	XG:i:0	MD:Z:46
HWI-D00405:137:C6DWLANXX:6:2111:9575:49294	0	14671__len__38937	17176	37	46M	*	0	0	TCCGCGTCATATCTCAATGGTGAGAATATTCCATTTCAAAGGAGGA	<B<BBB<FFBF<<FB/<BB<FFBFFFFF/<<BFFFFFF///<</7F	XT:A:U	NM:i:0	X0:i:1	X1:i:0	XM:i:0	XO:i:0	XG:i:0	MD:Z:46
HWI-D00405:137:C6DWLANXX:6:2111:20398:50477	0	14671__len__38937	17176	37	46M	*	0	0	TCCGCGTCATATCTCAATGGTGAGAATATTCCATTTCAAAGGAGGA	BBBBBFFFFFFFFFFFFFFFFFFFFFFFFFFFFFFFFFFFFFFFFF	XT:A:U	NM:i:0	X0:i:1	X1:i:0	XM:i:0	XO:i:0	XG:i:0	MD:Z:46
HWI-D00405:137:C6DWLANXX:6:2112:8612:40389	0	14671__len__38937	17176	37	46M	*	0	0	TCCGCGTCATATCTCAATGGTGAGAATATTCCATTTCAAAGGAGGA	BBBBBFFFFFFFFFFFFFFFFFFFFFFFFFFFFFFFFFFFFFFFFF	XT:A:U	NM:i:0	X0:i:1	X1:i:0	XM:i:0	XO:i:0	XG:i:0	MD:Z:46
HWI-D00405:137:C6DWLANXX:6:2112:11467:41645	0	14671__len__38937	17176	37	46M	*	0	0	TCCGCGTCATATCTCAATGGTGAGAATATTCCATTTCAAAGGAGGA	BBBBBFFFFFFFFFF/FFFFFFFFFFFFFFFFFFFFBFB//<FFF<	XT:A:U	NM:i:0	X0:i:1	X1:i:0	XM:i:0	XO:i:0	XG:i:0	MD:Z:46
HWI-D00405:137:C6DWLANXX:6:2112:19252:44832	0	14671__len__38937	17176	37	46M	*	0	0	TCCGCGTCATATCTCAATGGTGAGAATATTCCATTTCAAAGGAGGA	BBBBB<FFFFFFFFFFFFFFFFFFFFFFFFFFFFFFFFFFFFFFFF	XT:A:U	NM:i:0	X0:i:1	X1:i:0	XM:i:0	XO:i:0	XG:i:0	MD:Z:46
HWI-D00405:137:C6DWLANXX:6:2112:5749:82197	0	14671__len__38937	17176	37	46M	*	0	0	TCCGCGTCATATCTCAATGGTGAGAATATTCCATTTCAAAGGAGGA	BBB/BBFFFFFF//<F/FBFFB<FFFFFFFFB<FFFFF/F///<7<	XT:A:U	NM:i:0	X0:i:1	X1:i:0	XM:i:0	XO:i:0	XG:i:0	MD:Z:46
HWI-D00405:137:C6DWLANXX:6:2113:5216:21085	0	14671__len__38937	17176	37	46M	*	0	0	TCCGCGTCATATCTCAATGGTGAGAATATTCCATTTCAAAGGAGGA	BBBBBFFFFFFFFFFFFFFFFFFFFFFFFFFBFFFFFFFFFFFFF/	XT:A:U	NM:i:0	X0:i:1	X1:i:0	XM:i:0	XO:i:0	XG:i:0	MD:Z:46
HWI-D00405:137:C6DWLANXX:6:2113:11888:71057	0	14671__len__38937	17176	37	46M	*	0	0	TCCGCGTCATATCTCAATGGTGAGAATATTCCATTTCAAAGGAGGA	/B<BB<FFFFFFFFFFFFFFFFFFFFFFFFFFFFFFFFFFFBFBFF	XT:A:U	NM:i:0	X0:i:1	X1:i:0	XM:i:0	XO:i:0	XG:i:0	MD:Z:46
HWI-D00405:137:C6DWLANXX:6:2114:3821:43418	0	14671__len__38937	17176	37	46M	*	0	0	TCCGCGTCATATCTCAATGGTGAGAATATTCCATTTCAAAGGAGGA	BBBBBFFFFFFFFFFFFFFFFFFFFFFFFFFFFFFFFFFFFFFFFF	XT:A:U	NM:i:0	X0:i:1	X1:i:0	XM:i:0	XO:i:0	XG:i:0	MD:Z:46
HWI-D00405:137:C6DWLANXX:6:2114:18798:90208	0	14671__len__38937	17176	37	46M	*	0	0	TCCGCGTCATATCTCAATGGTGAGAATATTCCATTTCAAAGGAGGA	BBB<BFFFFFFFFFFFFFF<FFFFFFFFFFFFFFFFFF/<BFFFF<	XT:A:U	NM:i:0	X0:i:1	X1:i:0	XM:i:0	XO:i:0	XG:i:0	MD:Z:46
HWI-D00405:137:C6DWLANXX:6:2114:17645:90303	0	14671__len__38937	17176	37	46M	*	0	0	TCCGCGTCATATCTCAATGGTGAGAATATTCCATTTCAAAGGAGGA	/BBBBBBBB/<BF/FBBFFBFFBFFBBB/F<B//BFFFBBFFF<F7	XT:A:U	NM:i:0	X0:i:1	X1:i:0	XM:i:0	XO:i:0	XG:i:0	MD:Z:46
HWI-D00405:137:C6DWLANXX:6:2114:3310:93877	0	14671__len__38937	17176	37	46M	*	0	0	TCCGCGTCATATCTCAATGGTGAGAATATTCCATTTCAAAGGAGGA	BBBBBFFFFFFFFFFFFFFFFFFFFFFFFFFFFFFFFFFFFFFFFF	XT:A:U	NM:i:0	X0:i:1	X1:i:0	XM:i:0	XO:i:0	XG:i:0	MD:Z:46
HWI-D00405:137:C6DWLANXX:6:2115:3853:57809	0	14671__len__38937	17176	37	46M	*	0	0	TCCGCGTCATATCTCAATGGTGAGAATATTCCATTTCAAAGGAGGA	BBB<BFFFFFFFFFFFFFFFFBBFBBFFFFFFFFFFFFFFFBF/FF	XT:A:U	NM:i:0	X0:i:1	X1:i:0	XM:i:0	XO:i:0	XG:i:0	MD:Z:46
HWI-D00405:137:C6DWLANXX:6:2115:15036:61281	0	14671__len__38937	17176	37	46M	*	0	0	TCCGCGTCATATCTCAATGGTGAGAATATTCCATTTCAAAGGAGGA	BBB<BFFFFFFFFFFFFBFFFFFFFFFFFFFFFFFFFFFFFFFFFF	XT:A:U	NM:i:0	X0:i:1	X1:i:0	XM:i:0	XO:i:0	XG:i:0	MD:Z:46
HWI-D00405:137:C6DWLANXX:6:2115:7516:70722	0	14671__len__38937	17176	37	46M	*	0	0	TCCGCGTCATATCTCAATGGTGAGAATATTCCATTTCAAAGGAGGA	BBBBBFFFFFFFFFFFFFFFFFFFFFFFFFFFFFFFFFFFFFFFFF	XT:A:U	NM:i:0	X0:i:1	X1:i:0	XM:i:0	XO:i:0	XG:i:0	MD:Z:46
HWI-D00405:137:C6DWLANXX:6:2116:19509:23772	0	14671__len__38937	17176	37	46M	*	0	0	TCCGCGTCATATCTCAATGGTGAGAATATTCCATTTCAAAGGAGGA	BBBBBFFFFFFFFFFFFFFFFFFFFFFFFFFFFFFFFFFFFFFFFF	XT:A:U	NM:i:0	X0:i:1	X1:i:0	XM:i:0	XO:i:0	XG:i:0	MD:Z:46
HWI-D00405:137:C6DWLANXX:6:2116:6070:48988	0	14671__len__38937	17176	37	46M	*	0	0	TCCGCGTCATATCTCAATGGTGAGAATATTCCATTTCAAAGGAGGA	B<BBB<BBFBFF/<FF/B/FBF/<<//<F//FFF//<BFF/B/<FB	XT:A:U	NM:i:0	X0:i:1	X1:i:0	XM:i:0	XO:i:0	XG:i:0	MD:Z:46
HWI-D00405:137:C6DWLANXX:6:2116:20115:75616	0	14671__len__38937	17176	37	46M	*	0	0	TCCGCGTCATATCTCAATGGTGAGAATATTCCATTTCAAAGGAGGA	BBBBBFFFFFFFFFFFFFFFFFFFFFFFFFFFFFFFFFFFFFFFFF	XT:A:U	NM:i:0	X0:i:1	X1:i:0	XM:i:0	XO:i:0	XG:i:0	MD:Z:46
HWI-D00405:137:C6DWLANXX:6:2201:2762:6552	0	14671__len__38937	17176	37	46M	*	0	0	TCCGCGTCATATCTCAATGGTGAGAATATTCCATTTCAAAGGAGGA	/<BB<FBBF/FFF/FFFFFFFFFF<FBFBFFFFFF/<FBFFFFFFF	XT:A:U	NM:i:0	X0:i:1	X1:i:0	XM:i:0	XO:i:0	XG:i:0	MD:Z:46
HWI-D00405:137:C6DWLANXX:6:2201:1083:42297	0	14671__len__38937	17176	37	46M	*	0	0	TCCGCGTCATATCTCAATGGTGAGAATATTCCATTTCAAAGGAGGA	BBBBBFFFFFFFFFFFFFFFFFFFFFFFFFFFFFFFFFFFFFFFFF	XT:A:U	NM:i:0	X0:i:1	X1:i:0	XM:i:0	XO:i:0	XG:i:0	MD:Z:46
HWI-D00405:137:C6DWLANXX:6:2201:14662:86054	0	14671__len__38937	17176	37	46M	*	0	0	TCCGCGTCATATCTCAATGGTGAGAATATTCCATTTCAAAGGAGGA	BBBBBFFFFFFFFFFFFFFFFFFFFFFFFFFFFFFFFFFFFFFFFF	XT:A:U	NM:i:0	X0:i:1	X1:i:0	XM:i:0	XO:i:0	XG:i:0	MD:Z:46
HWI-D00405:137:C6DWLANXX:6:2201:16067:96581	0	14671__len__38937	17176	37	46M	*	0	0	TCCGCGTCATATCTCAATGGTGAGAATATTCCATTTCAAAGGAGGA	<BBBBFFFFFFFFFFFFFFFFFFFFFFFFFFFFFFFFFFFFFFFFF	XT:A:U	NM:i:0	X0:i:1	X1:i:0	XM:i:0	XO:i:0	XG:i:0	MD:Z:46
HWI-D00405:137:C6DWLANXX:6:2202:17012:6802	0	14671__len__38937	17176	37	46M	*	0	0	TCCGCGTCATATCTCAATGGTGAGAATATTCCATTTCAAAGGAGGA	BBBBBFFFFFFFFFFFFFFFFFFFFFFFFFFFFFFFFFFFFFFFFF	XT:A:U	NM:i:0	X0:i:1	X1:i:0	XM:i:0	XO:i:0	XG:i:0	MD:Z:46
HWI-D00405:137:C6DWLANXX:6:2202:16019:42161	0	14671__len__38937	17176	37	46M	*	0	0	TCCGCGTCATATCTCAATGGTGAGAATATTCCATTTCAAAGGAGGA	BBBBBFFFFFFFFFFFFFFFFFFFFFFFFFFFFFFFFFFFFFFFFF	XT:A:U	NM:i:0	X0:i:1	X1:i:0	XM:i:0	XO:i:0	XG:i:0	MD:Z:46
HWI-D00405:137:C6DWLANXX:6:2202:4016:72040	0	14671__len__38937	17176	37	46M	*	0	0	TCCGCGTCATATCTCAATGGTGAGAATATTCCATTTCAAAGGAGGA	BBBBBFFFFFFFFFFFFFFFFFFFFFFFFFFFFFFFFFFFFFFFFF	XT:A:U	NM:i:0	X0:i:1	X1:i:0	XM:i:0	XO:i:0	XG:i:0	MD:Z:46
HWI-D00405:137:C6DWLANXX:6:2203:6044:4088	0	14671__len__38937	17176	37	46M	*	0	0	TCCGCGTCATATCTCAATGGTGAGAATATTCCATTTCAAAGGAGGC	/<<B/<FF/BFB///<<FFFFF/FB</<B/B/FFF</FFFBBFF</	XT:A:U	NM:i:1	X0:i:1	X1:i:0	XM:i:1	XO:i:0	XG:i:0	MD:Z:45A0
HWI-D00405:137:C6DWLANXX:6:2204:5048:5299	0	14671__len__38937	17176	37	46M	*	0	0	TCCGCGTCATATCTCAATGGTGAGAATATTCCATTTCAAAGGAGGA	BBBBBFFFFFFFFFFFFFFFFFFFFFFFFFFFFFFFFFFFFFFFFF	XT:A:U	NM:i:0	X0:i:1	X1:i:0	XM:i:0	XO:i:0	XG:i:0	MD:Z:46
HWI-D00405:137:C6DWLANXX:6:2204:13109:22066	16	14671__len__38937	38404	37	46M	*	0	0	TCAATAGATTTGTTGCCGTATGTCTCAGTTTCTGCATAATGTTAGT	FFFFFFFFFFFFFFFFFFFFFFFFFFFFFFFFFFFFFFFFFBBBBB	XT:A:U	NM:i:0	X0:i:1	X1:i:0	XM:i:0	XO:i:0	XG:i:0	MD:Z:46
HWI-D00405:137:C6DWLANXX:6:2204:17633:76689	0	14671__len__38937	17176	37	46M	*	0	0	TCCGCGTCATATCTCAATGGTGAGAATATTCCATTTCAAAGGAGGA	BBBBBFFFFFFFFFFFFFFFFFFFFFFFFFFFFFFFFFFFFFFFFF	XT:A:U	NM:i:0	X0:i:1	X1:i:0	XM:i:0	XO:i:0	XG:i:0	MD:Z:46
HWI-D00405:137:C6DWLANXX:6:2205:16824:60551	0	14671__len__38937	17176	37	46M	*	0	0	TCCGCGTCATATCTCAATGGTGAGAATATTCCATTTCAAAGGAGGA	/<BBBFFFFFFFFFFFFFFFBBFFFBBFBFFFFFFFFF<FFFFFFF	XT:A:U	NM:i:0	X0:i:1	X1:i:0	XM:i:0	XO:i:0	XG:i:0	MD:Z:46
HWI-D00405:137:C6DWLANXX:6:2205:19989:63967	0	14671__len__38937	17176	37	46M	*	0	0	TCCGCGTCATATCTCAATGGTGAGAATATTCCATTTCAAAGGAGGA	BBBBBFF<FFFFB/BFB/FB<//<<BFFF//BBBFFFFF///</F<	XT:A:U	NM:i:0	X0:i:1	X1:i:0	XM:i:0	XO:i:0	XG:i:0	MD:Z:46
HWI-D00405:137:C6DWLANXX:6:2206:13149:14490	0	14671__len__38937	17176	37	46M	*	0	0	TCCGCGTCATATCTCAATGGTGAGAATATTCCATTTCAAAGGAGGA	BBBBBFFFFFFFFFFFFFFFFFFFFFFFFFFFFFFFFFFFFFFFFF	XT:A:U	NM:i:0	X0:i:1	X1:i:0	XM:i:0	XO:i:0	XG:i:0	MD:Z:46
HWI-D00405:137:C6DWLANXX:6:2206:15978:53711	0	14671__len__38937	17176	37	46M	*	0	0	TCCGCGTCATATCTCAATGGTGAGAATATTCCATTTCAAAGGAGGA	/BBBBFBFBBFFBFFBFFBFFFFFFFFFBFF<FFFFF/F<<FFFBB	XT:A:U	NM:i:0	X0:i:1	X1:i:0	XM:i:0	XO:i:0	XG:i:0	MD:Z:46
HWI-D00405:137:C6DWLANXX:6:2206:2166:55991	0	14671__len__38937	17176	37	46M	*	0	0	TCCGCGTCATATCTCAATGGTGAGAATATTCCATTTCAAAGGAGGA	BBBBBFFFFFFFFFFFFFFFFFFFFFFFFFFFFFFFFFFFFFFFFF	XT:A:U	NM:i:0	X0:i:1	X1:i:0	XM:i:0	XO:i:0	XG:i:0	MD:Z:46
HWI-D00405:137:C6DWLANXX:6:2206:20667:75936	0	14671__len__38937	17176	37	46M	*	0	0	TCCGCGTCATATCTCAATGGTGAGAATATTCCATTTCAAAGGAGGA	BBBBBFFFFFFFFFFFFFFFFFFFFFFFFFFFFFFFFFFBFFFFFF	XT:A:U	NM:i:0	X0:i:1	X1:i:0	XM:i:0	XO:i:0	XG:i:0	MD:Z:46
HWI-D00405:137:C6DWLANXX:6:2207:8055:15959	0	14671__len__38937	17176	37	46M	*	0	0	TCCGCGTCATATCTCAATGGTGAGAATATTCCATTTTAAAGGAGGA	BBBBBFFFFFFFFFFFFFFFFFFFFFFFFFFFFFFFFFFFFFFFFF	XT:A:U	NM:i:1	X0:i:1	X1:i:0	XM:i:1	XO:i:0	XG:i:0	MD:Z:36C9
HWI-D00405:137:C6DWLANXX:6:2207:8663:92371	0	14671__len__38937	17176	37	46M	*	0	0	TCCGCGTCATATCTCAATGGTGAGAATATTCCATTTCAAAGGAGGA	BBBBBFFFFFFFFFFFFFFFFFFFFFFFFFFFFFFFFFFFFFFFFF	XT:A:U	NM:i:0	X0:i:1	X1:i:0	XM:i:0	XO:i:0	XG:i:0	MD:Z:46
HWI-D00405:137:C6DWLANXX:6:2208:9641:48775	0	14671__len__38937	17176	37	46M	*	0	0	TCCGCGTCATATCTCAATGGTGAGAATATTCCCTTTCAAAGGAGGA	<BBB<<<FFBFFFBBFBB//<B<FFFBF/<<////B<//<BBFB<F	XT:A:U	NM:i:1	X0:i:1	X1:i:0	XM:i:1	XO:i:0	XG:i:0	MD:Z:32A13
HWI-D00405:137:C6DWLANXX:6:2208:1805:52719	0	14671__len__38937	17176	37	46M	*	0	0	TCCGCGTCATATCTCAATGGTGAGAATATTCCATTTCAAAGGAGGA	BBBBBFFFFFFFFFFFFFFFFFFFFFFFF/BFFFFFFFFFFFFFFF	XT:A:U	NM:i:0	X0:i:1	X1:i:0	XM:i:0	XO:i:0	XG:i:0	MD:Z:46
HWI-D00405:137:C6DWLANXX:6:2208:6469:64509	0	14671__len__38937	17176	37	46M	*	0	0	TCCGCGTCATATCTCAATGGTGAGAATATTCCATTTCAAAGGAGGA	BBBBBFFFFFFFFFFFFFFFFFFFFFFFFFFFFFFFFFFFFFFFFF	XT:A:U	NM:i:0	X0:i:1	X1:i:0	XM:i:0	XO:i:0	XG:i:0	MD:Z:46
HWI-D00405:137:C6DWLANXX:6:2208:11067:83688	0	14671__len__38937	17176	37	46M	*	0	0	TCCGCGTCATATCTCAATGGTGAGAATATTCCATTTCAAAGGAGGA	BB<BB<<BFFFFFFFFFBFFFFFFBFBFFFFFFFFFFFFFFFFFFF	XT:A:U	NM:i:0	X0:i:1	X1:i:0	XM:i:0	XO:i:0	XG:i:0	MD:Z:46
HWI-D00405:137:C6DWLANXX:6:2208:3132:91348	0	14671__len__38937	17176	37	46M	*	0	0	TCCGCGTCATATCTCAATGGTGAGAATATTCCATTTCAAAGGAGGA	BBBBBFFFFFFBFFFFFFFFFFFFFFFFFFFFFFFFFFFFFFFFFF	XT:A:U	NM:i:0	X0:i:1	X1:i:0	XM:i:0	XO:i:0	XG:i:0	MD:Z:46
HWI-D00405:137:C6DWLANXX:6:2208:3940:99282	0	14671__len__38937	17176	37	46M	*	0	0	TCCGCGTCATATCTCAATGGTGAGAATATTCCATTTCAAAGGAGGA	BBBBBFFFFFFFFFFFFFFFFFFFFFFFFFFFFFFFFFFFFFFFFF	XT:A:U	NM:i:0	X0:i:1	X1:i:0	XM:i:0	XO:i:0	XG:i:0	MD:Z:46
HWI-D00405:137:C6DWLANXX:6:2209:19345:41172	0	14671__len__38937	17176	37	46M	*	0	0	TCCGCGTCATATCTCAATGGTGAGAATATTCCATTTCAAAGGAGGA	BBBBBBBFF<F<FBFFFB/<<BFBFFFFFBFFFFF/F/BFBB/FFF	XT:A:U	NM:i:0	X0:i:1	X1:i:0	XM:i:0	XO:i:0	XG:i:0	MD:Z:46
HWI-D00405:137:C6DWLANXX:6:2209:18103:53764	0	14671__len__38937	17176	37	46M	*	0	0	TCCGCGTCATATCTCAATGGTGAGAATATTCCATTTCAAAGGAGGA	BBBBBFFFFFFFFFFFFFFFFFFFFFFFFFFFFFFFFFFFFFFFFF	XT:A:U	NM:i:0	X0:i:1	X1:i:0	XM:i:0	XO:i:0	XG:i:0	MD:Z:46
HWI-D00405:137:C6DWLANXX:6:2209:15309:79926	0	14671__len__38937	17176	37	46M	*	0	0	TCCGCGTCATATCTCAATGGTGAGAATATTCCATTTCAAAGGAGGA	/<<BBFFFFFFFFFFFBFBFFFFFBFFFFFFFFFFFFFFFFFFFBF	XT:A:U	NM:i:0	X0:i:1	X1:i:0	XM:i:0	XO:i:0	XG:i:0	MD:Z:46
HWI-D00405:137:C6DWLANXX:6:2210:15484:26836	0	14671__len__38937	17176	37	46M	*	0	0	TCCGCGTCATATCTCAATGGTGAGAATATTCCATTTCAAAGGAGGA	BBBBBFFFFFFFFFFFFFFFFFFFFFFFFFFFFFFFFFFFFFFFFF	XT:A:U	NM:i:0	X0:i:1	X1:i:0	XM:i:0	XO:i:0	XG:i:0	MD:Z:46
HWI-D00405:137:C6DWLANXX:6:2210:6142:60996	0	14671__len__38937	17176	37	46M	*	0	0	TCCGCGTCATATCTCAATGGTGAGAATATTCCATTTCAAAGGAGGA	BBBBBFFFFFFFFFFFFFFFFFFFFFFFFFFFFFFFFFFFFFFFFF	XT:A:U	NM:i:0	X0:i:1	X1:i:0	XM:i:0	XO:i:0	XG:i:0	MD:Z:46
HWI-D00405:137:C6DWLANXX:6:2210:20562:72602	0	14671__len__38937	17176	37	46M	*	0	0	TCCGCGTCATATCTCAATGGTGAGAATATTCCATTTCAAAGGAGGA	BBBBBFFFFFFFFFFFFFFFFFFFFFBFFBFFFFFFFFFBFFFFFB	XT:A:U	NM:i:0	X0:i:1	X1:i:0	XM:i:0	XO:i:0	XG:i:0	MD:Z:46
HWI-D00405:137:C6DWLANXX:6:2210:14420:88090	0	14671__len__38937	17176	37	46M	*	0	0	TCCGCGTCATATCTCAATGGTGAGAATATTCCATTTCAAAGGAGGA	BB<BBFFFFFFFFFFFFFFFFFFFFFFFFFFFFFFFFFFFFFFFFF	XT:A:U	NM:i:0	X0:i:1	X1:i:0	XM:i:0	XO:i:0	XG:i:0	MD:Z:46
HWI-D00405:137:C6DWLANXX:6:2210:8228:98221	0	14671__len__38937	17176	37	46M	*	0	0	TCCGCGTCATATCTCAATGGTGAGAATATTCCATTTCAAAGGAGGA	BBBBBBFFFFFFFFFFBFBFFFFFFFFFFFFFFFFFFFFFFFFFFF	XT:A:U	NM:i:0	X0:i:1	X1:i:0	XM:i:0	XO:i:0	XG:i:0	MD:Z:46
HWI-D00405:137:C6DWLANXX:6:2211:5408:7379	0	14671__len__38937	17176	37	46M	*	0	0	TCCGCGTCATATCTCAATGGTGAGAATATTCCATTTCAAAGGAGGA	BBBBBFFFFFFFFFFFFFFFFFFFFFFFFFFFFFFFFFFFFFFFFF	XT:A:U	NM:i:0	X0:i:1	X1:i:0	XM:i:0	XO:i:0	XG:i:0	MD:Z:46
HWI-D00405:137:C6DWLANXX:6:2211:6497:9253	0	14671__len__38937	17176	37	46M	*	0	0	TCCGCGTCATATCTCAATGGTGAGAATATTCCATTTCAAAGGAGGA	BBBB<<F<F//FFB/</<F<<F/<</<FBBFB<</F<<F/<<<FF<	XT:A:U	NM:i:0	X0:i:1	X1:i:0	XM:i:0	XO:i:0	XG:i:0	MD:Z:46
HWI-D00405:137:C6DWLANXX:6:2211:4224:32752	0	14671__len__38937	17176	37	46M	*	0	0	TCCGCGTCATATCTCAATGGTGAGAATATTCCATTTCAAAGGAGGA	BBBBBF/FFFF/FB<<//BFFFFF<FFFFFF/F/<//FB<FFF/7/	XT:A:U	NM:i:0	X0:i:1	X1:i:0	XM:i:0	XO:i:0	XG:i:0	MD:Z:46
HWI-D00405:137:C6DWLANXX:6:2212:9527:11445	0	14671__len__38937	17176	37	46M	*	0	0	TCCGCGTCATATCTCAATGGTGAGAATATTCCATTTCAAAGGAGGA	BBBBBFFFFFFBFFFFFFFFFFFFFFFFBFFFFFFFFFFFFFFFFF	XT:A:U	NM:i:0	X0:i:1	X1:i:0	XM:i:0	XO:i:0	XG:i:0	MD:Z:46
HWI-D00405:137:C6DWLANXX:6:2213:15808:52919	0	14671__len__38937	17176	37	46M	*	0	0	TCCGCGTCATATCTCAATGGTGAGAATATTCCATTTCAAAGGAGGA	</B//<FBFF<F/<<FF<F<FFFBFB/BBFFFFFFFFFFFF<FFFF	XT:A:U	NM:i:0	X0:i:1	X1:i:0	XM:i:0	XO:i:0	XG:i:0	MD:Z:46
HWI-D00405:137:C6DWLANXX:6:2213:19427:94475	0	14671__len__38937	17176	37	46M	*	0	0	TCCGCGTCATATCTCAATGGTGAGAATATTCCATTTCAAAGGAGGA	BBBBBFBFF<FFFFFFFBFFFFFFFFFF<FFFBBFFFFFFFFFFFF	XT:A:U	NM:i:0	X0:i:1	X1:i:0	XM:i:0	XO:i:0	XG:i:0	MD:Z:46
HWI-D00405:137:C6DWLANXX:6:2214:10800:22312	0	14671__len__38937	17176	37	46M	*	0	0	TCCGCGTCATATCTCAATGGTGAGAATATTCCATTTCAAAGGAGGA	BBBBBFBFFFFFFFFFFBFFBFFFFFFFBBFFFBBFFFFFFFFFFF	XT:A:U	NM:i:0	X0:i:1	X1:i:0	XM:i:0	XO:i:0	XG:i:0	MD:Z:46
HWI-D00405:137:C6DWLANXX:6:2214:11871:32701	0	14671__len__38937	17176	37	46M	*	0	0	TCCGCGTCATATCTCAATGGTGAGAATATTCCATTTCAAAGGAGGA	BBBBBFFFFFFFFFFFFFFBFFFFFFFFFFFFFFFFFFFFFFFFF/	XT:A:U	NM:i:0	X0:i:1	X1:i:0	XM:i:0	XO:i:0	XG:i:0	MD:Z:46
HWI-D00405:137:C6DWLANXX:6:2214:6762:38836	0	14671__len__38937	17176	37	46M	*	0	0	TCCGCGTCATATCTCAATGGTGAGAATATTCCATTTCAAAGGAGGA	BBBBBFFFFFFFFFFFFFFFFFFFFFFFFFFFFFFFFFFFFFFFFF	XT:A:U	NM:i:0	X0:i:1	X1:i:0	XM:i:0	XO:i:0	XG:i:0	MD:Z:46
HWI-D00405:137:C6DWLANXX:6:2214:19986:82322	0	14671__len__38937	17176	37	46M	*	0	0	TCCGCGTCATATCTCAATGGTGAGAATATTCCATTTCAAAGGAGGA	BBB<BFFFFFFFFFF<FBB<FFBFFFFBFFFFFFFFFF<FFFFFFF	XT:A:U	NM:i:0	X0:i:1	X1:i:0	XM:i:0	XO:i:0	XG:i:0	MD:Z:46
HWI-D00405:137:C6DWLANXX:6:2215:12665:42297	0	14671__len__38937	17176	37	46M	*	0	0	TCCGCGTCATATCTCAATGGTGAGAATATTCCATTTCAAAGGAGGA	BBBBBFFFFFFFFFFFFFFFFFFFFFFFFFFFFFFFFFFFFFFFFF	XT:A:U	NM:i:0	X0:i:1	X1:i:0	XM:i:0	XO:i:0	XG:i:0	MD:Z:46
HWI-D00405:137:C6DWLANXX:6:2215:16511:69605	0	14671__len__38937	17176	37	46M	*	0	0	TCCGCGTCATATCTCAATGGTGAGAATATTCCATTTCAAAGGAGGA	<BBBBFFFFFFFFFFFFFFFFFFFFFFFFFFFFFFFFFFFFFFFFF	XT:A:U	NM:i:0	X0:i:1	X1:i:0	XM:i:0	XO:i:0	XG:i:0	MD:Z:46
HWI-D00405:137:C6DWLANXX:6:2215:3299:91524	0	14671__len__38937	17176	37	46M	*	0	0	TCCGCGTCATATCTCAATGGTGAGAATATTCCATTTCAAAGGAGGA	BBBBB<</<<F/FFBF<FBFFFFFFFFFFFBFFFBF/<BFFFFFF/	XT:A:U	NM:i:0	X0:i:1	X1:i:0	XM:i:0	XO:i:0	XG:i:0	MD:Z:46
HWI-D00405:137:C6DWLANXX:6:2216:4846:33632	0	14671__len__38937	17176	37	46M	*	0	0	TCCGCGTCATATCTCAATGGTGAGAATATTCCATTTCAAAGGAGGA	BBBBBFF<FFFBFFFFF<<FFF<FFFFFFFFFFF<FFFFFB<<F/F	XT:A:U	NM:i:0	X0:i:1	X1:i:0	XM:i:0	XO:i:0	XG:i:0	MD:Z:46
HWI-D00405:137:C6DWLANXX:6:2216:13866:62021	0	14671__len__38937	17176	37	46M	*	0	0	TCCGCGTCATATCTCAATGGTGAGAATATTCCATTTCAAAGGAGGA	BBBBBF<FFBFFBFB<BFFF<F/B/<FFFFBFFFFFFFFBF/BB77	XT:A:U	NM:i:0	X0:i:1	X1:i:0	XM:i:0	XO:i:0	XG:i:0	MD:Z:46
HWI-D00405:137:C6DWLANXX:6:2216:10479:70743	0	14671__len__38937	17176	37	46M	*	0	0	TCCGCGTCATATCTCAATGGTGAGAATATTCCATTTCAAAGGAGGA	BBBBBFFFFFFFFFFFFFFFFFFFFFFFFFFFFFFFFFFFFFFFFF	XT:A:U	NM:i:0	X0:i:1	X1:i:0	XM:i:0	XO:i:0	XG:i:0	MD:Z:46
HWI-D00405:137:C6DWLANXX:6:2301:17662:15816	0	14671__len__38937	17176	37	46M	*	0	0	TCCGCGTCATATCTCAATGGTGAGAATATTCCATTTCAAAGGAGGA	BBBBBFFFFFFFFFFFFFFFFFFFFFFFFFFFFFFFFFFFFFFFFF	XT:A:U	NM:i:0	X0:i:1	X1:i:0	XM:i:0	XO:i:0	XG:i:0	MD:Z:46
HWI-D00405:137:C6DWLANXX:6:2301:19973:39221	0	14671__len__38937	17176	37	46M	*	0	0	TCCGCGTCATATCTCAATGGTGAGAATATTCCATTTCAAAGGAGGA	BBBBBFFFFFFFFFFFFFFFFFFFFFFFFFFFFFFFFFFFFFFFFF	XT:A:U	NM:i:0	X0:i:1	X1:i:0	XM:i:0	XO:i:0	XG:i:0	MD:Z:46
HWI-D00405:137:C6DWLANXX:6:2302:11054:14851	0	14671__len__38937	17176	37	46M	*	0	0	TCCGCGTCATATCTCAATGGTGAGAATATTCCATTTCAAAGGAGGA	BBBBBBFFFFFFFFFFFFFFFFFFFFFFFFFFFFFFFFFFFFFFFF	XT:A:U	NM:i:0	X0:i:1	X1:i:0	XM:i:0	XO:i:0	XG:i:0	MD:Z:46
HWI-D00405:137:C6DWLANXX:6:2302:18572:42909	0	14671__len__38937	17176	37	46M	*	0	0	TCCGCGTCATATCTCAATGGTGAGAATATTCCATTTCAAAGGAGGA	BBBBBFFBFFFF/<FBFFFFFFFFFFBBFFBFFFFFFFFFFFB/BF	XT:A:U	NM:i:0	X0:i:1	X1:i:0	XM:i:0	XO:i:0	XG:i:0	MD:Z:46
HWI-D00405:137:C6DWLANXX:6:2303:1182:38407	0	14671__len__38937	17176	37	46M	*	0	0	TCCGCGTCATATCTCAATGGTGAGAATATTCAACTTCAAAGGAGGA	BBBBBFFFFFFFFFFBFFFFFFFFFFFFFFF<B/<BFFFFFFFFFF	XT:A:U	NM:i:2	X0:i:1	X1:i:0	XM:i:2	XO:i:0	XG:i:0	MD:Z:31C1T12
HWI-D00405:137:C6DWLANXX:6:2303:9264:49821	0	14671__len__38937	17176	37	46M	*	0	0	TCCGCGTCATATCTCAATGGTGAGAATATTCCATTTCAAAAGAGGA	<</BB<FFFFBFFBFFFFFBF<FFFFFFF<FF/FFFFF<F/</FFB	XT:A:U	NM:i:1	X0:i:1	X1:i:0	XM:i:1	XO:i:0	XG:i:0	MD:Z:40G5
HWI-D00405:137:C6DWLANXX:6:2303:19787:53995	0	14671__len__38937	17176	37	46M	*	0	0	TCCGCGTTATATCTCAATGGTGAGAATATTCCATTTCAAAGGAGGA	<BBBBFF<FFFFFFFFFFFFFFFFFFFFFFFFFFFFFFFFFFFFFF	XT:A:U	NM:i:1	X0:i:1	X1:i:0	XM:i:1	XO:i:0	XG:i:0	MD:Z:7C38
HWI-D00405:137:C6DWLANXX:6:2304:10323:74613	0	14671__len__38937	17176	37	46M	*	0	0	TCCGCGTCATATCTCAATGGTGAGAATATTCCATTTCAAAGGAGGA	BBBBBFFFFFFFFFFFFFFFFFFFFFFFFFFFFFFFFFFFFFFFFF	XT:A:U	NM:i:0	X0:i:1	X1:i:0	XM:i:0	XO:i:0	XG:i:0	MD:Z:46
HWI-D00405:137:C6DWLANXX:6:2305:18092:31351	0	14671__len__38937	17176	37	46M	*	0	0	TCCGCGTCATATCTCAATGGTGAGAATATTCCATTTCAAAGGAGGA	/B/</<FFFFFFFBFFFFFFFFFFFFFFFFFFFFFFFFFFFBFFBF	XT:A:U	NM:i:0	X0:i:1	X1:i:0	XM:i:0	XO:i:0	XG:i:0	MD:Z:46
HWI-D00405:137:C6DWLANXX:6:2305:11589:76688	0	14671__len__38937	17176	37	46M	*	0	0	TCCGCGTCATATCTCAATGGTGAGAATATTCCATTTCAAAGGAGGA	BBBBBBFFFFFFFFFFFFFFFFFFFFFFFFFFFFFFFFFFFFFFFF	XT:A:U	NM:i:0	X0:i:1	X1:i:0	XM:i:0	XO:i:0	XG:i:0	MD:Z:46
HWI-D00405:137:C6DWLANXX:6:2305:7623:77953	0	14671__len__38937	17176	37	46M	*	0	0	TCCGCGTCATATCTCAATGGTGAGAATATTCCATTTCAAAGGAGGA	//BBB<FF<FFFFFF/<FFFFFFFFFFFFFFFFFFFFFFFFFFFF<	XT:A:U	NM:i:0	X0:i:1	X1:i:0	XM:i:0	XO:i:0	XG:i:0	MD:Z:46
HWI-D00405:137:C6DWLANXX:6:2306:4116:25631	0	14671__len__38937	17176	37	46M	*	0	0	TCCGCGTCATATCTCAATGGTGAGAATATTCCATTTCAAAGGAGGA	BBBBBFBFFFFFFFFFFFFFFFFFFFFFFFFFFFFFFFFBFBF/FF	XT:A:U	NM:i:0	X0:i:1	X1:i:0	XM:i:0	XO:i:0	XG:i:0	MD:Z:46
HWI-D00405:137:C6DWLANXX:6:2306:13882:51490	0	14671__len__38937	17176	37	46M	*	0	0	TCCGCGTCATATCTCAATGGTGAGAATATTCCATTTCAAAGGAGGA	BBBBBFFFFFFFFFFFFFFFFFFFFFFFFFFFFFFFFFFFFFFFFF	XT:A:U	NM:i:0	X0:i:1	X1:i:0	XM:i:0	XO:i:0	XG:i:0	MD:Z:46
HWI-D00405:137:C6DWLANXX:6:2306:11275:79235	0	14671__len__38937	17176	37	46M	*	0	0	TCCGCGTCATATCTCAATGGTGAGAATATTCCATTTCAAAGGAGGA	BBBBBFFFFFFFFFFFFFFFFFFFFFFFFFFFFFFFFFFFFFFFFF	XT:A:U	NM:i:0	X0:i:1	X1:i:0	XM:i:0	XO:i:0	XG:i:0	MD:Z:46
HWI-D00405:137:C6DWLANXX:6:2307:15866:6580	0	14671__len__38937	17176	37	46M	*	0	0	TCCGCGTCATATCTCAATGGTGAGAATATTCCATTTCAAAGGAGGA	BBBBBFFFFFFFFFFFFFFFFFFFFFFFFFFFFFFFFFFFFFFFFF	XT:A:U	NM:i:0	X0:i:1	X1:i:0	XM:i:0	XO:i:0	XG:i:0	MD:Z:46
HWI-D00405:137:C6DWLANXX:6:2307:11666:11239	0	14671__len__38937	17176	37	46M	*	0	0	TCCGCGTCATATCTCAATGGTGAGAATATTCCATTTCAAAGGAGGA	BBBBBFFFFFFFFFFFFFFFFFFFFFFFFFFFFFFFFFFFFFFFFF	XT:A:U	NM:i:0	X0:i:1	X1:i:0	XM:i:0	XO:i:0	XG:i:0	MD:Z:46
HWI-D00405:137:C6DWLANXX:6:2307:10856:59273	0	14671__len__38937	17176	37	46M	*	0	0	TCCGCGTCATATCTCAATGGTGAGAATATTCCATTTCAAAGGAGGA	BBBBBFFFFFFFFFFFFFFFFFFFFFFFF/FFFFFFFFFFFFFFFF	XT:A:U	NM:i:0	X0:i:1	X1:i:0	XM:i:0	XO:i:0	XG:i:0	MD:Z:46
HWI-D00405:137:C6DWLANXX:6:2307:4423:64913	0	14671__len__38937	17176	37	46M	*	0	0	TCCGCGTCATATCTCAATGGTGAGAATATTCCATTTCAAAGGAGGA	BBBBBFFFFFFFFFFFFFFFFFFFFFFFFFFFFFFFFFFFFFFFFF	XT:A:U	NM:i:0	X0:i:1	X1:i:0	XM:i:0	XO:i:0	XG:i:0	MD:Z:46
HWI-D00405:137:C6DWLANXX:6:2307:20974:76611	0	14671__len__38937	17176	37	46M	*	0	0	TCCGCGTCATATCTCAATGGTGAGAATATTCCATTTCAAAGGAGGA	BBBBBFFFFFFFFFFFFFFFFFFFFFFFFFFFFFFFFFFFFFFFFF	XT:A:U	NM:i:0	X0:i:1	X1:i:0	XM:i:0	XO:i:0	XG:i:0	MD:Z:46
HWI-D00405:137:C6DWLANXX:6:2307:8151:84302	0	14671__len__38937	17176	37	46M	*	0	0	TCCGCGTCATATCTCAATGGTGAGAATATTCCATTTCAAAGGAGGA	BBBBBBFFFFFFFFFFFFFFFFFFFFFFFFFFFFFFFFFFFFFFFF	XT:A:U	NM:i:0	X0:i:1	X1:i:0	XM:i:0	XO:i:0	XG:i:0	MD:Z:46
HWI-D00405:137:C6DWLANXX:6:2308:14617:38060	0	14671__len__38937	17176	37	46M	*	0	0	TCCGCGTCATATCTCAATGGTGAGAATATTCCATTTCAAAGGAGGA	BBBBBFFFFFFFFFFFFFFFFFFFFFFFFFFFFFFFFFFFFFFFFF	XT:A:U	NM:i:0	X0:i:1	X1:i:0	XM:i:0	XO:i:0	XG:i:0	MD:Z:46
HWI-D00405:137:C6DWLANXX:6:2308:13196:63892	0	14671__len__38937	17176	37	46M	*	0	0	TCCGCGTCATATCTCAATGGTGAGAATATTCCATTTCAAAGGAGGA	BBBBBFFF/BFFFFFFFFFFFFFFFFFFFFFFFFF<FFFFFFFFFF	XT:A:U	NM:i:0	X0:i:1	X1:i:0	XM:i:0	XO:i:0	XG:i:0	MD:Z:46
HWI-D00405:137:C6DWLANXX:6:2308:6318:81907	0	14671__len__38937	17176	37	46M	*	0	0	TCCGCGTCATATCTCAATGGTGAGAATATTCCATTTCAAAGGAGGA	BBBBBFFFFFFFFFFFFFFFFFFFFFFFFFFFFFFFFFFFFFFFFF	XT:A:U	NM:i:0	X0:i:1	X1:i:0	XM:i:0	XO:i:0	XG:i:0	MD:Z:46
HWI-D00405:137:C6DWLANXX:6:2309:4714:38841	0	14671__len__38937	17176	37	46M	*	0	0	TCCGCGTCATATCTCAATGGTGAGAATATTCCATTTCAAAGGAGGA	BBBBBFFFFFFFBFFFFFFFFFFFFFFFFFFFFFFFFFFFFFFFFF	XT:A:U	NM:i:0	X0:i:1	X1:i:0	XM:i:0	XO:i:0	XG:i:0	MD:Z:46
HWI-D00405:137:C6DWLANXX:6:2309:4988:66004	0	14671__len__38937	17176	37	46M	*	0	0	TCCGCGTCATATCTCAATGGTGAGAATATTCCATTTCAAAGGAGGA	BBBBBFFFFFFFFFFFFFFFFFFFFFFFFFFFFFFFFFFFFFFFFF	XT:A:U	NM:i:0	X0:i:1	X1:i:0	XM:i:0	XO:i:0	XG:i:0	MD:Z:46
HWI-D00405:137:C6DWLANXX:6:2309:11658:97052	0	14671__len__38937	17176	37	46M	*	0	0	TCCGCGTCATATCTCAATGGTGAGAATATTCCATTTCAAAGGAGGA	BBBBBFFFFFFFFFFFFFFFFFFFFFFFFFFFFFFFFFFFFFFFFF	XT:A:U	NM:i:0	X0:i:1	X1:i:0	XM:i:0	XO:i:0	XG:i:0	MD:Z:46
HWI-D00405:137:C6DWLANXX:6:2309:1749:97997	0	14671__len__38937	17176	37	46M	*	0	0	TCCGCGTCATATCTCAATGGTGAGAATATTCCATTTCAAAGGAGGA	/BBBBFFFFFFFFFFFFFFFFFFFFFFFFFFFFFFFFF<FFFFFFB	XT:A:U	NM:i:0	X0:i:1	X1:i:0	XM:i:0	XO:i:0	XG:i:0	MD:Z:46
HWI-D00405:137:C6DWLANXX:6:2310:2245:37603	0	14671__len__38937	17176	37	46M	*	0	0	TCCGCGTCATATCTCAATGGTGAGAATATTCCATTTCAAAGGAGGA	/<BBBBBFBFFBFFFFFFFBFFFFFF<FBFFFFF<F<BFF<FFB/<	XT:A:U	NM:i:0	X0:i:1	X1:i:0	XM:i:0	XO:i:0	XG:i:0	MD:Z:46
HWI-D00405:137:C6DWLANXX:6:2310:7411:83810	0	14671__len__38937	17176	37	46M	*	0	0	TCCGCGTCATATCTCAATGGTGAGAATATTCCATTTCAAAGGAGGA	BBBBBFFFFFFFFFFFFFFFFFFFFFFFFFFFFFFFFFFFFFFFFF	XT:A:U	NM:i:0	X0:i:1	X1:i:0	XM:i:0	XO:i:0	XG:i:0	MD:Z:46
HWI-D00405:137:C6DWLANXX:6:2311:12036:9218	0	14671__len__38937	17176	37	46M	*	0	0	TCCGCGTCATATCTCAATGGTGAGAATATTCCATTTCAAAGGAGGA	/BBB<FFBFFFF<FFFFFFFFFFFFBFFFFFBBFFFFFFFBFFFFF	XT:A:U	NM:i:0	X0:i:1	X1:i:0	XM:i:0	XO:i:0	XG:i:0	MD:Z:46
HWI-D00405:137:C6DWLANXX:6:2311:20261:22959	0	14671__len__38937	17176	37	46M	*	0	0	TCCGCGTCATATCTCAATGGTGAGAATATTCCATTTCAAAGGAGGA	BBBBBFFFFFFFFFFFFFFFFFFFFFFFFFFFFFFFFFFFFFFFFF	XT:A:U	NM:i:0	X0:i:1	X1:i:0	XM:i:0	XO:i:0	XG:i:0	MD:Z:46
HWI-D00405:137:C6DWLANXX:6:2311:17434:62519	0	14671__len__38937	17176	37	46M	*	0	0	TCCGCGTCATATCTCAATGGTGAGAATATTCCATTTCAAAGGAGGA	BBBBBFFFFFFFFFFFFFFFFFFFFFFFFFFFFFFFFFFFFFFFFF	XT:A:U	NM:i:0	X0:i:1	X1:i:0	XM:i:0	XO:i:0	XG:i:0	MD:Z:46
HWI-D00405:137:C6DWLANXX:6:2311:19704:76230	0	14671__len__38937	17176	37	46M	*	0	0	TCCGCGTCATATCTCAATGGTGAGAATATTCCATTTCAAAGGAGGA	BBBBBFFFFFFFFFFFFFFFFFFFFFFFFFFFFFFFFFFFFFFFFF	XT:A:U	NM:i:0	X0:i:1	X1:i:0	XM:i:0	XO:i:0	XG:i:0	MD:Z:46
HWI-D00405:137:C6DWLANXX:6:2311:5743:77362	0	14671__len__38937	17176	37	46M	*	0	0	TCCGCGTCATATCTCAATGGTGAGAATATTCCATTTCAAAGGAGGA	BBB//FFFBFFBFBFFFB<BFFFFFFF/BFFFFFFFFFFBF<FFFF	XT:A:U	NM:i:0	X0:i:1	X1:i:0	XM:i:0	XO:i:0	XG:i:0	MD:Z:46
HWI-D00405:137:C6DWLANXX:6:2312:13705:20862	0	14671__len__38937	17176	37	46M	*	0	0	TCCGCGTCATATCTCAATGGTGAGAATATTCCATTTCAAAGGAGGA	BBBBBBFFFFFFF<F<<FFFFFFF/<FFFFFFFFFFFFBFFF<F<7	XT:A:U	NM:i:0	X0:i:1	X1:i:0	XM:i:0	XO:i:0	XG:i:0	MD:Z:46
HWI-D00405:137:C6DWLANXX:6:2312:8702:26650	0	14671__len__38937	17176	37	46M	*	0	0	TCCGCGTCATATCTCAATGGTGAGAATATTCCATTTCAAAGGAGGA	BBB/BBFFFFFFFFFFFFFFFFFFFFFFFFFFFFFFFFFFFFFFFF	XT:A:U	NM:i:0	X0:i:1	X1:i:0	XM:i:0	XO:i:0	XG:i:0	MD:Z:46
HWI-D00405:137:C6DWLANXX:6:2312:14893:30886	0	14671__len__38937	17176	37	46M	*	0	0	TCCGCGTCATATCTCAATGGTGAGAATATTCCATTTCAAAGGAGGA	BBBBBFFFFBFFFFFFFFFFFFFFFFFFFFFFFFFFFFFFFFFFFF	XT:A:U	NM:i:0	X0:i:1	X1:i:0	XM:i:0	XO:i:0	XG:i:0	MD:Z:46
HWI-D00405:137:C6DWLANXX:6:2312:20257:31631	0	14671__len__38937	17176	37	46M	*	0	0	TCCGCGTCATATCTCAATGGTGAGAATATTCCATTTCAAAGGAGGA	BBBBBFFFF<FFFFFFFFFFFFFFFFFFFFFFFFFFFFFFFFFFFF	XT:A:U	NM:i:0	X0:i:1	X1:i:0	XM:i:0	XO:i:0	XG:i:0	MD:Z:46
HWI-D00405:137:C6DWLANXX:6:2312:5797:49639	0	14671__len__38937	17176	37	46M	*	0	0	TCCGCGTCATATCTCAATGGTGAGAATATTCCATTTCAAAGGAGGA	/</B/<FFFFFFFFBFFFFFFFFFFFFFFFFFFFFFFFFFFFFFBF	XT:A:U	NM:i:0	X0:i:1	X1:i:0	XM:i:0	XO:i:0	XG:i:0	MD:Z:46
HWI-D00405:137:C6DWLANXX:6:2312:4900:59683	0	14671__len__38937	17176	37	46M	*	0	0	TCCGCGTCATATCTCAATGGTGAGAATATTCCATTTCAAAGGAGGA	BBBBBFFFFFFFFFFFFFFFFFFFFFFFFFFFFFFFFF<FFFFFBF	XT:A:U	NM:i:0	X0:i:1	X1:i:0	XM:i:0	XO:i:0	XG:i:0	MD:Z:46
HWI-D00405:137:C6DWLANXX:6:2312:17643:74292	0	14671__len__38937	17176	37	46M	*	0	0	TCCGCGTCATATCTCAATGGTGAGAATATTCCATTTCAAAGGAGGA	BBBBBFBFFFBFFFFFFFFF<FFFFF<B<///F/</<FFBF<FFBF	XT:A:U	NM:i:0	X0:i:1	X1:i:0	XM:i:0	XO:i:0	XG:i:0	MD:Z:46
HWI-D00405:137:C6DWLANXX:6:2313:8171:27537	0	14671__len__38937	17176	37	46M	*	0	0	TCCGCGTCATATCTCAATGGTGAGAATATTCCATTTCAAAGGAGGA	BBBBBFFFFFFFFFFFFFFFFFFFFFFFFFFFFFFFFFFFFFFFFF	XT:A:U	NM:i:0	X0:i:1	X1:i:0	XM:i:0	XO:i:0	XG:i:0	MD:Z:46
HWI-D00405:137:C6DWLANXX:6:2313:16412:32017	0	14671__len__38937	17176	37	46M	*	0	0	TCCGCGTCATATCTCAATGGTGAGAATATTCCATTTCAAAGGAGGA	BBB/<<FB<<<FFBFB<F<FFFBF<B<F</<F</////<///F/BB	XT:A:U	NM:i:0	X0:i:1	X1:i:0	XM:i:0	XO:i:0	XG:i:0	MD:Z:46
HWI-D00405:137:C6DWLANXX:6:2313:4821:57718	0	14671__len__38937	17176	37	46M	*	0	0	TCCGCGTCATATCTCAATGGTGAGAATATTCCATTTCAAAGGAGGA	BBBBBFFFFFFFFFFFFFFFFFFFFFFFFFFFFFFFFFFFFFFFFF	XT:A:U	NM:i:0	X0:i:1	X1:i:0	XM:i:0	XO:i:0	XG:i:0	MD:Z:46
HWI-D00405:137:C6DWLANXX:6:2313:2578:57870	0	14671__len__38937	17176	37	46M	*	0	0	TCCGCGTCATATCTCAATGGTGAGAATATTCCATTTCAAAGGAGGA	<BBBBBFFFFFF/<FBFFFFBFFFFFBBFFFFFFF<FFBFF/FFFB	XT:A:U	NM:i:0	X0:i:1	X1:i:0	XM:i:0	XO:i:0	XG:i:0	MD:Z:46
HWI-D00405:137:C6DWLANXX:6:2313:13225:76377	0	14671__len__38937	17176	37	46M	*	0	0	TCCGCGTCATATCTCAATGGTGAGAATATTCCATTTCAAAGGAGGA	BBBBBFFFFFFFFFFFFFFFFFFFFFFFFFFFFFFFFFFFFFFFFF	XT:A:U	NM:i:0	X0:i:1	X1:i:0	XM:i:0	XO:i:0	XG:i:0	MD:Z:46
HWI-D00405:137:C6DWLANXX:6:2313:19592:90585	0	14671__len__38937	17176	37	46M	*	0	0	TCCGCGTCATATCTCAATGGTGAGAATATTCCATTTCAAAGGAGGA	BBBBBFFFFFFFFFFFFFFFFFFFFFBFFFFFFFFFFFFFFFFFFF	XT:A:U	NM:i:0	X0:i:1	X1:i:0	XM:i:0	XO:i:0	XG:i:0	MD:Z:46
HWI-D00405:137:C6DWLANXX:6:2314:3304:32902	0	14671__len__38937	17176	37	46M	*	0	0	TCCGCGTCATATCTCAATGGTGAGAATATTCCATTTCAAAGGAGGA	BB<BBBFFBFFFFFFFBFFFFFFFFFBFFFFFFFFFFF<FFFBF<F	XT:A:U	NM:i:0	X0:i:1	X1:i:0	XM:i:0	XO:i:0	XG:i:0	MD:Z:46
HWI-D00405:137:C6DWLANXX:6:2314:16320:32759	0	14671__len__38937	17176	37	46M	*	0	0	TCCGCGTCATATCTCAATGGTGAGAATATTCCATTTCAAAGGAGGA	BBBBBFFFFFFFFFFFFFFFFFFFFFFFFFFFFFFFFFFFFFFFFF	XT:A:U	NM:i:0	X0:i:1	X1:i:0	XM:i:0	XO:i:0	XG:i:0	MD:Z:46
HWI-D00405:137:C6DWLANXX:6:2314:15220:67540	0	14671__len__38937	17176	37	46M	*	0	0	TCCGCGTCATATCTCAATGGTGAGAATATTCCATTTCAAAGGAGGA	BBBBBFFFFFFFFFFFFFFFFFFFFFFFFFFFFFFFFFFFFFFFFF	XT:A:U	NM:i:0	X0:i:1	X1:i:0	XM:i:0	XO:i:0	XG:i:0	MD:Z:46
HWI-D00405:137:C6DWLANXX:6:2314:16346:97963	0	14671__len__38937	17176	37	46M	*	0	0	TCCGCGTCATATCTCAATGGTGAGAATATTCCATTTCAAAGGAGGA	BB//<<FFFFBFFBFFFFFFFF<FBFFFBFF/FFFFBFFFFFFFFF	XT:A:U	NM:i:0	X0:i:1	X1:i:0	XM:i:0	XO:i:0	XG:i:0	MD:Z:46
HWI-D00405:137:C6DWLANXX:6:2315:20037:15149	0	14671__len__38937	17176	37	46M	*	0	0	TCCGCGTCATATCTCAATGGTGAGAATATTCCATTTCAAAGGAGGA	BBBBBFFFFFFFFFFFFFFFFFFFFF<FFFFFFBFFFFFFFFFFFF	XT:A:U	NM:i:0	X0:i:1	X1:i:0	XM:i:0	XO:i:0	XG:i:0	MD:Z:46
HWI-D00405:137:C6DWLANXX:6:2315:7804:37271	0	14671__len__38937	17176	37	46M	*	0	0	TCCGCGTCATATCTCAATGGTGAGAATATTCCATTTCAAAGGAGGA	BBBBBFFFFFFFFFFFFFFFFFFFFFFFFFFFFFFFFFFFFFFFFF	XT:A:U	NM:i:0	X0:i:1	X1:i:0	XM:i:0	XO:i:0	XG:i:0	MD:Z:46
HWI-D00405:137:C6DWLANXX:6:2315:15982:72161	0	14671__len__38937	17176	37	46M	*	0	0	TCCGCGTCATATCTCAATGGTGAGAATATTCCATTTCAAAGGAGGA	BBBBBFFFFFFFFFFFFFFFFFFFFFFFFFFFFFFFFFFFFFFFFF	XT:A:U	NM:i:0	X0:i:1	X1:i:0	XM:i:0	XO:i:0	XG:i:0	MD:Z:46
HWI-D00405:137:C6DWLANXX:6:2315:17448:78737	0	14671__len__38937	17176	37	46M	*	0	0	TCCGCGTCATATCTCAATGGTGAGAATATTCCATTTCAAAGGAGGA	BBBBBFFFFFFFFFFFFFFFFFFFFFBFFFFFFFFBFFFFFFFFFF	XT:A:U	NM:i:0	X0:i:1	X1:i:0	XM:i:0	XO:i:0	XG:i:0	MD:Z:46
HWI-D00405:137:C6DWLANXX:6:2315:17599:93850	0	14671__len__38937	17176	37	46M	*	0	0	TCCGCGTCATATCTCAATGGTGAGAATATTCCATTTCAAAGGAGGA	BBBB<<<FFFBFBB//B<F<FBFFFFFBBFFFFFFFFFFFBFFB<F	XT:A:U	NM:i:0	X0:i:1	X1:i:0	XM:i:0	XO:i:0	XG:i:0	MD:Z:46
HWI-D00405:137:C6DWLANXX:6:2316:17069:48666	0	14671__len__38937	17176	37	46M	*	0	0	TCCGCGTCATATCTCAATGGTGAGAATATTCCATTTCAAAGGAGGA	BBBBBFFFFFFFFFF<FFFBBF/B//F<F/BFFFFFFFFFFFFFFF	XT:A:U	NM:i:0	X0:i:1	X1:i:0	XM:i:0	XO:i:0	XG:i:0	MD:Z:46
HWI-D00405:137:C6DWLANXX:6:2316:4725:52963	0	14671__len__38937	17176	37	46M	*	0	0	TCCGCGTCATATCTCAATGGTGAGAATATTCCATTTCAAAGGAGGA	BBBBBFFFFFFFFFFFFFFFFFFFFFFFFFFFFFFFFFFFFFFFFF	XT:A:U	NM:i:0	X0:i:1	X1:i:0	XM:i:0	XO:i:0	XG:i:0	MD:Z:46
HWI-D00405:137:C6DWLANXX:6:2316:3877:53845	0	14671__len__38937	17176	37	46M	*	0	0	TCCGCGTCATATCTCAATGGTGAGAATATTCCATTTCAAAGGAGGA	BBBBBFFFFFFFFFFFFFFFFFFFFFFFFFFFFFFFFFFFFFFFFF	XT:A:U	NM:i:0	X0:i:1	X1:i:0	XM:i:0	XO:i:0	XG:i:0	MD:Z:46
HWI-D00405:137:C6DWLANXX:6:2316:18612:68446	0	14671__len__38937	17176	37	46M	*	0	0	TCCGCGTCATATCTCAATGGTGAGAATATTCCATTTCAAAGGAGGA	BBBBBFFFFFFFFFFFFFFFFFFFFFFFFFFFFFFFFFFFFFFFFF	XT:A:U	NM:i:0	X0:i:1	X1:i:0	XM:i:0	XO:i:0	XG:i:0	MD:Z:46
HWI-D00405:137:C6DWLANXX:6:1106:14305:21569	0	14671__len__38937	17176	37	47M	*	0	0	TCCGCGTCATATCTCAATGGTGAGAATATTCCATTTCAAAGGAGGAA	BBBBBFFFFFFFFFFFFFFFFFFFFFFFFFFFFFFFFFFFFFFFFFF	XT:A:U	NM:i:0	X0:i:1	X1:i:0	XM:i:0	XO:i:0	XG:i:0	MD:Z:47
HWI-D00405:137:C6DWLANXX:6:1107:10765:32018	0	14671__len__38937	17176	37	47M	*	0	0	TCCGCGTCATATCTCAATGGTGAGAATATTCCATTTCAAAGGAGGAA	BBBBBFFFFBFFFFB<//<<<FF/<BFFFFFB/<<FFF/F//<<///	XT:A:U	NM:i:0	X0:i:1	X1:i:0	XM:i:0	XO:i:0	XG:i:0	MD:Z:47
HWI-D00405:137:C6DWLANXX:6:1111:1153:88305	16	14671__len__38937	36813	37	47M	*	0	0	GTTGGTGTAAGGGTCAATCCATAGTTAAAGTCTTCTCCAGTCTAGTG	FFFFFFFFFFFFFFFBFFFFFFFFFFFFFFFFFFFBFFFFFFBBBBB	XT:A:U	NM:i:0	X0:i:1	X1:i:0	XM:i:0	XO:i:0	XG:i:0	MD:Z:47
HWI-D00405:137:C6DWLANXX:6:1112:7982:74585	16	14671__len__38937	33956	37	47M	*	0	0	AGGGTAAAGTACTACCAAATTCTACATTGAATGTATGGTCTAATTCG	FFFFFFFFFFFFFFFFFFFFFFFFFFFFFFFFFFFFFFFFFBBBBBB	XT:A:U	NM:i:0	X0:i:1	X1:i:0	XM:i:0	XO:i:0	XG:i:0	MD:Z:47
HWI-D00405:137:C6DWLANXX:6:1115:13122:22742	0	14671__len__38937	17176	37	47M	*	0	0	TCCGCGTCATATCTCAATGGTGAGAATATTCCATTTCAAAGGAGGAA	BBBBB<FFFF/FFFBFFFFBFFFFFFFFFFFFFFFFFFFFBFFBFFF	XT:A:U	NM:i:0	X0:i:1	X1:i:0	XM:i:0	XO:i:0	XG:i:0	MD:Z:47
HWI-D00405:137:C6DWLANXX:6:1115:5861:31309	0	14671__len__38937	17176	37	47M	*	0	0	TCCGCGTCATATCTCAATGGTGAGAATATTCCATTTCAAAGGAGGAA	BBBBBFFFFFFFFFFFFFFFFFFFFFFFFFFFFFFFFFFFFFFFFFF	XT:A:U	NM:i:0	X0:i:1	X1:i:0	XM:i:0	XO:i:0	XG:i:0	MD:Z:47
HWI-D00405:137:C6DWLANXX:6:1115:1824:80826	0	14671__len__38937	17176	37	47M	*	0	0	TCCGCGTCATATCTCAATGGTGAGAATATTCCATTTCAAAGGAGGAA	BBBBBFFFFFFFFFFBFFFFF<BFFFFFFFFFFFFFFFFF/FB/FFF	XT:A:U	NM:i:0	X0:i:1	X1:i:0	XM:i:0	XO:i:0	XG:i:0	MD:Z:47
HWI-D00405:137:C6DWLANXX:6:1201:18355:73594	0	14671__len__38937	17176	37	47M	*	0	0	TCCGCGTCATATCTCAATGGTGAGAATATTCCATTTCAAAGGAGGAA	B<B<BFFFFFFFFFFFFFFFFFFFFFFFFFFFFFFFFFF/<BBFBF/	XT:A:U	NM:i:0	X0:i:1	X1:i:0	XM:i:0	XO:i:0	XG:i:0	MD:Z:47
HWI-D00405:137:C6DWLANXX:6:1205:14391:31728	0	14671__len__38937	17176	37	47M	*	0	0	TCCGCGTCATATCTCAATGGTGAGAATATTCCATTTCAAAGGAGGAA	BBBBBFFFFFFFFFFFFFFFFFFFFFFFFFFFFFFFFFFFFFFFFFF	XT:A:U	NM:i:0	X0:i:1	X1:i:0	XM:i:0	XO:i:0	XG:i:0	MD:Z:47
HWI-D00405:137:C6DWLANXX:6:1205:1955:62671	16	14671__len__38937	34134	23	47M	*	0	0	AACAGGTGCAATTGTTCTATCCTCACTATCAATATCTAAGCTTTCAA	FFFFFFFFFFFFFFFFFFFFFFBFFFFFFFFFFFFFFF<FFFBBBBB	XT:A:U	NM:i:0	X0:i:1	X1:i:1	XM:i:0	XO:i:0	XG:i:0	MD:Z:47	XA:Z:6848__len__18101,+4671,47M,1;
HWI-D00405:137:C6DWLANXX:6:1205:6170:66970	0	14671__len__38937	17176	37	47M	*	0	0	TCCGCGTCATATCTCAATGGTGAGAATATTCCATTTCAAAGGAGGAA	BBBB<FFFFFFFFFFFFFF<FFFFFFFBFFFFF<FFFFF/FF<BFBF	XT:A:U	NM:i:0	X0:i:1	X1:i:0	XM:i:0	XO:i:0	XG:i:0	MD:Z:47
HWI-D00405:137:C6DWLANXX:6:1209:16514:98229	0	14671__len__38937	17176	37	47M	*	0	0	TCCGCGTCATATCTCAATGGTGAGAATATTCCATTTCAAAGGAGGAA	B///BFFFFFFFFFFFFFFFFFFFFFFFFFFFFFFFFFBFFFFF/FF	XT:A:U	NM:i:0	X0:i:1	X1:i:0	XM:i:0	XO:i:0	XG:i:0	MD:Z:47
HWI-D00405:137:C6DWLANXX:6:1210:16089:6028	0	14671__len__38937	17176	37	47M	*	0	0	TCCGCGTCATATCTCAATGGTGAGAATATTCCATTTCAAAGGAGGAA	BBBBBFFFFFFFFFFFFFFFFFFFFFFFFFFFFFFFFFFFFFFFFFF	XT:A:U	NM:i:0	X0:i:1	X1:i:0	XM:i:0	XO:i:0	XG:i:0	MD:Z:47
HWI-D00405:137:C6DWLANXX:6:1210:6781:45672	0	14671__len__38937	17176	37	47M	*	0	0	TCCGCGTCATATCTCAATGGTGAGAATATTCCATTTCAAAGGAGGAA	BBBBBFFFFFFFFFFFFFFFFFFFFFFFFFFFFFFFFFFFFFFFFFF	XT:A:U	NM:i:0	X0:i:1	X1:i:0	XM:i:0	XO:i:0	XG:i:0	MD:Z:47
HWI-D00405:137:C6DWLANXX:6:1214:12686:18151	0	14671__len__38937	17176	37	47M	*	0	0	TCCGCGTCATATCTCAATGGTGAGAATATTCCATTTCAAAGGAGGAA	BBBBBFFBFFFFFFFFFFFFFFFFFFFFFFFFFFFFFFFFFFFFFFF	XT:A:U	NM:i:0	X0:i:1	X1:i:0	XM:i:0	XO:i:0	XG:i:0	MD:Z:47
HWI-D00405:137:C6DWLANXX:6:1214:3665:89183	16	14671__len__38937	33028	37	47M	*	0	0	CACTAATATTACTACGTATACCCAAATGAATTCAATTGAGGTCGTTC	FFFFFFFFFFFFFFFFFFFFFFFFFFFFFFFFFFFFFFFFFFBBBBB	XT:A:U	NM:i:0	X0:i:1	X1:i:0	XM:i:0	XO:i:0	XG:i:0	MD:Z:47
HWI-D00405:137:C6DWLANXX:6:1215:17471:75492	0	14671__len__38937	17176	37	47M	*	0	0	TCCGCGTCATATCTCAATGGTGAGAATATTCCATTTCAAAGGAGGAA	BBB/BBFFFBFFFFFFFFF/BFF<FFFB/BB/FFBFFFFF<BFBB/F	XT:A:U	NM:i:0	X0:i:1	X1:i:0	XM:i:0	XO:i:0	XG:i:0	MD:Z:47
HWI-D00405:137:C6DWLANXX:6:1215:12705:77149	0	14671__len__38937	17176	37	47M	*	0	0	TCCGCGTCATATCTCAATGGTGAGAATATTCCATTTCAAAGGAGGAA	BBBBBFFFFFFFFFFFFFFFFFFFFFFFFFFFFFFFFFFFFFFFFFF	XT:A:U	NM:i:0	X0:i:1	X1:i:0	XM:i:0	XO:i:0	XG:i:0	MD:Z:47
HWI-D00405:137:C6DWLANXX:6:1216:6521:59541	0	14671__len__38937	17176	37	47M	*	0	0	TCCGCGTCATATCTCAATGGTGAGAATATTCCATTTCAAAGGAGGAA	BBBBBBFFFF//FFFFFFF/F/</FFFFB/B<<B<FFFFBFFBF<FF	XT:A:U	NM:i:0	X0:i:1	X1:i:0	XM:i:0	XO:i:0	XG:i:0	MD:Z:47
HWI-D00405:137:C6DWLANXX:6:1301:12004:18813	0	14671__len__38937	17176	37	47M	*	0	0	TCCGCGTCATATCTCAATGGTGAGAATATTCCATTTCAAAGGAGGAA	BBBBBFFFFFFFFFFFFFFFFFFFFFFFFFFFFFFFFFFFFFFFFFF	XT:A:U	NM:i:0	X0:i:1	X1:i:0	XM:i:0	XO:i:0	XG:i:0	MD:Z:47
HWI-D00405:137:C6DWLANXX:6:1301:11401:27230	0	14671__len__38937	17176	37	47M	*	0	0	TCCGCGTCATATCTCAATGGTGAGAATATTCCATTTCAAAGGAGGAA	BBBBBFFFFFFFFFFFFFFFFFFFFFFFFFFFFFFFFFFFFFFFFFF	XT:A:U	NM:i:0	X0:i:1	X1:i:0	XM:i:0	XO:i:0	XG:i:0	MD:Z:47
HWI-D00405:137:C6DWLANXX:6:1301:1389:89069	0	14671__len__38937	17210	37	47M	*	0	0	TTCAAAGGAGGAAAAAATCGCTGGGTTCGACTCCCAGGCGCGGACCC	BBBBBFFFFFFFFFFFFFFFFFFFFFFFFFFFFFFFFFFFFFFFFFF	XT:A:U	NM:i:2	X0:i:1	X1:i:0	XM:i:2	XO:i:0	XG:i:0	MD:Z:45T0T0
HWI-D00405:137:C6DWLANXX:6:1304:5792:80437	0	14671__len__38937	17176	37	47M	*	0	0	TCCGCGTCATATCTCAATGGTGAGAATATTCCATTTCAAAGGAGGAA	BBB/<FBBFFFFFFB/BFF/F/F<BFFFFFFBFFFBFFFFFFFBFFF	XT:A:U	NM:i:0	X0:i:1	X1:i:0	XM:i:0	XO:i:0	XG:i:0	MD:Z:47
HWI-D00405:137:C6DWLANXX:6:1305:12858:55361	0	14671__len__38937	17176	37	47M	*	0	0	TCCGCGTCATATCTCAATGGTGAGAATATTCCATTTCAAAGGAGGAA	BBBBBBFFFFFFFB/BF<FFFFFFFFFFFFFFFFFBFF//FF//FFF	XT:A:U	NM:i:0	X0:i:1	X1:i:0	XM:i:0	XO:i:0	XG:i:0	MD:Z:47
HWI-D00405:137:C6DWLANXX:6:1307:9019:32482	0	14671__len__38937	17176	37	47M	*	0	0	TCCGCGTCATATCTCAATGGTGAGAATATTCCATTTCAAAGGAGGAA	BBBBBFFFFFFFFFFFFFFFFFFFFFFFFFFFFFFFFFFFFFFFFFF	XT:A:U	NM:i:0	X0:i:1	X1:i:0	XM:i:0	XO:i:0	XG:i:0	MD:Z:47
HWI-D00405:137:C6DWLANXX:6:1307:10190:33766	0	14671__len__38937	17176	37	47M	*	0	0	TCCGCGTCATATCTCAATGGTGAGAATATTCCATTTCAAAGGAGGAA	BBB//<FFFFBFFFF/FFB/<BFFFFFFFFFFFFFBFBFFBFB/</<	XT:A:U	NM:i:0	X0:i:1	X1:i:0	XM:i:0	XO:i:0	XG:i:0	MD:Z:47
HWI-D00405:137:C6DWLANXX:6:1308:17302:26866	0	14671__len__38937	17176	37	47M	*	0	0	TCCGCGTCATATCTCAATGGTGAGAATATTCCATTTCAAAGGAGGAA	BBBBBFFFFFFFFFFFFFFFFFFFFFFFFFFFFFFFFFFFFFFFFFF	XT:A:U	NM:i:0	X0:i:1	X1:i:0	XM:i:0	XO:i:0	XG:i:0	MD:Z:47
HWI-D00405:137:C6DWLANXX:6:1308:7497:41192	0	14671__len__38937	17176	37	47M	*	0	0	TCCGCGTCATATCTCAATGGTGAGAATATTCCATTTCAAAGGAGGAA	BBBBBFFFFFFFFFFFFFFFFBFFFFFFFFFFFFFFFFBFF<FFFFF	XT:A:U	NM:i:0	X0:i:1	X1:i:0	XM:i:0	XO:i:0	XG:i:0	MD:Z:47
HWI-D00405:137:C6DWLANXX:6:1312:10779:87177	0	14671__len__38937	17176	37	47M	*	0	0	TCCGCGTCATATCTCAATGGTGAGAATATTCCATTTCAAAGGAGGAA	BB<BBFFFFFFFFFFFFFFFFFFFBBFFFFFFBFFFFFBFFFFFF/B	XT:A:U	NM:i:0	X0:i:1	X1:i:0	XM:i:0	XO:i:0	XG:i:0	MD:Z:47
HWI-D00405:137:C6DWLANXX:6:1314:11066:14185	0	14671__len__38937	17176	37	47M	*	0	0	TCCGCGTCATATCTCAATGGTGAGAATATTCCATTTCAAAGGAGGAA	BBBBBFFFFFFFFFFFFFFFFFFFFFFFFFFFFFFFFFFFFFFFFFF	XT:A:U	NM:i:0	X0:i:1	X1:i:0	XM:i:0	XO:i:0	XG:i:0	MD:Z:47
HWI-D00405:137:C6DWLANXX:6:1314:12666:72830	0	14671__len__38937	17176	37	47M	*	0	0	TCCGCGTCATATCTCAATGGTGAGAATATTCCATTTCAAAGGAGGAA	BBBBBFFFFFFFFFFFFFFFFFFFFFFFFFFFFFFFFFFFFFFFBFF	XT:A:U	NM:i:0	X0:i:1	X1:i:0	XM:i:0	XO:i:0	XG:i:0	MD:Z:47
HWI-D00405:137:C6DWLANXX:6:1316:12796:11179	0	14671__len__38937	17176	37	47M	*	0	0	TCCGCGTCATATCTCAATGGTGAGAATATTCCATTTCAAAGGAGGAA	BBBBBFFFFFFFFFFFFFFFFFFFFFFFFFFFFFFFFFFFFFFFFFF	XT:A:U	NM:i:0	X0:i:1	X1:i:0	XM:i:0	XO:i:0	XG:i:0	MD:Z:47
HWI-D00405:137:C6DWLANXX:6:1316:11205:47821	0	14671__len__38937	17176	37	47M	*	0	0	TCCGCGTCATATCTCAATGGTGAGAATATTCCATTTCAAAGGAGGAA	BBBBBFFFFFFFFFFFFFFFFFFFFFFFFFFFFFFFFFFFFFFFFFF	XT:A:U	NM:i:0	X0:i:1	X1:i:0	XM:i:0	XO:i:0	XG:i:0	MD:Z:47
HWI-D00405:137:C6DWLANXX:6:1316:10809:87423	0	14671__len__38937	17176	37	47M	*	0	0	TCCGCGTCATATCTCAATGGTGAGAATATTCCATTTCAAAGGAGGAA	<BBB/FFFFFFFFFFFFFFFFFFFFFFFFFFFFFFFFFFFFFFFFFF	XT:A:U	NM:i:0	X0:i:1	X1:i:0	XM:i:0	XO:i:0	XG:i:0	MD:Z:47
HWI-D00405:137:C6DWLANXX:6:2103:7069:91373	0	14671__len__38937	17176	37	47M	*	0	0	TCCGCGTCATATCTCAATGGTGAGAATATTCCATTTCAAAGGAGGAA	BBBBBFFFF<FFFFFFFFFFFFFFFFFFFFFFFFFFFFFFFFFFFFF	XT:A:U	NM:i:0	X0:i:1	X1:i:0	XM:i:0	XO:i:0	XG:i:0	MD:Z:47
HWI-D00405:137:C6DWLANXX:6:2106:18639:51773	0	14671__len__38937	17176	37	47M	*	0	0	TCCGCGTCATATCTCAATGGTGAGAATATTCCATTTCAAAGGAGGAA	BBBBBFFFFFFFFFFFFFFFFFFFFFFFFFFFFFFFFFFFFFFFFFF	XT:A:U	NM:i:0	X0:i:1	X1:i:0	XM:i:0	XO:i:0	XG:i:0	MD:Z:47
HWI-D00405:137:C6DWLANXX:6:2107:7017:97872	0	14671__len__38937	28721	37	47M	*	0	0	AATTGACTGCAAAACTACAAGAAGTTATAAGTTAGAAAATCCTATGG	BBBBBFFFFFFFFFFFFFFFFFFFFFFFFFFFFFFFFFFFFFFFFFF	XT:A:U	NM:i:0	X0:i:1	X1:i:0	XM:i:0	XO:i:0	XG:i:0	MD:Z:47
HWI-D00405:137:C6DWLANXX:6:2110:4392:63866	0	14671__len__38937	17176	37	47M	*	0	0	TCCGCGTCATATCTCAATGGTGAGAATATTCCATTTCAAAGGAGGAA	BBBBBFFFFBFFFFFFF</<FFFFFFFFFFFFFFFFFFFFFFFFBFF	XT:A:U	NM:i:0	X0:i:1	X1:i:0	XM:i:0	XO:i:0	XG:i:0	MD:Z:47
HWI-D00405:137:C6DWLANXX:6:2112:5887:4519	0	14671__len__38937	17176	37	47M	*	0	0	TCCGCGTCATATCTCAATGGTGAGAATATTCCATTTCAAAGGAGGAA	BBBBBFFFFFFFFFFFFBFFFFFFFBFFFBFFFFFF<FFFFFFFFBF	XT:A:U	NM:i:0	X0:i:1	X1:i:0	XM:i:0	XO:i:0	XG:i:0	MD:Z:47
HWI-D00405:137:C6DWLANXX:6:2116:14902:34956	0	14671__len__38937	17176	37	47M	*	0	0	TCCGCGTCATATCTCAATGGTGAGAATATTCCATTTCAAAGGAGGAA	BBB<BBFFFFFFF/B<<<<<F//<//F<<FFFFFF/FFFFFBBBBBF	XT:A:U	NM:i:0	X0:i:1	X1:i:0	XM:i:0	XO:i:0	XG:i:0	MD:Z:47
HWI-D00405:137:C6DWLANXX:6:2201:13971:9386	0	14671__len__38937	17176	37	47M	*	0	0	TCCGCGTCATATCTCAATGGTGAGAATATTCCATTTCAAAGGAGGAA	/</B/<F<FFFFBF<BFFBBF<F/FFFBFF/BF<BF/B<F/<FFFFF	XT:A:U	NM:i:0	X0:i:1	X1:i:0	XM:i:0	XO:i:0	XG:i:0	MD:Z:47
HWI-D00405:137:C6DWLANXX:6:2201:14408:43318	0	14671__len__38937	17176	37	47M	*	0	0	TCCGCGTCATATCTCAATGGTGAGAATATTCCATTTCAAAGGAGGAA	BBBBBFFFFFFFFFFFFBFFFFFFFFFFFFFFFFFFFFFFFFFFFFF	XT:A:U	NM:i:0	X0:i:1	X1:i:0	XM:i:0	XO:i:0	XG:i:0	MD:Z:47
HWI-D00405:137:C6DWLANXX:6:2202:6551:37499	0	14671__len__38937	17176	37	47M	*	0	0	TCCGCGTCATATCTCAATGGTGAGAATATTCCATTTCAAAGGAGGAA	BBBBBF<FFFFFFFFFFFFFFFFFFFFFFFFFFFFFFFFFFFFFFFF	XT:A:U	NM:i:0	X0:i:1	X1:i:0	XM:i:0	XO:i:0	XG:i:0	MD:Z:47
HWI-D00405:137:C6DWLANXX:6:2202:7956:37448	0	14671__len__38937	17176	37	47M	*	0	0	TCCGCGTCATATCTCAATGGTGAGAATATTCCATTTCAAAGGAGGAA	B/BBBFFFFFFFFFFFFFF<FFFFFFFFFFFFFFFFFFFFFF<FFFF	XT:A:U	NM:i:0	X0:i:1	X1:i:0	XM:i:0	XO:i:0	XG:i:0	MD:Z:47
HWI-D00405:137:C6DWLANXX:6:2202:4500:99652	0	14671__len__38937	17176	37	47M	*	0	0	TCCGCGTCATATCTCAATGGTGAGAATATTCCATTTCAAAGGAGGAA	BBBBBFFFFFFFFFFFFFFFFFFFFFFFFFFFFBFFFFFFFFFFFFF	XT:A:U	NM:i:0	X0:i:1	X1:i:0	XM:i:0	XO:i:0	XG:i:0	MD:Z:47
HWI-D00405:137:C6DWLANXX:6:2205:17927:11887	0	14671__len__38937	17176	37	47M	*	0	0	TCCGCGTCATATCTCAATGGTGAGAATATTCCATTTCAAAGGAGGAA	BBBBBFFFFFFFFFFFFFFFFFFFFFFFFFFFFFFFFFFFFFFFFFF	XT:A:U	NM:i:0	X0:i:1	X1:i:0	XM:i:0	XO:i:0	XG:i:0	MD:Z:47
HWI-D00405:137:C6DWLANXX:6:2210:2345:87849	0	14671__len__38937	17176	37	47M	*	0	0	TCCGCGTCATATCTCAATGGTGAGAATATTCCATTTCAAAGGAGGAA	BBBBBB<BFFFFFFFFFFBFFFFFFFFFFFFFFFFFFFFFFFFFBB<	XT:A:U	NM:i:0	X0:i:1	X1:i:0	XM:i:0	XO:i:0	XG:i:0	MD:Z:47
HWI-D00405:137:C6DWLANXX:6:2305:11155:87286	16	14671__len__38937	36682	37	47M	*	0	0	AGATCTCTGTCAGTAATACTAGGCAGTATACTCGGGTCAGGGTCTAC	FFFFFFFFFFFFFFBFFFFFFFFFFFFFFFFFFFFFFFFFFFBBBBB	XT:A:U	NM:i:0	X0:i:1	X1:i:0	XM:i:0	XO:i:0	XG:i:0	MD:Z:47
HWI-D00405:137:C6DWLANXX:6:2309:18345:48201	0	14671__len__38937	17176	37	47M	*	0	0	TCCGCGTCATATCTCAATGGTGAGAATATTCCATTTCAAAGGAGGAA	BBBBBFFFFFFFFFFFFFFFFFFFFFFFFFFFFFFFFFFFFFFFFFF	XT:A:U	NM:i:0	X0:i:1	X1:i:0	XM:i:0	XO:i:0	XG:i:0	MD:Z:47
HWI-D00405:137:C6DWLANXX:6:2311:18717:17635	0	14671__len__38937	17176	37	47M	*	0	0	TCCGCGTCATATCTCAATGGTGAGAATATTCCATTTCAAAGGAGGAA	BBBBBFFFFFFFFFFFFFFFFFFFFFFFFFFFFFFFFFFFFFFFFFF	XT:A:U	NM:i:0	X0:i:1	X1:i:0	XM:i:0	XO:i:0	XG:i:0	MD:Z:47
HWI-D00405:137:C6DWLANXX:6:2313:2808:30755	0	14671__len__38937	26252	37	47M	*	0	0	AATAAAAATTAGAAAGAGAGAAGGAAAAATAGCCGAAAAGAATTAAG	BBBBBFFFFFFFFFFFFFFFFFFFFFFFFBFFFFFFFFFFFFFFFFF	XT:A:U	NM:i:1	X0:i:1	X1:i:0	XM:i:1	XO:i:0	XG:i:0	MD:Z:33T13
HWI-D00405:137:C6DWLANXX:6:2313:16039:81483	0	14671__len__38937	17176	37	47M	*	0	0	TCCGCGTCATATCTCAATGGTGAGAATATTCCATTTCAAAGGAGGAA	BBBBBFFFFFFFFFFFFFFFFFFFFFFFFFFFFFFFFFFFFFFFFFF	XT:A:U	NM:i:0	X0:i:1	X1:i:0	XM:i:0	XO:i:0	XG:i:0	MD:Z:47
HWI-D00405:137:C6DWLANXX:6:1101:18052:54030	0	14671__len__38937	17176	37	48M	*	0	0	TCCGCGTCATATCTCAATGGTGAGAATATTCCATTTCAAAGGAGGAAA	BBBBBFFFFFFFFFFFFFFFFFFFFFFFFFFFFFFFFFFFFFFFFFFF	XT:A:U	NM:i:0	X0:i:1	X1:i:0	XM:i:0	XO:i:0	XG:i:0	MD:Z:48
HWI-D00405:137:C6DWLANXX:6:1103:14200:33412	16	14671__len__38937	17338	37	48M	*	0	0	ACTAAATCTTCAGAGGACACAGAAGGCTTAGCAGTGTCTAAGATTTTG	FFFFFFFFFFFFFFFFFFFFFFFFFFFFFFFFFFFFFFFFFFFBBBBB	XT:A:U	NM:i:0	X0:i:1	X1:i:0	XM:i:0	XO:i:0	XG:i:0	MD:Z:48
HWI-D00405:137:C6DWLANXX:6:1104:9226:30911	16	14671__len__38937	37315	37	48M	*	0	0	TTCGTGTTTCTTAGCCCTGTATCTCGCATATTGTCATCCTCTGATTTA	FFFFFFFFFFFFFFFFFFFFFFFBFFFFFFFFFFFFFFFFFFFBBBBB	XT:A:U	NM:i:0	X0:i:1	X1:i:0	XM:i:0	XO:i:0	XG:i:0	MD:Z:48
HWI-D00405:137:C6DWLANXX:6:1108:8589:33788	0	14671__len__38937	17176	37	48M	*	0	0	TCCGCGTCATATCTCAATGGTGAGAATATTCCATTTCAAAGGAGGAAA	BB/BBFFFFFFFFFFFFFFFFFFFFFFFFFFFFFFFFFBFF<BFFFFF	XT:A:U	NM:i:0	X0:i:1	X1:i:0	XM:i:0	XO:i:0	XG:i:0	MD:Z:48
HWI-D00405:137:C6DWLANXX:6:1108:18689:79102	0	14671__len__38937	17176	37	48M	*	0	0	TCCGCGTCATATCTCAATGGTGAGAATATTCCATTTCAAAGGAGGAAA	BBBBBFFFFFFFFFFFFFFFFFFFFFFFFFFFFFFFFFFFFFFFFFFF	XT:A:U	NM:i:0	X0:i:1	X1:i:0	XM:i:0	XO:i:0	XG:i:0	MD:Z:48
HWI-D00405:137:C6DWLANXX:6:1109:20309:91362	0	14671__len__38937	17176	37	48M	*	0	0	TCCGCGTCATATCTCAATGGTGAGAATATTCCATTTCAAAGGAGGAAA	BBBBBBFFFFFBFFFFFFFFFFFFFFFFFFFFFFFFFFFFFFFFFFFF	XT:A:U	NM:i:0	X0:i:1	X1:i:0	XM:i:0	XO:i:0	XG:i:0	MD:Z:48
HWI-D00405:137:C6DWLANXX:6:1113:9404:42299	0	14671__len__38937	17176	37	48M	*	0	0	TCCGCGTCATATCTCAATGGTGAGAATATTCCATTTCAAAGGAGGAAA	BBBBBBFFFFFFFFFFFFFFFFFFFFFFFFFFFFFFFFFFFFFFFFFF	XT:A:U	NM:i:0	X0:i:1	X1:i:0	XM:i:0	XO:i:0	XG:i:0	MD:Z:48
HWI-D00405:137:C6DWLANXX:6:1207:2309:27158	0	14671__len__38937	17176	37	48M	*	0	0	TCCGCGTCATATCTCAATGGTGAGAATATTCCATTTCAAAGGAGGAAA	BB/BBF<FFFFFFBFFFFFFFFFFFFFFFFFBFFFFFFFBF//BF<FF	XT:A:U	NM:i:0	X0:i:1	X1:i:0	XM:i:0	XO:i:0	XG:i:0	MD:Z:48
HWI-D00405:137:C6DWLANXX:6:1208:16667:22792	0	14671__len__38937	17176	37	48M	*	0	0	TCCGCGTCATATCTCAATGGTGAGAATATTCCATTTCAAAGGAGGAAA	BBBBBFFFFFFFFFFFFFFFFFFFFFFFFFFFFFFFFFFBFFFFFFFF	XT:A:U	NM:i:0	X0:i:1	X1:i:0	XM:i:0	XO:i:0	XG:i:0	MD:Z:48
HWI-D00405:137:C6DWLANXX:6:1208:4898:56363	0	14671__len__38937	3684	37	48M	*	0	0	ACAGAATATTTGAAGAATGTGATGCTGATGGTAATGGGTTCATTGATT	BBBBBFFFFFFFFFFFFFFFFFFFFFFFFFFFFFFFFFFBFFFFF/<B	XT:A:U	NM:i:0	X0:i:1	X1:i:0	XM:i:0	XO:i:0	XG:i:0	MD:Z:48
HWI-D00405:137:C6DWLANXX:6:1209:6424:4812	0	14671__len__38937	17176	37	48M	*	0	0	TCCGCGTCATATCTCAATGGTGAGAATATTCCATTTCAAAGGAGGAAA	BBBBBFFFFFFFFFFFFFFFFFFFFFFFFFFFFFFFFFFFFFFFFFFF	XT:A:U	NM:i:0	X0:i:1	X1:i:0	XM:i:0	XO:i:0	XG:i:0	MD:Z:48
HWI-D00405:137:C6DWLANXX:6:1209:21039:40175	0	14671__len__38937	17176	37	48M	*	0	0	TCCGCGTCATATCTCAATGGTGAGAATATTCCATTTCAAAGGAGGAAA	BBBBB<<FBBFFFFFFF<FFFFFFFBFBFFFFBFFFB/BBBFFF</FF	XT:A:U	NM:i:0	X0:i:1	X1:i:0	XM:i:0	XO:i:0	XG:i:0	MD:Z:48
HWI-D00405:137:C6DWLANXX:6:1212:4933:55935	16	14671__len__38937	38160	37	48M	*	0	0	ATGTATGGAACATCCCTTTATATAAGATTTAGTGCCATTTCCTATCAT	FFFFFFFFFFFFFFFFFFFFFFFFFFFFFFFFFFFFFFFFFFFBBBBB	XT:A:U	NM:i:0	X0:i:1	X1:i:0	XM:i:0	XO:i:0	XG:i:0	MD:Z:48
HWI-D00405:137:C6DWLANXX:6:1215:14272:22577	16	14671__len__38937	17862	37	48M	*	0	0	ATTTTCCCCATCACTTCGACTTCCACATAAAGAGTCTACCTCGTCTAT	FFFFFFFFFFFF<FFFFFFFFFFFFFFFFFFFFFFFFFFFFFFBBBB<	XT:A:U	NM:i:0	X0:i:1	X1:i:0	XM:i:0	XO:i:0	XG:i:0	MD:Z:48
HWI-D00405:137:C6DWLANXX:6:1304:8622:37941	0	14671__len__38937	17176	37	48M	*	0	0	TCCGCGTCATATCTCAATGGTGAGAATATTCCATTTCAAAGGAGGAAA	BBBBBFFFFFFFFFFFFFFFFFFFFFFFFFFFFFFFFFBFFF<FFFFF	XT:A:U	NM:i:0	X0:i:1	X1:i:0	XM:i:0	XO:i:0	XG:i:0	MD:Z:48
HWI-D00405:137:C6DWLANXX:6:1306:4415:40288	0	14671__len__38937	17176	37	48M	*	0	0	TCCGCGTCATATCTCAATGGTGAGAATATTCCATTTCAAAGGAGGAAA	//</<<F</FBFFFFFFFFFFFFBFFFFFF<<BFF<BB/BBB/B//B<	XT:A:U	NM:i:0	X0:i:1	X1:i:0	XM:i:0	XO:i:0	XG:i:0	MD:Z:48
HWI-D00405:137:C6DWLANXX:6:1306:20948:48933	0	14671__len__38937	17176	37	48M	*	0	0	TCCGCGTCATATCTCAATGGTGAGAATATTCCATTTCAAAGGAGGAAA	<BBB<FFFBFFFFFFFFFFFFFFFFFFFF<<FFFFFFFFFBF<F<BFF	XT:A:U	NM:i:0	X0:i:1	X1:i:0	XM:i:0	XO:i:0	XG:i:0	MD:Z:48
HWI-D00405:137:C6DWLANXX:6:1307:13902:100517	0	14671__len__38937	17210	25	48M	*	0	0	TTCAAAGGAGGAAAAAATCGCTGGGTTCGACTCCCAGGCGCGGACCCA	BBBBBFFFFFFFFFFFFFFFFFFFFFFFFFFFFFFFFFFFFFFFFFFF	XT:A:U	NM:i:3	X0:i:1	X1:i:0	XM:i:3	XO:i:0	XG:i:0	MD:Z:45T0T0T0
HWI-D00405:137:C6DWLANXX:6:1311:17000:23950	0	14671__len__38937	17176	37	48M	*	0	0	TCCGCGTCATATCTCAATGGTGAGAATATTCCATTTCAAAGGAGGAAA	BBBBBFFFFFFFFFFFFFFFFFFFFFFFFFFFFFFFFFFFFFFFFFFF	XT:A:U	NM:i:0	X0:i:1	X1:i:0	XM:i:0	XO:i:0	XG:i:0	MD:Z:48
HWI-D00405:137:C6DWLANXX:6:1312:19847:25826	0	14671__len__38937	17209	25	48M	*	0	0	TTTCAAAGGAGGAAAAAATCGCTGGGTTCGGCTCCCAGGCGCGGACCA	BBBBBFFFFFFFFFFFFFFFFFFFFFFFFFFFFFFFFFFFFFFFFFFF	XT:A:U	NM:i:3	X0:i:1	X1:i:0	XM:i:3	XO:i:0	XG:i:0	MD:Z:30A15T0T0
HWI-D00405:137:C6DWLANXX:6:1312:17600:100492	16	14671__len__38937	36697	37	48M	*	0	0	ATACTAGGCAGTATACTCGGGTCAGGGTCTACATTAGCTACAGTTTGT	FFFFFF<FFFFFFFFFFFFFFFFFFFFFFFFFFFFFFFFFFFFBBBBB	XT:A:U	NM:i:0	X0:i:1	X1:i:0	XM:i:0	XO:i:0	XG:i:0	MD:Z:48
HWI-D00405:137:C6DWLANXX:6:1313:2741:88561	0	14671__len__38937	17176	37	48M	*	0	0	TCCGCGTCATATCTCAATGGTGAGAATATTCCATTTCAAAGGAGGAAA	BBBBBFFFFFFFFFFFFFFFFFFFFFFFFFFFFFFFFFFFFFFFFFFF	XT:A:U	NM:i:0	X0:i:1	X1:i:0	XM:i:0	XO:i:0	XG:i:0	MD:Z:48
HWI-D00405:137:C6DWLANXX:6:2103:10182:59340	0	14671__len__38937	17176	37	48M	*	0	0	TCCGCGTCATATCTCAATGGTGAGAATATTCCATTTCAAAGGAGGAAA	BBBBBFFFFFFFFFFFFFFBFFFFFFFFFFFFFFFFFFFFFFFFFF<B	XT:A:U	NM:i:0	X0:i:1	X1:i:0	XM:i:0	XO:i:0	XG:i:0	MD:Z:48
HWI-D00405:137:C6DWLANXX:6:2103:6979:63479	0	14671__len__38937	17176	37	48M	*	0	0	TCCGCGTCATATCTCAATGGTGAGAATATTCCATTTCAAAGGAGGAAA	B/BBBBF</<</BFFF<</F//FFFFF/BFFFF/B</F/<F</F<BBF	XT:A:U	NM:i:0	X0:i:1	X1:i:0	XM:i:0	XO:i:0	XG:i:0	MD:Z:48
HWI-D00405:137:C6DWLANXX:6:2112:3554:43305	0	14671__len__38937	17176	37	48M	*	0	0	TCCGCGTCATATCTCAATGGTGAGAATATTCCATTTCAAAGGAGGAAA	BBBBB<<FB/F<<<B/FFFFBFFBFFBF<<FFFFFFFFFFFFFFFFBF	XT:A:U	NM:i:0	X0:i:1	X1:i:0	XM:i:0	XO:i:0	XG:i:0	MD:Z:48
HWI-D00405:137:C6DWLANXX:6:2203:20425:11659	16	14671__len__38937	38643	37	48M	*	0	0	CCTTTATATTCCATGTAGGTCTATAGATCCTTCTCGTAGAGCTATTAC	FFFFFFFFFFFFFFFFFFFFFF/FFFFFFFFFFFFFFFFFFFFBBBBB	XT:A:U	NM:i:0	X0:i:1	X1:i:0	XM:i:0	XO:i:0	XG:i:0	MD:Z:48
HWI-D00405:137:C6DWLANXX:6:2203:15767:39940	16	14671__len__38937	34493	37	48M	*	0	0	ACACATCAGGATTAGTGTAAATAACCGGATGAATGATGTCCTCACATT	FFFFFFFFFFFFFBB</FFFFFFFFFFFFFFFBFFFFFFFFFFBBBBB	XT:A:U	NM:i:1	X0:i:1	X1:i:0	XM:i:1	XO:i:0	XG:i:0	MD:Z:16T31
HWI-D00405:137:C6DWLANXX:6:2205:18154:36790	0	14671__len__38937	17176	37	48M	*	0	0	TCCGCGTCATATCTCAATGGTGAGAATATTCCATTTCAAAGGAGGAAA	BBBBBFFFFFFFFFFFFFFFFFFFFFFFFFFFFFFFFFFFFFFFFFFF	XT:A:U	NM:i:0	X0:i:1	X1:i:0	XM:i:0	XO:i:0	XG:i:0	MD:Z:48
HWI-D00405:137:C6DWLANXX:6:2212:6286:100540	0	14671__len__38937	17176	37	48M	*	0	0	TCCGCGTCATATCTCAATGGTGAGAATATTCCATTTCAAAGGAGGAAA	BBBBBFFFFFFFFFFFFFFFFFFFFFFFFFFFFFFFFFFFFFFFFFFF	XT:A:U	NM:i:0	X0:i:1	X1:i:0	XM:i:0	XO:i:0	XG:i:0	MD:Z:48
HWI-D00405:137:C6DWLANXX:6:2213:17251:15614	16	14671__len__38937	37323	37	48M	*	0	0	TCTTAGCCCTGTATCTCGCATATTGTCATCCTCTGATTTACTTTCATC	FFFFFFFFFFFFFFFFFFFFFFFFFFFFFFFFFFFFFFFFFFFBBBBB	XT:A:U	NM:i:0	X0:i:1	X1:i:0	XM:i:0	XO:i:0	XG:i:0	MD:Z:48
HWI-D00405:137:C6DWLANXX:6:2214:2949:97068	16	14671__len__38937	33366	37	48M	*	0	0	TTCATCAAGTTAATCCTCTGGTGCAACTAATTCTGATTCAAATTCAAG	FFFFFFFFFFFFFFFFFFFFFFFFFFFFFFFFFFFFFFFFFFFBBBBB	XT:A:U	NM:i:0	X0:i:1	X1:i:0	XM:i:0	XO:i:0	XG:i:0	MD:Z:48
HWI-D00405:137:C6DWLANXX:6:2215:14521:4495	0	14671__len__38937	17176	37	48M	*	0	0	TCCGCGTCATATCTCAATAGTGAGAATATTCCATTTCAAAGGAGGAAA	BBBBBFFFFFFFFFFFFF/FFFFFFFFFFFFFFFFFFFFFFFFFFFFF	XT:A:U	NM:i:1	X0:i:1	X1:i:0	XM:i:1	XO:i:0	XG:i:0	MD:Z:18G29
HWI-D00405:137:C6DWLANXX:6:2301:8938:94139	16	14671__len__38937	36705	37	48M	*	0	0	CAGTATACTCGGGTCAGGGTCTACATTAGCTACAGTTTGTCCTCGTTT	FFFFFFFFFFFFFFFFFBFFFFFFFFFFFFFFFFFFFFFFFFFBBBBB	XT:A:U	NM:i:0	X0:i:1	X1:i:0	XM:i:0	XO:i:0	XG:i:0	MD:Z:48
HWI-D00405:137:C6DWLANXX:6:2304:19304:99416	16	14671__len__38937	38535	37	48M	*	0	0	AGATGCTACCACAATTCTATCACCTGTTGTCCAGTCAATATCCTAGTT	FFFFFFFFFFF/FFFFFFFFFFFFFFFFFFFFFFBBFFFFFFFBBB<B	XT:A:U	NM:i:0	X0:i:1	X1:i:0	XM:i:0	XO:i:0	XG:i:0	MD:Z:48
HWI-D00405:137:C6DWLANXX:6:2305:8530:91761	0	14671__len__38937	17176	37	48M	*	0	0	TCCGCGTCATATCTCAATGGTGAGAATATTGCATTTCAAAGGAGGAAA	/<<B//FB<B/<<B<<FFF<BFFF/FFBBF//<FFFFFFFBB///FFF	XT:A:U	NM:i:1	X0:i:1	X1:i:0	XM:i:1	XO:i:0	XG:i:0	MD:Z:30C17
HWI-D00405:137:C6DWLANXX:6:2310:6865:40982	0	14671__len__38937	17176	37	48M	*	0	0	TCCGCGTCATATCTCAATGGTGAGAATATTCCATTTCAAAGGAGGAAA	BBBBBFFFFFFFFFFFFFFFFFFFFFFFFFFFFFFFFFFFFFFFFFFF	XT:A:U	NM:i:0	X0:i:1	X1:i:0	XM:i:0	XO:i:0	XG:i:0	MD:Z:48
HWI-D00405:137:C6DWLANXX:6:2310:15121:90056	0	14671__len__38937	17176	37	48M	*	0	0	TCCGCGTCATATCTCAATGGTGAGAATATTCCATTTCAAAGGAGGAAA	BBB/B<FFFFFFFFFFFB<BFBFFFFFFFFFFFFFFF<F<BF<B<FFF	XT:A:U	NM:i:0	X0:i:1	X1:i:0	XM:i:0	XO:i:0	XG:i:0	MD:Z:48
HWI-D00405:137:C6DWLANXX:6:2312:10505:84868	0	14671__len__38937	10785	37	48M	*	0	0	ATACGTGGGAGTTGTTGCAAATTGATCCAAGCTTATAAGTACTAGTTG	BBBB/<B/F/BF/<B</F<F<F//F/<F/FFFFFFFF<FBFBFFFF/<	XT:A:U	NM:i:1	X0:i:1	X1:i:0	XM:i:1	XO:i:0	XG:i:0	MD:Z:4T43
HWI-D00405:137:C6DWLANXX:6:1103:9121:55349	0	14671__len__38937	17176	37	49M	*	0	0	TCCGCGTCATATCTCAATGGTGAGAATATTCCATTTCAAAGGAGGAAAA	BBBBBFFFFFFFFFFFFFFFFFFFFFFFFFFFFFFFFFFFFFFFFFFFF	XT:A:U	NM:i:0	X0:i:1	X1:i:0	XM:i:0	XO:i:0	XG:i:0	MD:Z:49
HWI-D00405:137:C6DWLANXX:6:1103:5701:93985	0	14671__len__38937	17176	37	49M	*	0	0	TCCGCGTCATATCTCAATGGTGAGAATATTCCATTTCAAAGGAGGAAAA	BBBBBFFFFFFFFFFFFFFFFFFFFFFFFFFFFFFFFFFFFFFFFFFFF	XT:A:U	NM:i:0	X0:i:1	X1:i:0	XM:i:0	XO:i:0	XG:i:0	MD:Z:49
HWI-D00405:137:C6DWLANXX:6:1104:21131:55126	0	14671__len__38937	17176	37	49M	*	0	0	TCCGCGTCATATCTCAATGGTGAGAATATTCCATTTCAAAGGAGGAAAA	B<BBB<FFFFFFFFFFFFFFFFFFFFFFFFFFFFFFFFFFFFFFFFFFF	XT:A:U	NM:i:0	X0:i:1	X1:i:0	XM:i:0	XO:i:0	XG:i:0	MD:Z:49
HWI-D00405:137:C6DWLANXX:6:1106:16647:71628	0	14671__len__38937	17176	37	49M	*	0	0	TCCGCGTCATATCTCAATGGTGAGAATATTCCATTTCAAAGGAGGAAAA	BBBBBFFFFFFFFFFFFFFFFFFFFFFFFFFFFFFFFFFFFFFFFFFFF	XT:A:U	NM:i:0	X0:i:1	X1:i:0	XM:i:0	XO:i:0	XG:i:0	MD:Z:49
HWI-D00405:137:C6DWLANXX:6:1106:12857:78890	0	14671__len__38937	17176	37	49M	*	0	0	TCCGCGTCATATCTCAATGGTGAGAATATTCCATTTCAAAGGAGGAAAA	BBBBBFFFFFFFFFFFFFFFB/FFFFFFFFFFFFFFFFFFFFFFFFFFF	XT:A:U	NM:i:0	X0:i:1	X1:i:0	XM:i:0	XO:i:0	XG:i:0	MD:Z:49
HWI-D00405:137:C6DWLANXX:6:1107:10993:55646	0	14671__len__38937	17176	37	49M	*	0	0	TCCGCGTCATATCTCAATGGTGAGAATATTCCATTTCAAAGGAGGAAAA	/<BBB<F/<FFFF///F//</<FFFFFFFF/<BFFB/FFBBFF//7FF/	XT:A:U	NM:i:0	X0:i:1	X1:i:0	XM:i:0	XO:i:0	XG:i:0	MD:Z:49
HWI-D00405:137:C6DWLANXX:6:1108:19948:39374	0	14671__len__38937	17176	37	49M	*	0	0	TCCGCGTCATATCTCAATGGTGAGAATATTCCATTTCAAAGGAGGAAAA	/BBBBFFFFBFFFFFFFFFFFFFFFFFFF<FFF/<BFFFFFFFFF<FFF	XT:A:U	NM:i:0	X0:i:1	X1:i:0	XM:i:0	XO:i:0	XG:i:0	MD:Z:49
HWI-D00405:137:C6DWLANXX:6:1110:15383:20852	0	14671__len__38937	17176	37	49M	*	0	0	TCCGCGTCATATCTCAATGGTGAGAATATTCCATTTCAAAGGAGGAAAA	<B///<F/B/FFF/BF<BFFFFF/F/<<<B/<</<<///<FFF<////<	XT:A:U	NM:i:0	X0:i:1	X1:i:0	XM:i:0	XO:i:0	XG:i:0	MD:Z:49
HWI-D00405:137:C6DWLANXX:6:1110:16682:49549	0	14671__len__38937	17176	37	49M	*	0	0	TCCGCGTCATATCTCAATGGTGAGAATATTCCATTTCAAAGGAGGAAAA	BBBBBFFFFFFFFFFFFFFFFFFFFFFFFFFFFFFFFFFFFFFFFFFFF	XT:A:U	NM:i:0	X0:i:1	X1:i:0	XM:i:0	XO:i:0	XG:i:0	MD:Z:49
HWI-D00405:137:C6DWLANXX:6:1112:3013:42143	0	14671__len__38937	17176	37	49M	*	0	0	TCCGCGTCATATCTCAATGGTGAGAATATTCCATTTCAAAGGAGGAAAA	BBBBBFFFFFFFFFFFFBFFFFFFFFFFFFFFFFFFFFFFFFFFFFFFF	XT:A:U	NM:i:0	X0:i:1	X1:i:0	XM:i:0	XO:i:0	XG:i:0	MD:Z:49
HWI-D00405:137:C6DWLANXX:6:1115:12816:51461	0	14671__len__38937	17208	25	49M	*	0	0	ATTTCAAAGGAGGAAAAAATCGCTGGGTTCGTCTCCCAGGCGCGGACCC	BBBBBFFFFFFFFFBFFFFFFFFFFFFFFFFFFFFFFFFFFFFFFFFFF	XT:A:U	NM:i:3	X0:i:1	X1:i:0	XM:i:3	XO:i:0	XG:i:0	MD:Z:31A15T0T0
HWI-D00405:137:C6DWLANXX:6:1116:14046:16646	0	14671__len__38937	17176	37	49M	*	0	0	TCCGCGTCATATCTCAATGGTGAGAATATTCCATTTCAAAGGAGGAAAA	BB<BB<FFBFBF<<FBFFF<FFFBFFFFBFFFBFFFBFFFB<<</BFBF	XT:A:U	NM:i:0	X0:i:1	X1:i:0	XM:i:0	XO:i:0	XG:i:0	MD:Z:49
HWI-D00405:137:C6DWLANXX:6:1116:11218:83268	0	14671__len__38937	17176	37	49M	*	0	0	TCCGCGTCATATCTCAATGGTGAGAATATTCCATTTCAAAGGAGGAAAA	BBBB<B<F<BFFFBFB/FF<F<FFFFBFFFFFFFFFB/<</<FFFFFFF	XT:A:U	NM:i:0	X0:i:1	X1:i:0	XM:i:0	XO:i:0	XG:i:0	MD:Z:49
HWI-D00405:137:C6DWLANXX:6:1202:12156:99659	0	14671__len__38937	17176	37	49M	*	0	0	TCCGCGTCATATCTCAATGGTGAGAATATTCCATTTCAAAGGAGGAAAA	BBBBBFFFFFFFFFFFFFFFFFFFFFFFFFFFFFFFFFFFFFFFFFFFF	XT:A:U	NM:i:0	X0:i:1	X1:i:0	XM:i:0	XO:i:0	XG:i:0	MD:Z:49
HWI-D00405:137:C6DWLANXX:6:1207:18113:65483	0	14671__len__38937	17176	37	49M	*	0	0	TCCGCGTCATATCTCAATGGTGAGAATATTCCATTTCAAAGGAGGAAAA	BBBBBFFFFFFFFFFFFFFFFFFFFFFFFFFFFFFFFFFFFFFFFFFFF	XT:A:U	NM:i:0	X0:i:1	X1:i:0	XM:i:0	XO:i:0	XG:i:0	MD:Z:49
HWI-D00405:137:C6DWLANXX:6:1210:5622:49749	0	14671__len__38937	17176	37	49M	*	0	0	TCCGCGTCATATCTCAATGGTGAGAATATTCCATTTCAAAGGAGGAAAA	</<B/F<FFFFFFFFFFFFFFFFFFFFFFFFFFFFFB//</BFFF<FFF	XT:A:U	NM:i:0	X0:i:1	X1:i:0	XM:i:0	XO:i:0	XG:i:0	MD:Z:49
HWI-D00405:137:C6DWLANXX:6:1210:6116:49665	0	14671__len__38937	17176	37	49M	*	0	0	TCCGCGTCATATCTCAATGGTGAGAATATTCCATTTCAAAGGAGGAAAA	BBBBBFFFFFFFFFFFFFFFFFFFFFFFFFFFFFFFFFFFFFFFF/FFF	XT:A:U	NM:i:0	X0:i:1	X1:i:0	XM:i:0	XO:i:0	XG:i:0	MD:Z:49
HWI-D00405:137:C6DWLANXX:6:1211:19128:89943	0	14671__len__38937	17176	37	49M	*	0	0	TCCGCGTCATATCTCAATGGTGAGAATATTCCATTTCAAAGGAGGAAAA	BBB///<FF<B/F<//B//<BFBFBFFFBF<<FFBBFFBBB<//<7FF/	XT:A:U	NM:i:0	X0:i:1	X1:i:0	XM:i:0	XO:i:0	XG:i:0	MD:Z:49
HWI-D00405:137:C6DWLANXX:6:1213:12213:56503	0	14671__len__38937	17176	37	49M	*	0	0	TCCGCGTCATATCTCAATGGTGAGAATATTCCATTTCAAAGGAGGAAAA	BBBBBBFFFFFFFFFFFFFFFFFFFFFFFFFFFFFFFFFFFFFFFFFFF	XT:A:U	NM:i:0	X0:i:1	X1:i:0	XM:i:0	XO:i:0	XG:i:0	MD:Z:49
HWI-D00405:137:C6DWLANXX:6:1213:17347:61623	0	6848__len__18101	9	0	49M	*	0	0	TAATTGCTGCTGGATAAACTTTGATAATAGATGAGCCAACTCCAATACT	BBBBBFFFFFFFF<FFFFFFFFFFFFFFFFFFFFFBFFFFFFFFFFFBF	XT:A:R	NM:i:0	X0:i:4	X1:i:0	XM:i:0	XO:i:0	XG:i:0	MD:Z:49	XA:Z:14671__len__38937,-38881,49M,0;21840__len__5368,+5316,49M,0;21841__len__7109,+7057,49M,0;
HWI-D00405:137:C6DWLANXX:6:1214:8093:43594	0	14671__len__38937	17176	37	49M	*	0	0	TCCGCGTCATATCTCAATGGTGAGAATATTCCATTTCAAAGGAGGAAAA	B<B<BFFFFFFFFFFFFFFFFFFFFFFFFFFBFFFFFFFFFFFFFFFFF	XT:A:U	NM:i:0	X0:i:1	X1:i:0	XM:i:0	XO:i:0	XG:i:0	MD:Z:49
HWI-D00405:137:C6DWLANXX:6:1214:10489:49140	0	14671__len__38937	17176	37	49M	*	0	0	TCCGCGTCATATCTCAATGGTGAGAATATTCCATTTCAAAGGAGGAAAA	BBBBBFFFFFFFFFFFFFFFFFFFFFFFFFFFFFFFFFFFFFFFBFFFF	XT:A:U	NM:i:0	X0:i:1	X1:i:0	XM:i:0	XO:i:0	XG:i:0	MD:Z:49
HWI-D00405:137:C6DWLANXX:6:1215:8012:49527	0	14671__len__38937	17176	37	49M	*	0	0	TCCGCGTCATATCTCAATGGTGAGAATATTCCATTTCAAAGGAGGAAAA	B/BB//FF<FBF<FFF<FFFFFF/FFFFF/FBFFFF<FFFFFFFFFFF<	XT:A:U	NM:i:0	X0:i:1	X1:i:0	XM:i:0	XO:i:0	XG:i:0	MD:Z:49
HWI-D00405:137:C6DWLANXX:6:1216:6619:20720	0	14671__len__38937	17176	37	49M	*	0	0	TCCGCGTCATATCTCAATGGTGAGAATATTCCATTTCAAAGGAGGAAAA	BBBBBFFFFFFFFFFFFFFFFFFFFFFFFFFFFFFFFFFFFFFFFFFFF	XT:A:U	NM:i:0	X0:i:1	X1:i:0	XM:i:0	XO:i:0	XG:i:0	MD:Z:49
HWI-D00405:137:C6DWLANXX:6:1216:16190:58567	0	14671__len__38937	17176	37	49M	*	0	0	TCCGCGTCATATCTCAATGGTGAGAATATTCCATTTCAAAGGAGGAAAA	BBBBBFFFFFFFFFFFFFFFFFFFFFFFFFFFFFFFFFFFFFFFFFFFF	XT:A:U	NM:i:0	X0:i:1	X1:i:0	XM:i:0	XO:i:0	XG:i:0	MD:Z:49
HWI-D00405:137:C6DWLANXX:6:1301:13348:28678	0	14671__len__38937	17176	37	49M	*	0	0	TCCGCGTCATATCTCAATGGTGAGAATATTCCATTTCAAAGGAGGAAAA	BBBBBFFFFFFFFFFFFFFFFFFFFFFFFFFFFFFFFFFFFFFFFFFFF	XT:A:U	NM:i:0	X0:i:1	X1:i:0	XM:i:0	XO:i:0	XG:i:0	MD:Z:49
HWI-D00405:137:C6DWLANXX:6:1301:14209:81307	0	14671__len__38937	17176	37	49M	*	0	0	TCCGCGTCATATCTCAATGGTGAGAATATTCCATTTCAAAGGAGGAAAA	BBBBBFFBFFBFFFFFFFFFFFFFFBFFBBFFFFF<FFFFFBFFFFBFF	XT:A:U	NM:i:0	X0:i:1	X1:i:0	XM:i:0	XO:i:0	XG:i:0	MD:Z:49
HWI-D00405:137:C6DWLANXX:6:1306:4017:41599	0	14671__len__38937	17176	37	49M	*	0	0	TCCGCGTCATATCTCAATGGTGAGAATATTCCATTTCAAAGGAGGAAAA	BBBBBFFFFFFFFFFFFFFFFFFFFFFFFFFFFFFFFFFFFFFFFFFFF	XT:A:U	NM:i:0	X0:i:1	X1:i:0	XM:i:0	XO:i:0	XG:i:0	MD:Z:49
HWI-D00405:137:C6DWLANXX:6:1306:16960:80885	0	14671__len__38937	17176	37	49M	*	0	0	TCCGCGTCATATCTCAATGGTGAGAATATTCCATTTCAAAGGAGGAAAA	BBBBBFFFFFFFFFFFFFFFFFFFFFFFFFFFFFFFFFFFFFFFFFFFF	XT:A:U	NM:i:0	X0:i:1	X1:i:0	XM:i:0	XO:i:0	XG:i:0	MD:Z:49
HWI-D00405:137:C6DWLANXX:6:1308:3213:83830	0	14671__len__38937	17176	37	49M	*	0	0	TCCGCGTCATATCTCAATGGTGAGAATATTCCATTTCAAAGGAGGAAAA	B<BBBFFBBFFFF/BB<FBBFFFFFFFFFFFFFFF<BFFFFF/FF/FFF	XT:A:U	NM:i:0	X0:i:1	X1:i:0	XM:i:0	XO:i:0	XG:i:0	MD:Z:49
HWI-D00405:137:C6DWLANXX:6:1309:16757:84248	0	14671__len__38937	17176	37	49M	*	0	0	TCCGCGTCATATCTCAATGGTGAGAATATTCCATTTCAAAGGAGGAAAA	BBBBBFFFFFFFFFFFFFFFFFFFFFFFFFFFFFFFFFFFFFBFFFFFF	XT:A:U	NM:i:0	X0:i:1	X1:i:0	XM:i:0	XO:i:0	XG:i:0	MD:Z:49
HWI-D00405:137:C6DWLANXX:6:1309:1918:94168	0	14671__len__38937	17176	37	49M	*	0	0	TCCGCGTCATATCTCAATGGTGAGAATATTCCATTTCAAAGGAGGAAAA	BBBBBFFFFFFFFFFFFFFFFFFFFFFFFFFFFFFFF<FFFF/FFBFBF	XT:A:U	NM:i:0	X0:i:1	X1:i:0	XM:i:0	XO:i:0	XG:i:0	MD:Z:49
HWI-D00405:137:C6DWLANXX:6:1311:14749:65677	0	14671__len__38937	17176	37	49M	*	0	0	TCCGCGTCATATCTCAATAGTGAGAATATTCCATTTCAAAGGAGGAAAA	BBBBBFFFFFFFFFFFFFFFFFFFFFFFFFFFFFFFFFFFFFFFFFFFF	XT:A:U	NM:i:1	X0:i:1	X1:i:0	XM:i:1	XO:i:0	XG:i:0	MD:Z:18G30
HWI-D00405:137:C6DWLANXX:6:1311:20655:68965	0	14671__len__38937	17176	37	49M	*	0	0	TCCGCGTCATATCTCAATGGTGAGAATATTCCATTTCAAAGGAGGAAAA	BBBBBFFFFFFFFFFFFFFFFFFFFFFFFFFFFFFFFFFFFFFFFFFFF	XT:A:U	NM:i:0	X0:i:1	X1:i:0	XM:i:0	XO:i:0	XG:i:0	MD:Z:49
HWI-D00405:137:C6DWLANXX:6:1311:18570:90030	0	14671__len__38937	17176	37	49M	*	0	0	TCCGCGTCATATCTCAATGGTGAGAATATTCCATTTCAAAGGAGGAAAA	BBBB<FFFFFFFFFFFF<F/F<FFFFFFFFFFFFFFFFF<FFFF/FBFF	XT:A:U	NM:i:0	X0:i:1	X1:i:0	XM:i:0	XO:i:0	XG:i:0	MD:Z:49
HWI-D00405:137:C6DWLANXX:6:1312:2601:11556	0	14671__len__38937	17176	37	49M	*	0	0	TCCGCGTCATATCTCAATGGTGAGAATATTCCATTTCAAAGGAGGAAAA	BBBBBFFFFFFFFFFFFFFFFFFFFFFFFFFFFFFFFFFBFBFFBFFFF	XT:A:U	NM:i:0	X0:i:1	X1:i:0	XM:i:0	XO:i:0	XG:i:0	MD:Z:49
HWI-D00405:137:C6DWLANXX:6:1312:7222:39157	0	14671__len__38937	8031	37	49M	*	0	0	ATTAACCAAATGAGAAAGTTGAGATTGTTAAGTTTGATTAGTCCGGAGT	/BB<BBFFFFFFFFFFBBFF/FF<BFB<<B<FFFFF/FFFFFFFFFFFB	XT:A:U	NM:i:0	X0:i:1	X1:i:0	XM:i:0	XO:i:0	XG:i:0	MD:Z:49
HWI-D00405:137:C6DWLANXX:6:1314:1961:8271	0	14671__len__38937	17176	37	49M	*	0	0	TCCGCGTCATATCTCAATGGTGAGAATATTCCATTTCAAAGGAGGAAAA	BBBBBFFFFFFFFFFFFFFFFFFFFFFFFFFFFFFFFFFFFFFFFFFFF	XT:A:U	NM:i:0	X0:i:1	X1:i:0	XM:i:0	XO:i:0	XG:i:0	MD:Z:49
HWI-D00405:137:C6DWLANXX:6:1315:11404:83834	0	14671__len__38937	17176	37	49M	*	0	0	TCCGCGTCATATCTCAATGGTGAGAATATTCCATTTCAAAGGAGGAAAA	BBBBBFFFFFFFFFFFFFFFFFFFFFFFFFFFFFFFFFFFFFFFFFFFF	XT:A:U	NM:i:0	X0:i:1	X1:i:0	XM:i:0	XO:i:0	XG:i:0	MD:Z:49
HWI-D00405:137:C6DWLANXX:6:1315:14379:88755	0	14671__len__38937	17176	37	49M	*	0	0	TCCGCGTCATATCTCAATGGTGAGAATATTCCATTTCAAAGGAGGAAAA	BBBBBFFFFFFFFFFFFFFFFFFFFFFFFFFFFFFFFFFFFFFFFFFFF	XT:A:U	NM:i:0	X0:i:1	X1:i:0	XM:i:0	XO:i:0	XG:i:0	MD:Z:49
HWI-D00405:137:C6DWLANXX:6:2101:21068:97302	0	14671__len__38937	17176	37	49M	*	0	0	TCCGCGTCATATCTCAATGGTGAGAATATTCCATTTCAAAGGAGGAAAA	BBBBBFFFFFFFFFFFFFFFFFFFFFFFFFFFFFFFFFFFFFFFFFFFF	XT:A:U	NM:i:0	X0:i:1	X1:i:0	XM:i:0	XO:i:0	XG:i:0	MD:Z:49
HWI-D00405:137:C6DWLANXX:6:2102:4336:18461	0	14671__len__38937	17176	37	49M	*	0	0	TCCGCGTCATATCTCAATGGTGAGAATATTCCATTTCAAAGGAGGAAAA	BBBBBFFFFFFFFFFFFFFFFFFFFFFFFFFFFFFFFFFFFFFFFFFFF	XT:A:U	NM:i:0	X0:i:1	X1:i:0	XM:i:0	XO:i:0	XG:i:0	MD:Z:49
HWI-D00405:137:C6DWLANXX:6:2104:11757:11860	0	14671__len__38937	17176	37	49M	*	0	0	TCCGCGTCATATCTCAATGGTGAGAATATTCCATTTCAAAGGAGGAAAA	BBBBBFFFFFFFFFFFFFFFFFFFBFBF<BFFFFFBFFFFFFFFFFFFF	XT:A:U	NM:i:0	X0:i:1	X1:i:0	XM:i:0	XO:i:0	XG:i:0	MD:Z:49
HWI-D00405:137:C6DWLANXX:6:2104:18217:26594	0	14671__len__38937	17176	37	49M	*	0	0	TCCGCGTCATATCTCAATGGTGAGAATATTCCATTTCAAAGGAGGAAAA	BBBBBFFFFFFFFFFFFFFFFFFFFFFFFFFFFFFFFFFFFFFFFFFFF	XT:A:U	NM:i:0	X0:i:1	X1:i:0	XM:i:0	XO:i:0	XG:i:0	MD:Z:49
HWI-D00405:137:C6DWLANXX:6:2104:16032:87928	0	14671__len__38937	17176	37	49M	*	0	0	TCCGCGTCATATCTCAATGGTGAGAATATTCCATTTCAAAGGAGGAAAA	<BBBBFFFFFBFFFFFFFFFFFFFFFFFF/FFBFFFFFFFFFFFFFFFF	XT:A:U	NM:i:0	X0:i:1	X1:i:0	XM:i:0	XO:i:0	XG:i:0	MD:Z:49
HWI-D00405:137:C6DWLANXX:6:2106:20443:27616	0	14671__len__38937	17176	37	49M	*	0	0	TCCGCGTCATATCTCAATGGTGAGAATATTCCATTTCAAAGGAGGAAAA	B<<<BFFFFFFFFFBFBF<FFBFFFFFFFBFBBFFFFFF<FFFFFFFBF	XT:A:U	NM:i:0	X0:i:1	X1:i:0	XM:i:0	XO:i:0	XG:i:0	MD:Z:49
HWI-D00405:137:C6DWLANXX:6:2106:20456:29800	0	14671__len__38937	17176	37	49M	*	0	0	TCCGCGTCATATCTCAATGGTGAGAATATTCCATTTCAAAGGAGGAAAA	BBBBBFFFFFFFFFFFFFFFFFFFFFFFFFFFFFFFFFFFFFFFFFFFF	XT:A:U	NM:i:0	X0:i:1	X1:i:0	XM:i:0	XO:i:0	XG:i:0	MD:Z:49
HWI-D00405:137:C6DWLANXX:6:2108:15003:20915	0	14671__len__38937	17176	37	49M	*	0	0	TCCGCGTCATATCTCAATGGTGAGAATATTCCATTTCAAAGGAGGAAAA	BBBBBFFFFFFFFFFFFFFFFFFFFFFFFFFFFFFFFFFFFFFFFFFFF	XT:A:U	NM:i:0	X0:i:1	X1:i:0	XM:i:0	XO:i:0	XG:i:0	MD:Z:49
HWI-D00405:137:C6DWLANXX:6:2109:6164:15510	0	14671__len__38937	17176	37	49M	*	0	0	TCCGCGTCATATCTCAATGGTGAGAATATTCCATTTCAAAGGAGGAAAA	BBBBBFFFFFFFFFFFFFFFFFFFFFFFFFFFFFFFFFFFFFFFFBFFF	XT:A:U	NM:i:0	X0:i:1	X1:i:0	XM:i:0	XO:i:0	XG:i:0	MD:Z:49
HWI-D00405:137:C6DWLANXX:6:2110:18132:39699	0	14671__len__38937	17176	37	49M	*	0	0	TCCGCGTCATATCTCAATGGTGAGAATATTCCATTTCAAAGGAGGAAAA	BBBBBFFFFFFFFFFFFFFFFFFFFFFFFFFFFFFFFFFFFFFFFFFFF	XT:A:U	NM:i:0	X0:i:1	X1:i:0	XM:i:0	XO:i:0	XG:i:0	MD:Z:49
HWI-D00405:137:C6DWLANXX:6:2111:18824:63000	0	14671__len__38937	17176	37	49M	*	0	0	TCCGCGTCATATCTCAATGGTGAGAATATTCCATTTCAAAGGAGGAAAA	BBBBBFFFBFFFFFFBFFFFFFFFFF<<FFFFFFFFFFFFBFFFFFFFB	XT:A:U	NM:i:0	X0:i:1	X1:i:0	XM:i:0	XO:i:0	XG:i:0	MD:Z:49
HWI-D00405:137:C6DWLANXX:6:2111:15665:92877	0	14671__len__38937	17176	37	49M	*	0	0	TCCGCGTCATATCTCAATGGTGAGAATATTCCATTTCAAAGGAGGAAAA	BBBBBFFFFFFFFFFFFFFFFFFFFFFFFFFFFFFFFFFFFFFFFFFFF	XT:A:U	NM:i:0	X0:i:1	X1:i:0	XM:i:0	XO:i:0	XG:i:0	MD:Z:49
HWI-D00405:137:C6DWLANXX:6:2112:13279:98687	0	14671__len__38937	17176	37	49M	*	0	0	TCCGCGTCATATCTCAATGGTGAGAATATTCCATTTCAAAGGAGGAAAA	BBBBBFFFFFFFFFFFFFFFFFFFFFFFFFFFFFFFFFFFFFFFFFFFF	XT:A:U	NM:i:0	X0:i:1	X1:i:0	XM:i:0	XO:i:0	XG:i:0	MD:Z:49
HWI-D00405:137:C6DWLANXX:6:2112:2125:99546	0	14671__len__38937	17176	37	49M	*	0	0	TCCGCGTCATATCTCAATGGTGAGAATATTCCATTTTAAAGGAGGAAAA	BBBBBFF</<FBFFF/FBF<BB<//FFFBF<FFFFF/B<<F</<B7BFF	XT:A:U	NM:i:1	X0:i:1	X1:i:0	XM:i:1	XO:i:0	XG:i:0	MD:Z:36C12
HWI-D00405:137:C6DWLANXX:6:2113:19551:10832	0	14671__len__38937	17176	37	49M	*	0	0	TCCGCGTCATATCTCAATGGTGAGAATATTCCATTTCAAAGGAGGAAAA	BBBBBFFFFFFFFFFFFFFFFFFFFFFFFFFFFFFFFFFFFFFFFFFFF	XT:A:U	NM:i:0	X0:i:1	X1:i:0	XM:i:0	XO:i:0	XG:i:0	MD:Z:49
HWI-D00405:137:C6DWLANXX:6:2113:17514:89092	0	14671__len__38937	17176	37	49M	*	0	0	TCCGCGTCATATCTCAATGGTGAGAATATTCCATTTCAAAGGAGGAAAA	BBBBBFFFFFFFFFFFFFFFFFFFFFFFFFFFFFFFFFFFFFFFFFFFF	XT:A:U	NM:i:0	X0:i:1	X1:i:0	XM:i:0	XO:i:0	XG:i:0	MD:Z:49
HWI-D00405:137:C6DWLANXX:6:2114:19050:61260	0	14671__len__38937	17176	37	49M	*	0	0	TCCGCGTCATATCTCAATGGTGAGAATATTCCATTTCAAAGGAGGAAAA	BBBBBFFFFFFFFFFFFFFFFFFFFFFFFFFFFFFFFFFFFFFFFFFFF	XT:A:U	NM:i:0	X0:i:1	X1:i:0	XM:i:0	XO:i:0	XG:i:0	MD:Z:49
HWI-D00405:137:C6DWLANXX:6:2115:16095:10143	0	14671__len__38937	17176	37	49M	*	0	0	TCCGCGTCATATCTCAATGGTGAGAATATTCCATTTCAAAGGAGGAAAA	BBBBBFFFFFFFFFFFFFFFFFFFFFFFFFFFFFFFFFFFFFFFFFFFF	XT:A:U	NM:i:0	X0:i:1	X1:i:0	XM:i:0	XO:i:0	XG:i:0	MD:Z:49
HWI-D00405:137:C6DWLANXX:6:2115:12946:55751	0	14671__len__38937	17176	37	49M	*	0	0	TCCGCGTCATATCTCAATGGTGAGAATATTCCATTTCAAAGGAGGAAAA	<BBBBFFFFFBBFFFFFF/FFFFFFFFFFFFBFFF/BFFFFFFFFFFFF	XT:A:U	NM:i:0	X0:i:1	X1:i:0	XM:i:0	XO:i:0	XG:i:0	MD:Z:49
HWI-D00405:137:C6DWLANXX:6:2116:5638:55226	0	14671__len__38937	17176	37	49M	*	0	0	TCCGCGTCATATCTCAATGGTGAGAATATTCCATTTCAAAGGAGGAAAA	BBBBBFFFFFFFFFFFFFFFFFFFFFFFFFBFFFBFFFFFFFFFFFFFF	XT:A:U	NM:i:0	X0:i:1	X1:i:0	XM:i:0	XO:i:0	XG:i:0	MD:Z:49
HWI-D00405:137:C6DWLANXX:6:2201:20412:49183	0	14671__len__38937	17176	37	49M	*	0	0	TCCGCGTCATATCTCAATGGTGAGAATATTCCATTTCAAAGGAGGAAAA	BBBBB<FFFF<FFBFFFFBFFFFFFFFFFB/FFFFFFF<<FB/F/FFFF	XT:A:U	NM:i:0	X0:i:1	X1:i:0	XM:i:0	XO:i:0	XG:i:0	MD:Z:49
HWI-D00405:137:C6DWLANXX:6:2201:13149:56984	0	14671__len__38937	17176	37	49M	*	0	0	TCCGCGTCATATCTCAATGGTGAGAATATTCCATTTCAAAGGAGGAAAA	B<BBBFFFFF/BB<FFFFF<BFBBBFB/FFBB<BFFBFFF/FFB/<F<F	XT:A:U	NM:i:0	X0:i:1	X1:i:0	XM:i:0	XO:i:0	XG:i:0	MD:Z:49
HWI-D00405:137:C6DWLANXX:6:2202:16182:10049	0	14671__len__38937	17176	37	49M	*	0	0	TCCGCGTCATATCTCAATGGTGAGAATATTCCATTTCAAAGGAGGAAAA	B<<<B<<BFF/</<FFFFBFFFBFBFFFFBBFFFBFBBFFF/FFFFFFF	XT:A:U	NM:i:0	X0:i:1	X1:i:0	XM:i:0	XO:i:0	XG:i:0	MD:Z:49
HWI-D00405:137:C6DWLANXX:6:2204:6201:56037	0	14671__len__38937	17176	37	49M	*	0	0	TCCGCGTCATATCTCAATGGTGAGAATATTCCATTTCAAAGGAGGAAAA	BBBBBF<FBF//FFFFF/FBFFBBFFFFFFBFBFBBFFFFFFFFFFFFF	XT:A:U	NM:i:0	X0:i:1	X1:i:0	XM:i:0	XO:i:0	XG:i:0	MD:Z:49
HWI-D00405:137:C6DWLANXX:6:2204:15379:99641	16	14671__len__38937	36709	37	49M	*	0	0	ATACTCGGGTCAGGGTCTACATTAGCTACAGTTTGTCCTCGTTTAACAA	/FB<F//<</<///</</<</FFB/<B<///FFFBF<BBF<FFB<<B/B	XT:A:U	NM:i:0	X0:i:1	X1:i:0	XM:i:0	XO:i:0	XG:i:0	MD:Z:49
HWI-D00405:137:C6DWLANXX:6:2205:14472:30322	0	14671__len__38937	17176	37	49M	*	0	0	TCCGCGTCATATCTCAATGGTGAGAATATTCCATTTCAAAGGAGGAAAA	BBBBBFFFFFFFFFFFFFFFFFFFFFFFFFFFFFFFFFFFFFFFFFFFF	XT:A:U	NM:i:0	X0:i:1	X1:i:0	XM:i:0	XO:i:0	XG:i:0	MD:Z:49
HWI-D00405:137:C6DWLANXX:6:2206:5840:6948	0	14671__len__38937	17176	37	49M	*	0	0	TCCGCGTCATATCTCAATGGTGAGAATATTCCATTTCAAAGGAGGAAAA	/BB//<BFFFFFFF//FFFFFF/B/FFFFF<FFFFFFFFFFFBFFFFFF	XT:A:U	NM:i:0	X0:i:1	X1:i:0	XM:i:0	XO:i:0	XG:i:0	MD:Z:49
HWI-D00405:137:C6DWLANXX:6:2206:1841:19724	16	14671__len__38937	33186	37	49M	*	0	0	AATTCCAAATACAATTATAATAGTAAAAACAACTCCGAATATTAAAATA	FFFFFFFFFFFFFFFFFFFFFFFFFFFFFFFFFFFFFFFFFFFFBBBBB	XT:A:U	NM:i:0	X0:i:1	X1:i:0	XM:i:0	XO:i:0	XG:i:0	MD:Z:49
HWI-D00405:137:C6DWLANXX:6:2206:17221:25190	0	14671__len__38937	17176	37	49M	*	0	0	TCCGCGTCATATCTCAATGGTGAGAATATTCCATTTCAAAGGAGGAAAA	BBBBB<FFFFFFFFFFFFFFFFFFFFFFFFFFFFFFFFFFFFFFFFFFF	XT:A:U	NM:i:0	X0:i:1	X1:i:0	XM:i:0	XO:i:0	XG:i:0	MD:Z:49
HWI-D00405:137:C6DWLANXX:6:2206:19829:98591	0	14671__len__38937	17176	37	49M	*	0	0	TCCGCGTCATATCTCAATGGTGAGAATATTCCATTTCAAAGGAGGAAAA	BBBBBBFFFFFFFFFFFFFFFFFFFFFFFFFFFFFFFFFFFFFFFFFFF	XT:A:U	NM:i:0	X0:i:1	X1:i:0	XM:i:0	XO:i:0	XG:i:0	MD:Z:49
HWI-D00405:137:C6DWLANXX:6:2209:15023:45473	0	14671__len__38937	17176	37	49M	*	0	0	TCCGCGTCATATCTCAATGGTGAGAATATTCCATTTCAAAGGAGGAAAA	BBBBBFFFFFFFFFFFFFFFFFFFFFFFFFFFFFFFFFFFFFBFFFFFF	XT:A:U	NM:i:0	X0:i:1	X1:i:0	XM:i:0	XO:i:0	XG:i:0	MD:Z:49
HWI-D00405:137:C6DWLANXX:6:2210:5079:95548	0	14671__len__38937	17176	37	49M	*	0	0	TCCGCGTCATATCTCAATGGTGAGAATATTCCATTTCAAAGGAGGAAAA	BBBBBFFFFFFFFFFFFFFFFFFFFFFFFFFFFFFFFFFFFFFFFFFFF	XT:A:U	NM:i:0	X0:i:1	X1:i:0	XM:i:0	XO:i:0	XG:i:0	MD:Z:49
HWI-D00405:137:C6DWLANXX:6:2211:15076:22484	0	14671__len__38937	17176	37	49M	*	0	0	TCCGCGTCATATCTCAATGGTGAGAATATTCCATTTCAAAGGAGGAAAA	BBBBBFFFFFFFFFFFFFFFFFFFFFFFFFFFFFFFFFFFFFFFFFFFF	XT:A:U	NM:i:0	X0:i:1	X1:i:0	XM:i:0	XO:i:0	XG:i:0	MD:Z:49
HWI-D00405:137:C6DWLANXX:6:2211:20837:101220	0	14671__len__38937	17176	37	49M	*	0	0	TCCGCGTCATATCTCAATGGTGAGAATATTCCATTTCAAAGGAGGAAAA	BBBBBBFFBFFFFFFFFFFFFFFFFFFFFFFFFFFFFFFFFFFFFFFFF	XT:A:U	NM:i:0	X0:i:1	X1:i:0	XM:i:0	XO:i:0	XG:i:0	MD:Z:49
HWI-D00405:137:C6DWLANXX:6:2212:18774:57632	0	14671__len__38937	17176	37	49M	*	0	0	TCCGCGTCATATCTCAATGGTGAGAATATTCCATTTCAAAGGAGGAAAA	BBBBBFFFFFFFFFFFFFFFFFFFFFFFFFFFFFFFFFFFFFFFFFFFF	XT:A:U	NM:i:0	X0:i:1	X1:i:0	XM:i:0	XO:i:0	XG:i:0	MD:Z:49
HWI-D00405:137:C6DWLANXX:6:2215:4198:93272	0	14671__len__38937	17176	37	49M	*	0	0	TCCGCGTCATATCTCAATGGTGAGAATATTCCATTTCAAAGGAGGAAAA	BBBB/<FFFFFFFFFFFFFFFFFFFFF<FFFFFFFFFFFFFFFBFFFFB	XT:A:U	NM:i:0	X0:i:1	X1:i:0	XM:i:0	XO:i:0	XG:i:0	MD:Z:49
HWI-D00405:137:C6DWLANXX:6:2216:8735:9722	0	14671__len__38937	17176	37	49M	*	0	0	TCCGCGTCATATCTCAATGGTGAGAATATTCCATTTCAAAGGAGGAAAA	BBBBB/</<BFFFFFFFFFFFFFFFF<FB/FFF/</FFFFFF/BF/</B	XT:A:U	NM:i:0	X0:i:1	X1:i:0	XM:i:0	XO:i:0	XG:i:0	MD:Z:49
HWI-D00405:137:C6DWLANXX:6:2216:6998:58369	0	14671__len__38937	17176	37	49M	*	0	0	TCCGCGTCATATCTCAATGGTGAGAATATTCCATTTCAAAGGAGGAAAA	BBBBBFFFFFFFFFFFFFFFFFFFFFFFFFFFFFFFFFFFFFFFFFFFF	XT:A:U	NM:i:0	X0:i:1	X1:i:0	XM:i:0	XO:i:0	XG:i:0	MD:Z:49
HWI-D00405:137:C6DWLANXX:6:2216:1961:64443	0	14671__len__38937	17176	37	49M	*	0	0	TCCGCGTCATATCTCAATGGTGAGAATATTCCATTTCAAAGGAGGAAAA	BBBBBF/FF<FFFFFFFFFFBFFBFFFFFBFFFFFFFFFFFFBFFFFFF	XT:A:U	NM:i:0	X0:i:1	X1:i:0	XM:i:0	XO:i:0	XG:i:0	MD:Z:49
HWI-D00405:137:C6DWLANXX:6:2216:14500:71797	0	14671__len__38937	17176	37	49M	*	0	0	TCCGCGTCATATCTCAATGGTGAGAATATTCCATTTCAAAGGAGGAAAA	///B<<BBFFFFBFFF<FBFF<FBBFFFFB<BFFFFFFF<FF</B/F/F	XT:A:U	NM:i:0	X0:i:1	X1:i:0	XM:i:0	XO:i:0	XG:i:0	MD:Z:49
HWI-D00405:137:C6DWLANXX:6:2301:16888:30252	0	14671__len__38937	17176	37	49M	*	0	0	TCCGCGTCATATCTCAATGGTGAGAATATTCCATTTCAAAGGAGGAAAA	BBBBBFFFFFFFFFFFFFFFFFFFFFFFFFFFFFFFFFFFFFFFFFFFF	XT:A:U	NM:i:0	X0:i:1	X1:i:0	XM:i:0	XO:i:0	XG:i:0	MD:Z:49
HWI-D00405:137:C6DWLANXX:6:2301:5371:72526	0	14671__len__38937	17176	37	49M	*	0	0	TCCGCGTCATATCTCAATGGTGAGAATATTCCATTTCAAAGGAGGAAAA	BBBBBFFFFFFFFFFFFFFFFFFFFFFFFFFFFFFFFFFFFFFFFFFFF	XT:A:U	NM:i:0	X0:i:1	X1:i:0	XM:i:0	XO:i:0	XG:i:0	MD:Z:49
HWI-D00405:137:C6DWLANXX:6:2302:16611:31498	16	14671__len__38937	37208	37	49M	*	0	0	ATTCTGCTGTTCCTGTTAAACTTCCGTCAACATCGTCGTATATTCCGTG	FFFFFFFFFFFFFFFFFFFFFFFFFFFFFFFFFFFFFFFFFFFFBBBBB	XT:A:U	NM:i:0	X0:i:1	X1:i:0	XM:i:0	XO:i:0	XG:i:0	MD:Z:49
HWI-D00405:137:C6DWLANXX:6:2302:15210:41045	0	14671__len__38937	17176	37	49M	*	0	0	TCCGCGTCATATCTCAATGGTGAGAATATTCCATTTCAAAGGAGGAAAA	BBBBBFFFFFFFFFFFFFBFFFFFFFFFFFFFFFFFFFFFFFFFFFFFF	XT:A:U	NM:i:0	X0:i:1	X1:i:0	XM:i:0	XO:i:0	XG:i:0	MD:Z:49
HWI-D00405:137:C6DWLANXX:6:2302:20189:94470	0	14671__len__38937	17176	37	49M	*	0	0	TCCGCGTCATATCTCAATGGTGAGAATATTCCATTTCAAAGGAGGAAAA	BBBBBFFFFFFFFFFFFFFFFFFFFFFFFFFFFFFFFFFFFFFFFFFFF	XT:A:U	NM:i:0	X0:i:1	X1:i:0	XM:i:0	XO:i:0	XG:i:0	MD:Z:49
HWI-D00405:137:C6DWLANXX:6:2303:9780:16647	0	14671__len__38937	17176	37	49M	*	0	0	TCCGCGTCATATCTCAATGGTGAGAATATTCCATTTCAAAGGAGGAAAA	BBBBBFFFFBFFFFFFFFFFFFFFFFFFFFFFFFFFFFFFFFFFFFFFF	XT:A:U	NM:i:0	X0:i:1	X1:i:0	XM:i:0	XO:i:0	XG:i:0	MD:Z:49
HWI-D00405:137:C6DWLANXX:6:2304:4330:16567	0	14671__len__38937	17176	37	49M	*	0	0	TCCGCGTCATATCTCAATGGTGAGAATATTCCATTTCAAAGGAGGAAAA	B//</<FFFFFFBFFFFFFFF<F/FFBFF/F<B//<B<BFB/<<FFFFF	XT:A:U	NM:i:0	X0:i:1	X1:i:0	XM:i:0	XO:i:0	XG:i:0	MD:Z:49
HWI-D00405:137:C6DWLANXX:6:2305:14262:12363	0	14671__len__38937	17176	37	49M	*	0	0	TCCGCGTCATATCTCAATGGTTAGAATATTCCATTTCAAAGGAGGAAAA	BBBBBFFFFFFFFFFFFFFFFFFFFFFFFF/FFFFFFFFFFFFFFFFFF	XT:A:U	NM:i:1	X0:i:1	X1:i:0	XM:i:1	XO:i:0	XG:i:0	MD:Z:21G27
HWI-D00405:137:C6DWLANXX:6:2307:8027:10647	0	14671__len__38937	17176	37	49M	*	0	0	TCCGCGTCATATCTCAATGGTGAGAATATTCCATTTCAAAGGAGGAAAA	BBBBBFFFFFFFFFFFFFFFFFFFFFFFFFFFFFFFFFFFFFFFFFFFF	XT:A:U	NM:i:0	X0:i:1	X1:i:0	XM:i:0	XO:i:0	XG:i:0	MD:Z:49
HWI-D00405:137:C6DWLANXX:6:2309:13474:25683	0	14671__len__38937	17176	37	49M	*	0	0	TCCGCGTCATATCTCAATGGTGAGAATATTCCATTTCAAAGGAGGAAAA	BBBBBFFFFFFFFFFFFFFFFFFFFFFFFFFFFFFFFFFFFFFFFFFFF	XT:A:U	NM:i:0	X0:i:1	X1:i:0	XM:i:0	XO:i:0	XG:i:0	MD:Z:49
HWI-D00405:137:C6DWLANXX:6:2309:16861:65250	16	14671__len__38937	34494	37	49M	*	0	0	CACATCAGGATTAGTTTAAATAACCGGATGAATGATGTCCTCACATTAC	FFFFFFFFFFFFFFFFFFFFFFFFFFFFFFFFFFFFFFFFFFFFBBBBB	XT:A:U	NM:i:0	X0:i:1	X1:i:0	XM:i:0	XO:i:0	XG:i:0	MD:Z:49
HWI-D00405:137:C6DWLANXX:6:2309:18599:90272	0	14671__len__38937	17176	37	49M	*	0	0	TCCGCGTCATATCTCAATGGTGAGAATATTCCATTTCAAAGGAGGAAAA	BBBBBFFFFFFFFFFFFFFFFFFFFFFFFFFFFFFFFFFFFFFFFFFFF	XT:A:U	NM:i:0	X0:i:1	X1:i:0	XM:i:0	XO:i:0	XG:i:0	MD:Z:49
HWI-D00405:137:C6DWLANXX:6:2310:6521:39539	0	14671__len__38937	17176	37	49M	*	0	0	TCCGCGTCATATCTCAATGGTGAGAATATTCCATTTCAAAGGAGGAAAA	BBBBBFFFFFFFFFFFFFFFFFFFFFFFFFFFFFFFFFFFFFFFFFFFF	XT:A:U	NM:i:0	X0:i:1	X1:i:0	XM:i:0	XO:i:0	XG:i:0	MD:Z:49
HWI-D00405:137:C6DWLANXX:6:2310:18812:81715	0	14671__len__38937	17176	37	49M	*	0	0	TCCGCGTCATATCTCAATGGTGAGAATATTCCATTTCAAAGGAGGAAAA	BBB</<FFFFFFBF/B<FFFFFB<BFB<FFFFFFFBFB/<BBBFF<FFF	XT:A:U	NM:i:0	X0:i:1	X1:i:0	XM:i:0	XO:i:0	XG:i:0	MD:Z:49
HWI-D00405:137:C6DWLANXX:6:2311:16930:78521	0	14671__len__38937	17176	37	49M	*	0	0	TCCGCGTCATATCTCAATGGTGAGAATATTCCATTTCAAAGGAGGAAAA	BBBBBFFFFFFFFFFFFFFFFFFFFFBFFFFFFFBFFFFFFFFFFFFFF	XT:A:U	NM:i:0	X0:i:1	X1:i:0	XM:i:0	XO:i:0	XG:i:0	MD:Z:49
HWI-D00405:137:C6DWLANXX:6:2311:18955:79454	0	14671__len__38937	17176	37	49M	*	0	0	TCCGCGTCATATCTCAATGGTGAGAATATTCCATTTCAAAGGAGGAAAA	/<BBBFFBFFFB<FFFFF<BFFF//<<<BFBB<//F/F/<F/<B/FFF/	XT:A:U	NM:i:0	X0:i:1	X1:i:0	XM:i:0	XO:i:0	XG:i:0	MD:Z:49
HWI-D00405:137:C6DWLANXX:6:2314:4723:29927	0	14671__len__38937	17176	37	49M	*	0	0	TCCGCGTCATATCTCAATGGTGAGAATATTCCATTTCAAAGGAGGAAAA	BBBBBFFFFFFFFFFFFFFFFFFFFFFFFFFFFFFFFFFFFFFFFFFFF	XT:A:U	NM:i:0	X0:i:1	X1:i:0	XM:i:0	XO:i:0	XG:i:0	MD:Z:49
HWI-D00405:137:C6DWLANXX:6:2314:15029:90742	0	14671__len__38937	17176	37	49M	*	0	0	TCCGCGTCATATCTCAATGGTGAGAATATTCCATTTCAAAGGAGGAAAA	/<<<B/B/FBF<<BBBFFF/<///B<FBFFFFFFB//<BFFB/</F/<F	XT:A:U	NM:i:0	X0:i:1	X1:i:0	XM:i:0	XO:i:0	XG:i:0	MD:Z:49
HWI-D00405:137:C6DWLANXX:6:2316:6983:16092	0	14671__len__38937	17176	37	49M	*	0	0	TCCGCGTCATATCTCAATGGTGAGAATATTCCATTTCAAAGGAGGAAAA	BBB<BFFFBBF<FFFFFFBB/FFFFFFFBBBFFBBFFFFFFF<FF<FFF	XT:A:U	NM:i:0	X0:i:1	X1:i:0	XM:i:0	XO:i:0	XG:i:0	MD:Z:49
HWI-D00405:137:C6DWLANXX:6:2316:12134:72510	0	14671__len__38937	17176	37	49M	*	0	0	TCCGCGTCATATCTCAATGGTGAGAATATTCCATTTCAAAGGAGGAAAA	BBBBBFFFFFFFFFFFFFFFFFFFFFFFFFFFFFFFFFFFFFFFFFFFF	XT:A:U	NM:i:0	X0:i:1	X1:i:0	XM:i:0	XO:i:0	XG:i:0	MD:Z:49
HWI-D00405:137:C6DWLANXX:6:1105:15854:51502	0	14671__len__38937	17176	37	50M	*	0	0	TCCGCGTCATATCTCAATGGTGAGAATATTCCATTTCAAAGGAGGAAAAA	BBBBBFFFFFFFFFFFFFFFFFFFFFFFFFFFFFFFFFFFFFFFFFFFFF	XT:A:U	NM:i:0	X0:i:1	X1:i:0	XM:i:0	XO:i:0	XG:i:0	MD:Z:50
HWI-D00405:137:C6DWLANXX:6:1113:2970:9513	0	14671__len__38937	17176	37	50M	*	0	0	TCCGCGTCATATCTCAATGGTGAGAATATTCCATTTCAAAGGAGGAAAAA	B<//<BF/BFFFF/F/FFFFFFFFFFF<//FBFFFFFF//<B/<F<<FBF	XT:A:U	NM:i:0	X0:i:1	X1:i:0	XM:i:0	XO:i:0	XG:i:0	MD:Z:50
HWI-D00405:137:C6DWLANXX:6:1114:17701:63179	16	14671__len__38937	37890	23	50M	*	0	0	AAACCAGAAGCCATAGCGATCCCCTCCAGCTGCTCTGTTATTGCGAATTA	</F<FFB//F<BFFB7//FBBF/<//<<FB/BFFFFF/FFF<BBB//<B<	XT:A:U	NM:i:0	X0:i:1	X1:i:1	XM:i:0	XO:i:0	XG:i:0	MD:Z:50	XA:Z:6848__len__18101,+999,50M,1;
HWI-D00405:137:C6DWLANXX:6:1201:11130:13109	0	14671__len__38937	17176	37	50M	*	0	0	TCCGCGTCATATCTCAATGGTGAGAATATTCCATTTCAAAGGAGGAAAAA	BBBBBFFFFFFFFFFFFFFFFFFFFFFFFFFFFFFFFFFFFFFFFFFFFF	XT:A:U	NM:i:0	X0:i:1	X1:i:0	XM:i:0	XO:i:0	XG:i:0	MD:Z:50
HWI-D00405:137:C6DWLANXX:6:1202:17242:27177	16	14671__len__38937	33516	37	50M	*	0	0	TTCTTCAACAGCTATAGGAGTGATTGCAACAATCGGAATTACAGAGCCTT	FFFFFFFFFFFFFFFFFFFFFFFFFFFFFFFFFFFFFFFFFFFFFBBBBB	XT:A:U	NM:i:0	X0:i:1	X1:i:0	XM:i:0	XO:i:0	XG:i:0	MD:Z:50
HWI-D00405:137:C6DWLANXX:6:1203:6159:25759	0	14671__len__38937	17176	37	50M	*	0	0	TCCGCGTCATATCTCAATGGTGAGAATATTCCATTTCAAAGGAGGAAAAA	BBBBBFFFFFFFFFFFFFFFFFFFFFFFFFFFFFFFFFFFFFFFFFFFFF	XT:A:U	NM:i:0	X0:i:1	X1:i:0	XM:i:0	XO:i:0	XG:i:0	MD:Z:50
HWI-D00405:137:C6DWLANXX:6:1204:1715:63114	16	14671__len__38937	37458	37	50M	*	0	0	TGCCTAGTTTTACTCTGACGATGCATTTCCACTTTTACCTATAACAAGTA	FFFFFFFFFFFFFFFFFFFFFFFFFFFFFFFFFFFFFFFFFFFBFBBBBB	XT:A:U	NM:i:0	X0:i:1	X1:i:0	XM:i:0	XO:i:0	XG:i:0	MD:Z:50
HWI-D00405:137:C6DWLANXX:6:1207:14460:39120	16	14671__len__38937	34781	37	50M	*	0	0	AATACTCTGCACTGTATTCGAGATCAGGTGAGGCAATAGCAGTAGTTAGA	FBFFFFBFF<FFFFFFF<B</B<<FBBFFFFFB/FFBFFFFFFFBBB<//	XT:A:U	NM:i:0	X0:i:1	X1:i:0	XM:i:0	XO:i:0	XG:i:0	MD:Z:50
HWI-D00405:137:C6DWLANXX:6:1208:13156:57250	16	14671__len__38937	38770	37	50M	*	0	0	TCCTCAGTTCCTGCAATTAAGTGACCGTTCATTATCATTATATAGTGTGC	BFFF<FFFFBFFFBFFBF</<<</<BBFFFFBFFFFFFFFFFFFFBB<//	XT:A:U	NM:i:0	X0:i:1	X1:i:0	XM:i:0	XO:i:0	XG:i:0	MD:Z:50
HWI-D00405:137:C6DWLANXX:6:1209:8030:81304	0	14671__len__38937	17176	37	50M	*	0	0	TCCGCGTCATATCTCAATGGTGAGAATATTCCATTTCAAAGGAGGAAAAA	/<BBBFBFFF/BB<FBFF/FB/F<F<F<FB<FFB/F<B//F<B<F//<FF	XT:A:U	NM:i:0	X0:i:1	X1:i:0	XM:i:0	XO:i:0	XG:i:0	MD:Z:50
HWI-D00405:137:C6DWLANXX:6:1209:8535:99388	0	14671__len__38937	17176	37	50M	*	0	0	TCCGCGTCATATCTCAATGGTGAGAATATTCCATTTCAAAGGAGGAAAAA	BBBBBFFFFFFFFFFFFFFFFFFFFFFFFFFFFFFFFFFFFFFFFFFFFF	XT:A:U	NM:i:0	X0:i:1	X1:i:0	XM:i:0	XO:i:0	XG:i:0	MD:Z:50
HWI-D00405:137:C6DWLANXX:6:1210:11731:16676	0	14671__len__38937	17176	37	50M	*	0	0	TCCGCGTCATATCTCAATGGTGAGAATATTCCATTTCAAAGGAGGAAAAA	BBBBBFFF<FFFFFFFBBBFFFFFFFFFFFFFFFFFFFFFFFFFF/FFBF	XT:A:U	NM:i:0	X0:i:1	X1:i:0	XM:i:0	XO:i:0	XG:i:0	MD:Z:50
HWI-D00405:137:C6DWLANXX:6:1212:2776:24401	0	14671__len__38937	17176	37	50M	*	0	0	TCCGCGTCATATCTCAATGGTGAGAATATTCCATTTCAAAGGAGGAAAAA	BBB<<BF<FFFFFFFFBFFFFFFFFFFFFFFBBBF<FFFFF<FFFFFFFF	XT:A:U	NM:i:0	X0:i:1	X1:i:0	XM:i:0	XO:i:0	XG:i:0	MD:Z:50
HWI-D00405:137:C6DWLANXX:6:1212:10166:40370	0	14671__len__38937	17176	37	50M	*	0	0	TCCGCGTTATATCTCAATGGTGAGAATATTCCATTTCAAAGGAGGAAAAA	BBBBBFFFFFFFFFFFFFFFFFFFFFFFFFFFFFFFFFFFFFFFFFFFFF	XT:A:U	NM:i:1	X0:i:1	X1:i:0	XM:i:1	XO:i:0	XG:i:0	MD:Z:7C42
HWI-D00405:137:C6DWLANXX:6:1302:1146:37574	0	14671__len__38937	17176	37	50M	*	0	0	TCCGCGTCATATCTCAATGGTGAGAATATTCCATTTCAAAGGAGGAAAAA	BBBBBFFFFFFFFFFFFFFFFFFFFFFFFFFFFFFFFFFFFFFFFFFFFF	XT:A:U	NM:i:0	X0:i:1	X1:i:0	XM:i:0	XO:i:0	XG:i:0	MD:Z:50
HWI-D00405:137:C6DWLANXX:6:1302:2603:69200	0	14671__len__38937	17176	37	50M	*	0	0	TCCGCGTCATATCTCAATGGTGAGAATATTCCATTTCAAAGGAGGAAAAA	BBBBBFFFFFFFFFFFFFFFFFFBFFFFFFFFFFF/FFFFFFFBBFFFFF	XT:A:U	NM:i:0	X0:i:1	X1:i:0	XM:i:0	XO:i:0	XG:i:0	MD:Z:50
HWI-D00405:137:C6DWLANXX:6:1304:5094:70250	16	14671__len__38937	37443	37	50M	*	0	0	TGTTACAATCCCAGATGCCTAGTTTTACTCTGACGATGCATTTCCACTTT	FFFFFFFFFFFFFFFFFFFFFFFFFFFFFFFFFFFFFFFFFFFFFBBBBB	XT:A:U	NM:i:0	X0:i:1	X1:i:0	XM:i:0	XO:i:0	XG:i:0	MD:Z:50
HWI-D00405:137:C6DWLANXX:6:1309:12237:50481	16	14671__len__38937	37209	37	50M	*	0	0	TTCTGCTGTTCCTGTTAAACTTCCGTCAACATCGTCGTATATTCCGTGAT	FFFFFF<FFFBFFFF/FBFFFFFFFFFFFFFFFFFBFFFFFFFFBBB/BB	XT:A:U	NM:i:0	X0:i:1	X1:i:0	XM:i:0	XO:i:0	XG:i:0	MD:Z:50
HWI-D00405:137:C6DWLANXX:6:1312:20728:65957	0	14671__len__38937	13847	37	50M	*	0	0	AAGAACGACTTGACACTGTATGGGACTAATTCAAAATACCAGAAACACTG	BB//BBFFB<BFFFFFFFFFFFFF<FFFB/<BFFBFFFBBFFFB/FFFFF	XT:A:U	NM:i:0	X0:i:1	X1:i:0	XM:i:0	XO:i:0	XG:i:0	MD:Z:50
HWI-D00405:137:C6DWLANXX:6:1315:17377:68185	0	14671__len__38937	17176	37	50M	*	0	0	TCCGCGTCATATCTCAATGGTGAGAATATTCCATTTCAAAGGAGGAAAAA	BBBBBFFBFFFFFBFFFFFBFBFFFFFFFFFF<FFFFFF<FFFFF/FFFF	XT:A:U	NM:i:0	X0:i:1	X1:i:0	XM:i:0	XO:i:0	XG:i:0	MD:Z:50
HWI-D00405:137:C6DWLANXX:6:2113:15400:82914	0	14671__len__38937	17176	37	50M	*	0	0	TCCGCGTCATATCTCAATGGTGAGAATATTCCATTTCAAAGGAGGAAAAA	BBB<<FFFFFBFFFFFFFFFFFFFFFFFFF<FFFFFFFFFFFFBFBFFF<	XT:A:U	NM:i:0	X0:i:1	X1:i:0	XM:i:0	XO:i:0	XG:i:0	MD:Z:50
HWI-D00405:137:C6DWLANXX:6:2115:3324:83751	0	14671__len__38937	17176	37	50M	*	0	0	TCCGCGTCATATCTCAATGGTGAGAATATTCCATTTCAAAGGAGGAAAAA	BBBBBBFFFFFFFFFFFF<BFFFFFFFFFFFFFFFFFFFFFF/FFFFFFF	XT:A:U	NM:i:0	X0:i:1	X1:i:0	XM:i:0	XO:i:0	XG:i:0	MD:Z:50
HWI-D00405:137:C6DWLANXX:6:2116:3101:81962	0	14671__len__38937	10772	37	50M	*	0	0	AATACTGATGCTAATACTTGGGAGTTGTTGCAAATTGATCCAAGCTTATA	BBBBBFFFFFBFFFFFFFFFFF<F<FFFFFFFFFFFFFFFFFFFFFFFFF	XT:A:U	NM:i:0	X0:i:1	X1:i:0	XM:i:0	XO:i:0	XG:i:0	MD:Z:50
HWI-D00405:137:C6DWLANXX:6:2204:3153:11114	0	14671__len__38937	17176	37	50M	*	0	0	TCCGCGTCATATCTCAATGGTGAGAATATTCCATTTCAAAGGAGGAAAAA	<<B/BB/F//FFFFFF<<BBFF/FFFFFFFFBBFFB<FFFFBBFBF/<B<	XT:A:U	NM:i:0	X0:i:1	X1:i:0	XM:i:0	XO:i:0	XG:i:0	MD:Z:50
HWI-D00405:137:C6DWLANXX:6:2207:14333:60687	0	14671__len__38937	17176	37	50M	*	0	0	TCCGCGTCATATCTCAATGGTGAGAATATTCCATTTCAAAGGAGGAAAAA	BBBBBFFFFFFFFFFFFFFFFFFFFFFFFFFFFFFFFFFFFFFFFFFFFF	XT:A:U	NM:i:0	X0:i:1	X1:i:0	XM:i:0	XO:i:0	XG:i:0	MD:Z:50
HWI-D00405:137:C6DWLANXX:6:2209:19569:51369	0	14671__len__38937	17176	37	50M	*	0	0	TCCGCGTCATATCTCAATGGTGAGAATATTCCATTTCAAAGGAGGAAAAA	BBBBBF<<FFFFFFFFFFFFFF<FFFFFFFFFFFFFFFBFFBFFFFFFFF	XT:A:U	NM:i:0	X0:i:1	X1:i:0	XM:i:0	XO:i:0	XG:i:0	MD:Z:50
HWI-D00405:137:C6DWLANXX:6:2210:3687:13306	0	14671__len__38937	17176	37	50M	*	0	0	TCCGCGTCATATCTCAATGGTGAGAATATTCCATTTCAAAGGAGGAAAAA	BBBBBBFFFFFFFFFFFFFFFFFFFFFF<FFFFFFFFFFFFFFFFFFFFF	XT:A:U	NM:i:0	X0:i:1	X1:i:0	XM:i:0	XO:i:0	XG:i:0	MD:Z:50
HWI-D00405:137:C6DWLANXX:6:2212:20091:60648	0	14671__len__38937	17176	37	50M	*	0	0	TCCGCGTCATATCTCAATGGTGAGAATATTCCATTTCAAAGGAGGAAAAA	BBBBBFFFFFFFFFFFFFFFFFFFFFFFFFFFFFFFFFFFFFFFFBFFFF	XT:A:U	NM:i:0	X0:i:1	X1:i:0	XM:i:0	XO:i:0	XG:i:0	MD:Z:50
HWI-D00405:137:C6DWLANXX:6:2215:1828:96375	16	14671__len__38937	37215	37	50M	*	0	0	TGTTCCTGTTAAACTTCCGTCAACATCGTCGTATATTCCGTGATATGGAG	FFFFFFFFFFFFFFBFFFFFFFFFFFFFFFFFFFFFFFFFBFBFFBBBBB	XT:A:U	NM:i:0	X0:i:1	X1:i:0	XM:i:0	XO:i:0	XG:i:0	MD:Z:50
HWI-D00405:137:C6DWLANXX:6:2216:5974:100071	0	14671__len__38937	17176	37	50M	*	0	0	TCCGCGTCATATCTCAATGGTGAGAATATTCCATTTCAAAGGAGGAAAAA	BBBBBFFFFBFFFFFFFFFFFFFFFF<FFBFFFFFFFFFFFFFFFFFFFF	XT:A:U	NM:i:0	X0:i:1	X1:i:0	XM:i:0	XO:i:0	XG:i:0	MD:Z:50
HWI-D00405:137:C6DWLANXX:6:2313:2107:5459	0	14671__len__38937	17176	37	50M	*	0	0	TCCGCGTCATATCTCAATGGTGAGAATATTCCATTTCAAAGGAGGAAAAA	BBBBBFFFFFFFFFFFFFFFFFFFFFFFFFFFFFFFFFFFFFFFFFFFFF	XT:A:U	NM:i:0	X0:i:1	X1:i:0	XM:i:0	XO:i:0	XG:i:0	MD:Z:50
HWI-D00405:137:C6DWLANXX:6:1104:16236:20134	16	14671__len__38937	35973	37	51M	*	0	0	CACTTCATCAACGAATATAACATTTTCTCCGTCCCGCACATCTCCAACTAG	FBFFFBF<<FFBBFFFFFFFFFB//<B/BF7/F/BFB<FBBFF/FFB</B<	XT:A:U	NM:i:0	X0:i:1	X1:i:0	XM:i:0	XO:i:0	XG:i:0	MD:Z:51
HWI-D00405:137:C6DWLANXX:6:1106:16842:21467	16	14671__len__38937	38084	37	51M	*	0	0	GAGTGTTCATTGCCACGTTCTTTTATACTCGTAGATTATGTACTCCATGTA	FFFFFFFFFF<<B<FBFFFFF<BFFFFFFFFFFFFFFFFB<BFFBFB/BBB	XT:A:U	NM:i:0	X0:i:1	X1:i:0	XM:i:0	XO:i:0	XG:i:0	MD:Z:51
HWI-D00405:137:C6DWLANXX:6:2103:6308:79326	16	14671__len__38937	1177	37	51M	*	0	0	AATATAAAAATTATTCAACCTGTTCTATAAATTCTTCCAAACTCTTTATAT	FFFFFFFFFFFFFFFFF<FFFFFFFBFFFFFFFFFFFFFBFFFFFFBB<B/	XT:A:U	NM:i:0	X0:i:1	X1:i:0	XM:i:0	XO:i:0	XG:i:0	MD:Z:51
HWI-D00405:137:C6DWLANXX:6:2104:18492:28487	0	14671__len__38937	17176	37	37M1I13M	*	0	0	TCCGCGTCATATCTCAATGGTGAGAATATTCCATTTCAAAAGGAGGAAAAA	BBB<BFFFFFFFFFFFFFFFFFFFFFFFFFFFFFFFFFFFFFFFFFFFFFF	XT:A:U	NM:i:1	X0:i:1	X1:i:0	XM:i:0	XO:i:1	XG:i:1	MD:Z:50
HWI-D00405:137:C6DWLANXX:6:2108:15006:73627	0	14671__len__38937	8545	37	51M	*	0	0	GAGCCATGATCATAAGTTAAGTGATCAAGCAGAAAGATAGAGGATTATGAA	BBBBBFFFFFFFFFFFFFFFFFFFFFFFFFFFFFFFFFFFFFFFFFFFFFF	XT:A:U	NM:i:0	X0:i:1	X1:i:0	XM:i:0	XO:i:0	XG:i:0	MD:Z:51
HWI-D00405:137:C6DWLANXX:6:2311:8472:42825	16	14671__len__38937	34118	37	51M	*	0	0	CTTCAGTTGTGATTTCAACAGGTGCAATTGTTCTATCCTCACTATCAATAT	FFFFFFFFFFFFFFFFBFFFFFFFFFFFFFFFFFFFFFFFFFFFFFBBBBB	XT:A:U	NM:i:0	X0:i:1	X1:i:0	XM:i:0	XO:i:0	XG:i:0	MD:Z:51
HWI-D00405:137:C6DWLANXX:6:2314:19731:76892	16	14671__len__38937	37977	37	51M	*	0	0	AGTATCACTATTCAGTAGTGAAAATGTGGGCCTAGTACCCAGTCCTAGATT	FF//<//FF</F/F//B<FFFF/FB/FB/BB<FFFFFFB<B/</<<BB<//	XT:A:U	NM:i:0	X0:i:1	X1:i:0	XM:i:0	XO:i:0	XG:i:0	MD:Z:51
HWI-D00405:137:C6DWLANXX:6:1108:12962:57564	16	14671__len__38937	35790	37	52M	*	0	0	ATTTCCATTCTATGAGTTGTCATTCTATGAGTTTCCATTCTACTCATCATTT	FFFFFFFFFFFFFFFFFFFFFFFFFFFFFFFFFFFFFFFFFFFFFFFBBBBB	XT:A:U	NM:i:0	X0:i:1	X1:i:0	XM:i:0	XO:i:0	XG:i:0	MD:Z:52
HWI-D00405:137:C6DWLANXX:6:1114:16460:8354	16	14671__len__38937	35930	37	52M	*	0	0	ATCCAGATGGTCCAATAACAATTTTATCACCAACTTACCAGTCCACTTCATC	FFFFFFFFFFFFFFFFFFFFFFFFFFFFFFFFFFFFFFFFFFFFFFFBBB<B	XT:A:U	NM:i:0	X0:i:1	X1:i:0	XM:i:0	XO:i:0	XG:i:0	MD:Z:52
HWI-D00405:137:C6DWLANXX:6:1212:2844:86348	16	14671__len__38937	34125	37	52M	*	0	0	TGTGATTTCAACAGGTGCAATTGTTCTATCCTCACTATCAATATCTAAGCTT	FFBFFFFBFBFFFFFFFFFFBFFFFFBF<FF<FFB<BBF<FFFF/FFBBBBB	XT:A:U	NM:i:0	X0:i:1	X1:i:0	XM:i:0	XO:i:0	XG:i:0	MD:Z:52
HWI-D00405:137:C6DWLANXX:6:1304:17414:60663	16	14671__len__38937	35930	37	52M	*	0	0	ATCCAGATGGTCCAATAACAATTTTATCACCAACTTACCAGTCCACTTCATC	FFFFFFFFFFFFFFFFFFFFBFFFFFFFBFFFFFFFFFFFFFFFFFFBBBBB	XT:A:U	NM:i:0	X0:i:1	X1:i:0	XM:i:0	XO:i:0	XG:i:0	MD:Z:52
HWI-D00405:137:C6DWLANXX:6:1316:5479:94874	0	14671__len__38937	10786	37	52M	*	0	0	TACTTGGGAGTTGTTGCAAATTGATCCAAGCTTATAAGTACTAGTTGGAGTT	BBBBBFFFFFFFFBFFFFFFFBFBFBBFFFFFFFFFFFFF<BFFFFFFFFFF	XT:A:U	NM:i:0	X0:i:1	X1:i:0	XM:i:0	XO:i:0	XG:i:0	MD:Z:52
HWI-D00405:137:C6DWLANXX:6:2101:6171:6532	16	14671__len__38937	38189	37	52M	*	0	0	TAGTGCCATTTCCTATCATATGAAAATGTAGAGGATACCTTCCCAGTTAGTT	FFFFFFFFFFFFFFFFFFFFFFFFFFFFFFFFFFFFFFFFFFFFFFFBBBB<	XT:A:U	NM:i:0	X0:i:1	X1:i:0	XM:i:0	XO:i:0	XG:i:0	MD:Z:52
HWI-D00405:137:C6DWLANXX:6:2210:6900:30872	16	14671__len__38937	33529	37	52M	*	0	0	ATAGGAGTGATTGCAACAATCGGAATTACAGAGCCTTCTTTTACATCTAGAA	FFFFFFFFFFFFFFFFFFFFFFFFFFFFFFFFFFFFFFFFFFFFFFFBBBBB	XT:A:U	NM:i:0	X0:i:1	X1:i:0	XM:i:0	XO:i:0	XG:i:0	MD:Z:52
HWI-D00405:137:C6DWLANXX:6:2211:19079:14484	16	14671__len__38937	37296	37	52M	*	0	0	AAATGTTAAGCCTTATAGTTTCGTGTTTCTTAGCCCTGTATCTCGCATATTG	FFFFFFFFFFFFFFFFFFFFFFFFFFFFFFFFFFFFFFFFFFFFFFFBBBBB	XT:A:U	NM:i:0	X0:i:1	X1:i:0	XM:i:0	XO:i:0	XG:i:0	MD:Z:52
HWI-D00405:137:C6DWLANXX:6:2314:21275:96352	16	14671__len__38937	36152	37	52M	*	0	0	TCTAGTGCTCAACATTAGGATCAGTAGGGTAGTCTTCTAATCCACTTAAAAT	FFFFFFFFFFBBFFFFFFFBFFBFFFFFBFFFFFFFFFB<FFFFFFFBBBBB	XT:A:U	NM:i:0	X0:i:1	X1:i:0	XM:i:0	XO:i:0	XG:i:0	MD:Z:52
HWI-D00405:137:C6DWLANXX:6:1114:4049:13093	16	14671__len__38937	38713	37	53M	*	0	0	TCTTTATCATCTTTATCTCCGTGCATTGTTATTGTTAGGTTGTTTTAGTAGGG	<///FFBFFFBFFBF<B<<F<FFFFF<F<FFFFFFFBB<F<FB<FB/BBBBB<	XT:A:U	NM:i:0	X0:i:1	X1:i:0	XM:i:0	XO:i:0	XG:i:0	MD:Z:53
HWI-D00405:137:C6DWLANXX:6:1210:16576:93116	16	14671__len__38937	33612	37	53M	*	0	0	AGCAGCTAATCGATCAATGAAGTTAGTTGCTCCATTTCCTTCAAAGAATTAAT	FFFFFFFFFFFFFFFFFFFFFFBBFFFFFFFFFFFFFFFFFFFFFFFFBBBBB	XT:A:U	NM:i:0	X0:i:1	X1:i:0	XM:i:0	XO:i:0	XG:i:0	MD:Z:53
HWI-D00405:137:C6DWLANXX:6:1211:17122:33937	0	14671__len__38937	10418	37	53M	*	0	0	TATATTTCCGGAGGACTCGGAAGCCATTTCAATGCTATGGACGAGTGCTATAA	BBBBBFFFFFFFFFBFFFFFFFFFFFFFFFFFFFFFFFFFFFFFFFFFFFFFF	XT:A:U	NM:i:0	X0:i:1	X1:i:0	XM:i:0	XO:i:0	XG:i:0	MD:Z:53
HWI-D00405:137:C6DWLANXX:6:2211:9593:41568	16	14671__len__38937	35270	37	53M	*	0	0	TATTAACATTTTCTGATTAGTAGGAATAGATTGCAAAAGAGTCAGCATGATTG	FFBFFFFFFFFFFFFFFF<F<FF<BBFFFFFFFFFFFFFFFFFFFFFFBBBBB	XT:A:U	NM:i:0	X0:i:1	X1:i:0	XM:i:0	XO:i:0	XG:i:0	MD:Z:53
HWI-D00405:137:C6DWLANXX:6:2309:7836:88353	0	14671__len__38937	8544	37	53M	*	0	0	TGAGCCATGATCATAAGTTAAGTGATCAAGCAGAAAGATAGAGGATTATGAAT	BBBBBFFFFFFFFFFFFFFFFFFFFFFFFFFFFFFFFFFFFFFFFFFFFFFFF	XT:A:U	NM:i:0	X0:i:1	X1:i:0	XM:i:0	XO:i:0	XG:i:0	MD:Z:53
HWI-D00405:137:C6DWLANXX:6:2315:9601:101034	16	14671__len__38937	36832	37	53M	*	0	0	CATAGTTAAAGTCTTCTCCAGTCTAGTGGTAAATCTACAAATTTAGCTTAGTA	FFFFFFFFFFFFFFFFFFFFFFFFFFFFFFFFFFFFFFBBFFFBFFFFBBBBB	XT:A:U	NM:i:0	X0:i:1	X1:i:0	XM:i:0	XO:i:0	XG:i:0	MD:Z:53
HWI-D00405:137:C6DWLANXX:6:1113:13621:70556	0	14671__len__38937	17203	25	54M	*	0	0	ATTCCATTTCAAAGGAGGAAAAAATCGCTGGGTTCGTCTCCCAGGCGCGGACCA	<BBBBFFFFFFFFFFBFFFFFFFFFFFFFFFFFFFFFFFFFFFFFFFFFFFFFF	XT:A:U	NM:i:3	X0:i:1	X1:i:0	XM:i:3	XO:i:0	XG:i:0	MD:Z:36A15T0T0
HWI-D00405:137:C6DWLANXX:6:1116:20217:28112	16	14671__len__38937	33537	37	54M	*	0	0	GATTGCAACAATCGGAATTACAGAGCCTTCTTTTACATCTAGAATTCTTATAGT	FFFFFFFFFFFFFFFFFFFFFFFFFFFFFFFFFFFFFFFFFFFFFFFFFBBBBB	XT:A:U	NM:i:0	X0:i:1	X1:i:0	XM:i:0	XO:i:0	XG:i:0	MD:Z:54
HWI-D00405:137:C6DWLANXX:6:1212:8699:82903	0	14671__len__38937	17204	25	54M	*	0	0	TTCCATTTCAAAGGAGGAAAAAATCGCTGGGTTCGACTCCCAGGCGCGGACCCA	BBBBBFBFFFFFFFFFFFBFFFFBFBFFFBFFFFFFFFFBFFFFBB<FFFF/7F	XT:A:U	NM:i:3	X0:i:1	X1:i:0	XM:i:3	XO:i:0	XG:i:0	MD:Z:51T0T0T0
HWI-D00405:137:C6DWLANXX:6:1301:15631:69493	16	14671__len__38937	37313	37	54M	*	0	0	GTTTCGTGTTTCTTAGCCCTGTATCTCGCATATTGTCATCCTCTGATTTACTTT	BFF7/BFFFFFFFFFBFB/FFFFFFFFFBFB/FFBFFFBFFF<FBFFFFBBBBB	XT:A:U	NM:i:0	X0:i:1	X1:i:0	XM:i:0	XO:i:0	XG:i:0	MD:Z:54
HWI-D00405:137:C6DWLANXX:6:1303:9287:23266	16	14671__len__38937	17433	37	54M	*	0	0	AATTTGCATGATATTCATATTTATGGCTTGAGGATCACTTGGTGCACAAGGAGT	FFFFFFFFFFFFFFFFFFFFFFFFFFFFFFFFFFFFFFFFFFFFFFFFFBBBBB	XT:A:U	NM:i:0	X0:i:1	X1:i:0	XM:i:0	XO:i:0	XG:i:0	MD:Z:54
HWI-D00405:137:C6DWLANXX:6:1311:8791:27553	16	14671__len__38937	36712	37	54M	*	0	0	CTCGGGTCAGGGTCTACATTAGCTACAGTTTGTCCTCGTTTAACAACATATCTA	FFFBFFFFFFFFBFFFFFFFFFFFFFFFFFFFFFFFFFFFFFFFFFFFFBBB/B	XT:A:U	NM:i:0	X0:i:1	X1:i:0	XM:i:0	XO:i:0	XG:i:0	MD:Z:54
HWI-D00405:137:C6DWLANXX:6:1316:4534:86422	0	14671__len__38937	17176	37	54M	*	0	0	TCCGCGTCATATCTCAATGGTGAGAATATTCCATTTCAAAGGAGGAAAAAATCG	/<///<F/<FFFFFFBFFB/F/FF/<FBBF/<</B<FFFFFBFF/F/F<<FFFF	XT:A:U	NM:i:0	X0:i:1	X1:i:0	XM:i:0	XO:i:0	XG:i:0	MD:Z:54
HWI-D00405:137:C6DWLANXX:6:2107:3039:59818	0	14671__len__38937	17204	25	54M	*	0	0	TTCCATTTCAAAGGAGGAAAAAATCGCTGGGTTCGACTCCCAGGCGCGGACCCA	BBBBBFFFFFFFFFBFFFFFFFFFFFFFFFFFFFFFFFFFFFFFFFFFFFFFFF	XT:A:U	NM:i:3	X0:i:1	X1:i:0	XM:i:3	XO:i:0	XG:i:0	MD:Z:51T0T0T0
HWI-D00405:137:C6DWLANXX:6:2114:15215:88711	0	14671__len__38937	17176	37	54M	*	0	0	TCCGCGTCATATCTCAATGGTGAGAATATTCCATTTCAAAGGAGGAAAAAATCG	BBBB<</<FFBF<FFFBBB/F/FF/</FF/FF/FB/FBBFFF/<//BBFF7BFF	XT:A:U	NM:i:0	X0:i:1	X1:i:0	XM:i:0	XO:i:0	XG:i:0	MD:Z:54
HWI-D00405:137:C6DWLANXX:6:2201:13784:36654	16	14671__len__38937	37976	37	54M	*	0	0	TAGTATCACTATTCAGTAGTGAAAATGTGGGCCTAGTACCCAGTCCTAGATTTT	FFFFFFFFFFFFFFFFFFFFFFFFFFFFFFFFFFFFFFFFFFFFFFFFFBBBBB	XT:A:U	NM:i:0	X0:i:1	X1:i:0	XM:i:0	XO:i:0	XG:i:0	MD:Z:54
HWI-D00405:137:C6DWLANXX:6:2215:12448:25226	16	14671__len__38937	35892	37	54M	*	0	0	AGCTGCAATGGTAAACTCTTCAGCTTCCATGTAATCATATCCAGATGGTCCAAT	FFFFFFFBFFFFFF<FFFFFFFFFFFFFFFFFFBB/FFFFFFFFFFFFFBBBBB	XT:A:U	NM:i:0	X0:i:1	X1:i:0	XM:i:0	XO:i:0	XG:i:0	MD:Z:54
HWI-D00405:137:C6DWLANXX:6:2215:3263:80526	0	14671__len__38937	17176	37	54M	*	0	0	TCCGCGTCATATCTCAATGGTGAGAATATTCCATTTCAAAGGAGGAAAAAATCG	BBBBBFFFFFFFFFFFFFFFFFFFFFFFFFFFFFFFFFFFFFFFFFFFFFFFFF	XT:A:U	NM:i:0	X0:i:1	X1:i:0	XM:i:0	XO:i:0	XG:i:0	MD:Z:54
HWI-D00405:137:C6DWLANXX:6:2302:15277:23610	16	14671__len__38937	33499	37	54M	*	0	0	GTTGTAGTGGAATCATTTTCTTCAACAGCTATAGGAGTGATTGCAACAATCGGA	FFFFFFFFFFFFFFFFFFFFFFFFFFFFFFFFFFFFFFFFFFFFFFFFFBBBBB	XT:A:U	NM:i:0	X0:i:1	X1:i:0	XM:i:0	XO:i:0	XG:i:0	MD:Z:54
HWI-D00405:137:C6DWLANXX:6:2310:13905:86858	0	14671__len__38937	17176	37	54M	*	0	0	TCCGCGTCATATCTCAATGGTGAGAATATTCCATTTCAAAGGAGGAAAAAATCG	B/B/B/<<FBB<//BBFF/B/F<FFFFFB<FFFF/B<FFB<<B/BFBFFFFFFF	XT:A:U	NM:i:0	X0:i:1	X1:i:0	XM:i:0	XO:i:0	XG:i:0	MD:Z:54
HWI-D00405:137:C6DWLANXX:6:1101:17468:11005	16	14671__len__38937	35894	37	55M	*	0	0	CTGCAATGGTAAACTCTTCAGCTTCCATGTAATCATATCCAGATGGTCCAATAAC	FFFFFFFFFFFFBFFFFFFFFFFFFFFFFFFFFFFFFFFFFFFFFFB/FFBBBBB	XT:A:U	NM:i:0	X0:i:1	X1:i:0	XM:i:0	XO:i:0	XG:i:0	MD:Z:55
HWI-D00405:137:C6DWLANXX:6:1103:3788:40134	0	14671__len__38937	21930	37	55M	*	0	0	GTAAGCTATTAACTGCACCTAGTATTGGAGACGGGAATAATACAACTGTAAGAAT	BBBBBFFFFFFFBBFFFFFFFFFFFFFFFF/<FFFFFFFFFFFFFFFFFFFFFFF	XT:A:U	NM:i:1	X0:i:1	X1:i:0	XM:i:1	XO:i:0	XG:i:0	MD:Z:30T24
HWI-D00405:137:C6DWLANXX:6:1112:6119:85892	16	14671__len__38937	33899	37	55M	*	0	0	TCAAAACAACTCCATCTGATCTACCCTCTAGACCTTATAGTCTAAATCGCATTTT	FFFFBFFF<FFFFFFFFFFFFF<FFF/FFFFFFFFFFF<FFFFFFFFFB<BBBBB	XT:A:U	NM:i:0	X0:i:1	X1:i:0	XM:i:0	XO:i:0	XG:i:0	MD:Z:55
HWI-D00405:137:C6DWLANXX:6:1202:7959:75962	0	14671__len__38937	26260	37	55M	*	0	0	TTAGAAAGAGAGAAGGAAAAATAGCTGAAAAGAATTAAGGATAAAGAGTACAAAC	<BBBBFFFBFFFFFFFFFFFFFFFFFFFFFFFFFFFFFFFFFFFFFFFFFFFFFF	XT:A:U	NM:i:0	X0:i:1	X1:i:0	XM:i:0	XO:i:0	XG:i:0	MD:Z:55
HWI-D00405:137:C6DWLANXX:6:2108:9720:41643	0	14671__len__38937	6286	37	55M	*	0	0	TCAGGGATTATTATTCCTTTATATATTTTGAGGACTTGGATCCTTTATTGCTCTT	BBBBBFFFFFFFFFFFFFFFFFFFFFFFBFFFFFFFFFFFFFFFFFFFFFFFFFF	XT:A:U	NM:i:0	X0:i:1	X1:i:0	XM:i:0	XO:i:0	XG:i:0	MD:Z:55
HWI-D00405:137:C6DWLANXX:6:2204:15355:72761	16	14671__len__38937	31041	37	55M	*	0	0	TTCTGACGATATTCTTTCTATTTGCTTTTGGTTTAGTAGCATTTTACTAACAAAT	FFFFFFFFFFFFFFFFFFFFFFFFFFFFFFFFFFFFFFFFFFFFFFFFFFBBBBB	XT:A:U	NM:i:0	X0:i:1	X1:i:0	XM:i:0	XO:i:0	XG:i:0	MD:Z:55
HWI-D00405:137:C6DWLANXX:6:1211:14648:77093	16	14671__len__38937	38308	37	56M	*	0	0	AATATCATTATATGTGCTCCATGCATTTGTAGTTCGGAGCCTTGGTTACCCTAGTA	FFFFFFFFFFFFFFFFFFFFFFFFFFFFFFFFFBFFFFFBFFFFFFFFFFBBBBBB	XT:A:U	NM:i:1	X0:i:1	X1:i:0	XM:i:1	XO:i:0	XG:i:0	MD:Z:35A20
HWI-D00405:137:C6DWLANXX:6:1216:17961:87978	16	14671__len__38937	36836	37	56M	*	0	0	GTTAAAGTCTTCTCCAGTCTAGTGGTAAATCTACAAATTTAGCTTAGTAATCGTAT	FFFFFFFFFFFFFFFFFFFFFFFFFFFFFFFFFFFFFFFFFFFFFFFFFFFBBBBB	XT:A:U	NM:i:0	X0:i:1	X1:i:0	XM:i:0	XO:i:0	XG:i:0	MD:Z:56
HWI-D00405:137:C6DWLANXX:6:1305:2102:67357	16	14671__len__38937	36039	37	56M	*	0	0	CTTAGGGGCTCCATACATGCTTAACTCTCCAGTAACAATCAAAGCATTGTTAACAA	FFFFFFFFFFFFFFFFFFFFFFFFFFFFFFFFFFFFFFFFFFFFFFFFFFFBBBBB	XT:A:U	NM:i:0	X0:i:1	X1:i:0	XM:i:0	XO:i:0	XG:i:0	MD:Z:56
HWI-D00405:137:C6DWLANXX:6:1312:13339:94269	16	14671__len__38937	37971	37	56M	*	0	0	AGGTGTAGTATCACTATTCAGTAGTGAAAATGTGGGCCTAGTACCCAGTCCTAGAT	FBFFFFFFFFFBBFFFFFFFFFFFFFFFFFFFFBFFFFFFFFFFFFFFFFFBBBB/	XT:A:U	NM:i:0	X0:i:1	X1:i:0	XM:i:0	XO:i:0	XG:i:0	MD:Z:56
HWI-D00405:137:C6DWLANXX:6:2109:5620:94514	16	14671__len__38937	36928	37	56M	*	0	0	ATTGTTGTTCTTTTAGATATAATAATTCTTTCAATTTGGGTCCACTTTTCAACTTA	FFFFFFFFFFFFFFFFFFFFFFFFFFFFFFFFFFFFFFFFFFFFFFFFFFFBBBBB	XT:A:U	NM:i:0	X0:i:1	X1:i:0	XM:i:0	XO:i:0	XG:i:0	MD:Z:56
HWI-D00405:137:C6DWLANXX:6:2201:4370:90703	0	14671__len__38937	17176	37	56M	*	0	0	TCCGCGTCATATCTCAATGGTGAGAATATTCCATTTCAAAGGAGGAAAAAATCGCT	BBBBBFFFFFFFFFFFFFFFFFFFFFFFFFFFFFFFFFFFFFFFFFFFFFFFFFFF	XT:A:U	NM:i:0	X0:i:1	X1:i:0	XM:i:0	XO:i:0	XG:i:0	MD:Z:56
HWI-D00405:137:C6DWLANXX:6:2210:17159:6042	0	14671__len__38937	17202	25	56M	*	0	0	TATTCCATTTCAAAGGAGGAAAAAATCGCTGGGTTCGACTCCCAGGCGCGGACCCA	BBBBB<FFFFFFFFFF/FFFFBFFF/FFFFFFFFFFFFFFFFFFFFFFFFFBBFFF	XT:A:U	NM:i:3	X0:i:1	X1:i:0	XM:i:3	XO:i:0	XG:i:0	MD:Z:53T0T0T0
HWI-D00405:137:C6DWLANXX:6:2304:12484:74500	16	14671__len__38937	36097	37	56M	*	0	0	TCAATCCTGGGGTCAAAGGCTATAGCATTATCATTAGTAGTTCCGCTTAGTATAAT	</B<///<//B<//<<//FFBB/<//<</F<//FBF/<F////BF</B<//////B	XT:A:U	NM:i:1	X0:i:1	X1:i:0	XM:i:1	XO:i:0	XG:i:0	MD:Z:8A47
HWI-D00405:137:C6DWLANXX:6:1105:9824:12023	16	14671__len__38937	34649	37	57M	*	0	0	ATCCTATACCTCTTCCAAGTAATTATCTTGAATAAGTAAATTCAACTCCCATTTTAC	FFFFFFFFFFFFFFFFFFFFFFFFFFFFFFFFFFFFFFFFFFFFFFFFFFFFBBBBB	XT:A:U	NM:i:0	X0:i:1	X1:i:0	XM:i:0	XO:i:0	XG:i:0	MD:Z:57
HWI-D00405:137:C6DWLANXX:6:1106:18501:83025	16	14671__len__38937	18177	37	57M	*	0	0	TGCTATATCTAACCCTGCGACATCATCCCATCTTACATTAGGCTTTTCAGTGACTAT	FFFFFFFFFFFFFFFFFFFFFFFFFFFFFFFFFFFFFFFFFFFFFFFFFFFFBBBBB	XT:A:U	NM:i:0	X0:i:1	X1:i:0	XM:i:0	XO:i:0	XG:i:0	MD:Z:57
HWI-D00405:137:C6DWLANXX:6:1204:10601:48872	0	14671__len__38937	26655	37	57M	*	0	0	TTAGAATAAATCACTCAAAAAGTTAAAAGAAGAAACAGTAAAGCGTCTATTTAAATT	BBBBBFFFFFFFFFFFFFFFFFFFFFFFFFFFFFFFFFFFFFFFFFFFFFFFFFFFF	XT:A:U	NM:i:0	X0:i:1	X1:i:0	XM:i:0	XO:i:0	XG:i:0	MD:Z:57
HWI-D00405:137:C6DWLANXX:6:1213:5525:58440	16	14671__len__38937	33857	37	57M	*	0	0	TCACTTTTACTATTACAATATCAGGTCTACCGTATTTGATATTCAAAACAACTCCAT	//F/F/FFFFFFF/F<//</BF<<</<//B<//FFFFBFFFF<BFFFF/BF///B/B	XT:A:U	NM:i:0	X0:i:1	X1:i:0	XM:i:0	XO:i:0	XG:i:0	MD:Z:57
HWI-D00405:137:C6DWLANXX:6:1215:13311:47724	16	14671__len__38937	36679	37	57M	*	0	0	TTTAGATCTCTGTCAGTAATACTAGGCAGTATACTCGGGTCAGGGTCTACATTAGCT	FFFF<FFFFFFFFFFFFF<FFFFFFFBBBFFFFFFFFFFFFFFBFFFFFFF<BBB</	XT:A:U	NM:i:0	X0:i:1	X1:i:0	XM:i:0	XO:i:0	XG:i:0	MD:Z:57
HWI-D00405:137:C6DWLANXX:6:1312:16211:61406	16	14671__len__38937	37302	37	57M	*	0	0	TAAGCCTTATAGTTTCGTGTTTCTTAGCCCTGTATCTCGCATATTGTCATCCTCTGA	FFFFFFFFFFBFFFFFFFFFFFFFF<BFFFFFFFFFFFFFFFFFFFFFFFFFBBBBB	XT:A:U	NM:i:0	X0:i:1	X1:i:0	XM:i:0	XO:i:0	XG:i:0	MD:Z:57
HWI-D00405:137:C6DWLANXX:6:2104:10417:51529	0	14671__len__38937	17176	37	57M	*	0	0	TCCGCGTCATATCTCAATGGTGAGAATATTCCATTTCAAAGGAGGAAAAAATCGCTG	BBBBBFFFFBFFFFFFFFFFFFFFFFFFFFFFFFFFFFFFFFFFFFFFFFFFFFFFF	XT:A:U	NM:i:0	X0:i:1	X1:i:0	XM:i:0	XO:i:0	XG:i:0	MD:Z:57
HWI-D00405:137:C6DWLANXX:6:2112:11547:15606	0	14671__len__38937	10608	37	57M	*	0	0	CTTTTCTAAACTCAGCTGAGGTATATAGAGATGGTCAATGGCACTTAATTGCACCTA	BBBBBFFFFFFFFFFFFFFFFFFFFFFFFFFFFFFFFFFFFFFFFFFFFFFFFFFFF	XT:A:U	NM:i:0	X0:i:1	X1:i:0	XM:i:0	XO:i:0	XG:i:0	MD:Z:57
HWI-D00405:137:C6DWLANXX:6:2303:16735:54214	16	14671__len__38937	33052	37	57M	*	0	0	AATGAATTCAATTGAGGTCGTTCAGTGGGGACTCGAATCTCTTCTTCTCCTTTCATA	FFFFFFFFFFFFFFFFFFFFFFFFFFFFFFFFFFFFFFFFFFFFFFFFFFFFBBBBB	XT:A:U	NM:i:0	X0:i:1	X1:i:0	XM:i:0	XO:i:0	XG:i:0	MD:Z:57
HWI-D00405:137:C6DWLANXX:6:2314:17823:11107	16	14671__len__38937	34132	37	57M	*	0	0	TCAACAGGTGCAATTGTTCTATCCTCACTATCAATATCTAAGCTTTCAAATGATAAC	FFFFFFFFFFFFFFFFFFFFFFFFFFFFFFFFFFFFFFFFFFFFFFFFFFFFBBBBB	XT:A:U	NM:i:0	X0:i:1	X1:i:0	XM:i:0	XO:i:0	XG:i:0	MD:Z:57
HWI-D00405:137:C6DWLANXX:6:2316:17533:20140	16	14671__len__38937	38743	37	57M	*	0	0	ATTGTTAGGTTGTTTTAGTAGGGATTTTCCTCAGTTCCTGCAATTAAGTGACCGTTC	FFFFFFFFFBFFFFFFFFFFFFFFFFB<FFFFBBFFFFFFFFBFFBBFFBFFBBBBB	XT:A:U	NM:i:0	X0:i:1	X1:i:0	XM:i:0	XO:i:0	XG:i:0	MD:Z:57
HWI-D00405:137:C6DWLANXX:6:1102:11083:36128	0	14671__len__38937	8107	37	58M	*	0	0	TTGGAGAGAAACTTAAGAAGATGCATGAATAATGGATTACGACCCATAATTTGGGAAT	/B<</<F</BBFFBFFF<<BFFFFBFFFFFFFFFF<BFFFFFFFBFFB<<BFBFFBFF	XT:A:U	NM:i:0	X0:i:1	X1:i:0	XM:i:0	XO:i:0	XG:i:0	MD:Z:58
HWI-D00405:137:C6DWLANXX:6:1108:4369:73471	0	14671__len__38937	19306	37	58M	*	0	0	ATCTCTAATCAAGGACTTCTTACTCAAAAATCAGCCGATTTCATGCAAAGGAACAGCA	BBBBBFFFFFFFFFFFFFFFFFFFFFFFFFFFFFFFFFFFFFFFFFFFFFFFFFFFFF	XT:A:U	NM:i:0	X0:i:1	X1:i:0	XM:i:0	XO:i:0	XG:i:0	MD:Z:58
HWI-D00405:137:C6DWLANXX:6:1108:17449:75860	16	14671__len__38937	36714	37	58M	*	0	0	CGGGTCAGGGTCTACATTAGCTACAGTTTGTCCTCGTTTAACAACATATCTATTTCTC	FFFFFFFFFFFFFFFFFFFFFFFFFFFFFFFFFFFFFFFFFFFFFFFFFFFFFBBBBB	XT:A:U	NM:i:0	X0:i:1	X1:i:0	XM:i:0	XO:i:0	XG:i:0	MD:Z:58
HWI-D00405:137:C6DWLANXX:6:1114:14879:71318	16	14671__len__38937	35232	37	58M	*	0	0	TATAGCATATCTACAATAATGAATAAAGTTGTCCTCTATATTAACATTTTCTGATTAG	B<</FFFFFFFFFF/BBF<BBFFF//F<FBB<</FBBB/BFFBF<BFBBFFFF<BB/B	XT:A:U	NM:i:0	X0:i:1	X1:i:0	XM:i:0	XO:i:0	XG:i:0	MD:Z:58
HWI-D00405:137:C6DWLANXX:6:1301:4993:31888	16	14671__len__38937	35895	37	58M	*	0	0	TGCAATGGTAAACTCTTCAGCTTCCATGTAATCATATCCAGATGGTCCAATAACAATT	FFFFFFFFFFFFFFFFFFFFFFFFFFFFFFFFFFFFFFFFFFFFFFFFFFFFFBBBBB	XT:A:U	NM:i:0	X0:i:1	X1:i:0	XM:i:0	XO:i:0	XG:i:0	MD:Z:58
HWI-D00405:137:C6DWLANXX:6:1312:9156:66963	16	14671__len__38937	37970	37	58M	*	0	0	CAGGTGTAGTATCACTATTCAGTAGTGAAAATGTGGGCCTAGTACCCAGTCCTAGATT	FFFFFFFFFFFFFFFFFFFFFFFFFFFFFFFFFFFFFFFFFFFFFFFFFFFFFBBBBB	XT:A:U	NM:i:0	X0:i:1	X1:i:0	XM:i:0	XO:i:0	XG:i:0	MD:Z:58
HWI-D00405:137:C6DWLANXX:6:2207:19674:3031	16	14671__len__38937	37290	37	58M	*	0	0	GTTAGTAAATGTTAAGCCTTATAGTTTCGTGTTTCTTAGCCCTGTATCTCGCATATTG	FFFFFFFFFFFFFFFFFFF<FFFFBFFFFFFFFFFFFFFFFFFFFFFFFFFFFBBBBB	XT:A:U	NM:i:0	X0:i:1	X1:i:0	XM:i:0	XO:i:0	XG:i:0	MD:Z:58
HWI-D00405:137:C6DWLANXX:6:2303:10532:84842	16	14671__len__38937	35895	37	58M	*	0	0	TGCAATGGTAAACTCTTCAGCTTCCATGTAATCATATCCAGATGGTCCAATAACAATT	FFFFFFFFFFFFFFFFFFF<<FFFFFFFFFFFFFFFFFFFFFFFFFFFFFFFFBBBBB	XT:A:U	NM:i:0	X0:i:1	X1:i:0	XM:i:0	XO:i:0	XG:i:0	MD:Z:58
HWI-D00405:137:C6DWLANXX:6:1101:10924:84354	16	14671__len__38937	34118	37	59M	*	0	0	CTTCAGTTGTGATTTCAACAGGTGCAATTGTTCTATCCTCACTATCAATATCTAAGCTT	FFFFFFFFFFFFFFFFFFFFFFFFFFFFFFFBFFFFFFFFFFFFFFFFFFFFFFBBBBB	XT:A:U	NM:i:0	X0:i:1	X1:i:0	XM:i:0	XO:i:0	XG:i:0	MD:Z:59
HWI-D00405:137:C6DWLANXX:6:1106:13401:55601	16	14671__len__38937	35782	37	59M	*	0	0	CCTTACTAATTTCCATTCTATGAGTTGTCATTCTATGAGTTTCCATTCTACTCATCATT	FFFFFFFFFFFFFFFFFFFFFFFFFFFFFFFFFFFFFFFFFFFFFFFFFFFFFFBBBBB	XT:A:U	NM:i:0	X0:i:1	X1:i:0	XM:i:0	XO:i:0	XG:i:0	MD:Z:59
HWI-D00405:137:C6DWLANXX:6:1213:11707:68666	16	14671__len__38937	18220	37	59M	*	0	0	TTTTCAGTGACTATTGCACTTTCCAGAGACTTTTTAAGCTCTGAGTTGTTATCTTCGTT	FFFFF<<FFFFFFFFFFFFFFFFFFFFFFFFFFF<FFFFFFFFFFFFFFFFFFFBBBBB	XT:A:U	NM:i:0	X0:i:1	X1:i:0	XM:i:0	XO:i:0	XG:i:0	MD:Z:59
HWI-D00405:137:C6DWLANXX:6:1309:12115:32385	16	14671__len__38937	33415	37	59M	*	0	0	AGTGGAGCTCCTAAATCGTACTTGTTCTCCTGGGCTAAAGTTTCAGCTTATTTTTTAAT	FFFFFFFFFFFFFFFFFFFFFFFFFFFFFFFFFFFFFFFFFFFFFFFFFFFFFFBBBBB	XT:A:U	NM:i:0	X0:i:1	X1:i:0	XM:i:0	XO:i:0	XG:i:0	MD:Z:59
HWI-D00405:137:C6DWLANXX:6:2109:5621:26844	0	14671__len__38937	26484	37	59M	*	0	0	ATTTTGGAAGAATAAGAACAAGTTACTAAATTAGAATATAAACATAAACCATCCAAATT	BBBBBFFFFFFFFFFFFFFFFFFBFFFFFFFFFFFFFFFFFFFFFFFFFFFFFFFFFFF	XT:A:U	NM:i:0	X0:i:1	X1:i:0	XM:i:0	XO:i:0	XG:i:0	MD:Z:59
HWI-D00405:137:C6DWLANXX:6:2215:19182:17947	16	14671__len__38937	37979	37	59M	*	0	0	TATCACTATTCAGTAGTGAAAATGTGGGCCTAGTACCCAGACCTAGATTTTCTTCTATT	FFFFFFFB<FFFBFFFFFFFFFF<F<FFFFFFFFFFFFFB/F<F<FF<<FFB</BBBB<	XT:A:U	NM:i:1	X0:i:1	X1:i:0	XM:i:1	XO:i:0	XG:i:0	MD:Z:40T18
HWI-D00405:137:C6DWLANXX:6:2311:18822:72031	16	14671__len__38937	34105	37	59M	*	0	0	ATAGTTTCAATTTCTTCAGTTGTGATTTCAACAGGTGCAATTGTTCTATCCTCACTATC	FFFFFFFFFBFF<FFFFFFFFFFFFFBFFFFFFFFFFFB/FFFFFFFBFFFFBFBBBBB	XT:A:U	NM:i:0	X0:i:1	X1:i:0	XM:i:0	XO:i:0	XG:i:0	MD:Z:59
HWI-D00405:137:C6DWLANXX:6:1111:18060:48189	16	14671__len__38937	37301	37	60M	*	0	0	TTAAGCCTTATAGTTTCGTGTTTCTTAGCCCTGTATCTCGCATATTGTCATCCTCTGATT	FFFFFFFFFFFFFFFFFFFFFFFFFFFFFFFFFFFFFFFFFFFFFFFFFFFFFFFB/BBB	XT:A:U	NM:i:0	X0:i:1	X1:i:0	XM:i:0	XO:i:0	XG:i:0	MD:Z:60
HWI-D00405:137:C6DWLANXX:6:1204:2663:53281	16	14671__len__38937	33676	37	60M	*	0	0	TCTAGTCTATATGTAAGTCTAACTGAGTTAGTTACTTATAGGACTATCTCTTACTCCGTT	FFFFFFFFFFFFFFFFFFFFFFFFFFFFFFFFFFFFFFFFFFFFFFFFFFFFFFFBBBBB	XT:A:U	NM:i:0	X0:i:1	X1:i:0	XM:i:0	XO:i:0	XG:i:0	MD:Z:60
HWI-D00405:137:C6DWLANXX:6:1205:10221:6649	16	14671__len__38937	37443	37	60M	*	0	0	TGTTACAATCCCAGATGCCTAGTTTTACTCTGACGATGCATTTCCACTTTTACCTATAAC	FFFFFFFFFFFFFFFFFFFFFFFFFFFFFFFFFFFFFFFFFFFFFFFFFFFFFFFBBBBB	XT:A:U	NM:i:0	X0:i:1	X1:i:0	XM:i:0	XO:i:0	XG:i:0	MD:Z:60
HWI-D00405:137:C6DWLANXX:6:1205:2371:40656	16	14671__len__38937	38749	37	60M	*	0	0	AGGTTGTTTTAGTAGGGATTTTCCTCAGTTCCTGCAATTAAGTGACCGTTCATTATCATT	FFFFFFFFFFFFFFFFFFFFFFFFFFFFFFFFFFFFFFFFFFFFFFFFFFFFFFFBBBBB	XT:A:U	NM:i:0	X0:i:1	X1:i:0	XM:i:0	XO:i:0	XG:i:0	MD:Z:60
HWI-D00405:137:C6DWLANXX:6:1208:2456:36453	16	14671__len__38937	37306	37	60M	*	0	0	CCTTATAGTTTCGTGTTTCTTAGCCCTGTATCTCGCATATTGTCATCCTCTGATTTACTT	FFFFFFFFFFFFFFBFFFFFFFFFFFFFFFFFFFFFFFFFFFFFFFFFFFFFFFFBBBBB	XT:A:U	NM:i:0	X0:i:1	X1:i:0	XM:i:0	XO:i:0	XG:i:0	MD:Z:60
HWI-D00405:137:C6DWLANXX:6:1301:9823:44068	16	14671__len__38937	33377	37	60M	*	0	0	AATCCTCTGGTGCAACTAATTCTGATTCAAATTCAAGTAGTGGAGCTCCTAAATCGTACT	FFBFFFFFFFFFFFFFFFFBFFFFFFFFFFFFFFFFFFFFFFFFFFFFFFFFFBBBBBBB	XT:A:U	NM:i:0	X0:i:1	X1:i:0	XM:i:0	XO:i:0	XG:i:0	MD:Z:60
HWI-D00405:137:C6DWLANXX:6:2105:9444:71239	16	14671__len__38937	36066	37	60M	*	0	0	TCCAGTAACAATCAAAGCATTGTTAACAACTTCAATCCTAGGGTCAAAGGCTATAGCATT	FFFFFFFFFFFFFBFFFFFFFFFFFFFFFFFFFFFFFFFFFFFFFFFFFFFFFFFBBBBB	XT:A:U	NM:i:0	X0:i:1	X1:i:0	XM:i:0	XO:i:0	XG:i:0	MD:Z:60
HWI-D00405:137:C6DWLANXX:6:2105:7855:85419	0	14671__len__38937	13841	37	60M	*	0	0	GCCTTAAAGAACGACTTGACACTGTATGGGACTAATTCAAAATACCAGAAACACTGAGAG	BBBBBFFFFFFFFFFFFFFFFFFFFFFFFFFFFFBFFFFFFFFFFFFFFFFFFFFFFFFF	XT:A:U	NM:i:0	X0:i:1	X1:i:0	XM:i:0	XO:i:0	XG:i:0	MD:Z:60
HWI-D00405:137:C6DWLANXX:6:2109:16705:82241	16	14671__len__38937	33034	37	60M	*	0	0	TATTACTACGTATACCCAAATGAATTCAATTGAGGTCGTTCAGTGGGGACTCGAATCTCT	FFFFFFF/FF<FF</BFBFFFFFFBFFFFF<FFFBFFFF<FFFFFFFFFFFFFFFBB<BB	XT:A:U	NM:i:0	X0:i:1	X1:i:0	XM:i:0	XO:i:0	XG:i:0	MD:Z:60
HWI-D00405:137:C6DWLANXX:6:2112:8992:7769	16	14671__len__38937	38755	37	60M	*	0	0	TTTTAGTAGGGATTTTCCTCAGTTCCTGCAATTAAGTGACCGTTCATTATCATTATATAG	FFFFFFFFFFFFFFFFFFFFFFFBFFFFFFFFFFFFFFFFFFFFFFFFFFFFFFFBBBBB	XT:A:U	NM:i:0	X0:i:1	X1:i:0	XM:i:0	XO:i:0	XG:i:0	MD:Z:60
HWI-D00405:137:C6DWLANXX:6:2205:14137:97170	16	14671__len__38937	37736	37	60M	*	0	0	CACATGGTCTTTCTCTAGGAATATGTCCCCTGAAGATTCTTAGTCCATATCTTCCATATG	FFFFFFFFFFFFFFFFFFFFFFFFFFFFFFFFFFFFFFFFFFFFFFFFFFFFFFFBBBBB	XT:A:U	NM:i:0	X0:i:1	X1:i:0	XM:i:0	XO:i:0	XG:i:0	MD:Z:60
HWI-D00405:137:C6DWLANXX:6:2205:19482:100085	16	14671__len__38937	36073	37	60M	*	0	0	ACAATCAAAGCATTGTTAACAACTTCAATCCTAGGGTCAAAGGCTATAGCATTATCATTA	FFFFFFFFFFFFFFFFFFFB/FFFFFFFFFFFFFFFFFFFFFFFFFFFFFFFFFFBBBBB	XT:A:U	NM:i:0	X0:i:1	X1:i:0	XM:i:0	XO:i:0	XG:i:0	MD:Z:60
HWI-D00405:137:C6DWLANXX:6:2302:20070:87014	0	14671__len__38937	10347	37	60M	*	0	0	ATGACCAAGAGACTACAATTTTTCCAAAATATACGGCACTAGTTGATTTTGGTAAAGCTT	BBBB//FFFFFFFFFFFFFFFFFFBBFFFFFFFFFFFFFFFFFFFFFFFFFFFFFFFFFF	XT:A:U	NM:i:0	X0:i:1	X1:i:0	XM:i:0	XO:i:0	XG:i:0	MD:Z:60
HWI-D00405:137:C6DWLANXX:6:1110:3531:33162	16	14671__len__38937	38357	37	61M	*	0	0	CCTAGTAAACTATGTTCCTACTTAGCAGTCCTACCTCGGCTCTCATATCAATAGATTTGTT	FFBFFFFFFFFFFFFFFFFFFFFFFFFFFFFFFFFFFF<FFFFFFFFFFFFFFFFFBBBBB	XT:A:U	NM:i:0	X0:i:1	X1:i:0	XM:i:0	XO:i:0	XG:i:0	MD:Z:61
HWI-D00405:137:C6DWLANXX:6:1112:18240:73574	16	14671__len__38937	37398	37	61M	*	0	0	ATTATGGAAATCAACTCCATTTACTAATAATCCTTCACGCTGAGGTGTTACAATCCCAGAT	FFFFFFFFFFFFFFFFFFFFFFFFFFFFFFFFFFFFFFFFFFFFFFFFFFFFFFFFBBBBB	XT:A:U	NM:i:0	X0:i:1	X1:i:0	XM:i:0	XO:i:0	XG:i:0	MD:Z:61
HWI-D00405:137:C6DWLANXX:6:1116:7029:67523	16	14671__len__38937	35898	37	61M	*	0	0	AATGGTAAACTCTTCAGCTTCCATGTAATCATATCCAGATGGTCCAATAACAATTTTATCA	FFFFFFFFFFFFFFFFFFFFFFFFFFFFFFFFFFFFFFFFFFFFFFFFFFFFFFFFBB<BB	XT:A:U	NM:i:0	X0:i:1	X1:i:0	XM:i:0	XO:i:0	XG:i:0	MD:Z:61
HWI-D00405:137:C6DWLANXX:6:1206:1153:7952	16	14671__len__38937	35008	37	61M	*	0	0	AATAATAGGGCTTATTATCCAGTACAGTCTTAGAGTTAGGTACTAAAGCCCATAGTTACAA	FFFFFFFF/BFFFFFB<F<BF<FFFFFFFFFFFFFFFFFFFFFFFFFFBFFFFFFFB</</	XT:A:U	NM:i:0	X0:i:1	X1:i:0	XM:i:0	XO:i:0	XG:i:0	MD:Z:61
HWI-D00405:137:C6DWLANXX:6:1312:16155:10535	16	14671__len__38937	33988	37	61M	*	0	0	GTATGGTCTAATTCGATTATAGAGTGGAATCGACTTAATCGTTTTCCTGAGGATTAATAAG	FFFFFFFFFFFFFFFFFFFFFFFFFFFFFFFFFFFFFFFFFFFFFFFFFFFFFFFFBBBBB	XT:A:U	NM:i:0	X0:i:1	X1:i:0	XM:i:0	XO:i:0	XG:i:0	MD:Z:61
HWI-D00405:137:C6DWLANXX:6:2205:3765:76449	16	14671__len__38937	36816	37	61M	*	0	0	GGTGTAAGGGTCAATCCATAGTTAAAGTCTTCTCCAGTCTAGTGGTAAATCTACAAATTTA	FFFFFFFFFFFFFFFFFFFFFFFFFFFFFFFFFFFFFFFFFFFFFFFFFFFFFFFFBBBBB	XT:A:U	NM:i:0	X0:i:1	X1:i:0	XM:i:0	XO:i:0	XG:i:0	MD:Z:61
HWI-D00405:137:C6DWLANXX:6:2212:15986:21535	16	14671__len__38937	34118	37	61M	*	0	0	CTTCAGTTGTGATTTCAACAGGTGCAATTGTTCTATCCTCACTATCAATATCTAAGCTTTC	FFFFFFFFFFFBFFFFFFFFFFFFFF<FFFFFFFFFFFFFFFFFFFFFFFFFFFFFBBBBB	XT:A:U	NM:i:0	X0:i:1	X1:i:0	XM:i:0	XO:i:0	XG:i:0	MD:Z:61
HWI-D00405:137:C6DWLANXX:6:2303:9618:83401	16	14671__len__38937	35606	37	61M	*	0	0	CTCCAATATGATAATACTTAACAGGTTAATTCAGCGTTATTTTAGTAATTTTTGTACTTTT	FFFFFFFFFFFFFFFFFFFFFFFFFFFFFFFFFFFFFFBFFFFFFFFFFFFFFFFFBBBBB	XT:A:U	NM:i:0	X0:i:1	X1:i:0	XM:i:0	XO:i:0	XG:i:0	MD:Z:61
HWI-D00405:137:C6DWLANXX:6:2306:3340:31577	0	14671__len__38937	17176	37	61M	*	0	0	TCCGCGTCATATCGCAATGGTGAGAATATTCCATTTCAAAGGAGGAAAAAATCGCTGGGTT	BBBBBFBFFFFFFBFFFFFFFFFFFFFFFFFFFFFFFFFFFFFFFBFFFFFFFFFFFFFFF	XT:A:U	NM:i:1	X0:i:1	X1:i:0	XM:i:1	XO:i:0	XG:i:0	MD:Z:13T47
HWI-D00405:137:C6DWLANXX:6:2310:10964:82949	16	14671__len__38937	35780	37	61M	*	0	0	TACCTTACTAATTTCCATTCTATGAGTTGTCATTCTATGAGTTTCCATTCTACTCATCATT	FFFFFFFFFFFFFFB/F<FFFFFF<BFFFFB<FFFFBBB<FFFFFFFFFFBFBFBFBBBB/	XT:A:U	NM:i:0	X0:i:1	X1:i:0	XM:i:0	XO:i:0	XG:i:0	MD:Z:61
HWI-D00405:137:C6DWLANXX:6:1316:1848:98543	16	14671__len__38937	38089	37	62M	*	0	0	TTCATTGCCACGTTCTTTTATACTCGTAGATTATGTACTCCATGTATTGAAATTGCTCTATT	FFFFFFFFFFFFFFFFFFFFFFFFFFFFFFFFFFFFFFFFFFFFFFFFFFFFFFFFFBBBBB	XT:A:U	NM:i:0	X0:i:1	X1:i:0	XM:i:0	XO:i:0	XG:i:0	MD:Z:62
HWI-D00405:137:C6DWLANXX:6:2106:4220:9108	16	14671__len__38937	34137	37	62M	*	0	0	AGGTGCAATTGTTCTATCCTCACTATCAATATCTAAGCTTTCAAATGATAACATGGCATACT	FFFFFFFBFFFFFFFFFFFFFFFFFFFFFFFFFFFFFFFFFFFFFFFFFFFFFFFFFBBBBB	XT:A:U	NM:i:0	X0:i:1	X1:i:0	XM:i:0	XO:i:0	XG:i:0	MD:Z:62
HWI-D00405:137:C6DWLANXX:6:2108:16255:57761	0	14671__len__38937	26263	37	62M	*	0	0	GAAAGAGAGAAGGAAAAATAGCTGAAAAGAATTAAGGATAAAGAGTACAAACAAGCAATGTA	BBBBBFFFFFFFBFFFFFFFFFFFFFFFFFFFFFFFFFFFFFFFFFFFFFFFFFFFFFFFFF	XT:A:U	NM:i:0	X0:i:1	X1:i:0	XM:i:0	XO:i:0	XG:i:0	MD:Z:62
HWI-D00405:137:C6DWLANXX:6:2108:4426:70759	16	14671__len__38937	36845	37	62M	*	0	0	TTCTCCAGTCTAGTGGTAAATCTACAAATTTAGCTTAGTAATCGTATCCTGTTACCATTGTT	FFFFFFFFFFFFFFBFFFBFFFFFFFBFFFFFFFFFFFBF/BBFFBBFFFFFFFFFFBBBBB	XT:A:U	NM:i:0	X0:i:1	X1:i:0	XM:i:0	XO:i:0	XG:i:0	MD:Z:62
HWI-D00405:137:C6DWLANXX:6:2114:1809:46526	16	14671__len__38937	38656	37	62M	*	0	0	TGTAGGTCTATAGATCCTTCTCGTAGAGCTATTACTTTGTTACCGTATATGGCTATTTCTTT	FFFFFFFFFFFFFFFFFFFFFFFFFFFFFFFFFFFFFFFFFFFFFFFFFFFFFFFFFBBBBB	XT:A:U	NM:i:0	X0:i:1	X1:i:0	XM:i:0	XO:i:0	XG:i:0	MD:Z:62
HWI-D00405:137:C6DWLANXX:6:2205:14777:81691	16	14671__len__38937	35208	37	62M	*	0	0	ATAATTAATCACAGATTCAATAGCTATAGCATATCTACAATAATGAATAAAGTTGTCCTCTA	FFFFFFFFFFFFFFFFFFFFFFFFFFFFFFFFFFFFFFFFFFFFFFFFFFFFFFFFFBBBBB	XT:A:U	NM:i:0	X0:i:1	X1:i:0	XM:i:0	XO:i:0	XG:i:0	MD:Z:62
HWI-D00405:137:C6DWLANXX:6:2308:7728:53293	16	14671__len__38937	37313	37	62M	*	0	0	GTTTCGTGTTTCTTAGCCCTGTATCTCGCATATTGTCATCCTCTGATTTACTTTCATCTTAT	FFFFFFFFFFFFFFFFFFFFFFFFFFFFFFFFFFFFFF<FFFFFFFFFFBFFFFFFFBBBBB	XT:A:U	NM:i:0	X0:i:1	X1:i:0	XM:i:0	XO:i:0	XG:i:0	MD:Z:62
HWI-D00405:137:C6DWLANXX:6:2316:9171:76725	16	14671__len__38937	34116	37	62M	*	0	0	TTCTTCAGTTGTGATTTCAACAGGTGCAATTGTTCTATCCTCACTATCAATATCTAAGCTTT	FFFFFFFFFFFFFFFFFFFFFFFFFFFB/FFFFFFFFFFFFFFFFFFFFFFFFFFFFBBBBB	XT:A:U	NM:i:0	X0:i:1	X1:i:0	XM:i:0	XO:i:0	XG:i:0	MD:Z:62
HWI-D00405:137:C6DWLANXX:6:1103:15214:51812	0	14671__len__38937	17176	37	63M	*	0	0	TCCGCGTCATATCTCAATGGTGAGAATATTCCATTTCAAAGGAGGAAAAAATCGCTGGGTTCG	BBBBBFFFFFFFFFFFFFFFFFFFFFFFFFFFFFFFFFFFFFFFFFFFFFFFFFFFFFFFFFF	XT:A:U	NM:i:0	X0:i:1	X1:i:0	XM:i:0	XO:i:0	XG:i:0	MD:Z:63
HWI-D00405:137:C6DWLANXX:6:1106:16815:96176	16	14671__len__38937	36672	37	63M	*	0	0	GGTCATATTTAGATCTCTGTCAGTAATACTAGGCAGTATACTCGGGTCAGGGTCTACATTAGC	FFFFFFFFFFFFFFFFFFFFFFFFFFFFFFFFFFFFFFFFFFFFFFFFFFFFFFFFFFBBBBB	XT:A:U	NM:i:0	X0:i:1	X1:i:0	XM:i:0	XO:i:0	XG:i:0	MD:Z:63
HWI-D00405:137:C6DWLANXX:6:1109:15920:99308	0	14671__len__38937	17176	37	63M	*	0	0	TCCGCGTCATATCTCAATGGTGAGAATATTCCATTTCAAAGGAGGAAAAAATCGCTGGGTTCG	//<B<F///<</<///F//<FF/BFF<//</BF///<FBBBBB<F<FF/FF<<<F########	XT:A:U	NM:i:0	X0:i:1	X1:i:0	XM:i:0	XO:i:0	XG:i:0	MD:Z:63
HWI-D00405:137:C6DWLANXX:6:1110:18131:11847	0	14671__len__38937	17176	37	63M	*	0	0	TCCGCGTCATATCTCAATGGTGAGAATATTCCATTTCAAAGGAGGAAAAAATCGCTGGGTTCG	/<B/BBF<FFBFFFBFF<BF/F<//<<<FF/FFFF/<<F<BBFB/7B//<FB//FFFF<FBFF	XT:A:U	NM:i:0	X0:i:1	X1:i:0	XM:i:0	XO:i:0	XG:i:0	MD:Z:63
HWI-D00405:137:C6DWLANXX:6:1203:15997:64994	16	14671__len__38937	35808	37	63M	*	0	0	GTCATTCTATGAGTTTCCATTCTACTCATCATTTTCTTCTACTGGAGGGGCCTGGTATTCATA	FFFFFFFFFFFFBFFFFFFFFFFFFFFFFFFFFFFFFFFFFFFFFFFFFFFFFFFFFFBBBBB	XT:A:U	NM:i:0	X0:i:1	X1:i:0	XM:i:0	XO:i:0	XG:i:0	MD:Z:63
HWI-D00405:137:C6DWLANXX:6:1204:16296:52229	0	14671__len__38937	17176	37	63M	*	0	0	TCCGCGTCATATCTCAATGGTGAGAATATTCCATTTCAAAGGAGGAAAAAATCGCTGGGTTCG	//B/<<FFFFFFFFFFFFFFBFFFFFFFFFFFFFFFBFFFFFFF<<FFFFFFFF/B</F<</<	XT:A:U	NM:i:0	X0:i:1	X1:i:0	XM:i:0	XO:i:0	XG:i:0	MD:Z:63
HWI-D00405:137:C6DWLANXX:6:1308:9009:34942	16	14671__len__38937	37965	37	63M	*	0	0	TGTTGCAGGTGTAGTATCACTATTCAGTAGTGAAAATGTGGGCCTAGTACCCAGTCCTAGATT	FFFFFFFF<FFFFF<FBFFFFFFFFFFFFFFFFFFFFFFFFFFFFFFFFFFFFFFFFFBBBBB	XT:A:U	NM:i:0	X0:i:1	X1:i:0	XM:i:0	XO:i:0	XG:i:0	MD:Z:63
HWI-D00405:137:C6DWLANXX:6:1311:6316:20754	0	14671__len__38937	17176	37	63M	*	0	0	TCCGCGTCATATCTCAATGGTGAGAATATTCCATTTCAAAGGAGGAAAAAATCGCTGGGTTCG	BBBBB<FBFFFFFFFFFFFFFFBBF<F<F<BFFFFF<FB/F//<7FFFFFFFFFFB</<FFFB	XT:A:U	NM:i:0	X0:i:1	X1:i:0	XM:i:0	XO:i:0	XG:i:0	MD:Z:63
HWI-D00405:137:C6DWLANXX:6:1312:13955:98634	0	14671__len__38937	17176	37	63M	*	0	0	TCCGCGTCATATCTCAATGGTGAGAATATTCCATTTCAAAGGAGGAAAAAATCGCTGGGTTCG	BBB<B<FBFFFFFFFFFFFFFFFFBBBFBFBFBB</FFF/FB/<F</BBFFFBFFFBFFBFFB	XT:A:U	NM:i:0	X0:i:1	X1:i:0	XM:i:0	XO:i:0	XG:i:0	MD:Z:63
HWI-D00405:137:C6DWLANXX:6:2113:14139:37083	16	14671__len__38937	35893	37	63M	*	0	0	GCTGCAATGGTAAACTCTTCAGCTTCCATGTAATCATATCCAGATGGTCCAATAACAATTTTA	FFFFFFFFFFFFFFFFFFFFFFFFFFFFFFFFFFFFFFFFFFFFFFFFFFFFFFFFFFBBBBB	XT:A:U	NM:i:0	X0:i:1	X1:i:0	XM:i:0	XO:i:0	XG:i:0	MD:Z:63
HWI-D00405:137:C6DWLANXX:6:2115:10178:55287	16	14671__len__38937	35633	37	63M	*	0	0	AATTCAGCGTTATTTTAGTAATTTTTGTACTTTTAAGTGAAGATGTATTGACTTTATAAGTTT	FFFFFFFFFFFFFFFFFFFFFFFFFFFFFFFFFFFFFFFFFFFFFFFFFFFFFFFFFFBBBBB	XT:A:U	NM:i:0	X0:i:1	X1:i:0	XM:i:0	XO:i:0	XG:i:0	MD:Z:63
HWI-D00405:137:C6DWLANXX:6:2201:18461:7760	16	14671__len__38937	34757	37	63M	*	0	0	AGTCTCCTACAACTATTATGTTTAAATACTCTGCACTGTATTCGAGATCAGGTGAGGCAATAG	FFF</<BFF<</<</B/FFBBB</FFFFFFFFBFFBFFFB<FF<FFFFFF//<<F<////BBB	XT:A:U	NM:i:0	X0:i:1	X1:i:0	XM:i:0	XO:i:0	XG:i:0	MD:Z:63
HWI-D00405:137:C6DWLANXX:6:2211:4664:36712	16	14671__len__38937	38044	37	63M	*	0	0	TGTGTCTCTATTCCATCCTCTATGAAAAATGTATGACCACGAGTGTTCATTGCCACGTTCTTT	FFFFFFFFFFFFBFFFFFFFFFFFFFFFFFFFFFFFFFFFFFFFFFFFFFFFFFFFFFBBBBB	XT:A:U	NM:i:0	X0:i:1	X1:i:0	XM:i:0	XO:i:0	XG:i:0	MD:Z:63
HWI-D00405:137:C6DWLANXX:6:2215:18212:91665	16	14671__len__38937	37304	37	63M	*	0	0	AGCCTTATAGTTTCGTGTTTCTTAGCCCTGTATCTCGCATATTGTCATCCTCTGATTTACTTT	FFFFBFFBFFFFFFFF/FFFFFFB/F<FBFFFFFB7FBBF/F/FBFF<FFFFFFFFFFB<//<	XT:A:U	NM:i:0	X0:i:1	X1:i:0	XM:i:0	XO:i:0	XG:i:0	MD:Z:63
HWI-D00405:137:C6DWLANXX:6:2304:12605:37746	16	14671__len__38937	34111	37	63M	*	0	0	TCAATTTCTTCAGTTGTGATTTCAACAGGTGCAATTGTTCTATCCTCACTATCAATATCTAAG	FFFFFFFFFFFFFFFFFFFBFFFFFFFFFFFFF<FFFFFFFF/BFFFFFFFFFFFFFFBB/B/	XT:A:U	NM:i:0	X0:i:1	X1:i:0	XM:i:0	XO:i:0	XG:i:0	MD:Z:63
HWI-D00405:137:C6DWLANXX:6:2307:3402:61825	16	14671__len__38937	34932	37	63M	*	0	0	CTTCAAAGTGTTGCAGTCACCGCCGTTGGTCTAGGCTAGAAGTCCATAGCCACCACTATGAGC	FFFFFFFFFFFFFFFFFFFFFFFFFFFFFFFFFFFFFFFFFFFFFFFFFFFFFFFFFFBBBBB	XT:A:U	NM:i:0	X0:i:1	X1:i:0	XM:i:0	XO:i:0	XG:i:0	MD:Z:63
HWI-D00405:137:C6DWLANXX:6:1114:3261:51532	16	14671__len__38937	37429	37	64M	*	0	0	CCTTCACGCTGAGGTGTTACAATCCCAGATGCCTAGTTTTACTCTGACGATGCATTTCCACTTT	FFFBFBFFFFFFFFFFFFBFFFBFFFFBFFFFFFFBFFFFFFFFFFFFFFFFFFFFFF<BBBBB	XT:A:U	NM:i:0	X0:i:1	X1:i:0	XM:i:0	XO:i:0	XG:i:0	MD:Z:64
HWI-D00405:137:C6DWLANXX:6:1202:6091:95805	16	14671__len__38937	38029	37	64M	*	0	0	TCTTCTATTATATTATGTGTCTCTATTCCATCCTCTATGAAAAATGTATGACCACGAGTGTTCA	FFFFFFFFFFFFFFFFFFFFFFFFFFFFFFFFFFFFFFFFFFFFFFFFFFFFFFFFFFFBBBBB	XT:A:U	NM:i:0	X0:i:1	X1:i:0	XM:i:0	XO:i:0	XG:i:0	MD:Z:64
HWI-D00405:137:C6DWLANXX:6:1211:2849:30692	16	14671__len__38937	33827	37	64M	*	0	0	AGTATGGTTTTGATGGTACTTTCTTTCCATTCACTTTTACTATTACAATATCAGGTCTACCGTA	FFFFFFFFFFFFFFFFFFFFFFFFB<FFFFFFFFFFFFFFFFFFFFFFFFFFFFFFFFFBBBBB	XT:A:U	NM:i:0	X0:i:1	X1:i:0	XM:i:0	XO:i:0	XG:i:0	MD:Z:64
HWI-D00405:137:C6DWLANXX:6:1215:9987:53581	16	14671__len__38937	35768	37	64M	*	0	0	CTTCTATTTCTTTACCTTACTAATTTCCATTCTATGAGTTGTCATTCTATGAGTTTCCATTCTA	FFFFFFFFFFFFFFFFFFFFFFFFFFFFFFFFFFFBFFFFFFFFFFFFFFFFFFFFFFFBBBBB	XT:A:U	NM:i:0	X0:i:1	X1:i:0	XM:i:0	XO:i:0	XG:i:0	MD:Z:64
HWI-D00405:137:C6DWLANXX:6:2110:16530:96533	0	14671__len__38937	3558	37	64M	*	0	0	AAAAGGAAATAGAGTATTTAACTGAGATTTTTAGACAATTAGTTGCAAATGGAGATGGGAAATT	BBBBBFFFFFFFFFFFFFFFFFFFFFFFFFFFFFFFFFFFFFFFFFFFFFFFFFFFFFFFFFFF	XT:A:U	NM:i:1	X0:i:1	X1:i:0	XM:i:1	XO:i:0	XG:i:0	MD:Z:42A21
HWI-D00405:137:C6DWLANXX:6:2201:10335:10510	16	14671__len__38937	37161	37	64M	*	0	0	TGTGCATTCAGGAGTAAGTAAATGATCATGATAAGTAGAAAGCACTGATTCTGCTGTTCCTGTT	FFFFFFFFFFFFFFFFFFFFFFFFFFFFFFFFFFFFFFFFFFFFFFFFFFFFFFFFFFFBB</B	XT:A:U	NM:i:0	X0:i:1	X1:i:0	XM:i:0	XO:i:0	XG:i:0	MD:Z:64
HWI-D00405:137:C6DWLANXX:6:2202:18988:99116	16	14671__len__38937	35581	37	64M	*	0	0	GTCTACCCTTCAACCTCCATGTTAACTCCAATATGATAATACTTAACAGGTTAATTCAGCGTTA	FFFFFFFFFFFFFFFBFFFFFFFBFFFFFFFFFFFFFFFFFFFFFBF<FFFFFBFFFBFBBBBB	XT:A:U	NM:i:0	X0:i:1	X1:i:0	XM:i:0	XO:i:0	XG:i:0	MD:Z:64
HWI-D00405:137:C6DWLANXX:6:2210:11688:39778	16	14671__len__38937	34842	37	64M	*	0	0	AGAAAAGAGCTTCATGTCTTCAAACTTATGCAATGGAATTTTAGATAGGCCTATTACACCGTAT	FFFFFFFBBFFFFFFFBFFFFFFFFFFBFFFFFFFFBFFFFFFFFFFFFFBB/BBFFF<B//BB	XT:A:U	NM:i:0	X0:i:1	X1:i:0	XM:i:0	XO:i:0	XG:i:0	MD:Z:64
HWI-D00405:137:C6DWLANXX:6:2211:7339:64631	16	14671__len__38937	33673	37	64M	*	0	0	ATATCTAGTCTATATGTAAGTCTAACTGAGTTAGTTACTTATAGGACTATCTCTTACTCCGTTT	FFFFFFFFFFFFFFFFFFFFFFFFFFFFFFFFFFFFFFFFFFFFFFFFFFFFFFFFFFFBBBBB	XT:A:U	NM:i:0	X0:i:1	X1:i:0	XM:i:0	XO:i:0	XG:i:0	MD:Z:64
HWI-D00405:137:C6DWLANXX:6:2215:13006:24849	16	14671__len__38937	34118	37	64M	*	0	0	CTTCAGTTGTGATTTCAACAGGTGCAATTGTTCTATCCTCACTATTAATATCTAAGCTTTCAAA	FFFFFFFFFFFFFFFFFFFFFFFFFFFFFFFFFFFFFFFFFFFFB/FFFFFFFFFFFFFBBBBB	XT:A:U	NM:i:1	X0:i:1	X1:i:0	XM:i:1	XO:i:0	XG:i:0	MD:Z:45C18
HWI-D00405:137:C6DWLANXX:6:1112:13828:64013	16	14671__len__38937	35776	37	65M	*	0	0	TCTTTACCTTACTAATTTCCATTCTATGAGTTGTCATTCTATGAGTTTCCATTCTACTCATCATT	FFFFBF<F<FFFBFFFFFFF<<BF/<FBBFBFFFFBFFFFFFFFFFFFFFFFBF/FB/BFBBB</	XT:A:U	NM:i:0	X0:i:1	X1:i:0	XM:i:0	XO:i:0	XG:i:0	MD:Z:65
HWI-D00405:137:C6DWLANXX:6:1114:16311:99490	0	14671__len__38937	20668	37	65M	*	0	0	ACCCAAGGTATCAGGCTCTGTAGGCACACTTGATTATATAAGCATGGCTTTTGAGCTTAATAATG	BBBBBFFFFFFFFFFFFFFFFFFFFFFFFFFFFFFFFFFFFFFFFFFFFFFFFFFFFFFFFFFFF	XT:A:U	NM:i:0	X0:i:1	X1:i:0	XM:i:0	XO:i:0	XG:i:0	MD:Z:65
HWI-D00405:137:C6DWLANXX:6:1206:7935:68977	16	14671__len__38937	37180	37	65M	*	0	0	AAATGATCATGATAAGTAGAAAGCACTGATTCTGCTGTTCCTGTTAAACTTCCGTCAACATCGTC	FFFFFFFFFFFFFFFFFFFFFFFFFFFFFFFFFFFFFFFFFFFFFFFFFFFFFFFFFFFFBBBBB	XT:A:U	NM:i:0	X0:i:1	X1:i:0	XM:i:0	XO:i:0	XG:i:0	MD:Z:65
HWI-D00405:137:C6DWLANXX:6:1208:16247:37340	16	14671__len__38937	37194	37	65M	*	0	0	AGTAGAAAGCACTGATTCTGCTGTTCCTGTTAAACTTCCGTCAACATCGTCGTATATTCCGTGAT	FFFFFF<FFFFFFFFFFFFFFFFFF/FFFFFFFFFFFFFFFFFFFFFFFFFFFFFFFFFFBBBBB	XT:A:U	NM:i:0	X0:i:1	X1:i:0	XM:i:0	XO:i:0	XG:i:0	MD:Z:65
HWI-D00405:137:C6DWLANXX:6:1208:16726:57950	16	14671__len__38937	33516	37	65M	*	0	0	TTCTTCAACAGCTATAGGAGTGATTGCAACAATCGGAATTACAGAGCCTTCTTTTACATCTAGAA	FFFFFFFFFFFFFFFFFFFFFFFFFFFFFFFFFFFFFFFFFFFFFFFFFFFFFFFFFFFFBBBBB	XT:A:U	NM:i:0	X0:i:1	X1:i:0	XM:i:0	XO:i:0	XG:i:0	MD:Z:65
HWI-D00405:137:C6DWLANXX:6:1214:6498:53548	16	14671__len__38937	34687	37	65M	*	0	0	AATTCAACTCCCATTTTACGACTACATGCATCAGACTTACAATCTGATGCGCTGCATTGACTGAA	FFFFFFFF/FFFBFFFFFB<FFFFFFFFFFFBF</FFFFFFFFFFFFFFFFFFFFFB//FBBBBB	XT:A:U	NM:i:0	X0:i:1	X1:i:0	XM:i:0	XO:i:0	XG:i:0	MD:Z:65
HWI-D00405:137:C6DWLANXX:6:1215:8239:69371	0	14671__len__38937	13964	37	65M	*	0	0	AAATTGAAGAATTGAACAAAACCCGGGCTAATATTTTGTTCGCAATCTAAGCTATCATAGGACGT	BBBBBFFFFFFFFFFFFFFFFFFFFFFFFFFFFFFFFFFFFFFFFFFFFFFFFFFFFFFFFFFFF	XT:A:U	NM:i:0	X0:i:1	X1:i:0	XM:i:0	XO:i:0	XG:i:0	MD:Z:65
HWI-D00405:137:C6DWLANXX:6:1303:6883:92619	16	14671__len__38937	35312	37	65M	*	0	0	CAGCATGATTGAATGAACATCCTTTAATCTATGATTATTTGGCTCTATTTCTTGTGAATCTTATA	B<B<FF/BFF</FFB/BF<FBFBFB//F<BBFFFFFFFFFFFFFFF/FFFBFFFFFFB/FBBBBB	XT:A:U	NM:i:0	X0:i:1	X1:i:0	XM:i:0	XO:i:0	XG:i:0	MD:Z:65
HWI-D00405:137:C6DWLANXX:6:1304:2322:91624	16	14671__len__38937	34226	37	65M	*	0	0	AAATGTATGATTTATTCTTAGAATTATATACGCAATCTTTGTGAACCACTCCTGCATTGTTAGGT	FFFFFFFFFFFFFFFBFF<FFFFFFFFFFFFBFFFFFFFFFFFFFFFFFFFFFFFFFFFBBBBBB	XT:A:U	NM:i:0	X0:i:1	X1:i:0	XM:i:0	XO:i:0	XG:i:0	MD:Z:65
HWI-D00405:137:C6DWLANXX:6:1310:4743:40171	16	14671__len__38937	38338	37	65M	*	0	0	AGTTCAGAGCCTTGGTTACCCTAGTAAACTATGTTCCTACTTAGCAGTCCTACCTCGGCTCTCAT	FFFFFFFFFFFFFFFFFFFFFFFFFFFFFFFFFFFFFFFFFFFFFFFFFFFFFFBFFFFFBBBBB	XT:A:U	NM:i:0	X0:i:1	X1:i:0	XM:i:0	XO:i:0	XG:i:0	MD:Z:65
HWI-D00405:137:C6DWLANXX:6:1314:16106:69403	16	14671__len__38937	38338	37	65M	*	0	0	AGTTCAGAGCCTTGGTTACCCTAGTAAACTATGTTCCTACTTAGCAGTCCTACCTCGGCTCTCAT	FFFFFFFFFFFFFFFFFFBFFFFBFF<FFFFFFBFFFFFFF<<FBFFBFFFF/<<FBBB<B/BBB	XT:A:U	NM:i:0	X0:i:1	X1:i:0	XM:i:0	XO:i:0	XG:i:0	MD:Z:65
HWI-D00405:137:C6DWLANXX:6:1315:18275:50193	16	14671__len__38937	34548	37	65M	*	0	0	ATTGCCGAAATTGACAAATTTGACATTATTTATAATTGTCTTACTTGCCCAGTCACCATATCCAC	FB<FBBFFB/FF//<F/<///FFBFFFFF/<BBF<B<FFBFFFFFF<///F/F<F/BBF<B<B/B	XT:A:U	NM:i:0	X0:i:1	X1:i:0	XM:i:0	XO:i:0	XG:i:0	MD:Z:65
HWI-D00405:137:C6DWLANXX:6:1316:1976:11809	16	14671__len__38937	33827	37	65M	*	0	0	AGTATGGTTTTGATGGTACTTTCTTTCCATTCACTTTTACTATTACAATATCAGGTCTACCGTAT	FFBBBFBFBFFFFFBFFFFFFBFFFFFFB<BFFFBFFF</BFFFBFFFFFFFFBFBFFFFBB<//	XT:A:U	NM:i:0	X0:i:1	X1:i:0	XM:i:0	XO:i:0	XG:i:0	MD:Z:65
HWI-D00405:137:C6DWLANXX:6:2102:17758:72683	16	14671__len__38937	38487	37	65M	*	0	0	AACACTTACAATAGTGCGAACTTCAGCTTCTTCAAAATCGAATGAAGTAGATGCTACCACAATTC	BFFFFFFFFFFFBFFFFFFFFFFFFFFB<FFFFFFFFFFFFFFFFFFF<FFFFFFF//<FBBB<B	XT:A:U	NM:i:0	X0:i:1	X1:i:0	XM:i:0	XO:i:0	XG:i:0	MD:Z:65
HWI-D00405:137:C6DWLANXX:6:2110:10404:71557	0	14671__len__38937	14305	37	65M	*	0	0	TTCGCATTCTCTGTGAAGTCTGATCCATTTTTAAAGCAATGTGCAGGCAATACATCACTTAAAGT	BBBBBFFFFFFFFFFFFFFBFFFFFFFFFFFFFFFFFFFFFBBBFFB/BFFFBFFBFFFFFFFFF	XT:A:U	NM:i:0	X0:i:1	X1:i:0	XM:i:0	XO:i:0	XG:i:0	MD:Z:65
HWI-D00405:137:C6DWLANXX:6:2114:14067:20503	0	14671__len__38937	19020	37	65M	*	0	0	GAAAAATTAACAGAAAAGAAGTACTTTAATATATACGAGAGTAGTACTACCAAGATACAGATTAG	BBBBBFBFFFFFFFFFFFFFFBFFFFFFFFFFFFFFFFFFFFFFFFFFFFFFFFFFFFFFFFFFF	XT:A:U	NM:i:0	X0:i:1	X1:i:0	XM:i:0	XO:i:0	XG:i:0	MD:Z:65
HWI-D00405:137:C6DWLANXX:6:2116:4704:59886	16	14671__len__38937	37280	37	65M	*	0	0	TCTTATGGGAGTTAGTAAATGTTAAGCCTTATAGTTTCGTGTTTCTTAGCCCTGTATCTCGCATA	FFFFFFFFFFFFFFFFFFFFFFFFFFFFFFFFFFFFFFFFFFFFFFFFFFFFFFFFFF<FBBBBB	XT:A:U	NM:i:0	X0:i:1	X1:i:0	XM:i:0	XO:i:0	XG:i:0	MD:Z:65
HWI-D00405:137:C6DWLANXX:6:2201:1304:24603	16	14671__len__38937	33675	37	65M	*	0	0	ATCTAGTCTATATGTAAGTCTAACTGAGTTAGTTACTTATAGGACTATCTCTTACTCCGTTTTTA	FFFFFFFFFFFFFFFFFFFFFFFFFFFFFFFFFFFFFFFFFFFFFFFFFFFFFFFFFFFFBBBBB	XT:A:U	NM:i:0	X0:i:1	X1:i:0	XM:i:0	XO:i:0	XG:i:0	MD:Z:65
HWI-D00405:137:C6DWLANXX:6:2201:9507:28719	16	14671__len__38937	38338	37	65M	*	0	0	AGTTCAGAGCCTTGGTTACCCTAGTAAACTATGTTCCTACTTAGCAGTCCTACCTCGGCTCTCAT	FFFFFFFFFFFFFFFFFFFFFFFFFFFFFFFFFFFFFFFFFFFFFFFFFFFFFFFFFFFFBBBBB	XT:A:U	NM:i:0	X0:i:1	X1:i:0	XM:i:0	XO:i:0	XG:i:0	MD:Z:65
HWI-D00405:137:C6DWLANXX:6:2203:20194:12093	0	14671__len__38937	15885	37	65M	*	0	0	TTTCGGAGTGATCAGCCAGGCATTAGAGGAAGCATTCGATATACCGTTTGCAGTTGCAATGGTTA	BBBBBFFFFFFFFFFFFFFFF/BFFFFFFFFFFFFF<<FFFFFFFFFFFFFFFFFFFFFFFFFFF	XT:A:U	NM:i:1	X0:i:1	X1:i:0	XM:i:1	XO:i:0	XG:i:0	MD:Z:36A28
HWI-D00405:137:C6DWLANXX:6:2210:20713:84841	16	14671__len__38937	33670	37	65M	*	0	0	GTCATATCTAGTCTATATGTAAGTCTAACTGAGTTAGTTACTTATAGGACTATCTCTTACTCCGT	FFFFFFFFFFFBFFFFBFFFFFFFFFFFFFFFFFFFFFFFFFFFFFFFFFFFFFFFFFFFBBBBB	XT:A:U	NM:i:0	X0:i:1	X1:i:0	XM:i:0	XO:i:0	XG:i:0	MD:Z:65
HWI-D00405:137:C6DWLANXX:6:2215:15483:55939	16	14671__len__38937	37449	37	65M	*	0	0	AATCCCAGATGCCTAGTTTTACTCTGACGATGCATTTCCACTTTTACCTATAACAAGTATATTTT	FFFFFFFFFFFFFFFFFFFFFFFFFFFFFFFFFFFFFFFFFFFFFFFFFFFFFFFFFFFFBBBBB	XT:A:U	NM:i:0	X0:i:1	X1:i:0	XM:i:0	XO:i:0	XG:i:0	MD:Z:65
HWI-D00405:137:C6DWLANXX:6:2308:9251:16709	16	14671__len__38937	33673	37	65M	*	0	0	ATATCTAGTCTATATGTAAGTCTAACTGAGTTAGTTACTTATAGGACTATCTCTTACTCCGTTTT	FFF</B<//BFBFFF/<F/</BFB<<F///FBF<BFFF</BFB<<<<<FBFFF<B<FBB/BBBBB	XT:A:U	NM:i:0	X0:i:1	X1:i:0	XM:i:0	XO:i:0	XG:i:0	MD:Z:65
HWI-D00405:137:C6DWLANXX:6:2309:13597:51120	16	14671__len__38937	38338	37	65M	*	0	0	AGTTCAGAGCCTTGGTTACCCTAGTAAACTATGTTCCTACTTAGCAGTCCTACCTCGGCTCTCAT	FFFFFFFFFFFFFFFFFFFFFFFFFFFFFFFFFFFFFFFFFFBFFFFFFFFFFFFFFFFFBBBBB	XT:A:U	NM:i:0	X0:i:1	X1:i:0	XM:i:0	XO:i:0	XG:i:0	MD:Z:65
HWI-D00405:137:C6DWLANXX:6:2310:2144:9386	16	14671__len__38937	33583	37	65M	*	0	0	CTTATAGTATATGAAGGAATTCCTAATTAAGCAGCTAATCGATCAATGAAGTTAGTTGCTCCATT	FFFFFFFFFFFFFFFFFFFFFFFFFFFFFFFFFFFFFFFFFFFFFFFF<BFBFFBFFFFFBBBBB	XT:A:U	NM:i:0	X0:i:1	X1:i:0	XM:i:0	XO:i:0	XG:i:0	MD:Z:65
HWI-D00405:137:C6DWLANXX:6:2310:19994:92834	16	14671__len__38937	33670	37	65M	*	0	0	GTCATATCTAGTCTATATGTAAGTCTAACTGAGTTAGTTACTTATAGGACTATCTCTTACTCCGT	FFFFFFFFFFFFFFFFFFFFFFFFFFFFFFFFFFFFFFFFFFFFFFFFFFFFFFFFFFFFBBBBB	XT:A:U	NM:i:0	X0:i:1	X1:i:0	XM:i:0	XO:i:0	XG:i:0	MD:Z:65
HWI-D00405:137:C6DWLANXX:6:2312:8684:19838	16	14671__len__38937	34105	37	65M	*	0	0	ATAGTTTCAATTTCTTCAGTTGTGATTTCAACAGGTGCAATTGTTCTATCCTCACTATCAATATC	FFFFFFFFFFFFFFFFFFBFFFFFFFFFF<FFFFFFFFB<FFFFFFBBFFFFFFFFFFFFBBBBB	XT:A:U	NM:i:0	X0:i:1	X1:i:0	XM:i:0	XO:i:0	XG:i:0	MD:Z:65
HWI-D00405:137:C6DWLANXX:6:1104:9302:91059	16	14671__len__38937	35775	37	66M	*	0	0	TTCTTTACCTTACTAATTTCCATTCTATGAGTTGTCATTCTATGAGTTTCCATTCTACTCATCATT	FFFFFFFFFFFFFF/FFFFFFFFFFFFFFFFFFFFFFFFFFFFFFFFFFFFFFFFFBFFFFBBBBB	XT:A:U	NM:i:0	X0:i:1	X1:i:0	XM:i:0	XO:i:0	XG:i:0	MD:Z:66
HWI-D00405:137:C6DWLANXX:6:1113:15239:52325	16	14671__len__38937	30693	37	66M	*	0	0	ATAAAGTGGAGTTCCTGTTTAATCCGTAAGAGCTTTTCTCCCAATCTTTATCGAATTTCCGAAGTC	FFFFFFFFFFFFFFFFFFFFFFFFFFFFFFFFFFFFFFFFFFFFFFFFFFFFFFFFFFFFFBBBBB	XT:A:U	NM:i:0	X0:i:1	X1:i:0	XM:i:0	XO:i:0	XG:i:0	MD:Z:66
HWI-D00405:137:C6DWLANXX:6:1115:7226:77060	16	14671__len__38937	37194	37	66M	*	0	0	AGTAGAAAGCACTGATTCTGCTGTTCCTGTTAAACTTCCGTCAACATCGTCGTATATTCCGTGATA	FFFFFFBFFFFFFFFFFFFFFFFFFFFF<<B/FFFF/FFFBBBFFFFFFFFFFFFFFFFFFBBBBB	XT:A:U	NM:i:0	X0:i:1	X1:i:0	XM:i:0	XO:i:0	XG:i:0	MD:Z:66
HWI-D00405:137:C6DWLANXX:6:1116:8895:29834	16	14671__len__38937	35726	37	66M	*	0	0	TTGATTTTTCTTACCATAAAGTATCATCAGAAAAATCAACATCTTCTATTTCTTTACCTTACTAAT	FFFFFFFFFFFFFFFFFFFFFFFFFFFFFFFFFFFFFFFFFFFFFFFFFFFFFFFFFFFFFBBBBB	XT:A:U	NM:i:0	X0:i:1	X1:i:0	XM:i:0	XO:i:0	XG:i:0	MD:Z:66
HWI-D00405:137:C6DWLANXX:6:1212:19131:52448	16	14671__len__38937	33670	37	66M	*	0	0	GTCATATCTAGTCTATATGTAAGTCTAACTGAGTTAGTTACTTATAGGACTATCTCTTACTCCGTT	FFB<<FFFBFFFFFFFFFFFFBFFFFFFFFFFFFFFFFFFFFFFFFFFFFFFFFFFFFFFFBBBBB	XT:A:U	NM:i:0	X0:i:1	X1:i:0	XM:i:0	XO:i:0	XG:i:0	MD:Z:66
HWI-D00405:137:C6DWLANXX:6:1304:17490:83023	16	14671__len__38937	33671	37	66M	*	0	0	TCATATCTAGTCTATATGTAAGTCTAACTGAGTTAGTTACTTATAGGACTATCTCTTACTCCGTTT	FFFFFFFFFFFFFFFFFFFFFFFFFFFFFFFFFFFFFFFFFFFFFFFFFFFFFFFFFFFFFBBBBB	XT:A:U	NM:i:0	X0:i:1	X1:i:0	XM:i:0	XO:i:0	XG:i:0	MD:Z:66
HWI-D00405:137:C6DWLANXX:6:1313:3193:19391	16	14671__len__38937	33670	37	66M	*	0	0	GTCATATCTAGTCTATATGTAAGTCTAACTGAGTTAGTTACTTATAGGACTATCTCTTACTCCGTT	FBFFFFFFFFFBFFFFBFFFFBFFFFFFFFFFFFFFFFFFFFFFFFFFFFFFFFFFFFFFFBBBBB	XT:A:U	NM:i:0	X0:i:1	X1:i:0	XM:i:0	XO:i:0	XG:i:0	MD:Z:66
HWI-D00405:137:C6DWLANXX:6:2215:19776:7243	16	14671__len__38937	36148	37	66M	*	0	0	ATAATCTAGTGCTCAACATTAGGATCAGTAGGGTAGTCTTCTAATCCGCTTAAAATCTTTCCCATT	<FFBFFFFFFFFFB<<F<FFFFFFFF/FFFFFFFBFFFFFF<//F<</FFB<</BFFFFFFBBBBB	XT:A:U	NM:i:1	X0:i:1	X1:i:0	XM:i:1	XO:i:0	XG:i:0	MD:Z:47A18
HWI-D00405:137:C6DWLANXX:6:2302:11760:2820	16	14671__len__38937	37977	37	66M	*	0	0	AGTATCACTATTCAGTAGTGAAAATGTGGGCCTAGTACCCAGTCCTAGATTTTCTTCTATTATATT	FFFFFFFFFFFFFFFFFFFFFFFFFFFFFFFFFFFFFFFFFFFFFFFFFFFFFFFFFFFFFBBBBB	XT:A:U	NM:i:0	X0:i:1	X1:i:0	XM:i:0	XO:i:0	XG:i:0	MD:Z:66
HWI-D00405:137:C6DWLANXX:6:2314:12789:27600	0	14671__len__38937	25626	37	66M	*	0	0	ATCCTGAATACGTAGATGAAGAGATAATTGGATAGGAACTTTATACTAATTTGCCAATGTTTAAAT	BBBBBFFFFFFFFFFFFFFFFFFFFFFFFFFFFFFFFFFFFFFFFFFFFFFFFFFFFFFFBFFFFF	XT:A:U	NM:i:0	X0:i:1	X1:i:0	XM:i:0	XO:i:0	XG:i:0	MD:Z:66
HWI-D00405:137:C6DWLANXX:6:2315:19507:53274	16	14671__len__38937	34676	37	66M	*	0	0	TTGAATAAGTAAATTCAACTCCCATTTTACGACTACATGCATCAGACTTACAATCTGATGCGCTGC	FFFFFFBFFFFFFFFFFFFFFFFFFFFFFFFFFFFFFFFFFFFFFFFFFFBFFFFFFFFFFBBBBB	XT:A:U	NM:i:0	X0:i:1	X1:i:0	XM:i:0	XO:i:0	XG:i:0	MD:Z:66
HWI-D00405:137:C6DWLANXX:6:2316:18761:93519	16	14671__len__38937	36136	37	66M	*	0	0	GTTCCGCTTAGTATAATCTAGTGCTCAACATTAGGATCAGTAGGGTAGTCTTCTAATCCACTTAAA	FFFFFFFFFFFFFFFFFFFFFFFFFFFFFFFFFFFF<FFFFFFFFFFFFFFFFFFFFFFFFBBBBB	XT:A:U	NM:i:0	X0:i:1	X1:i:0	XM:i:0	XO:i:0	XG:i:0	MD:Z:66
HWI-D00405:137:C6DWLANXX:6:1103:1321:87598	16	14671__len__38937	33159	37	67M	*	0	0	TCCAGAATGCCTGTATATAAGGATTACAATTCCAAATACAATTATAATAGTAAAAACAACTCCGAAT	<<FFFFFBF/FFFBFFB/FBFFFFFFFFFFFFFFFFFFFFFFFFFFFFFFFFFFFFFFFF/FBBB</	XT:A:U	NM:i:0	X0:i:1	X1:i:0	XM:i:0	XO:i:0	XG:i:0	MD:Z:67
HWI-D00405:137:C6DWLANXX:6:1113:17882:91607	16	14671__len__38937	35206	37	67M	*	0	0	TTATAATTAATCACAGATTCAATAGCTATAGCATATCTACAATAATGAATAAAGTTGTCCTCTATAT	FFFFFFFFFFFFFFFFFFFFFFFFFFFFFFFFFFFFFFFFFFFFFFFFFFFFFFFFFFFFFFBBBBB	XT:A:U	NM:i:0	X0:i:1	X1:i:0	XM:i:0	XO:i:0	XG:i:0	MD:Z:67
HWI-D00405:137:C6DWLANXX:6:1201:20147:5169	16	14671__len__38937	37966	37	67M	*	0	0	GTTGCAGGTGTAGTATCACTATTCAGTAGTGAAAATGTGGGCCTAGTACCCAGTCCTAGATTTTCTT	FFFFFFFFFFFFFFFFFFFFFFFFFFFFFFFFFFFFFFFFFFFFFFFFFFFFFFFFFFFFFFBB<B<	XT:A:U	NM:i:0	X0:i:1	X1:i:0	XM:i:0	XO:i:0	XG:i:0	MD:Z:67
HWI-D00405:137:C6DWLANXX:6:1303:12556:79050	16	14671__len__38937	33670	37	67M	*	0	0	GTCATATCTAGTCTATATGTAAGTCTAACTGAGTTAGTTACTTATAGGACTATCTCTTACTCCGTTT	FBBFFFFFFFFFFFFFFFFFFF<FFFF</FFFFFFFFFFFFFFFFFB<FFFFFFFFFFFFFF<///B	XT:A:U	NM:i:0	X0:i:1	X1:i:0	XM:i:0	XO:i:0	XG:i:0	MD:Z:67
HWI-D00405:137:C6DWLANXX:6:1306:6900:3728	16	14671__len__38937	33669	37	67M	*	0	0	TGTCATATCTAGTCTATATGTAAGTCTAACTGAGTTAGTTACTTATAGGACTATCTCTTACTCCGTT	</FFB/FFFFFFFFFFFFFBBFF</FBFF/F<FBFFFFFFF/FBFFFBBFFFBB<FF<<F//BBBBB	XT:A:U	NM:i:0	X0:i:1	X1:i:0	XM:i:0	XO:i:0	XG:i:0	MD:Z:67
HWI-D00405:137:C6DWLANXX:6:1312:13155:89716	16	14671__len__38937	33826	37	67M	*	0	0	TAGTATGGTTTTGATGGTACTTTCTTTCCATTCACTTTTACTATTACAATATCAGGTCTACCGTATT	FBFFFFFFFFFFFFFFFFFFFFFFFFFFFFFFFFFFFFFFFFFFFFFFFFFBFFFFFF<FFBBBBBB	XT:A:U	NM:i:0	X0:i:1	X1:i:0	XM:i:0	XO:i:0	XG:i:0	MD:Z:67
HWI-D00405:137:C6DWLANXX:6:1316:18216:21425	16	14671__len__38937	37426	37	67M	*	0	0	AATCCTTCACGCTGAGGTGTTACAATCCCAGATGCCTAGTTTTACTCTGACGATGCATTTCCACTTT	BFBFFFFBBBF<F<</FFFFFFBFFBFF<F</FBFFBFBBF/FB<FFFFFFFBFFFF<<BB<<BBB/	XT:A:U	NM:i:0	X0:i:1	X1:i:0	XM:i:0	XO:i:0	XG:i:0	MD:Z:67
HWI-D00405:137:C6DWLANXX:6:2204:7221:78210	16	14671__len__38937	36835	37	67M	*	0	0	AGTTAAAGTCTTCTCCAGTCTAGTGGTAAATCTACAAATTTAGCTTAGTAATCGTATCCTGTTACCA	FFFFFFFB<FFFFFFFFFFFFBFFFBFFFFFFFFFFFFFFFBFFFFFFFFFBB<///FFFB<BBBBB	XT:A:U	NM:i:0	X0:i:1	X1:i:0	XM:i:0	XO:i:0	XG:i:0	MD:Z:67
HWI-D00405:137:C6DWLANXX:6:2209:20617:45336	16	14671__len__38937	33669	37	67M	*	0	0	TGTCATATCTAGTCTATATGTAAGTCTAACTGAGTTAGTTACTTATAGGACTATCTCTTACTCCGTT	FF<FFFFFFFFFFFFFFFFFFFFFFFFFFFFFFFFFFFFFFFFFFFFFFFFFFFFFFFFBFFBBBBB	XT:A:U	NM:i:0	X0:i:1	X1:i:0	XM:i:0	XO:i:0	XG:i:0	MD:Z:67
HWI-D00405:137:C6DWLANXX:6:2310:17115:51029	16	14671__len__38937	38650	37	67M	*	0	0	ATTCCATGTAGGTCTATAGATCCTTCTCGTAGAGCTATTACTTTGTTACCGTATATGGCTATTTCTT	FFFFFFFFFFFFFFFFFFFFFFFFFFFFFFFFFFFFFFFFFFFFFFFFFFFFFFFFFFFFFFBBBBB	XT:A:U	NM:i:0	X0:i:1	X1:i:0	XM:i:0	XO:i:0	XG:i:0	MD:Z:67
HWI-D00405:137:C6DWLANXX:6:2314:12200:62772	16	14671__len__38937	36932	37	67M	*	0	0	TTGTTCTTTTAGATATAATAATTCTTTCAATTTGGGTCCACTTTTCAACTTATACAATTTCTTAGGT	FFFFFFFFFFFFFFFFB<F</FFFFFFFFFFFFFFFFFFBFFFFFFBBFFF<FBFFFFFFFFBBBBB	XT:A:U	NM:i:0	X0:i:1	X1:i:0	XM:i:0	XO:i:0	XG:i:0	MD:Z:67
HWI-D00405:137:C6DWLANXX:6:1105:2066:93701	16	14671__len__38937	17848	37	68M	*	0	0	CTTCTAGTTGCATCATTTTCCCCATCACTTCGACTTCCACATAAAGAGTCTACCTCGTCTATAAAAAT	FFFFFFFFFFFFFFFFFFFFFFFFFFFFFBFFFFFFFFFFFFFFFFFFFFFFFFFFFFFFFFFBBBBB	XT:A:U	NM:i:0	X0:i:1	X1:i:0	XM:i:0	XO:i:0	XG:i:0	MD:Z:68
HWI-D00405:137:C6DWLANXX:6:1201:17413:88777	16	14671__len__38937	38622	37	68M	*	0	0	TAGGAGGGCCCAAGTTGGATTCCTTTATATTCCATGTAGGTCTATAGATCCTTCTCGTAGAGCTATTA	FFFFFBFFFFFFFFFBFFFFFFFBFFFFFFFFFFFFFFFFFFFFFFFFFF<FB<FFFFFBFB<<BBB<	XT:A:U	NM:i:0	X0:i:1	X1:i:0	XM:i:0	XO:i:0	XG:i:0	MD:Z:68
HWI-D00405:137:C6DWLANXX:6:1204:12881:18291	16	14671__len__38937	35008	37	68M	*	0	0	AATAATAGGGCTTATTATCCAGTACAGTCTTAGAGTTAGGTACTAAAGCCCATAGTTACAAATCCTGA	FFFFFFFFFFFFFFFFFFFFFFFFFFFFFFFFFFFFFFFFFFFFFFFFFFFFFFFFFFFFFFFBBBBB	XT:A:U	NM:i:0	X0:i:1	X1:i:0	XM:i:0	XO:i:0	XG:i:0	MD:Z:68
HWI-D00405:137:C6DWLANXX:6:1302:19869:99908	16	14671__len__38937	38178	37	68M	*	0	0	TATATAAGATTTAGTGACATTTCCTATCATATGAAAATGTAGAGGATACCTTCCCAGTTAGTTAGCTT	/BFFF</<<//FBF<F<BB<F/FFFF/<<</FFB/FF/<///</</</F/<FFF/<FB<BFB/B<<//	XT:A:U	NM:i:1	X0:i:1	X1:i:0	XM:i:1	XO:i:0	XG:i:0	MD:Z:16C51
HWI-D00405:137:C6DWLANXX:6:1315:15891:54811	16	14671__len__38937	35564	37	68M	*	0	0	CAGCTCTTAAATCAATAGTCTACCCTTCAACCTCCATGTTAACTCCAATATGATAATACTTAACAGGT	FFFFFFF<FFFFFFFFFFFBFBFFFFBFF<FFBFFFFFFFFFFFFFFFFBFBFFFFFFFFFFFBBBBB	XT:A:U	NM:i:0	X0:i:1	X1:i:0	XM:i:0	XO:i:0	XG:i:0	MD:Z:68
HWI-D00405:137:C6DWLANXX:6:1316:18473:79086	16	14671__len__38937	37444	37	68M	*	0	0	GTTACAATCCCAGATGCCTAGTTTTACTCTGACGATGCATTTCCACTTTTACCTATAACAAGTATATT	FFFFFFFFFFFFFFFFFFFFFFFFFFFFFFFFFFFFFFFFFFFFFFFFFFFFFFFFFFFFFFFBBBBB	XT:A:U	NM:i:0	X0:i:1	X1:i:0	XM:i:0	XO:i:0	XG:i:0	MD:Z:68
HWI-D00405:137:C6DWLANXX:6:2114:19614:59654	16	14671__len__38937	36683	37	68M	*	0	0	GATCTCTGTCAGTAATACTAGGCAGTATACTCGGGTCAGGGTCTACATTAGCTACAGTTTGTCCTCGT	FFFFFFFFFFFFFFFFFFFFFFFFFFFFFFFFFFFFFFFFFFFFBFBFFFFFFFFFFFFFFFFBBBBB	XT:A:U	NM:i:0	X0:i:1	X1:i:0	XM:i:0	XO:i:0	XG:i:0	MD:Z:68
HWI-D00405:137:C6DWLANXX:6:2202:13440:74778	16	14671__len__38937	37956	37	68M	*	0	0	TATCCAAAATGTTGCAGGTGTAGTATCACTATTCAGTAGTGAAAATGTGGGCCTAGTACCCAGTCCTA	FFFFFFFFFFFFFFFFFFFFFFFFFFFFFFFFFFFFFFFFFFFFFFFFFFFFFFFFFFFFFFFBBBBB	XT:A:U	NM:i:0	X0:i:1	X1:i:0	XM:i:0	XO:i:0	XG:i:0	MD:Z:68
HWI-D00405:137:C6DWLANXX:6:2206:14625:100904	16	14671__len__38937	34117	37	68M	*	0	0	TCTTCAGTTGTGATTTCAACAGGTGCAATTGTTCTATCCTCACTATCAATATCTAAGCTTTCAAATGA	FFFFFFFFFFFFFFFFFFFFFFFFFFB/FFFFFFFFFFFFFFFFFFFFFFFFFFFFFFFFFFFBBBBB	XT:A:U	NM:i:0	X0:i:1	X1:i:0	XM:i:0	XO:i:0	XG:i:0	MD:Z:68
HWI-D00405:137:C6DWLANXX:6:2214:12597:21496	16	14671__len__38937	34846	37	68M	*	0	0	AAGAGCTTCATGTCTTCAAACTTATGCAATGGAATTTTAGATAGGCCTATTACACCGTATTTTCTATT	FF/BFFFFF<FFFFFFFFFFFF<FFFFFFFFBFFFFFBFFFFFBFF<FFFFBFFFFFFFFFFFBBBBB	XT:A:U	NM:i:0	X0:i:1	X1:i:0	XM:i:0	XO:i:0	XG:i:0	MD:Z:68
HWI-D00405:137:C6DWLANXX:6:2305:9662:85064	16	14671__len__38937	34118	37	68M	*	0	0	CTTCAGTTGTGATTTCAACAGGTGCAATTGTTCTATCCTCACTATCAATATCTAAGCTTTCAAATGAT	FFFFFFFFFFFFFFFFFFFFFFFFFFFFFFFFFFFFFFFFFFFFFFFFFFFFFFFFFFFFFFFBBBBB	XT:A:U	NM:i:0	X0:i:1	X1:i:0	XM:i:0	XO:i:0	XG:i:0	MD:Z:68
HWI-D00405:137:C6DWLANXX:6:2309:2985:13099	16	14671__len__38937	34846	37	68M	*	0	0	AAGAGCTTCATGTCTTCAAACTTATGCAATGGAATTTTAGATAGGCCTATTACACCGTATTTTCTATT	FFFFFFFFFFFFFFFFFFFFFFFFFFFFBFFFFFFFFFFFFFFFFFFFBFFFFFFFFFFFFFFBBB<B	XT:A:U	NM:i:0	X0:i:1	X1:i:0	XM:i:0	XO:i:0	XG:i:0	MD:Z:68
HWI-D00405:137:C6DWLANXX:6:2313:12653:7196	16	14671__len__38937	35571	37	68M	*	0	0	TAAATCAATAGTCTACCCTTCAACCTCCATGTTAACTCCAATATGATAATACTTAACAGGTTAATTCA	FFFFFFFFFFFFFFFFFFFFFFFFFFFFFFFFFFFFFFFFFFFFFFFFFFFFFFFFFFFFFFFBBBBB	XT:A:U	NM:i:0	X0:i:1	X1:i:0	XM:i:0	XO:i:0	XG:i:0	MD:Z:68
HWI-D00405:137:C6DWLANXX:6:1101:10298:90148	16	14671__len__38937	36229	37	69M	*	0	0	TTTGACTGGAGTTTTGCGGACTTCTCAGGATCAAATTTCAAAATTCCATTCACTTCTAAGTAATCAAGT	FFFFFFFFBFFFFFFFFFFFFFFFBFFFFFFFFFFFFFFFFFFFFFFFBFFFFFFFFFFFFFFFBBBBB	XT:A:U	NM:i:0	X0:i:1	X1:i:0	XM:i:0	XO:i:0	XG:i:0	MD:Z:69
HWI-D00405:137:C6DWLANXX:6:1102:10034:18209	0	14671__len__38937	10946	37	69M	*	0	0	TTAACTAATACGGAAAGGTTTTTAGGAACACCTAGAGCTAAGGCAGTGGGATGCAGTTTATATGAAGAT	BBBBBFFFFFFFFFFFFFFFFFFFFFFFFFFFFFFFFFFFFFFFFFFFFFFFFFFFFFFFFFFFFFFFF	XT:A:U	NM:i:0	X0:i:1	X1:i:0	XM:i:0	XO:i:0	XG:i:0	MD:Z:69
HWI-D00405:137:C6DWLANXX:6:1103:6290:84671	16	14671__len__38937	34491	37	69M	*	0	0	TGACACATCAGGATTAGTTTAAATAACCGGATGAATGATGTCCTCACATTACTCAGAATTGCCGAAATT	FFFFFFFBBFF<FFFFF</FFBFFFFFFF//FFFFFBF</<FFFFFFFFFFFFFFF<FFF<<FBBBBBB	XT:A:U	NM:i:0	X0:i:1	X1:i:0	XM:i:0	XO:i:0	XG:i:0	MD:Z:69
HWI-D00405:137:C6DWLANXX:6:1105:12560:56269	16	14671__len__38937	34487	37	69M	*	0	0	AATCTGACACATCAGGATTAGTTTAAATAACCGGATGAATGATGTCCTCACATTACTCAGAATTGCCGA	FFFFFFFFFFFFFFFFFFFFFFFFFFFFFFFFFFFFFFFFFFFFFFFFFFFFFFFFFFFFFFFBBBBBB	XT:A:U	NM:i:0	X0:i:1	X1:i:0	XM:i:0	XO:i:0	XG:i:0	MD:Z:69
HWI-D00405:137:C6DWLANXX:6:1112:19459:76120	16	14671__len__38937	36930	37	69M	*	0	0	TGTTGTTCTTTTAGATATAATAATTCTTTCAATTTGGGTCCACTTTTCAACTTATACAATTTCTTAGGT	FFFFFFFFFFFFFFFFFFBFFFFFFFFFFFFFFFFFFFFFFFFFFFFFFFBFFFFFFFFFFFFFBBBBB	XT:A:U	NM:i:0	X0:i:1	X1:i:0	XM:i:0	XO:i:0	XG:i:0	MD:Z:69
HWI-D00405:137:C6DWLANXX:6:1114:5858:47161	16	14671__len__38937	33159	37	69M	*	0	0	TCCAGAATGCCTGTATATAAGGATTACAATTCCAAATACAATTATAATAGTAAAAACAACTCCGAATAT	FFFBFFFFFFFFF<FFFFFFFFFFFFFFFFFFFFFBFFFBFBFFFFFFFFFFFFFFFFFFFFFFBBBB<	XT:A:U	NM:i:0	X0:i:1	X1:i:0	XM:i:0	XO:i:0	XG:i:0	MD:Z:69
HWI-D00405:137:C6DWLANXX:6:1208:11447:22098	16	14671__len__38937	36951	37	69M	*	0	0	AATTCTTTCAATTTGGGTCCACTTTTCAACTTATACAATTTCTTAGGTATCCTAGTCAACTTCTTCATC	FFFB<FFFFFFFFFFFFFFFFBFFF/FFFFFFFFFFFFFFBFFFFFFFFFFFFFFFBFFFFFFFB/</<	XT:A:U	NM:i:0	X0:i:1	X1:i:0	XM:i:0	XO:i:0	XG:i:0	MD:Z:69
HWI-D00405:137:C6DWLANXX:6:1216:3784:16571	16	14671__len__38937	12051	37	69M	*	0	0	TTAACAAGTCTTAATTGCAACGGTTCAAGTATAATAACTCAGTCTAAGTAAGGTATAATATGATTTATG	FFFFFFFFFFFFFFFFFFFFFFFFFFFFFFFFFFFFFFFFFFFFFFFFFFFFFFFFFFFFFFFFBBBBB	XT:A:U	NM:i:0	X0:i:1	X1:i:0	XM:i:0	XO:i:0	XG:i:0	MD:Z:69
HWI-D00405:137:C6DWLANXX:6:1304:1868:10677	0	14671__len__38937	8402	37	69M	*	0	0	CATCCAGTTATTTTAAACGACTAATAAGGATCTGGATCTACTGCAGTTATTGCTATTTATAATCAACCT	BBBBBFFFFFFFFFFFFFFFFFFFFFFFFFFFFFFFFFFFFFFFFFFFFFFFFFFFFFFFFFFFFFFFF	XT:A:U	NM:i:0	X0:i:1	X1:i:0	XM:i:0	XO:i:0	XG:i:0	MD:Z:69
HWI-D00405:137:C6DWLANXX:6:1310:8435:93970	16	14671__len__38937	37982	37	69M	*	0	0	CACTATTCAGTAGTGAAAATGTGGGCCTAGTACCCAGTCCTAGATTTTCTTCTATTATATTATGTGTCT	FFFFFFFFFFFFFFFFFFFFFFFFFFFFFFFFFFFFFFFFFFFFFFFFFFFFFFFFFFFFFFFFBBBBB	XT:A:U	NM:i:0	X0:i:1	X1:i:0	XM:i:0	XO:i:0	XG:i:0	MD:Z:69
HWI-D00405:137:C6DWLANXX:6:1316:19180:26390	16	14671__len__38937	34104	37	69M	*	0	0	AATAGTTTCAATTTCTTCAGTTGTGATTTCAACAGGTGCAATTGTTCTATCCTCACTATCCATATCTAA	B<F<F<F/F/BFFFFF<B/FFF<<//BF/F<FFFB/BFFBBFF//FB</FFF/F<<</FB/BFBB/B/B	XT:A:U	NM:i:1	X0:i:1	X1:i:0	XM:i:1	XO:i:0	XG:i:0	MD:Z:60A8
HWI-D00405:137:C6DWLANXX:6:2112:16571:96339	16	14671__len__38937	34836	37	69M	*	0	0	TATATTAGAAAAGAGCTTCATGTCTTCAAACTTATGCAATGGAATTTTAGATAGGCCTATTACACCGTA	FFFFFFFFFFFFFFFFFFFFFFFFFFFFFFFFFFFFFFFFFFFFFFFFFFFFFFFFFFFFFFFFBBBBB	XT:A:U	NM:i:0	X0:i:1	X1:i:0	XM:i:0	XO:i:0	XG:i:0	MD:Z:69
HWI-D00405:137:C6DWLANXX:6:2201:17123:95608	16	14671__len__38937	33666	37	69M	*	0	0	AATTGTCATATCTAGTCTATATGTAAGTCTAACTGAGTTAGTTACTTATAGGACTATCTCTTACTCCGT	FFFFFFFFFFFFFFFFFFFFFFFFFFFFFFFFFFFFFFFFFFFFFFFFFFFFFFFFFFFFFFFFBBBBB	XT:A:U	NM:i:0	X0:i:1	X1:i:0	XM:i:0	XO:i:0	XG:i:0	MD:Z:69
HWI-D00405:137:C6DWLANXX:6:2210:8898:5706	16	14671__len__38937	18514	37	69M	*	0	0	TCTTCGTAGTTTTGATTCCGGTCCTCTGCACAGGCTTAACGAGAAATTTGTATTGCTCGTTCTCTTATT	FFFFFFFFFFFFFFFFFFFFFFFFFFFFFFFFFFFFFFFFFFFFFFFFFFFFFFFFFFFFFFFFBBBBB	XT:A:U	NM:i:0	X0:i:1	X1:i:0	XM:i:0	XO:i:0	XG:i:0	MD:Z:69
HWI-D00405:137:C6DWLANXX:6:2211:4421:44589	16	14671__len__38937	33238	37	69M	*	0	0	ATCCAATGATCAGAAAACATATCAGATATATCATCTTAGAACCCAGATTGCGATGCACTATCTTCGTTA	F<FF/FBFF/FFFBFFFFFFFFFFBFFFBFBB</BBBB/<<///</7/<BB<F<<BFBBF/B/FBBBBB	XT:A:U	NM:i:0	X0:i:1	X1:i:0	XM:i:0	XO:i:0	XG:i:0	MD:Z:69
HWI-D00405:137:C6DWLANXX:6:2306:19076:33677	0	14671__len__38937	10861	37	69M	*	0	0	TCCTACTAAGCTGTGGCTAATTGGAGGCTCGGATGGTGAAAAACCTAGCAGTTAGATTTTAGAGTTTGA	BBBBBFFFFFFFFFFFF<FFFFFFFFFFFFFFFFFFBFFFFFFFFFFFFFFFFFFFFFFFFFFFFBBFF	XT:A:U	NM:i:0	X0:i:1	X1:i:0	XM:i:0	XO:i:0	XG:i:0	MD:Z:69
HWI-D00405:137:C6DWLANXX:6:1104:9282:100910	16	14671__len__38937	34560	37	70M	*	0	0	GACAAATTTGACATTATTTATAATTGTCTTACTTGCCCAGTCACCATATCCACCTTGCTTTGTAAGCAAT	FFFFFFFFFBFFFFFFFFBFFFFFFFFFFFFFFFFFFFFFFFFFFFFFFFFFFFFFFFFFFFFFFBBBBB	XT:A:U	NM:i:0	X0:i:1	X1:i:0	XM:i:0	XO:i:0	XG:i:0	MD:Z:70
HWI-D00405:137:C6DWLANXX:6:1107:10144:6034	16	14671__len__38937	38384	37	70M	*	0	0	GTCCTACCTCGGCTCTCATATCAATAGATTTGTTGCCGTATGTCTCAGTTTCTGCATAATGTTAGTATTA	FFFFFFFFFFFFFFFFFFFFFFFFFFFFFFFFFFFFFFFFFFFFFFFFFFFFFFFFFFFFFFFFFBBBBB	XT:A:U	NM:i:0	X0:i:1	X1:i:0	XM:i:0	XO:i:0	XG:i:0	MD:Z:70
HWI-D00405:137:C6DWLANXX:6:1110:10103:69663	16	14671__len__38937	37328	37	70M	*	0	0	GCCCTGTATCTCGCATATTGTCATCCTCTGATTTACTTTCATCTTATATAGGGAACATGCCATCATCGAA	FFFFFFFFFFFFFFFFFFFFFFFFFFFFFFFFFFFFFFFFFFFFFFFFFFFFFFFFFFFFFFFFFBBBBB	XT:A:U	NM:i:0	X0:i:1	X1:i:0	XM:i:0	XO:i:0	XG:i:0	MD:Z:70
HWI-D00405:137:C6DWLANXX:6:1114:5498:47413	0	14671__len__38937	22528	37	70M	*	0	0	ATTTGATGTAATTGGTATATCAGAGGACAAAGAAATCGAATACTTTACATATTAAGACAAAGACTTAATA	BBBBBFFFFFFFFFFFFFFFFFFFFFFFFFFFFFFFFFFFFFFFFFFFFFFFFFFFFFFFFFFFFFFFFF	XT:A:U	NM:i:0	X0:i:1	X1:i:0	XM:i:0	XO:i:0	XG:i:0	MD:Z:70
HWI-D00405:137:C6DWLANXX:6:1114:16003:70951	16	14671__len__38937	38502	37	70M	*	0	0	GCGAACTTCAGCTTCTTCAAAATCGAATGAAGTAGATGCTACCACAATTCTATCACCTGTTGTCCAGTCA	FFFFFFFFFFFFFFFFFFFFFFFFFFFFFFFFFFFFFFFFFFFFFFFFFFFFFFFFFFFFFFFFFBBBBB	XT:A:U	NM:i:0	X0:i:1	X1:i:0	XM:i:0	XO:i:0	XG:i:0	MD:Z:70
HWI-D00405:137:C6DWLANXX:6:1307:21062:28856	16	14671__len__38937	38447	37	70M	*	0	0	AGTATTATAAAGGTTAATCAATAGTTACTATACGTCCCGAAACACTTACAATAGTGCGAACTTCAGCTTC	FFFFFFFFFFB<FFFF<FFBBFFFFFBFFBFFFFFBFBBBFFFFFFFFFFFFFBFFFFFFFFFFFBBBBB	XT:A:U	NM:i:0	X0:i:1	X1:i:0	XM:i:0	XO:i:0	XG:i:0	MD:Z:70
HWI-D00405:137:C6DWLANXX:6:1311:12009:57599	16	14671__len__38937	36712	37	70M	*	0	0	CTCGGGTCAGGGTCTACATTAGCTACAGTTTGTCCTCGTTTAACAACATATCTATTTCTCACATCAAAGA	BFF</FBFFF///FFFFBFFFFFFF<F<FFF<F/B/<FFFBF<FFFFFFFFFFFFFBF/</FBBFBBBB/	XT:A:U	NM:i:0	X0:i:1	X1:i:0	XM:i:0	XO:i:0	XG:i:0	MD:Z:70
HWI-D00405:137:C6DWLANXX:6:1316:12853:85023	0	14671__len__38937	10129	37	70M	*	0	0	GGCTTAAGAGGAATAAAAATTCGAGAACTTTTCCTTTTCAGCAGGTAGTTAAGACTTTAAACCTGAGGAT	B/BBBFFFFBFFFFFFFB/F/FFFFFFFFFFFBFFFFFFFFFFFFF<FFFFFFFFFFFFFFFFFFFFFFF	XT:A:U	NM:i:0	X0:i:1	X1:i:0	XM:i:0	XO:i:0	XG:i:0	MD:Z:70
HWI-D00405:137:C6DWLANXX:6:2109:8063:53437	16	14671__len__38937	38505	37	70M	*	0	0	AACTTCAGCTTCTTCAAAATCGAATGAAGTAGATGCTACCACAATTCTATCACCTGTTGTCCAGTCAATA	FFFFFFFFFFFFFFFFFFFFFFFFFFFFFFFFFFFFFFFFFFFFFFFFFFFFFFFFFFFFFFFFFBBBBB	XT:A:U	NM:i:0	X0:i:1	X1:i:0	XM:i:0	XO:i:0	XG:i:0	MD:Z:70
HWI-D00405:137:C6DWLANXX:6:2305:5384:30336	16	14671__len__38937	18021	37	70M	*	0	0	CATCGCATCTGCCTCAGTAGCACATGCTTTGGCCAGATAAGATTTACCTGTACCGGGAGGACCGTATAAT	FFFFFFFFFFFFFFFFFFFFFFFFFFFFFFFFFFFFFFFFFFFFFFFFFFFFFFFFFFFFFFFFFBBBBB	XT:A:U	NM:i:0	X0:i:1	X1:i:0	XM:i:0	XO:i:0	XG:i:0	MD:Z:70
HWI-D00405:137:C6DWLANXX:6:2306:5061:43358	16	14671__len__38937	37957	37	70M	*	0	0	ATCCAAAATGTTGCAGGTGTAGTATCACTATTCAATAGTGAAAATGTGGGCCTAGTACCCAGTCCTAGAT	///BFFFF</</<FFB<FFBF</</BF</</F<<//<//////BF////FBFFF/<<<//BFBFFBBBB/	XT:A:U	NM:i:1	X0:i:1	X1:i:0	XM:i:1	XO:i:0	XG:i:0	MD:Z:34G35
HWI-D00405:137:C6DWLANXX:6:2309:8429:35173	16	14671__len__38937	33666	37	70M	*	0	0	AATTGTCATATCTAGTCTATATGTAAGTCTAACTGAGTTAGTTACTTATAGGACTATCTCTTACTCCGTT	FFFFFFFFFFFFFFFFFFFFFFFFFFFFFFFFFFFFFFFFFFFFFFFFFFFFFFFFFFFFFFFFFBBBBB	XT:A:U	NM:i:0	X0:i:1	X1:i:0	XM:i:0	XO:i:0	XG:i:0	MD:Z:70
HWI-D00405:137:C6DWLANXX:6:2313:11028:87681	0	14671__len__38937	15358	37	70M	*	0	0	ATTAGAGAAATCAGAACAGCAGATATGCATAATAAGGAAGAAATAGAGAAAACAGCTGAGACTGTCGGCT	BBBBBFFFFFFFFFFFFFFFFFFFFFFFFFFFFFFFFFFFFFFBFFFFFFFFFFFFFFFFFFFFFFFFFF	XT:A:U	NM:i:0	X0:i:1	X1:i:0	XM:i:0	XO:i:0	XG:i:0	MD:Z:70
HWI-D00405:137:C6DWLANXX:6:2313:15911:95714	16	14671__len__38937	34107	37	70M	*	0	0	AGTTTCAATTTCTTCAGTTGTGATTTCAACAGGTGCAATTGTTCTATCCTCACTATCAATATCTAAGCTT	FFFFFFFFFFFFFFFFFFFFFFFFFFFFFFFFFFFFFFFFFFFBBF<FFFFFFFBFFFFFFFFF</BBB/	XT:A:U	NM:i:0	X0:i:1	X1:i:0	XM:i:0	XO:i:0	XG:i:0	MD:Z:70
HWI-D00405:137:C6DWLANXX:6:1106:8481:73984	16	14671__len__38937	38480	37	71M	*	0	0	GTCCCGAAACACTTACAATAGTGCGAACTTCAGCTTCTTCAAAATCGAATGAAGTAGATGCTACCACAATT	FFFFFFFFFFFFFFFFFFFFFFFFFFFFFFFFFFFFFFFFFFFFFFFFFFFFFFFFFFFFFFFFFFBB<BB	XT:A:U	NM:i:0	X0:i:1	X1:i:0	XM:i:0	XO:i:0	XG:i:0	MD:Z:71
HWI-D00405:137:C6DWLANXX:6:1202:20548:60146	16	14671__len__38937	17672	37	71M	*	0	0	TCTTAAACATCCCCAACCTTGCCTCTATATCCGGCAAGGCTATATAGATCCTTTGCTCAAATCTCCTCCTT	BFBFFFFB<<FFFFF<FFFFFFFFFFFFFFFFFFFFFFFFFFFFFFFFFFFFFFFFFFFFFFFFFFBBBBB	XT:A:U	NM:i:0	X0:i:1	X1:i:0	XM:i:0	XO:i:0	XG:i:0	MD:Z:71
HWI-D00405:137:C6DWLANXX:6:1213:5791:39847	0	14671__len__38937	17176	37	71M	*	0	0	TCCGCGTCATATCTCAATGGTGAGAATATTCCATTTCAAAGGAGGAAAAAATCGCTGGGTTCGTCTCCCAG	BBBBBFFFFFFFFFFFFFFFFFFFFFFFFFFFFFFFFFFFFFFFFFFFFFFFFFFFFFFFFFFFFFFFFFF	XT:A:U	NM:i:1	X0:i:1	X1:i:0	XM:i:1	XO:i:0	XG:i:0	MD:Z:63A7
HWI-D00405:137:C6DWLANXX:6:1301:12522:14466	16	14671__len__38937	38697	37	71M	*	0	0	ACCGTATATGGCTATTTCTTTATCATCTTTATCTCCGTGCATTGTTATTGTTAGGTTGTTTTAGTAGGGAT	FBFFFFFBB/FBFFFBFFFF<F<<//F</F<7B/BB//BF</B/BFFFF<BBF/</</FF<</<///BBBB	XT:A:U	NM:i:0	X0:i:1	X1:i:0	XM:i:0	XO:i:0	XG:i:0	MD:Z:71
HWI-D00405:137:C6DWLANXX:6:1308:2693:65479	16	14671__len__38937	33992	37	71M	*	0	0	GGTCTAATTCGATTATAGAGTGGAATCGACTTAATCGTTTTCCTGAGGATTAATAAGTGTATTATTCATGG	FFFFFFFFF<FFFFFFFFFFFFFFFBFFFFFFFFFFFFFFFFFFFFFFFFFFFFFFFFFFFFFFFFBBBBB	XT:A:U	NM:i:0	X0:i:1	X1:i:0	XM:i:0	XO:i:0	XG:i:0	MD:Z:71
HWI-D00405:137:C6DWLANXX:6:1311:11099:94652	16	14671__len__38937	34113	37	71M	*	0	0	AATTTCTTCAGTTGTGATTTCAACAGGTGCAATTGTTCTATCCTCACTATCAATATCTAAGCTTTCAAATG	FFFFFFFFFFFFFFFFFFFFFFFFFFFFFFFFFFFFFFFFFFFFFFFFFFFFFFFFFFFFFFFFFFBBBBB	XT:A:U	NM:i:0	X0:i:1	X1:i:0	XM:i:0	XO:i:0	XG:i:0	MD:Z:71
HWI-D00405:137:C6DWLANXX:6:1315:19634:21269	0	14671__len__38937	17176	37	71M	*	0	0	TCCGCGTCATATCTCAATGGTGAGAATATTCCATTTCAAAGGAGGAAAAAATCGCTGGGTTCGGCTCCCAG	BBB</<F/BFFFBFFFFFFF<<FFFBFFFB/FFFFF/FFBFF/</</BBFB/FFFFFB<FFFFF<FFF</B	XT:A:U	NM:i:1	X0:i:1	X1:i:0	XM:i:1	XO:i:0	XG:i:0	MD:Z:63A7
HWI-D00405:137:C6DWLANXX:6:1315:8645:32414	16	14671__len__38937	38619	37	71M	*	0	0	TTCTAGGAGGGCCCAAGTTGGATTCCTTTATATTCCATGTAGGTCTATAGATCCTTCTCGTAGAGCTATTA	FFFFFFFFFFFFFFFFFFFFFFFFFFFFFFFFFFFFFFFFFFFFFFFFFFFFFFFFFFFFFFFFFFBBBBB	XT:A:U	NM:i:0	X0:i:1	X1:i:0	XM:i:0	XO:i:0	XG:i:0	MD:Z:71
HWI-D00405:137:C6DWLANXX:6:1316:8219:82245	16	14671__len__38937	37595	37	71M	*	0	0	AGTCAATGAATCTTATGTCACCTACATCTTCTCCAACAGCTCCACTTCTACCATTTTTAAAAGCTGTAAAG	FFFFFFFFFFFFFFFFFFFFFFFFFFBFFFFFFFFFFFFFFFFFFFFFFFFFFFFFFFFFFFFFFFBBBBB	XT:A:U	NM:i:0	X0:i:1	X1:i:0	XM:i:0	XO:i:0	XG:i:0	MD:Z:71
HWI-D00405:137:C6DWLANXX:6:2103:18011:56044	16	14671__len__38937	33666	37	71M	*	0	0	AATTGTCATATCTAGTCTATATGTAAGTCTAACTGAGTTAGTTACTTATAGGACTATCTCTTACTCCGTTT	FFFFFFFFBFFFFFFFFFFFFF<FFFFFFFFFFFFFFFFFFFFFFFFFFFFFFFFFFFFFFFFFFFBBBBB	XT:A:U	NM:i:0	X0:i:1	X1:i:0	XM:i:0	XO:i:0	XG:i:0	MD:Z:71
HWI-D00405:137:C6DWLANXX:6:2112:2616:18898	16	14671__len__38937	33666	37	71M	*	0	0	AATTGTCATATCTAGTCTATATGTAAGTCTAACTGAGTTAGTTACTTATAGGACTATCTCTTACTCCGTTT	FFFFFFFFFFFFFFFFFFFFFFFFFFFFFFFFFFFFFFFFFFFFFFFFFFFFFFFFFFFFFFFFFFBBBBB	XT:A:U	NM:i:0	X0:i:1	X1:i:0	XM:i:0	XO:i:0	XG:i:0	MD:Z:71
HWI-D00405:137:C6DWLANXX:6:2113:11614:90486	16	14671__len__38937	36934	37	71M	*	0	0	GTTCTTTTAGATATAATAATTCTTTCAATTTGGGTCCACTTTTCAACTTATACAATTTCTTAGGTATCCTA	FFFBFFFFFFFFFFFFFBFFFFFFFFFFFFFFFFFFFFFFFFB</FFFFFBF<FFBBFFFFFFFFFBB/BB	XT:A:U	NM:i:0	X0:i:1	X1:i:0	XM:i:0	XO:i:0	XG:i:0	MD:Z:71
HWI-D00405:137:C6DWLANXX:6:2115:12593:50742	0	14671__len__38937	17176	37	71M	*	0	0	TCCGCGTCATATCTCAATGGTGAGAATATTCCATTTCAAAGGAGGAAAAAATCGCTGGGTTCGACTCCCAG	BBBBBFFFFBFFFFFFFBFFFFFFFFFF<BFFFFFFFFFFFFFFFFFFFFFFFFFFFFFFFFFFFFFFFFF	XT:A:U	NM:i:0	X0:i:1	X1:i:0	XM:i:0	XO:i:0	XG:i:0	MD:Z:71
HWI-D00405:137:C6DWLANXX:6:2209:16579:89175	16	14671__len__38937	36679	37	71M	*	0	0	TTTAGATCTCTGTCAGTAATACTAGGCAGTATACTCGGGTCAGGGTCTACATTAGCTACAGTTTGTCCTCG	FFFFFBFFBFFFFFFFFFFFFFFFFFFFFFFFFFFFFFFFFFFFFFFFFFFFFFFFFFFFFFFFFFBBBBB	XT:A:U	NM:i:0	X0:i:1	X1:i:0	XM:i:0	XO:i:0	XG:i:0	MD:Z:71
HWI-D00405:137:C6DWLANXX:6:2301:19462:36820	0	14671__len__38937	11066	37	71M	*	0	0	GAATGGAGGGCTTATAGAGGGTTCCCGCAGTTAAATGAGTTTGACAGCATTGCTGCTTCAGGGTTTAAGAG	BBBBBFFFFFFFFFFFFFFFFFFFFFFFFFFFFFFFFBFFFFFFFFFFFFFFFFFFFFFFFFFFFFFFFFF	XT:A:U	NM:i:0	X0:i:1	X1:i:0	XM:i:0	XO:i:0	XG:i:0	MD:Z:71
HWI-D00405:137:C6DWLANXX:6:2303:18337:45451	16	14671__len__38937	36687	37	71M	*	0	0	TCTGTCAGTAATACTAGGCAGTATACTCGGGTCAGGGTCTACATTAGCTACAGTTTGTCCTCGTTTAACAA	FFFFFFFFFFFFFFFFFFFFFFFFFFFFFFFFFFFFFFFFFFFFFFFFFFFFFFFFFFFFBFFFFFBBBB<	XT:A:U	NM:i:0	X0:i:1	X1:i:0	XM:i:0	XO:i:0	XG:i:0	MD:Z:71
HWI-D00405:137:C6DWLANXX:6:2306:14993:24341	16	14671__len__38937	33754	37	71M	*	0	0	ACTTACTAATCATATTTCCATATATTGCACCCATGGATGTCAGTAAGTGTGCAATTACCTACTGTTCCCTT	FFFFFFFFFFFFFFFFFFFFFFFFFFFFFFFFFFFFFFFFFFFFFFFFFFFFFFFFFFFFFFFFFFBBBBB	XT:A:U	NM:i:0	X0:i:1	X1:i:0	XM:i:0	XO:i:0	XG:i:0	MD:Z:71
HWI-D00405:137:C6DWLANXX:6:2316:12254:80181	16	14671__len__38937	33666	37	71M	*	0	0	AATTGTCATATCTAGTCTATATGTAAGTCTAACTGAGTTAGTTACTTATAGGACTATCTCTTACTCCGTTT	FFFFFFFFFFFFFFFBFFFFBFBFFFF<FFFFFFF/BFFFFFFFFFFFFFBFFFFFFFFFFFFFFB<B<</	XT:A:U	NM:i:0	X0:i:1	X1:i:0	XM:i:0	XO:i:0	XG:i:0	MD:Z:71
HWI-D00405:137:C6DWLANXX:6:2316:14475:82510	16	14671__len__38937	36679	37	71M	*	0	0	TTTAGATCTCTGTCAGTAATACTAGGCAGTATACTCGGGTCAGGGTCTACATTAGCTACAGTTTGTCCTCG	FFFFFFFFFFFFFFFFFFBFFFFBFBFFFFFBBFFFFFFFFFFFFFFFFF<FFFFFFFFFFFFFFFBBBBB	XT:A:U	NM:i:0	X0:i:1	X1:i:0	XM:i:0	XO:i:0	XG:i:0	MD:Z:71
HWI-D00405:137:C6DWLANXX:6:1102:3798:47282	16	14671__len__38937	33343	37	72M	*	0	0	ATAACAGGCTCATTTTAATCTTCTTCATCAAGTTAATCCTCTGGTGCAACTAATTCTGATTCAAATTCAAGT	FFFFFFFFFFFFFFFFFFFFFFFFFFFFFFFFFFFFFFFFFFFFFFFFFFFFFFFFFFFFFFFFFFFBBBBB	XT:A:U	NM:i:0	X0:i:1	X1:i:0	XM:i:0	XO:i:0	XG:i:0	MD:Z:72
HWI-D00405:137:C6DWLANXX:6:1111:19340:4592	16	14671__len__38937	36679	37	72M	*	0	0	TTTAGATCTCTGTCAGTAATACTAGGCAGTATACTCGGGTCAGGGTCTACATTAGCTACAGTTTGTCCTCGT	/FFFFBF<FFFFBFFFFFFFFFFFFFFFFFFFFFFFFFFFFFBFFBFFFFFFFF<FFFFFFFFFFFBBBBBB	XT:A:U	NM:i:0	X0:i:1	X1:i:0	XM:i:0	XO:i:0	XG:i:0	MD:Z:72
HWI-D00405:137:C6DWLANXX:6:1115:14833:47402	0	14671__len__38937	10888	37	72M	*	0	0	CTCGGATGGTGAAAAACCTAGCAGTTAGATTTTAGAGTTTGACTTAAGCACTAATCATTTAACTAATACGGA	B//<<<FFFFF<FFFFFBFFF<FF<<FFFFFFFBBFF/<<FFFFBBFFFFFFFFFBFFFFBFFFFBF<BFFB	XT:A:U	NM:i:0	X0:i:1	X1:i:0	XM:i:0	XO:i:0	XG:i:0	MD:Z:72
HWI-D00405:137:C6DWLANXX:6:1208:19075:65140	16	14671__len__38937	36710	37	72M	*	0	0	TACTCGGGTCAGGGTCTACATTAGCTACAGTTTGTCCTCGTTTAACAACATATCTATTTCTCACATCAAAGA	B<7B</FFFFFB/FFFFFFFFFFFBFFF<F<//F/BBBF/FBFFFBFBFFFFFFFFBBF/<FFFF<////BB	XT:A:U	NM:i:0	X0:i:1	X1:i:0	XM:i:0	XO:i:0	XG:i:0	MD:Z:72
HWI-D00405:137:C6DWLANXX:6:1210:17205:20747	16	14671__len__38937	37721	37	72M	*	0	0	CATCTTTTACATCATCACATGGTCTTTCTCTAGGAATATGTCCCCTGAAGATTCTTAGTCCATATCTTCCAT	FFFFFFFFFFFFFFFFFFFFFFFFFFFFFFFFFFFFFFFFFFFFFFFFFFFFFFFFFFFFFFFFFFFBBB</	XT:A:U	NM:i:0	X0:i:1	X1:i:0	XM:i:0	XO:i:0	XG:i:0	MD:Z:72
HWI-D00405:137:C6DWLANXX:6:1213:10827:8765	0	14671__len__38937	17176	37	72M	*	0	0	TCCGCGTCATATCTCAATGGTGAGAATATTCCATTTCAAAGGAGGAAAAAATCGCTGGGTTCGACTCCCAGG	BBBBBFFFFFBFFFFBFFFBFFFFFFFFFFFFFFFFFBFFFF<FFFFFFFFFFFFFFFFFFFFFFFFFFFFF	XT:A:U	NM:i:0	X0:i:1	X1:i:0	XM:i:0	XO:i:0	XG:i:0	MD:Z:72
HWI-D00405:137:C6DWLANXX:6:1305:8682:16154	0	14671__len__38937	17176	37	72M	*	0	0	TCCGCGTCATATCTCAATGGTGAGAATATTCCATTTCAAAGGAGGAAAAAATCGCTGGGTTCGTCTCCCAGG	BBBBBFFFFFFFFFFFFFFFFFFFFFFFFFFFFFFFFFFFFFFFFFFFFFFFFFFFFFFFFFFFFFFFFFFF	XT:A:U	NM:i:1	X0:i:1	X1:i:0	XM:i:1	XO:i:0	XG:i:0	MD:Z:63A8
HWI-D00405:137:C6DWLANXX:6:1310:14222:16189	16	14671__len__38937	38619	37	72M	*	0	0	TTCTAGGAGGGCCCAAGTTGGATTCCTTTATATTCCATGTAGGTCTATAGATCCTTCTCGTAGAGCTATTAC	FFFFFFFBFFFFFBFFFFFFB<FF<FFFFFFFFFFFBFFFFFFFFFFFFFFFFFFFFFFFFFFFFFFBBBBB	XT:A:U	NM:i:0	X0:i:1	X1:i:0	XM:i:0	XO:i:0	XG:i:0	MD:Z:72
HWI-D00405:137:C6DWLANXX:6:1310:19511:69072	16	14671__len__38937	36473	37	72M	*	0	0	CTTCTTCCTATTATTCCTCCTCCTCTGGAGGATCATTCCCACATCCATTTACTGGGCATGGGTACCCATCTA	FFFFBFFFFFBFFFBFFFFFFFFFFFFBFFFF<FFFFFFFFFFFFFF</FBFFFBFFFFBBB/BFFFBBB//	XT:A:U	NM:i:0	X0:i:1	X1:i:0	XM:i:0	XO:i:0	XG:i:0	MD:Z:72
HWI-D00405:137:C6DWLANXX:6:1313:7811:100353	0	14671__len__38937	22055	37	72M	*	0	0	ACACCTGAAATTGACACCTATGTGACTATTAACACTTATTCTATTAGAAGCAGAGTGTACTAGTTGATGAAT	BBB<B<<FF/BBBFBFBFF/FBBFFFF///FBFBFFFFBFFFFFFFFF<F<//F/FFF/<F/BF<F/BB//<	XT:A:U	NM:i:0	X0:i:1	X1:i:0	XM:i:0	XO:i:0	XG:i:0	MD:Z:72
HWI-D00405:137:C6DWLANXX:6:2101:18065:60894	16	14671__len__38937	38313	37	72M	*	0	0	CATTATATGTGCTCCATGCATTTGTAGTTCAGAGCCTTGGTTACCCTAGTAAACTATGTTCCTACTTAGCAG	FFFFFFFFFFFFFFFFFFFFFFFFFFFFFFFFFFFFFFFFFFFFFFFFFFFFFFFFFFFFFFFFFFFBBBBB	XT:A:U	NM:i:0	X0:i:1	X1:i:0	XM:i:0	XO:i:0	XG:i:0	MD:Z:72
HWI-D00405:137:C6DWLANXX:6:2103:20637:65382	0	14671__len__38937	10375	37	72M	*	0	0	ATATACGGCACTAGTTGATTTTGGTAAAGCTTAAAATTTCTTTTATATTTCCGGAGGACTCGGAAGCCATTT	BBBBBFFFFFFFFFFFFFFFFFFFFFFFFFFFFFFFFFFFFFFFFFFFFFFFFFFFFFFFFFFFFFFFFFFF	XT:A:U	NM:i:0	X0:i:1	X1:i:0	XM:i:0	XO:i:0	XG:i:0	MD:Z:72
HWI-D00405:137:C6DWLANXX:6:2112:20164:59792	16	14671__len__38937	37971	37	72M	*	0	0	AGGTGTAGTATCACTATTCAGTAGTGAAAATGTGGGCCTAGTACCCAGTCCTAGATTTTCTTCTATTATATT	FFFFFF/FFF<FFFFF<FBBFFFBBFFFFFFFFFFBFFFFFF/FFFFFBBFFBFFFFFFFFFFFF<FBBBB/	XT:A:U	NM:i:0	X0:i:1	X1:i:0	XM:i:0	XO:i:0	XG:i:0	MD:Z:72
HWI-D00405:137:C6DWLANXX:6:2115:12418:59329	0	14671__len__38937	14989	37	72M	*	0	0	AAGGTAGGACTAATTCCTTAACAAGACTCAGATGGAAAATTTGTACTAGATTAAGAAATCAAAGGCAATTTA	B<BBBFFFFFFFFFFFFFFFFFFFFFFFFFFFFFFFFFFFFFFFFFBBFFFFFFFFFFFFFFFFFFFFFFFF	XT:A:U	NM:i:0	X0:i:1	X1:i:0	XM:i:0	XO:i:0	XG:i:0	MD:Z:72
HWI-D00405:137:C6DWLANXX:6:2202:1458:73499	16	14671__len__38937	36154	37	72M	*	0	0	TAGTGCTCAACATTAGGATCAGTAGGGTAGTCTTCTAATCCACTTAAAATCTTTCCCATTCTTACAAAAATC	FFFFFFFFFFFFFFFFFFFFFFFFFFFFFFFFFFFFFFFFFFFFFFFFFFFFFFFFFFFFFFFFFFFBBBBB	XT:A:U	NM:i:0	X0:i:1	X1:i:0	XM:i:0	XO:i:0	XG:i:0	MD:Z:72
HWI-D00405:137:C6DWLANXX:6:2205:14923:58544	16	14671__len__38937	33834	37	72M	*	0	0	TTTTGATGGTACTTTCTTTCCATTCACTTTTACTATTACAATATCAGGTCTACCGTATTTGATATTCAAAAC	FFFFFFFFFFFFFFFFFFFFFFFFFFFFFFFFFFFFFFFFFFFFFFFFFFFFFFFFFFFFFFFFFFFBBBBB	XT:A:U	NM:i:0	X0:i:1	X1:i:0	XM:i:0	XO:i:0	XG:i:0	MD:Z:72
HWI-D00405:137:C6DWLANXX:6:2209:2093:7422	16	14671__len__38937	37967	37	72M	*	0	0	TTGCAGGTGTAGTATCACTATTCAGTAGTGAAAATGTGGGCCTAGTACCCAGTCCTAGATTTTCTTCTATTA	FFFFFFFFFFFFFFFFFFFFFFFFFFFFFFFFFFFFFFFFFFFFFFFFFFFFFFFFFFFFFFFFFFFBBBBB	XT:A:U	NM:i:0	X0:i:1	X1:i:0	XM:i:0	XO:i:0	XG:i:0	MD:Z:72
HWI-D00405:137:C6DWLANXX:6:2310:17561:31068	16	14671__len__38937	34833	37	72M	*	0	0	TTGTATATTAGAAAAGAGCTTCATGTCTTCAAACTTATGCAATGGAATTTTAGATAGGCCTATTACACCGTA	FFFFFFFFFFFFFFFFFFFFFFFFFFFFFFFFFFFFFFFFFFFFFFFFFFFFFFFFFFFFFFFFFFFBBBBB	XT:A:U	NM:i:0	X0:i:1	X1:i:0	XM:i:0	XO:i:0	XG:i:0	MD:Z:72
HWI-D00405:137:C6DWLANXX:6:2312:7572:60640	16	14671__len__38937	37971	37	72M	*	0	0	AGGTGTAGTATCACTATTCAGTAGTGAAAATGTGGGCCTAGTACCCAGTCCTAGATTTTCTTCTATTATATT	FFFFFFFFFFFFFFFFFFFFFFFFFFFFFFFFFFFFFFFFFFFFFFFFFFFFFFFFFFFFFFFFFFFBBBBB	XT:A:U	NM:i:0	X0:i:1	X1:i:0	XM:i:0	XO:i:0	XG:i:0	MD:Z:72
HWI-D00405:137:C6DWLANXX:6:2313:20621:12605	16	14671__len__38937	35323	37	72M	*	0	0	AATGAACATCCTTTAATCTATGATTATTTGGCTCTATTTCTTGTGAATCTTATAGAACCTCTGTTTGTATCA	FF<FFFFFFBFFFFFBF<BFFFFFFFF<F//FFFFFFFFFFFFFFFFFFBBFFFFFFFFFFFFFFFFBBBBB	XT:A:U	NM:i:0	X0:i:1	X1:i:0	XM:i:0	XO:i:0	XG:i:0	MD:Z:72
HWI-D00405:137:C6DWLANXX:6:2316:11876:12344	16	14671__len__38937	35316	37	72M	*	0	0	ATGATTGAATGAACATCCTTTAATCTATGATTATTTGGCTCTATTTCTTGTGAATCTTATAGAACCTCTGTT	FBFBFFFFFFFFFFBBFFBFFF<<FFBFFFFFFFFF<FFFBFFF<FFFFBFFBBFFFFFFBBB<FBFBB<</	XT:A:U	NM:i:0	X0:i:1	X1:i:0	XM:i:0	XO:i:0	XG:i:0	MD:Z:72
HWI-D00405:137:C6DWLANXX:6:1112:3918:8127	16	14671__len__38937	34528	37	73M	*	0	0	ATGTCCTCACATTACTCAGAATTGCCGAAATTGACAAATTTGACATTATTTATAATTGTCTTACTTGCCCAGT	FFFFFFFFFFFFFFFFFFFFFFFFFFFFFFFFFFFFFFFFFFFFFFFFFFFFFFFFFFFFFFFFFFFFBBBBB	XT:A:U	NM:i:0	X0:i:1	X1:i:0	XM:i:0	XO:i:0	XG:i:0	MD:Z:73
HWI-D00405:137:C6DWLANXX:6:1212:3422:27746	16	14671__len__38937	11994	37	73M	*	0	0	GAATAATCTTCTTTCAGATTTCTGTAAAATTTATCTACTATGTCTTTACATCTTTTATTAACAAGTCTTAATT	FFFFFFFFFFFFFFFFBFFFFFFFFFFFFFFFFFFFFFFFFFFFFFFFFFFFFFFFFFFFFFFFFFFFBBBBB	XT:A:U	NM:i:0	X0:i:1	X1:i:0	XM:i:0	XO:i:0	XG:i:0	MD:Z:73
HWI-D00405:137:C6DWLANXX:6:1214:14585:69459	0	14671__len__38937	24088	37	73M	*	0	0	AAGTGGGCTGGTTTATGTCAACTCTTTTGTAGAAAACCCATCAGCAACTAGTATTTTCAATCTCTGGCTGAAT	BBBBB</BFFFFFFFBBFF<FFFFFFFFFFFFFFFFBBFFBBFBFB<BFFB<<FFFFB<BFFFFBFFFFFFFF	XT:A:U	NM:i:0	X0:i:1	X1:i:0	XM:i:0	XO:i:0	XG:i:0	MD:Z:73
HWI-D00405:137:C6DWLANXX:6:1214:11924:89451	16	14671__len__38937	36835	37	73M	*	0	0	AGTTAAAGTCTTCTCCAGTCTAGTGGTAAATCTACAAATTTAGCTTAGTAATCGTATCCTGTTACCATTGTTA	FFFFFFFFFFFFFFFFFFFFFFFFFFFFFFFFFFFFFFFFFFFFFFFFFFFFFFFFFFFFFFFFFFFFBBBBB	XT:A:U	NM:i:0	X0:i:1	X1:i:0	XM:i:0	XO:i:0	XG:i:0	MD:Z:73
HWI-D00405:137:C6DWLANXX:6:1308:15847:52662	16	14671__len__38937	33186	37	73M	*	0	0	AATTCCAAATACAATTATAATAGTAAAAACAACTCCGAATATTAAAATAATCATCCAATGATCAGAAAACATA	FFFFFFFFFFFFFFFFFFFFFFFFFFFBFFFFFFFFFFFFFF<</FFFFFFFFFFFFFFFFFFFFFFFBBBBB	XT:A:U	NM:i:0	X0:i:1	X1:i:0	XM:i:0	XO:i:0	XG:i:0	MD:Z:73
HWI-D00405:137:C6DWLANXX:6:1308:3607:93963	16	14671__len__38937	35924	37	73M	*	0	0	AATCATATCCAGATGGTCCAATAACAATTTTATCACCAACTTACCAGTCCACTTCATCAACGAATATAACATT	FFFFFFFFFFFFFFFFFF/FFFFFFFFFFFFFFFFFFFFFFFFFFFBFFFFFFBFFFFFFFFFFFFFFBBB/B	XT:A:U	NM:i:0	X0:i:1	X1:i:0	XM:i:0	XO:i:0	XG:i:0	MD:Z:73
HWI-D00405:137:C6DWLANXX:6:2113:4517:22358	16	14671__len__38937	36835	37	73M	*	0	0	AGTTAAAGTCTTCTCCAGTCTAGTGGTAAATCTACAAATTTAGCTTAGTAATCGTATCCTGTTACCATTGTTA	FFFFFFFFFFFFFFFFFFFFFFFFFFFFFFFFFFFFFFFFFFFFFFFFFFFFFFFFFFFFFFFFFFFFBBBBB	XT:A:U	NM:i:0	X0:i:1	X1:i:0	XM:i:0	XO:i:0	XG:i:0	MD:Z:73
HWI-D00405:137:C6DWLANXX:6:2114:5989:6092	16	14671__len__38937	36835	37	73M	*	0	0	AGTTAAAGTCTTCTCCAGTCTAGTGGTAAATCTACAAATTTAGCTTAGTAATCGTATCCTGTTACCATTGTTA	FFFFFFFF<FFFFFFF<BBFFFFFFFFFFFFFFFFFFFFFFFFFFFBFBBFFFFFFF<FFFBFFFFFB/BBBB	XT:A:U	NM:i:0	X0:i:1	X1:i:0	XM:i:0	XO:i:0	XG:i:0	MD:Z:73
HWI-D00405:137:C6DWLANXX:6:2116:7039:11141	0	14671__len__38937	26249	37	73M	*	0	0	AATAATAAAAATTAGAAAGAGAGAAGGAAAAATAGCTGAAAAGAATTAAGGATAAAGAGTACAAACAAGCAAT	BBB/<<B/</<<FFF//FB<F///F<BFBBF<FFF</<F/FFFBBFFF/</F<FF<<FBFFFFBB<FBFFFFF	XT:A:U	NM:i:0	X0:i:1	X1:i:0	XM:i:0	XO:i:0	XG:i:0	MD:Z:73
HWI-D00405:137:C6DWLANXX:6:2211:6819:54192	16	14671__len__38937	18507	37	73M	*	0	0	ATAGGCTTCTTCGTAGTTTTGATTCCGGTCCTCTGCACAGGCTTAACGAGAAATTTGTATTGCTCGTTCTCTT	FFFFFFFFFFFFFFFFFFFFFFFFFFFFFFFFFFFFFFFFFFFFFFFFFFFFFFFFFFFFFFFFFFFFBBBBB	XT:A:U	NM:i:0	X0:i:1	X1:i:0	XM:i:0	XO:i:0	XG:i:0	MD:Z:73
HWI-D00405:137:C6DWLANXX:6:2212:12574:47395	16	14671__len__38937	34613	37	73M	*	0	0	CTTGCTTTGTAAGCAATTCCATTAATTATGTGGCGAATCCTATACCTCTTCCAAGTAATTATCTTGAATAAGT	FFFFFFFFFFFFFFFFFFFFFFFFFFFFFFFFFFFFFFFFFFFFFFFFFFFFBFFFFFFF<FFFFFFFBBBBB	XT:A:U	NM:i:0	X0:i:1	X1:i:0	XM:i:0	XO:i:0	XG:i:0	MD:Z:73
HWI-D00405:137:C6DWLANXX:6:2216:20535:81538	0	14671__len__38937	17176	37	73M	*	0	0	TCCGCGTCATATCTCAATGGTGAGAATATTCCATTTCAAAGGAGGAAAAAATCGCTGGGTTCGACTCCCAGGC	BBBBBFFFFFFFFFFFFFFFFFFFFFFFFFFFFFFFFFFFFFFFFFFFFFFFFFFFFFFFFFFFFFFFFFFFF	XT:A:U	NM:i:0	X0:i:1	X1:i:0	XM:i:0	XO:i:0	XG:i:0	MD:Z:73
HWI-D00405:137:C6DWLANXX:6:2302:15789:28241	16	14671__len__38937	38363	37	73M	*	0	0	AAACTATGTTCCTACTTAGCAGTCCTACCTCGGCTCTCATATCAATAGATTTGTTGCCGTATGTCTCAGTTTC	FFFFFFFFFFFFFFFFFFFFFFFFFFBFFFFFBFFFFFFFFFFFFFFBFFFFFFBFFFFFFFFFFFFFBB/</	XT:A:U	NM:i:0	X0:i:1	X1:i:0	XM:i:0	XO:i:0	XG:i:0	MD:Z:73
HWI-D00405:137:C6DWLANXX:6:2307:8554:92137	0	14671__len__38937	17176	37	73M	*	0	0	TCCGCGTCATATCTCAATGGTGAGAATATTCCATTTCAAAGGAGGAAAAAATCGCTGGGTTCGGCTCCCAGGC	BBBBBFFFFFFFFFFFFFFFFFFFFBFFFFFFFFFFFFFFFFFFFFFFFFFFFFFFFFFFFFFFFFFFFFFFF	XT:A:U	NM:i:1	X0:i:1	X1:i:0	XM:i:1	XO:i:0	XG:i:0	MD:Z:63A9
HWI-D00405:137:C6DWLANXX:6:2309:18517:86859	16	14671__len__38937	37419	37	73M	*	0	0	TACTAATAATCCTTCACGCTGAGGTGTTACAATCCCAGATGCCTAGTTTTACTCTGACGATGCATTTCCACTT	FFFFFFFFFFFFFFFFFFFFFFFFFFFFFFFFFFFFFFFFFFFFFFFFFFFFFFFFFFFFFFFFFFFFBBBBB	XT:A:U	NM:i:0	X0:i:1	X1:i:0	XM:i:0	XO:i:0	XG:i:0	MD:Z:73
HWI-D00405:137:C6DWLANXX:6:2312:8295:41005	16	14671__len__38937	33833	37	73M	*	0	0	GTTTTGATGGTACTTTCTTTCCATTCACTTTTACTATTACAATATCAGGTCTACCGTATTTGATATTCAAAAC	FFFFFFFFFFFFFFFFFFFFFFFFFFFFFFFFFFFFFFFFFFFFFFFFFFFFFFFFFFFFFFFFFFFFBBBBB	XT:A:U	NM:i:0	X0:i:1	X1:i:0	XM:i:0	XO:i:0	XG:i:0	MD:Z:73
HWI-D00405:137:C6DWLANXX:6:1101:7127:18544	16	14671__len__38937	35294	37	74M	*	0	0	AATAGATTGCAAAAGAGTCAGCATGATTGAATGAACATCCTTTAATCTATGATTATTTGGCTCTATTTCTTGTG	FFFFFFFFFFFFFFFFFFFFFFFFFFFFFFFFFFFFFFFFFFFFFFFFFFFFFFFFFFFFFFFFFFFFFBBBBB	XT:A:U	NM:i:0	X0:i:1	X1:i:0	XM:i:0	XO:i:0	XG:i:0	MD:Z:74
HWI-D00405:137:C6DWLANXX:6:1110:4881:34099	16	14671__len__38937	36251	37	74M	*	0	0	TCTCAGGATCAAATTTCAAAATTCCATTCACTTCTAAGTAATCAAGTACGGGAGTGTCAATATCTAGTAGAATT	FFFFFFFFFFFFFFFFFFFFFFFFFFFFFBFFFFFFFBFFFFFBFFFFFFFFFFFFBFFFFFFFFFFFFBBBBB	XT:A:U	NM:i:0	X0:i:1	X1:i:0	XM:i:0	XO:i:0	XG:i:0	MD:Z:74
HWI-D00405:137:C6DWLANXX:6:1201:4226:86180	0	14671__len__38937	10714	37	74M	*	0	0	ATATGTATTTGGAGGGTACTCAGGAGTTAATTAATTGTGTAATACTATTGAAAGGTATAATACTGATGCTAATA	BBBBBFFFFFFFFFFFFFFFFFFFFFFFFFFFFFFFFFFFFFFFFFFFFFFFFFFFFFFFFFFFFFFFFFFFFF	XT:A:U	NM:i:0	X0:i:1	X1:i:0	XM:i:0	XO:i:0	XG:i:0	MD:Z:74
HWI-D00405:137:C6DWLANXX:6:1215:9464:99172	16	14671__len__38937	36679	37	74M	*	0	0	TTTAGATCTCTGTCAGTAATACTAGGCAGTATACTCGGGTCAGGGTCTACATTAGCTACAGTTTGTCCTCGTTT	FFFFFF<FFFFFFFFFFFFFFFFFFFFFFFFFFFFFFFFFFFFFFFFFFFFFFFFFFFFFFFFFFFFFFBBBBB	XT:A:U	NM:i:0	X0:i:1	X1:i:0	XM:i:0	XO:i:0	XG:i:0	MD:Z:74
HWI-D00405:137:C6DWLANXX:6:1312:11230:76579	16	14671__len__38937	17672	37	74M	*	0	0	TCTTAAACATCCCCAACCTCGCCTCTATATCCGGCAAGGCTATATAGATCCTTTGCTCAAATCTCCTCCTTATA	FFFFFFFBFFBFB<FBBFF/<FFFFFFFFFFFFFFF<FFFFFBFFFFFFFFFFFFFFFBFFF<BFFBFFB<BBB	XT:A:U	NM:i:1	X0:i:1	X1:i:0	XM:i:1	XO:i:0	XG:i:0	MD:Z:19T54
HWI-D00405:137:C6DWLANXX:6:2102:8720:30869	16	14671__len__38937	33909	37	74M	*	0	0	TCCATCTGATCTACCCTCTAGACCTTATAGTCTAAATCGCATTTTTTAGGGTAAAGTACTACCAAATTCTACAT	BFFFFFFFFFFFFFFFFFFFFFFFFFFFFFFFFFFFFFFFFFFFFFFFFFFFFFFFFFFFFFFFFFFFBBBBBB	XT:A:U	NM:i:0	X0:i:1	X1:i:0	XM:i:0	XO:i:0	XG:i:0	MD:Z:74
HWI-D00405:137:C6DWLANXX:6:2110:11770:30966	16	14671__len__38937	37323	37	49M2D25M	*	0	0	TCTTAGCCCTGTATCTCGCATATTGTCATCCTCTGATTTACTTTCATCTTATAGGGAACATGCCATCATCGAAA	FFFFFFFFFFFFFFFFFFFFFFFFFFFFFFBFFFFBFFFBFFFFFFFFFFFFFFFFFFFFFFFFBFFFBBBBBB	XT:A:U	NM:i:2	X0:i:1	X1:i:0	XM:i:0	XO:i:1	XG:i:2	MD:Z:49^TA25
HWI-D00405:137:C6DWLANXX:6:2114:20030:76215	16	14671__len__38937	35924	37	74M	*	0	0	AATCATATCCAGATGGTCCAATAACAATTTTATCACCAACTTACCAGTCCACTTCATCAACGAATATAACATTT	FFFFFFFFFFFFFFFFFFFFFFFFFFFFFFFBFFBFFFFFFFFFFFFFFFFFFFFFFFFFFFFFFFFFFBBBB<	XT:A:U	NM:i:0	X0:i:1	X1:i:0	XM:i:0	XO:i:0	XG:i:0	MD:Z:74
HWI-D00405:137:C6DWLANXX:6:2207:8943:75942	16	14671__len__38937	33662	37	74M	*	0	0	AATCAATTGTCATATCTAGTCTATATGTAAGTCTAACTGAGTTAGTTACTTATAGGACTATCTCTTACTCCGTT	FFFFFFFFFFFFFBFFFFFFFFFFFFFFFFFFFFFFFBFFFFFFFBFFFFFFFFFFFFFFFFFFFFFFFBBBB<	XT:A:U	NM:i:0	X0:i:1	X1:i:0	XM:i:0	XO:i:0	XG:i:0	MD:Z:74
HWI-D00405:137:C6DWLANXX:6:2208:10152:49181	16	14671__len__38937	35011	37	74M	*	0	0	AATAGGGCTTATTATCCAGTACAGTCTTAGAGTTAGGTACTAAAGCCCATAGTTACAAATCCTGAAGCTATGTT	FFBFFFFFFFFBBFFFBFFFFFFFFFFFFFFFFFFFFFFFFFFFFFFFFFFFFFFBFFFB/FFFFFFBFBBBBB	XT:A:U	NM:i:0	X0:i:1	X1:i:0	XM:i:0	XO:i:0	XG:i:0	MD:Z:74
HWI-D00405:137:C6DWLANXX:6:2211:11421:4330	16	14671__len__38937	38500	37	74M	*	0	0	GTGCGAACTTCAGCTTCTTCAAAATCGAATGAAGTAGATGCTACCACAATTCTATCACCTGTTGTCCAGTCAAT	FFFFFFFFFFFFFFFFFFFFFFFFFFFFFFFFFFFFFFFFFFFFFFFFFFBFFFFFFFFFFFFFFFFFFBBBBB	XT:A:U	NM:i:0	X0:i:1	X1:i:0	XM:i:0	XO:i:0	XG:i:0	MD:Z:74
HWI-D00405:137:C6DWLANXX:6:2312:2857:53447	16	14671__len__38937	34210	37	74M	*	0	0	TCATTTGTATTGGCACAAATGTATGATTTATTCTTAGAATTATATACGCAATCTTTGTGAACCACTCCTGCATT	FFFFFFFFFFBFFFFFFFFFF<FBBFFFBFFFFFFFBF<FF<FBFFFFFFFBFFFFFFFFFFFFBFFFFBBBBB	XT:A:U	NM:i:0	X0:i:1	X1:i:0	XM:i:0	XO:i:0	XG:i:0	MD:Z:74
HWI-D00405:137:C6DWLANXX:6:1101:15445:78600	0	14671__len__38937	2885	37	75M	*	0	0	ACTGAACTTTGCACGGGAGGTGAACTATTTGACCGTGTAGTAAAATAGAAGTATTTGAGTGAGAATTAAGCTGCT	BBBBBFFFBFFFFFFFFFFFFBFFFFFFFFBFFFFFFFFBFBFFFFBF/BFFFF/FFFFFFFFFFFFFFFFFBFF	XT:A:U	NM:i:0	X0:i:1	X1:i:0	XM:i:0	XO:i:0	XG:i:0	MD:Z:75
HWI-D00405:137:C6DWLANXX:6:1111:7546:82331	0	14671__len__38937	17176	37	75M	*	0	0	TCCGCGTCATATCTCAATGGTGAGAATATTCCATTTCAAAGGAGGAAAAAATCGCTGGGTTCGACTCCCAGGCGC	BBBBBFFFFFFFFFFFFFFFFFFFFFFFFFFFFFFFFFFFFFBFFFFFFFFFF<FFFFFFFFFFFFFFFFFFFFF	XT:A:U	NM:i:0	X0:i:1	X1:i:0	XM:i:0	XO:i:0	XG:i:0	MD:Z:75
HWI-D00405:137:C6DWLANXX:6:1114:1530:65452	16	14671__len__38937	34112	37	75M	*	0	0	CAATTTCTTCAGTTGTGATTTCAACAGGTGCAATTGTTCTATCCTCACTATCAATATCTAAGCTTTCAAATGATA	<///</FF<FFFFFFFFFFF//FFBFFFFFFFBBFFFBFFFFF<BFFFFFBFFFFF<FBBFFF<B<BBBFBBBBB	XT:A:U	NM:i:0	X0:i:1	X1:i:0	XM:i:0	XO:i:0	XG:i:0	MD:Z:75
HWI-D00405:137:C6DWLANXX:6:1202:9337:20145	16	14671__len__38937	36876	37	75M	*	0	0	AGCTTAGTAATCGTATCCTGTTACCATTGTTACTATGAAAGGATCTCCTTAAATTGTTGTTCTTTTAGATATAAT	FFFFBFBBFFFB<FBB/FF<BFFFFFFFFFFFFFFBFFFFBFFBFF/F/FFBFFFFFFFFFFFB//FFBBBBBBB	XT:A:U	NM:i:0	X0:i:1	X1:i:0	XM:i:0	XO:i:0	XG:i:0	MD:Z:75
HWI-D00405:137:C6DWLANXX:6:1204:10445:39939	16	14671__len__38937	34118	37	75M	*	0	0	CTTCAGTTGTGATTTCAACAGGTGCAATTGTTCTATCCTCACTATCAATATCTAAGCTTTCAAATGATAACATGG	FFFFFFFFFFFFFFFFFFFFFFFFFFFFFFFFFFFFFFFFFFFFFFFFFFFFFFFFFFFFFFFFFFFFFFBBBBB	XT:A:U	NM:i:0	X0:i:1	X1:i:0	XM:i:0	XO:i:0	XG:i:0	MD:Z:75
HWI-D00405:137:C6DWLANXX:6:1210:1243:30295	0	14671__len__38937	17176	37	75M	*	0	0	TCCGCGTCATATCTCAATGGTGAGAATATTCCATTTCAAAGGAGGAAAAAATCGCTGGGTTCGACTCCCAGGCGC	BB<BBFFFFFFFFFFFFFFFFFFFFFFFFFFFFFFFFFFFFFFFB7FFFFFFFFFFFFBFFFBFFFFFFFFFFFF	XT:A:U	NM:i:0	X0:i:1	X1:i:0	XM:i:0	XO:i:0	XG:i:0	MD:Z:75
HWI-D00405:137:C6DWLANXX:6:1213:19353:94161	16	14671__len__38937	34108	37	75M	*	0	0	GTTTCAATTTCTTCAGTTGTGATTTCAACAGGTGCAATTGTTCTATCCTCACTATCAATATCTAAGCTTTCAAAT	FFFFFFFFFFFFFFFFFFFFFFFFFFFFFFFFFFFFFFFFFFFFFFFFFFBFFFFFFFFFFFFFFFFFFFBBBBB	XT:A:U	NM:i:0	X0:i:1	X1:i:0	XM:i:0	XO:i:0	XG:i:0	MD:Z:75
HWI-D00405:137:C6DWLANXX:6:1305:3421:8745	16	14671__len__38937	37979	37	75M	*	0	0	TATCACTATTCAGTAGTGAAAATGTGGGCCTAGTACCCAGTCCTAGATTTTCTTCTATTATATTATGTGTCTCTA	FFFFFFFFFFFFFFFFFFFFFFFFFFFFFFFFFFFFFFFFFFFFFFFFFFFFFFFFFFFFFFFFFFFFFFBBBBB	XT:A:U	NM:i:0	X0:i:1	X1:i:0	XM:i:0	XO:i:0	XG:i:0	MD:Z:75
HWI-D00405:137:C6DWLANXX:6:1305:3916:15303	0	14671__len__38937	17176	37	75M	*	0	0	TCCGCGTCATATCTCAATGGTGAGAATATTCCATTTCAAAGGAGGAAAAAATCGCTGGGTTCGACTCCCAGGCGC	BBB<BFFFFFFFFFFFFFFFFFFFFFFFFFFFFFBFFFFFFFFFBBFFFFFFFFFFFFFFFFBFFFFFFFFFFFF	XT:A:U	NM:i:0	X0:i:1	X1:i:0	XM:i:0	XO:i:0	XG:i:0	MD:Z:75
HWI-D00405:137:C6DWLANXX:6:1311:4536:24520	16	14671__len__38937	35010	37	75M	*	0	0	TAATAGGGCTTATTATCCAGTACAGTCTTAGAGTTAGGTACTAAAGCCCATAGTTACAAATCCTGAAGCTATGTT	FFFFFFFFFFFFFFFFFFFFFFFFFFFFFFFFFFFFFFFFFFFFFFFFFFFFFFFFFFFFFFFFFFFFFFBBBBB	XT:A:U	NM:i:0	X0:i:1	X1:i:0	XM:i:0	XO:i:0	XG:i:0	MD:Z:75
HWI-D00405:137:C6DWLANXX:6:2111:16034:30142	0	14671__len__38937	589	37	4M1I70M	*	0	0	GACAGGTAAGGAAAATCGGCTATATAAAAGTCTCAAGATGAGTGAATTACTAGCTTGCTTTAAAACGCTTAATAG	BBBBBFFFFFFFFFFFFFBFFFFFFFFFFFFFFFFFFFFFFFFFFFBFFFFFFFFFFFFFFFFFFFFF/F/BFFF	XT:A:U	NM:i:2	X0:i:1	X1:i:0	XM:i:1	XO:i:1	XG:i:1	MD:Z:0A73
HWI-D00405:137:C6DWLANXX:6:2205:9486:50560	16	14671__len__38937	34117	37	75M	*	0	0	TCTTCAGTTGTGATTTCAACAGGTGCAATTGTTCTATCCTCACTATCAATATCTAAGCTTTCAAATGATAACATG	FFFFFFFFFFFFFFFFFFFFFFFFFFFBFFFFFFFBFFFFFFFFFFFFFFFFFFFFFFFFFFFFFFFFFFBBBBB	XT:A:U	NM:i:0	X0:i:1	X1:i:0	XM:i:0	XO:i:0	XG:i:0	MD:Z:75
HWI-D00405:137:C6DWLANXX:6:2208:13904:13365	16	14671__len__38937	35490	37	75M	*	0	0	AGCAACTAGAATTTACCCATACCATTGATTTTAAATAGCATTTATTTTAATGTTTCTATTCAAAACACCAACTTC	FFFFFFFFFFFFFFFFFFFFFFFFFFFFFFFFFFFFFFFFFFFFFFFFFFFFFFFFFFFFFFFFFFFFFFBBBBB	XT:A:U	NM:i:0	X0:i:1	X1:i:0	XM:i:0	XO:i:0	XG:i:0	MD:Z:75
HWI-D00405:137:C6DWLANXX:6:2211:15876:65467	16	14671__len__38937	37292	37	75M	*	0	0	TAGTAAATGTTAAGCCTTATAGTTTCGTGTTTCTTAGCCCTGTATCTCGCATATTGTCATCCTCTGATTTACTTT	FFFFFFFFFFFFFFFFFFFFFFFFFFFFFFFFFFFFFFFFFFFFFFFFFFFFFFFFFFFFFFFFFFFFFFBBBBB	XT:A:U	NM:i:0	X0:i:1	X1:i:0	XM:i:0	XO:i:0	XG:i:0	MD:Z:75
HWI-D00405:137:C6DWLANXX:6:2211:11644:70719	16	14671__len__38937	33441	37	75M	*	0	0	CTCCTGGGCTAAAGTTTCAGCTTATTTTTTAATTTCCCTCAACTCTTCATTTTGCTAAGTTGTAGTGGAATCATT	FFFFFFFFFFFFFFFFFFFFFFFFFFFFFFFFFFFFFFFFFFFFFFFFFFFFFFFFFBFFFFFFFFFFFFBBBBB	XT:A:U	NM:i:0	X0:i:1	X1:i:0	XM:i:0	XO:i:0	XG:i:0	MD:Z:75
HWI-D00405:137:C6DWLANXX:6:2212:8874:94660	0	14671__len__38937	17176	37	75M	*	0	0	TCCGCGTCATATCTCAATGGTGAGAATATTCCATTTCAAAGGAGGAAAAAATCGCTGGGTTCGGCTCCCAGGCGC	BBB<BFBFFFBBFFFFFFFFFFFFFFFFFFFFFFFFFFFFFFFFFFFFFFFFFFFFFBFFFFFFFFFFFFFFFFF	XT:A:U	NM:i:1	X0:i:1	X1:i:0	XM:i:1	XO:i:0	XG:i:0	MD:Z:63A11
HWI-D00405:137:C6DWLANXX:6:2214:18941:61965	16	14671__len__38937	34126	37	75M	*	0	0	GTGATTTCAACAGGTGCAATTGTTCTATCCTCACTATCAATATCTAAGCTTTCAAATGATAACATGGCATACTTA	FFBF</F/FFBFBB/FFFFF/<FFFBFFBFBFB<BFBBB//FF//FF/<FFBFBFFFFFBFFB</FFFFFBBB<B	XT:A:U	NM:i:0	X0:i:1	X1:i:0	XM:i:0	XO:i:0	XG:i:0	MD:Z:75
HWI-D00405:137:C6DWLANXX:6:2303:8398:76990	16	14671__len__38937	38397	37	75M	*	0	0	TCTCATATCAATAGATTTGTTGCCGTATGTCTCAGTTTCTGCATAATGTTAGTATTATAAAGGTTAATCAATAGT	FFFFFFFFFFFFFFFFFFFFFFFFFFFFFFFFFFFFFFFFFFFFFFFFFFFFFFFFFFFFFFFFFFFFFFBBBBB	XT:A:U	NM:i:0	X0:i:1	X1:i:0	XM:i:0	XO:i:0	XG:i:0	MD:Z:75
HWI-D00405:137:C6DWLANXX:6:2304:16638:33855	16	14671__len__38937	34132	37	75M	*	0	0	TCAACAGGTGCAATTGTTCTATCCTCACTATCAATATCTAAGCTTTCAAATGATAACATGGCATACTTATAAGTT	FFF<F/FBF/<</B</FFFF</BF<//<BFF/B/FBFF</F/F<<<B<FFFFFBFFFFFFB<BBFFFF<//BB</	XT:A:U	NM:i:0	X0:i:1	X1:i:0	XM:i:0	XO:i:0	XG:i:0	MD:Z:75
HWI-D00405:137:C6DWLANXX:6:2306:2674:9566	0	14671__len__38937	23396	37	75M	*	0	0	GATGAAAGTCCGTAAGACAATAGCAATAGAACGGTTACCACGGTTGGAATTCCTAATGATTTCATTGTGAGTGAT	BBBBBFFFFFFFFFFFFFFFFFFFBF/FFFFFFFFFFFFFFFFFFFFFFFFFFFFFFFFBFFFFFFFFFFFFFFF	XT:A:U	NM:i:0	X0:i:1	X1:i:0	XM:i:0	XO:i:0	XG:i:0	MD:Z:75
HWI-D00405:137:C6DWLANXX:6:2312:4249:57479	16	14671__len__38937	18140	37	75M	*	0	0	GAGTTGGCAGGATCACTGCTTCCTGTAAGGACTGCTTTGCTATATCTAACCCTGCGACATCATCCCATCTTACAT	FFFFFFFFFFFFFFFFFFFFFFFFFFFFFFFFFFFFFFFFFFFFFFFFFFFFFFFFFFFFFFFFFFFBFBBB<B<	XT:A:U	NM:i:0	X0:i:1	X1:i:0	XM:i:0	XO:i:0	XG:i:0	MD:Z:75
HWI-D00405:137:C6DWLANXX:6:2316:4891:82514	16	14671__len__38937	37994	37	75M	*	0	0	GTGAAAATGTGGGCCTAGTACCCAGTCCTAGATTTTCTTCTATTATATTATGTGTCTCTATTCCATCCTCTATGA	FFFFFFFFFFFFFFFFFFFFFFFFFFFFFFFFFFFFFFFFFFFFFFFFFFFFFFFFFFFBFFFFFFFFFFBBBBB	XT:A:U	NM:i:0	X0:i:1	X1:i:0	XM:i:0	XO:i:0	XG:i:0	MD:Z:75
HWI-D00405:137:C6DWLANXX:6:1104:17245:55818	16	14671__len__38937	38616	37	76M	*	0	0	GTTTTCTAGGAGGGCCCAAGTTGGATTCCTTTATATTCCATGTAGGTCTATAGATCCTTCTCGTAGAGCTATTACT	FFFFFFFFFFFFFFFFFFFFFFFFFFFFFFFFFFFFFFFFFFFFFFFFFFFFFFFFFFFFFFFFFFFFFFFBBBBB	XT:A:U	NM:i:0	X0:i:1	X1:i:0	XM:i:0	XO:i:0	XG:i:0	MD:Z:76
HWI-D00405:137:C6DWLANXX:6:1108:8685:3158	16	14671__len__38937	35764	37	76M	*	0	0	ACATCTTCTATTTCTTTACCTTACTAATTTCCATTCTATGAGTTGTCATTCTATGAGTTTCCATTCTACTCATCAT	FBF<FFFFFFFFFFFFFFFFFBFFFBBFFFFFFFFFFFFFFFFFFFFFFFFFFFFFFFFFFFFF<FFFBBFBBBBB	XT:A:U	NM:i:0	X0:i:1	X1:i:0	XM:i:0	XO:i:0	XG:i:0	MD:Z:76
HWI-D00405:137:C6DWLANXX:6:1110:14797:11988	16	14671__len__38937	35871	37	76M	*	0	0	TTCAGGCAAATTACCCTCAATAGCTGCAATGGTAAACTCTTCAGCTTCCATGTAATCATATCCAGATGGTCCAATA	FFFFFFFFFFFFFFFFFFFFFFFFFFFFFFFFFFFFFFFFFFFFFFFFFFFFFFFFFFFFFFFFFFFFFFFBBBBB	XT:A:U	NM:i:0	X0:i:1	X1:i:0	XM:i:0	XO:i:0	XG:i:0	MD:Z:76
HWI-D00405:137:C6DWLANXX:6:1115:12187:53507	16	14671__len__38937	34131	37	76M	*	0	0	TTCAACAGGTGCAATTGTTCTATCCTCACTATCAATATCTAAGCTTTCAAATGATAACATGGCATACTTATAAGTT	FFFFFFFFFFFFFFFFFFFFFFBFFFFFFFFFFFFFFFFFFFFFFFFFFFFFFFFFFFFFFFFFFFFFFFFBBBBB	XT:A:U	NM:i:0	X0:i:1	X1:i:0	XM:i:0	XO:i:0	XG:i:0	MD:Z:76
HWI-D00405:137:C6DWLANXX:6:1202:2356:70292	16	14671__len__38937	33230	37	76M	*	0	0	AAATAATCATCCAATGATCAGAAAACATATCAGATATATCATCTTAGAACCCAGATTGCGATGCACTATCTTCGTT	BFBFB/BF<</</BFF/FF/B/<</B/F<F/<F/<<F////FFFFBBBFF<F/FFF<FFFFFFBB//<F/<BB<//	XT:A:U	NM:i:0	X0:i:1	X1:i:0	XM:i:0	XO:i:0	XG:i:0	MD:Z:76
HWI-D00405:137:C6DWLANXX:6:1207:16844:6556	16	14671__len__38937	35716	37	76M	*	0	0	TCCTTATTATTTGATTTTTCTTACCATAAAGTATCATCAGAAAAATCAACATCTTCTATTTCTTTACCTTACTAAT	FFFFFFFFFFFFFFFFFFFFFFFFFFFFFFFFFFFFFFFFFFFFFFFFFFFFFFFFFFFFFFFFFFFFFFFBBBB/	XT:A:U	NM:i:0	X0:i:1	X1:i:0	XM:i:0	XO:i:0	XG:i:0	MD:Z:76
HWI-D00405:137:C6DWLANXX:6:2101:5399:75253	0	14671__len__38937	26186	37	76M	*	0	0	TAGAGTAAGAGTTCAAAAAGGAGGTGTATGACTGATAAGAGGTTAATAAGCGTTAATACAAATAATAATAAAAATT	/BBB<FFFFFFFF/BBFFFFFFFF7<FFBB<BBFBB//<FFF/<BFFFFFBFBFFFFFFFBFFFFFFFFF/<FFFF	XT:A:U	NM:i:0	X0:i:1	X1:i:0	XM:i:0	XO:i:0	XG:i:0	MD:Z:76
HWI-D00405:137:C6DWLANXX:6:2107:12913:63350	0	14671__len__38937	13973	37	76M	*	0	0	AATTGAACAAAACCCGGGCTAATATTTTGTTCGCAATCTAAGCTATCATAGGACGTGAGAATAGCCTGTAACAGTT	BBBBBFFFFFFFFFFFFFFFFFFFFFFFFFFFFFFFFFFFFFFFFFFFFFFFFFFFFFFFFFFFFFFFFFFFFFFF	XT:A:U	NM:i:0	X0:i:1	X1:i:0	XM:i:0	XO:i:0	XG:i:0	MD:Z:76
HWI-D00405:137:C6DWLANXX:6:2110:16959:31683	16	14671__len__38937	36735	37	76M	*	0	0	TACAGTTTGTCCTCGTTTAACAACATATCTATTTCTCACATCAAAGAACTCCCAACTTATTATATTACTTCCTCCG	FFFFFFFFFFFFFFFFFFFFFFFFFFFFFFFFFFFFFFFFFFFFFFFFFFFFFFFFFFFFFFFFFFFFFBBBBBBB	XT:A:U	NM:i:0	X0:i:1	X1:i:0	XM:i:0	XO:i:0	XG:i:0	MD:Z:76
HWI-D00405:137:C6DWLANXX:6:2115:8835:13848	0	14671__len__38937	11024	37	76M	*	0	0	TTTGGAGGGGGAGTTGATGATGCGGAGAGGCTAGAAGAAGGGGAATGGAGGGCTTATAGAGGGTTCCCGCAGTTAA	BBBBBFFFBFFFFFFFFFFFFFFFFBBFFFFFFFFFFFFFFFFFFBFFFFFFFFBFFFFFFFFBFFFFFFFFFFFF	XT:A:U	NM:i:0	X0:i:1	X1:i:0	XM:i:0	XO:i:0	XG:i:0	MD:Z:76
HWI-D00405:137:C6DWLANXX:6:2208:11243:73645	16	14671__len__38937	33891	37	76M	*	0	0	TTTGATATTCAAAACAACTCCATCTGATCTACCCTCTAGACCTTATAGTCTAAATCGCATTTTTTAGGGTAAAGTA	FFF/FFFFFFFFFF/BFFFB/FFFFFBF/FFFFFFFFFBFF<FFFB//F<FB<FF/BFFFFFFFFBB/F///BBBB	XT:A:U	NM:i:0	X0:i:1	X1:i:0	XM:i:0	XO:i:0	XG:i:0	MD:Z:76
HWI-D00405:137:C6DWLANXX:6:2210:18403:67604	16	14671__len__38937	17892	37	76M	*	0	0	AGAGTCTACCTCGTCTATAAAAATAATAGAAGGAGCGGAGCTCCTTGCCATTTCAAACAAAGAACGAACTAATCTT	FFFFFFFFFFFFFFFFFFFBFFFFFFFFFFFFFFBFFFFFFFFFFFFFFFFFFFFFFFFFFFFFFFFFFFFBBBBB	XT:A:U	NM:i:0	X0:i:1	X1:i:0	XM:i:0	XO:i:0	XG:i:0	MD:Z:76
HWI-D00405:137:C6DWLANXX:6:2213:10099:48703	16	14671__len__38937	36691	37	76M	*	0	0	TCAGTAATACTAGGCAGTATACTCGGGTCAGGGTCTACATTAGCTACAGTTTGTCCTCGTTTAACAACATATCTAT	FFFFFFFFFFFFFFFFFFFFFFFFFBFFFFFFFFFFFFFFFFFFFFFFFFFFFFFFFFFFFFFFFFFFFFFBBBBB	XT:A:U	NM:i:0	X0:i:1	X1:i:0	XM:i:0	XO:i:0	XG:i:0	MD:Z:76
HWI-D00405:137:C6DWLANXX:6:2302:15861:7453	16	14671__len__38937	36859	37	76M	*	0	0	GGTAAATCTACAAATTTAGCTTAGTAATCGTATCCTGTTACCATTGTTACTATGAAAGGATCTCCTTAAATTGTTG	FFFFFFFFFFFFFFFFFFFFFFFFFFFFFFFFFFFFFFFFFFFFFFFFFFFFFFFFFFFFFFFFFFFFFFFBBBBB	XT:A:U	NM:i:0	X0:i:1	X1:i:0	XM:i:0	XO:i:0	XG:i:0	MD:Z:76
HWI-D00405:137:C6DWLANXX:6:2315:4818:33790	16	14671__len__38937	34111	37	76M	*	0	0	TCAATTTCTTCAGTTGTGATTTCAACAGGTGCAATTGTTCTATCCTCACTATCAATATCTAAGCTTTCAAATGATA	FBFFBFFFFFFFFBFFFFFFFFFFFFFF/FFFFFFFFFFFFFFFFFFFB//F<FFFB/FFFFBF<FB/<FFB<B/B	XT:A:U	NM:i:0	X0:i:1	X1:i:0	XM:i:0	XO:i:0	XG:i:0	MD:Z:76
HWI-D00405:137:C6DWLANXX:6:2316:13708:73094	16	14671__len__38937	36215	37	76M	*	0	0	TTACAAAAATCATTTTTGACTGGAGTTTTGCGGACTTCTCAGGATCAAATTTCAAAATTCCATTCACTTCTAAGTA	FFFFFFFFFFFFFFFFFFFFFFFFFFFFFFFFFFFFFFFFFFFFFFFFFFFFFFFFFFFFFFFFFFFFFFFBBBBB	XT:A:U	NM:i:0	X0:i:1	X1:i:0	XM:i:0	XO:i:0	XG:i:0	MD:Z:76
HWI-D00405:137:C6DWLANXX:6:2316:5459:89987	0	14671__len__38937	10131	37	76M	*	0	0	CTTAAGAGGAATAAAAATTCGAGAACTTTTCCTTTTCAGCAGGTAGTTAAGACTTTAAACCTGAGGATCAGCCAAA	BBBBBFFFFFFFFFFFFFFFFFFFFFFFFFFFFFFFFFFFFFFFFFFFFFFFFFFFFFFFFFFFFFFFFFFFFFFF	XT:A:U	NM:i:0	X0:i:1	X1:i:0	XM:i:0	XO:i:0	XG:i:0	MD:Z:76
HWI-D00405:137:C6DWLANXX:6:1115:1431:8142	16	14671__len__38937	34106	37	77M	*	0	0	TAGTTTCAATTTCTTCAGTTGTGATTTCAACAGGTGCAATTGTTCTATCCTCACTATCAATATCTAAGCTTTCAAAT	F/<</<FFBFFFFBFFFFFF/B</FFFBFF/B</FFFBF/FF/FFFFFFFFBFFFF/FFFFF<<//B<BB/F/<<</	XT:A:U	NM:i:0	X0:i:1	X1:i:0	XM:i:0	XO:i:0	XG:i:0	MD:Z:77
HWI-D00405:137:C6DWLANXX:6:1212:5072:43982	16	14671__len__38937	17797	37	77M	*	0	0	GCATCCCCAGACCCCAGTCCTTACATTTACACCAAAAACTCAGTTTTAATCCTTCTAGTTGCATCATTTTCCCCATC	BFF/FFFBF</FFFFFF<FFFFFFFFFF<B<FBFFFBFFFBFBFFFFFFFFFFBFFFFFFFFFFFF/BFFFFBBBB/	XT:A:U	NM:i:0	X0:i:1	X1:i:0	XM:i:0	XO:i:0	XG:i:0	MD:Z:77
HWI-D00405:137:C6DWLANXX:6:1215:19326:56547	0	14671__len__38937	10208	37	77M	*	0	0	TACGTTGGAGAATTCCCAGTTGTACCGGTCGATACAGAGTTCTTTTCGGGAGTGTACGGAAATCTAAACATTTTATT	BBBBBBFFFF/BFFBFFFFFFFF<FFB7BBFFFFFFBF<<FFBF<BFB<FFF<BFFFFF/FF/<FFFFFFF</FFFB	XT:A:U	NM:i:0	X0:i:1	X1:i:0	XM:i:0	XO:i:0	XG:i:0	MD:Z:77
HWI-D00405:137:C6DWLANXX:6:1313:2822:14134	0	14671__len__38937	10938	37	77M	*	0	0	CTAATCATTTAACTAATACGGAAAGGTTTTTAGGAACACCTAGAGCTAAGGCAGTGGGATGCAGTTTATATGAAGAT	BBBBBFFFFFFFFFFFFFFFFFFFFFFFFFFFFFFFFFFFFFFFFFFFFFFFFFFFFFFFBFFFFFFFFFFFFFFFF	XT:A:U	NM:i:0	X0:i:1	X1:i:0	XM:i:0	XO:i:0	XG:i:0	MD:Z:77
HWI-D00405:137:C6DWLANXX:6:2101:3996:95816	16	14671__len__38937	35004	37	77M	*	0	0	AGAGAATAATAGGGCTTATTATCCAGTACAGTCTTAGAGTTAGGTACTAAAGCCCATAGTTACAAATCCTGAAGCTA	FFFFFFFFFFFFFFFFFFFFFFFFFFFFFFFFFFFFFFFFFFBFFFFFFFFFFFFFFFFFFFFFFFFFFFFFBBBBB	XT:A:U	NM:i:0	X0:i:1	X1:i:0	XM:i:0	XO:i:0	XG:i:0	MD:Z:77
HWI-D00405:137:C6DWLANXX:6:2105:10864:27267	16	14671__len__38937	38689	37	77M	*	0	0	ACTTTGTTACCGTATATGGCTATTTCTTTATCATCTTTATCTCCGTGCATTGTTATTGTTAGGTTGTTTTAGTAGGG	FFFFFFFFFFFFFFFFFFFFFFFFFFFFFFFFFFFFFFFFFFFFFFFFFFFFFFFFFFFFFFFFFFFFFFFFBBBBB	XT:A:U	NM:i:0	X0:i:1	X1:i:0	XM:i:0	XO:i:0	XG:i:0	MD:Z:77
HWI-D00405:137:C6DWLANXX:6:2106:13198:5972	16	14671__len__38937	34086	37	77M	*	0	0	ATAGAAACCCTCAGTTAAAATAGTTTCAATTTCTTCAGTTGTGATTTCAACAGGTGCAATTGTTCTATCCTCACTAT	FFFFFFFFFFFFFFFFFFFFFFFFFFFFFFFFFFFFFFFFFFFFFFFFFFFFFFFFFFFFFFFFFFFFFFFFBBBBB	XT:A:U	NM:i:0	X0:i:1	X1:i:0	XM:i:0	XO:i:0	XG:i:0	MD:Z:77
HWI-D00405:137:C6DWLANXX:6:2214:21184:62861	0	14671__len__38937	10120	37	77M	*	0	0	TAATAAAATGGCTTAAGAGGAATAAAAATTCGAGAACTTTTCCTTTTCAGCAGGTAGTTAAGACTTTAAACCTGAGG	BBBBBFFFFFFFFBFFFFFFFF<FFFFFFFFFFFFFBFFB<FFFFFFFFFFFFFFFFB<FBFFFF//FFFFFFFFFF	XT:A:U	NM:i:0	X0:i:1	X1:i:0	XM:i:0	XO:i:0	XG:i:0	MD:Z:77
HWI-D00405:137:C6DWLANXX:6:2214:5627:79176	16	14671__len__38937	34493	37	77M	*	0	0	ACACATCAGGATTAGTTTAAATAACCGGATGAATGATGTCCTCACATTACTCAGAATTGCCGAAATTGACAAATTTG	FFFFFFFFFFFFFFFFFFFFFFFFFFFFFFFFFFFFFFFFFFFFFFFFFFFFFFFFFFFFFFFFFFFFFFFFBBBBB	XT:A:U	NM:i:0	X0:i:1	X1:i:0	XM:i:0	XO:i:0	XG:i:0	MD:Z:77
HWI-D00405:137:C6DWLANXX:6:2214:5679:90746	16	14671__len__38937	37852	37	77M	*	0	0	GAAGTTCTAGAAGACCCAGTGGGATTTAAAGGAATATCAAACCAGAAGCCATAGCGATCCCCTCCAGCTGCTCTGTT	FFFFFFFFFFFFFFFFFFFFFFFFFFFFFFFFFFFFFFFFFFFFFFFFFFFFFFFFFFFFFFFFFFFFFFFFBBBBB	XT:A:U	NM:i:0	X0:i:1	X1:i:0	XM:i:0	XO:i:0	XG:i:0	MD:Z:77
HWI-D00405:137:C6DWLANXX:6:2303:14703:14047	16	14671__len__38937	18052	37	77M	*	0	0	GCCAGATAAGATTTACCTGTACCGGGAGGACCGTATAATAGTATTCCTTTCCATGGTGTCCTTTTGCCTTAGAATAA	FFFFFFFFBFFFFF<FF<FFFFFBFFFFFFFFFFFFFF<<FFFFFFFFFFFFFFFFFFFFFFFFFFFFFFFFBBBBB	XT:A:U	NM:i:0	X0:i:1	X1:i:0	XM:i:0	XO:i:0	XG:i:0	MD:Z:77
HWI-D00405:137:C6DWLANXX:6:2112:15818:85737	16	14671__len__38937	34125	37	78M	*	0	0	TGTGATTTCAACAGGTGCAATTGTTCTATCCTCACTATCAATATCTAAGCTTTCAAATGATAACATGGCATACTTATA	FFFFFFFFFFFFFFFFFFFFFFFFFFFFFFFFFFFFFFFFFFFFFFFFFFFFFFFFFFFFFFFFFFFFFFFFFBBBBB	XT:A:U	NM:i:0	X0:i:1	X1:i:0	XM:i:0	XO:i:0	XG:i:0	MD:Z:78
HWI-D00405:137:C6DWLANXX:6:2114:13172:50637	16	14671__len__38937	17745	37	78M	*	0	0	AGCAGAGTCTAGCCCCCATGGTATATTAGTAGCTCCCAGAACCAGCACATTTGCATCCCCAGACCCCAGTCCTTACAT	FFFFFFFFFFFFFFFFFFFFFFFFFFFFFFFFFFFFFFFFFFFFFFFFFFFFFFFFFFFFFFFFFFFFFFFFFBBBBB	XT:A:U	NM:i:0	X0:i:1	X1:i:0	XM:i:0	XO:i:0	XG:i:0	MD:Z:78
HWI-D00405:137:C6DWLANXX:6:2207:8758:77392	16	14671__len__38937	36873	37	78M	*	0	0	TTTAGCTTAGTAATCGTATCCTGTTACCATTGTTACTATGAAAGGATCTCCTTAAATTGTTGTTCTTTTAGATATAAT	FFFFFFFFFFFFF/FFFFFFFFFFFFBFFFFFFFFFFFFFFFFFF/BFFFFFFFFFFFFBFFBFFBBFFF/BFB/<BB	XT:A:U	NM:i:0	X0:i:1	X1:i:0	XM:i:0	XO:i:0	XG:i:0	MD:Z:78
HWI-D00405:137:C6DWLANXX:6:2216:8123:7420	0	14671__len__38937	21740	37	78M	*	0	0	GTTGCTAAAGGTACAGTGCCTCATCTAGCTAAGGACTCCTGGGGTACTGTTGATGTTATTTTTCCTACTATGAATACT	BBBBBFFFFFFFFFFFFFFFFFFFFFFFFFFFFFFFFFFFFFFFFFFFFFFFFFFFFFFFFFFFFFFFFFFFFFFFFF	XT:A:U	NM:i:0	X0:i:1	X1:i:0	XM:i:0	XO:i:0	XG:i:0	MD:Z:78
HWI-D00405:137:C6DWLANXX:6:2216:12914:28758	16	14671__len__38937	33658	37	78M	*	0	0	AATTAATCAATTGTCATATCTAGTCTATATGTAAGTCTAACTGAGTTAGTTACTTATAGGACTATCTCTTACTCCGTT	FFFFFFFFFFFFFFFFFFFFFFFFFFFFFFFFFFFFFFBFFFFFFFFFFFFFFFFBFFFFFFFFFFFFFFFFFBBBBB	XT:A:U	NM:i:0	X0:i:1	X1:i:0	XM:i:0	XO:i:0	XG:i:0	MD:Z:78
HWI-D00405:137:C6DWLANXX:6:2308:1347:30570	16	14671__len__38937	34118	37	78M	*	0	0	CTTCAGTTGTGATTTCAACAGGTGCAATTGTTCTATCCTCACTATCAATATCTAAGCTTTCAAATGATAACATGGCAT	FFFFFFFFFFFFBFFFFFFFFFF<FFFFFFFFFFFFFFFFFFFFFFFFFFFFFFFFFFFFFFFFFFFFFFFFFBBBBB	XT:A:U	NM:i:0	X0:i:1	X1:i:0	XM:i:0	XO:i:0	XG:i:0	MD:Z:78
HWI-D00405:137:C6DWLANXX:6:2315:10965:43037	16	14671__len__38937	33357	37	78M	*	0	0	TTAATCTTCTTCATCAAGTTAATCCTCTGGTGCAACTAATTCTGATTCAAATTCAAGTAGTGGAGCTCCTAAATCGTA	FFFFFFFFFFFFFFFFFFFFFFFFFFFFFFFFFFFFFFFFFFFFFFFFFFFFFFFFFFFFFFFFFFFFFFFFFBBBBB	XT:A:U	NM:i:0	X0:i:1	X1:i:0	XM:i:0	XO:i:0	XG:i:0	MD:Z:78
HWI-D00405:137:C6DWLANXX:6:1108:6960:71172	16	14671__len__38937	38657	37	79M	*	0	0	GTAGGTCTATAGATCCTTCTCGTAGAGCTATTACTTTGTTACCGTATATGGCTATTTCTTTATCATCTTTATCTCCGTG	FFFFFFFFFFFFFFFFFFFFFFFFFFFFFFFFFFFFFFFFFFFFFFFFFFFFFFFFFFFFFFFFFFFFFFFFFFBBBBB	XT:A:U	NM:i:0	X0:i:1	X1:i:0	XM:i:0	XO:i:0	XG:i:0	MD:Z:79
HWI-D00405:137:C6DWLANXX:6:1210:3805:79825	16	14671__len__38937	37748	37	79M	*	0	0	CTCTAGGAATATGTCCCCTGAAGATTCTTAGTCCATATCTTCCATATGAATGCGCAGTGTTTCCTTCAAAAACTCCTAA	FFFFFFFFFFFFFFFFFFFFFFFFFFFFFFFFFFFFFFFFFFFFFFFFFFFFFFFFFFFFFFFFFFFFFFFFFFBBBBB	XT:A:U	NM:i:0	X0:i:1	X1:i:0	XM:i:0	XO:i:0	XG:i:0	MD:Z:79
HWI-D00405:137:C6DWLANXX:6:1214:11247:88251	16	14671__len__38937	34522	37	79M	*	0	0	TGAATGATGTCCTCACATTACTCAGAATTGCCGAAATTGACAAATTTGACATTATTTATAATTGTCTTACTTGCCCAGT	FBFFFFBFFFFFFFFFFFFFFFFFBFFFFFFFFFFFFFFFFFFFFFFFFFFFFFFFFFFFFFFFFFFFFFFFFB/<B</	XT:A:U	NM:i:0	X0:i:1	X1:i:0	XM:i:0	XO:i:0	XG:i:0	MD:Z:79
HWI-D00405:137:C6DWLANXX:6:1304:14179:28744	16	14671__len__38937	34124	37	79M	*	0	0	TTGTGATTTCAACAGGTGCAATTGTTCTATCCTCACTATCAATATCTAAGCTTTCAAATGATAACATGGCATACTTATA	FFFFFFFFFFFFFFFFFFFFFFFFFFFFFFFFFFFFFFFFFFFFFFFFFFFFFFFFFFFFFFFFFFFFFFFFFFBBBBB	XT:A:U	NM:i:0	X0:i:1	X1:i:0	XM:i:0	XO:i:0	XG:i:0	MD:Z:79
HWI-D00405:137:C6DWLANXX:6:1305:3025:94610	16	14671__len__38937	37729	37	79M	*	0	0	ACATCATCACATGGTCTTTCTCTAGGAATATGTCCCCTGAAGATTCTTAGTCCATATCTTCCATATGAATGCGCAGTGT	FFFFFFFFFFFFFFFFFFFFFFFFFFFFFFFFFFFFFFFFFFFFFFFFFFFFFFFFFFFFFFFFFFFFFFFFFFBBBBB	XT:A:U	NM:i:0	X0:i:1	X1:i:0	XM:i:0	XO:i:0	XG:i:0	MD:Z:79
HWI-D00405:137:C6DWLANXX:6:2101:13927:100715	16	14671__len__38937	37945	37	79M	*	0	0	TTAGGGTTAGTTATCCAAAATGTTGCAGGTGTAGTATCACTATTCAGTAGTGAAAATGTGGGCCTAGTACCCAGTCCTA	FFFFFFFFFFFFFFFFFFFFFFFFFFFFFFFFFFFFFFFFFFFFFFFFFFFFFFFFFFFFFFFFFFFFFFFFFFBB<BB	XT:A:U	NM:i:0	X0:i:1	X1:i:0	XM:i:0	XO:i:0	XG:i:0	MD:Z:79
HWI-D00405:137:C6DWLANXX:6:2102:20393:87785	16	14671__len__38937	17865	37	79M	*	0	0	TTCCCCATCACTTCGACTTCCACATAAAGAGTCTACCTCGTCTATAAAAATAATAGAAGGAGCGGAGCTCCTTGCCATT	FFFFFBBFFFF/<FBF/FFFFFFFFFFFFBFFFFFFBBFFFFFBFFFFFFFFFBFFFBBBB<F<BFFFBFFFF<BBBBB	XT:A:U	NM:i:0	X0:i:1	X1:i:0	XM:i:0	XO:i:0	XG:i:0	MD:Z:79
HWI-D00405:137:C6DWLANXX:6:2106:14256:90331	16	14671__len__38937	35062	37	79M	*	0	0	GTTACAAATCCTGAAGCTATGTTATCAGTAACTTTAACATTTGCACAGTTAGAATTAGCACAAATGTAGTAAACATGAG	FFFFFFFFFFFFFFFFFFFFFFFFFFFFFFFFFFFFFFFFFFFFFFFFFFFFFFFFFFFFFFFFFFFFFFFFFFBBBBB	XT:A:U	NM:i:0	X0:i:1	X1:i:0	XM:i:0	XO:i:0	XG:i:0	MD:Z:79
HWI-D00405:137:C6DWLANXX:6:2107:17422:27491	16	14671__len__38937	34522	37	79M	*	0	0	TGAATGATGTCCTCACATTACTCAGAATTGCCGAAATTGACAAATTTGACATTATTTATAATTGTCTTACTTGCCCAGT	FFFFFFFFFFFFFFFFFFFFFFFFFFFFFFFFFFFFFFFFFFFFF/FFFFFFFFFFFFFFFFFFFFFFFFFFFFBBBBB	XT:A:U	NM:i:0	X0:i:1	X1:i:0	XM:i:0	XO:i:0	XG:i:0	MD:Z:79
HWI-D00405:137:C6DWLANXX:6:2201:8212:94010	16	14671__len__38937	37406	37	79M	*	0	0	AATCAACTCCATTTACTAATAATCCTTCACGCTGAGGTGTTACAATCCCAGATGCCTAGTTTTACTCTGACGATGCATT	FFFFFFFFFFFFFFFFFFFFFBFFFFFFFFFFFFFFFFFFFFFFFFFFFFFFFFFFFFFFFFFFFFFFFFFFFFBBBBB	XT:A:U	NM:i:0	X0:i:1	X1:i:0	XM:i:0	XO:i:0	XG:i:0	MD:Z:79
HWI-D00405:137:C6DWLANXX:6:2202:20454:100125	16	14671__len__38937	33657	37	79M	*	0	0	GAATTAATCAATTGTCATATCTAGTCTATATGTAAGTCTAACTGAGTTAGTTACTTATAGGACTATCTCTTACTCCGTT	FFFFF<FBFBBFF</FBBFF<BFF/FBFFFFFF/FBFFFF/F</FB</<FFBBFFFFFFFFFFF<FF<FFF<BFB<B</	XT:A:U	NM:i:0	X0:i:1	X1:i:0	XM:i:0	XO:i:0	XG:i:0	MD:Z:79
HWI-D00405:137:C6DWLANXX:6:2207:8742:32303	16	14671__len__38937	36929	37	79M	*	0	0	TTGTTGTTCTTTTAGATATAATAATTCTTTCAATTTGGGTCCACTTTTCAACTTATACAATTTCTTAGGTATCCTAGTC	FFFFFFFFFFFBFFFFFFFFFF/BFFFFF<FBFFFBFFFFFFFFFFFFF/FFFFFFFFFFFFFFFFFFBFFFFBBBBBB	XT:A:U	NM:i:0	X0:i:1	X1:i:0	XM:i:0	XO:i:0	XG:i:0	MD:Z:79
HWI-D00405:137:C6DWLANXX:6:2304:2263:54985	16	14671__len__38937	17917	37	79M	*	0	0	ATAGAAGGAGCGGAGCTCCTTGCCATTTCAAACAAAGAACGAACTAATCTTTCAGACTCTCCCATGTACTTAGACACTA	FFBFFFFFFFFFFBBBFBBFFFBFFFFFFFFFFFFFFFFBBFFFFFFBB<BFFBBF</FFBFFFFFF<</<FFFBBB/B	XT:A:U	NM:i:0	X0:i:1	X1:i:0	XM:i:0	XO:i:0	XG:i:0	MD:Z:79
HWI-D00405:137:C6DWLANXX:6:2306:17018:98038	16	14671__len__38937	35053	37	79M	*	0	0	AAGCCCATAGTTACAAATCCTGAAGCTATGTTATCAGTAACTTTAACATTTGCACAGTTAGAATTAGCACAAATGTAGT	FFFFFFFFFFFFFFFF<BFFFFFFFFFFFFFFFFFFFFFFFFFFFFFFFFFFFFFFFFF<BFFFFFFFFFFFFFBBBBB	XT:A:U	NM:i:0	X0:i:1	X1:i:0	XM:i:0	XO:i:0	XG:i:0	MD:Z:79
HWI-D00405:137:C6DWLANXX:6:2314:13339:38557	16	14671__len__38937	34828	37	79M	*	0	0	AGATTTTGTATATTAGAAAAGAGCTTCATGTCTTCAAACTTATGCAATGGAATTTTAGATAGGCCTATTACACCGTATT	FFFFFFFFFFFFFFFFFFFFFFFFFFFFFFFFFFFFFFFFFFFFFFFFFFFFFFFFBFFFFFFFFFFFFFFFFFB<BBB	XT:A:U	NM:i:0	X0:i:1	X1:i:0	XM:i:0	XO:i:0	XG:i:0	MD:Z:79
HWI-D00405:137:C6DWLANXX:6:2314:2530:99252	0	14671__len__38937	8862	37	79M	*	0	0	TCATTGCAGAAGATTTATTGAGAGAATGTGTTGCAGCAACAAATTATGACTTCAACGCCTCTCATGATAATATGACTTG	BBBBBFFFFFFFFFFBFFFFFFFFFFFFFFFFFFFFFFFFFFFFFFFFFFFFFFFFFFFFFFFFFFFFFFFFFFFFFFF	XT:A:U	NM:i:0	X0:i:1	X1:i:0	XM:i:0	XO:i:0	XG:i:0	MD:Z:79
HWI-D00405:137:C6DWLANXX:6:2315:11375:80975	16	14671__len__38937	35200	37	79M	*	0	0	CTTATTTTATAATTAATCACAGATTCAATAGCTATAGCATATCTACAATAATGAATAAAGTTGTCCTCTATATTAACAT	FFFFFFFFFFFFFFFFFFFFFFFFFFBFFFFFFFFFFBFFFFFFFFBFFFFFFFFFFFBFFFFFFFFFFFFBFFBBBBB	XT:A:U	NM:i:0	X0:i:1	X1:i:0	XM:i:0	XO:i:0	XG:i:0	MD:Z:79
HWI-D00405:137:C6DWLANXX:6:2315:6887:93701	16	14671__len__38937	37966	37	79M	*	0	0	GTTGCAGGTGTAGTATCACTATTCAGTAGTGAAAATGTGGGCCTAGTACCCAGTCCTAGATTTTCTTCTATTATATTAT	FFFFFFFFFFFFFFFFFFFFFFFFFFFF<FFFFFFFFFFFBFFBFFFFFFFFB<<BFFFFFFBFFFFFFFBFFFB/BBB	XT:A:U	NM:i:0	X0:i:1	X1:i:0	XM:i:0	XO:i:0	XG:i:0	MD:Z:79
HWI-D00405:137:C6DWLANXX:6:1104:15994:74933	16	14671__len__38937	30658	37	80M	*	0	0	TCATTGTATGATTTATTAATAACCTCAGGGGCCATATAAAGTGGAGTTCCTGTTTAATCCGTAAGAGCTTTTCTCCCAAT	FFFFFFFFFFFFFFFFFFFFFFFFFFFFFFF/FFFFFFFFFFFFFFFFFFFFFFFFFFFFFFFFFFFFFFFFFFF<BB<B	XT:A:U	NM:i:0	X0:i:1	X1:i:0	XM:i:0	XO:i:0	XG:i:0	MD:Z:80
HWI-D00405:137:C6DWLANXX:6:1109:17439:22094	0	14671__len__38937	10419	37	80M	*	0	0	ATATTTCCGGAGGACTCGGAAGCCATTTCAATGCTATGGACGAGTGCTATAAGGTTGAAATCAAAACTACAACTTAGAGA	BBBBBFFFFFFFF<FFFFFFFFFFFFFFFFFFFFFFFFFFFFFFFFFFFFFFFF<<<BFFFFFFBFFFFFFFFFFFFFFF	XT:A:U	NM:i:0	X0:i:1	X1:i:0	XM:i:0	XO:i:0	XG:i:0	MD:Z:80
HWI-D00405:137:C6DWLANXX:6:1110:13996:33377	16	14671__len__38937	38663	37	80M	*	0	0	CTATAGATCCTTCTCGTAGAGCTATTACTTTGTTACCGTATATGGCTATTTCTTTATCATCTTTATCTCCGTGCATTGTT	FFFFFFFFFFFFFFFFFFFFFFFFFFFFFFFFFFFFFFFFFFFFFFFFFFFFFFFFFFFFFFFFFFFFFFFFFFFBBBBB	XT:A:U	NM:i:0	X0:i:1	X1:i:0	XM:i:0	XO:i:0	XG:i:0	MD:Z:80
HWI-D00405:137:C6DWLANXX:6:1206:18829:93539	16	14671__len__38937	36609	37	80M	*	0	0	TCTTACTCCCTCTTATTATTATTCTTCCTCAGGAGTAAATTTATAAGTTCCAGCAGCATCAGTGGTCATATTTAGATCTC	BBFFFFFFFFFFFFFFFBFFFFFFFFFFFFFFBFFFFFFFFFFFF/FFFFFFBFFFFBFFFFFFFFFFFFFFBF</B//B	XT:A:U	NM:i:0	X0:i:1	X1:i:0	XM:i:0	XO:i:0	XG:i:0	MD:Z:80
HWI-D00405:137:C6DWLANXX:6:1206:7162:98875	16	14671__len__38937	36830	37	80M	*	0	0	TCCATAGTTAAAGTCTTCTCCAGTCTAGTGGTAAATCTACAAATTTAGCTTAGTAATCGTATCCTGTTACCATTGTTACT	FBFFFFFFFFFFFBFFFFFFFFFFFFFFFFFFFFFFFFFFFBFFFFFFFFFFFFFFFFFFFFFFFFFFFFFFFFFBBBBB	XT:A:U	NM:i:0	X0:i:1	X1:i:0	XM:i:0	XO:i:0	XG:i:0	MD:Z:80
HWI-D00405:137:C6DWLANXX:6:1206:4125:99573	16	14671__len__38937	38338	37	80M	*	0	0	AGTTCAGAGCCTTGGTTACCCTAGTAAACTATGTTCCTACTTAGCAGTCCTACCTCGGCTCTCATATCAATAGATTTGTT	FFFFFFFFFFFFFFFFFFFFFFFFFFFFFFFFFFFFFFFFFFFFFFFFFFFFFFFFFFFFFFFFFFFFFFFFFFFBBBBB	XT:A:U	NM:i:0	X0:i:1	X1:i:0	XM:i:0	XO:i:0	XG:i:0	MD:Z:80
HWI-D00405:137:C6DWLANXX:6:1311:9477:99048	16	14671__len__38937	36827	37	80M	*	0	0	CAATCCATAGTTAAAGTCTTCTCCAGTCTAGTGGTAAATCTACAAATTTAGCTTAGTAATCGTATCCTGTTACCATTGTT	FFFFFFFFFFFFFFFFFFFFFFFFFFFFFFFFFFFFFFFFFFFFFFFFFFFFFFFFFFFFFFFFFFFFFFFFFFFBBBBB	XT:A:U	NM:i:0	X0:i:1	X1:i:0	XM:i:0	XO:i:0	XG:i:0	MD:Z:80
HWI-D00405:137:C6DWLANXX:6:2106:20373:59682	0	14671__len__38937	13965	37	80M	*	0	0	AATTGAAGAATTGAACAAAACCCGGGCTAATATTTTGTTCGCAATCTAAGCTATCATAGGACGTGAGAATAGCCTGTAAC	BBBBBBFFFFFFFFFFFFFFFFFFFFFFFFFFFBFFFFFFFFFFFFFFFFFFFFFFFFFFFFFFFFFFFFFFFFFFFFFF	XT:A:U	NM:i:0	X0:i:1	X1:i:0	XM:i:0	XO:i:0	XG:i:0	MD:Z:80
HWI-D00405:137:C6DWLANXX:6:2208:9460:90328	16	14671__len__38937	38044	37	80M	*	0	0	TGTGTCTCTATTCCATCCTCTATGAAAAATGTATGACCACGAGTGTTCATTGCCACGTTCTTTTATACTCGTAGATTATG	FFFFFFFFFFFFFFFFFFFFFFFFFFFFFFFFFFFFFFFFFFFFFFFFFFFFFFFFFFFFFFFFFFFFFFFFFFFBBBBB	XT:A:U	NM:i:0	X0:i:1	X1:i:0	XM:i:0	XO:i:0	XG:i:0	MD:Z:80
HWI-D00405:137:C6DWLANXX:6:2215:8244:62862	16	14671__len__38937	38411	37	80M	*	0	0	ATTTGTTGCCGTATGTCTCAGTTTCTGCATAATGTTAGTATTATAAAGGTTAATCAATAGTTACTATACGTCCCGAAACA	/FFFFFF<FFFFFFFFFFFFFFFFFFFFFFFFFFFFFB<FFFFFFB/FFFFFFFFBFFFFFFFB<BF/FFFFBFFBBB</	XT:A:U	NM:i:0	X0:i:1	X1:i:0	XM:i:0	XO:i:0	XG:i:0	MD:Z:80
HWI-D00405:137:C6DWLANXX:6:2301:9262:45894	0	14671__len__38937	17176	37	80M	*	0	0	TCCGCGTCATATCTCAATGGTGAGAATATTCCATTTCAAAGGAGGAAAAAATCGCTGGGTTCGACTCCCAGGCGCGGACC	BBBBBBFFFFFFFFFFFFFFFFFFFFFFFFFFFFFFFFBFFFFFFFFFFFFFFFFFFFFFFFFFFFFFFF/<FBBFFFFF	XT:A:U	NM:i:1	X0:i:1	X1:i:0	XM:i:1	XO:i:0	XG:i:0	MD:Z:79T0
HWI-D00405:137:C6DWLANXX:6:2306:15341:30062	16	14671__len__38937	38446	37	80M	*	0	0	TAGTATTATAAAGGTTAATCAATAGTTACTATACGTCCCGAAACACTTACAATAGTGCGAACTTCAGCTTCTTCAAAATC	FFFFFFFFFFFFFFFFFFFFBFFFFFFFFFFFFFFFFFFFFFFFFFFFFFFFFFFFFFFFFFFFFFFFFFFFFFFBBBBB	XT:A:U	NM:i:0	X0:i:1	X1:i:0	XM:i:0	XO:i:0	XG:i:0	MD:Z:80
HWI-D00405:137:C6DWLANXX:6:2311:2078:94288	16	14671__len__38937	37944	37	80M	*	0	0	ATTAGGGTTAGTTATCCAAAATGTTGCAGGTGTAGTATCACTATTCAGTAGTGAAAATGTGGGCCTAGTACCCAGTCCTA	<FFFFBFFFB<FFBFFB<FFFFFFB//F/FFFFFBBF<FFFBFFFFFFFFFF<FBFF/FFFFBFFFFFFBBFFF</</B<	XT:A:U	NM:i:0	X0:i:1	X1:i:0	XM:i:0	XO:i:0	XG:i:0	MD:Z:80
HWI-D00405:137:C6DWLANXX:6:1102:3305:81384	16	14671__len__38937	38124	37	81M	*	0	0	TACTCCATGTATTGAAATTGCTCTATTAAATGTATCATGTATGGAACATCCCTTTATATAAGATTTAGTGCCATTTCCTAT	FFFFFFFFFFFFFFFFFFBFFFFFFFFF<FFFFFFFBFFFFFBFFFFFFFFFFFFFBFFFFFFFFFFBFFFFFFFFBBB</	XT:A:U	NM:i:0	X0:i:1	X1:i:0	XM:i:0	XO:i:0	XG:i:0	MD:Z:81
HWI-D00405:137:C6DWLANXX:6:1112:18006:79106	16	14671__len__38937	17865	37	81M	*	0	0	TTCCCCATCACTTCGACTTCCACATAAAGAGTCTACCTCGTCTATAAAAATAATAGAAGGAGCGGAGCTCCTTGCCATTTC	F<BFFBFFFB<FFFFBFFBFFFFFFFFFFFFFFB/FFBFFFFFFFFFFFFFFFFFFFFFFFBFFFFFFBFFFFFFFBBBBB	XT:A:U	NM:i:0	X0:i:1	X1:i:0	XM:i:0	XO:i:0	XG:i:0	MD:Z:81
HWI-D00405:137:C6DWLANXX:6:1201:13127:67014	0	14671__len__38937	14987	37	81M	*	0	0	TAAAGGTAGGACTAATTCCTTAACAAGACTCAGATGGAAAATTTGTACTAGATTAAGAAATCAAAGGCAATTTAGACAAAG	BBBBBFFFFFFFFFFFFFFFFFFFFFFFFFFFFFFFFFFFFFFFFFFFFFFFFFFFFFFFFFFFFFFFFFFFFFFFFFFFF	XT:A:U	NM:i:0	X0:i:1	X1:i:0	XM:i:0	XO:i:0	XG:i:0	MD:Z:81
HWI-D00405:137:C6DWLANXX:6:1206:14435:82683	16	14671__len__38937	36485	37	81M	*	0	0	ATTCCTCCTCCTCTGGAGGATCATTCCCACATCCATTTACTGGGCATGGGTACCCATCTACTTGAATAGCTCCCTTTTAAG	FFFFFFFFFFFBFFBFFFFFFFFFFFFFFFFFFFFFFFFFFFFFFFFFFFFFFFFFFFFFFFFFFFFFFFFFFFFFBB<<<	XT:A:U	NM:i:0	X0:i:1	X1:i:0	XM:i:0	XO:i:0	XG:i:0	MD:Z:81
HWI-D00405:137:C6DWLANXX:6:1210:6124:51438	16	14671__len__38937	37709	37	81M	*	0	0	CATCTAAATTATCATCTTTTACATCATCACATGGTCTTTCTCTAGGAATATGTCCCCTGAAGATTCTTAGTCCATATCTTC	FFBFFBBF/FFFFB/FFF</FFF<B</<<</FF/F/BFFFB/FB</FF/<F<FBFFB<BB/<FFFFF/</F/<BBB/B<BB	XT:A:U	NM:i:0	X0:i:1	X1:i:0	XM:i:0	XO:i:0	XG:i:0	MD:Z:81
HWI-D00405:137:C6DWLANXX:6:1213:14562:56213	16	14671__len__38937	35397	37	81M	*	0	0	TTAACCTAAATAATGAAACTAAACATTATGCAAATTAACACTCCCGGACCTAGCAACTCCATCCCCAGATGGAGTGTTAAA	FFFFFB<<<FFFFFBFFFFBFBFFFFFFFFFFFFFFFFF<B<FFFBBFFFFFFFFBFFFFFFFFFFFFFFFFFFFFBBBBB	XT:A:U	NM:i:0	X0:i:1	X1:i:0	XM:i:0	XO:i:0	XG:i:0	MD:Z:81
HWI-D00405:137:C6DWLANXX:6:1305:3868:58873	16	14671__len__38937	38052	37	81M	*	0	0	TATTCCATCCTCTATGAAAAATGTATGACCACGAGTGTTCATTGCCACGTTCTTTTATACTCGTAGATTATGTACTCCATG	FFFFFFFFFFFFFFFFFFFFFFFFFFFFFFFFFFFFFFFFFFFFFFFFFFFFFFFFFFFFFFBFFFFFFFFFFFFFBBBBB	XT:A:U	NM:i:0	X0:i:1	X1:i:0	XM:i:0	XO:i:0	XG:i:0	MD:Z:81
HWI-D00405:137:C6DWLANXX:6:1312:8811:58733	16	14671__len__38937	33430	37	81M	*	0	0	TCGTACTTGTTCTCCTGGGCTAAAGTTTCAGCTTATTTTTTAATTTCCCTCAACTCTTCATTTTGCTAAGTTGTAGTGGAA	FFFFFFFFFFFFFFFFFFFFFFFFFFFFFFFFFFFFFFFFFFFFFFFFFFFF<FFFFFFFFFFFFFFFFFFFFFFFBBBBB	XT:A:U	NM:i:0	X0:i:1	X1:i:0	XM:i:0	XO:i:0	XG:i:0	MD:Z:81
HWI-D00405:137:C6DWLANXX:6:2101:11951:8125	16	14671__len__38937	35004	37	81M	*	0	0	AGAGAATAATAGGGCTTATTATCCAGTACAGTCTTAGAGTTAGGTACTAAAGCCCATAGTTACAAATCCTGAAGCTATGTT	FFFFFFFFFFFFFFFFFFFFFFFFFFFFFFFFFFFFFFFFFFFFFFFFFBFFFFFFFFFFFFFFFFFFFFFFFFFFBBBBB	XT:A:U	NM:i:0	X0:i:1	X1:i:0	XM:i:0	XO:i:0	XG:i:0	MD:Z:81
HWI-D00405:137:C6DWLANXX:6:2107:12955:9791	16	14671__len__38937	33330	37	81M	*	0	0	ATTTTGAGGAATAATAACAGGCTCATTTTAATCTTCTTCATCAAGTTAATCCTCTGGTGCAACTAATTCTGATTCAAATTC	FFFFFFFFFFFFFFFFFFFFFFFFFFFFFFFFFFFFFFFFFFFFFFFFFFFFFFFFFFFFFFFFFFFFFFFFFFFFBBBBB	XT:A:U	NM:i:0	X0:i:1	X1:i:0	XM:i:0	XO:i:0	XG:i:0	MD:Z:81
HWI-D00405:137:C6DWLANXX:6:2112:5969:63546	16	14671__len__38937	34690	37	81M	*	0	0	TCAACTCCCATTTTACGACTACATGCATCAGACTTACAATCTGATGCGCTGCATTGACTGAATTATGAGTCTCCTACAACT	/FF<FFFFBBBFF/F</FFF<</B/BFFFFFB/B<FB//BFFFFFBFFFF/F<FFFFFB<</</FF<F<FFFFB/FBBBBB	XT:A:U	NM:i:0	X0:i:1	X1:i:0	XM:i:0	XO:i:0	XG:i:0	MD:Z:81
HWI-D00405:137:C6DWLANXX:6:2115:18625:93069	16	14671__len__38937	17865	37	81M	*	0	0	TTCCCCATCACTTCGACTTCCACATAAAGAGTCTACCTCGTCTATAAAAATAATAGAAGGAGCGGAGCTCCTTGCCATTTC	FFFFFFFFFFFFFFFFFFFFFFFFFFFFFFFFFFFFFFFFFFFFFFFFFFFFFFFFFFFFFFFFFFFFFFFFFFFFBBBBB	XT:A:U	NM:i:0	X0:i:1	X1:i:0	XM:i:0	XO:i:0	XG:i:0	MD:Z:81
HWI-D00405:137:C6DWLANXX:6:2212:7344:25761	16	14671__len__38937	36935	37	81M	*	0	0	TTCTTTTAGATATAATAATTCTTTCAATTTGGGTCCACTTTTCAACTTATACAATTTCTTAGGTATCCTAGTCAACTTCTT	FFFFFFFFFFFFFFFFFFFFFFFFFFFFFFFFFFFFFFFFFFFFFFFFFFFFFFFF/FFFFFFFFFFFFFFFFFFFBBBBB	XT:A:U	NM:i:0	X0:i:1	X1:i:0	XM:i:0	XO:i:0	XG:i:0	MD:Z:81
HWI-D00405:137:C6DWLANXX:6:2215:1879:75092	16	14671__len__38937	33172	37	81M	*	0	0	TATATAAGGATTACAATTCCAAATACAATTATAATAGTAAAAACAACTCCGAATATTAAAATAATCATCCAATGATCAGAA	FFFFFFF<FFFFFFFFFFFFFFFFFFFFFFFFFFFFFFFFFFFFFFFFFFFFFFFFFFFFFFFFFFFFFFFFFFFFBBBBB	XT:A:U	NM:i:0	X0:i:1	X1:i:0	XM:i:0	XO:i:0	XG:i:0	MD:Z:81
HWI-D00405:137:C6DWLANXX:6:2309:1095:25510	16	14671__len__38937	33647	37	81M	*	0	0	TTCCTTCAAAGAATTAATCAATTGTCATATCTAGTCTATATGTAAGTCTAACTGAGTTAGTTACTTATAGGACTATCTCTT	FFFFFFFFFFFFFFFFFFFFFFFFFFFFFBFFFFFFFFFFFFFFFFFFFFFFFFFFFFFFFFFFFFFFFFFFFFFFBBBBB	XT:A:U	NM:i:0	X0:i:1	X1:i:0	XM:i:0	XO:i:0	XG:i:0	MD:Z:81
HWI-D00405:137:C6DWLANXX:6:2312:19429:71486	16	14671__len__38937	34556	37	81M	*	0	0	AATTGACAAATTTGACATTATTTATAATTGTCTTACTTGCCCAGTCACCATATCCACCTTGCTTTGTAAGCAATTCCATTA	FFFFFFFFFFFFFFFFFFFFFFFFFFFFFFFFFFFFFFFFFFFFFFFFFFFFFFFFFFFFFFFFFFFFFFFFFFFFBBBBB	XT:A:U	NM:i:0	X0:i:1	X1:i:0	XM:i:0	XO:i:0	XG:i:0	MD:Z:81
HWI-D00405:137:C6DWLANXX:6:1104:9198:33486	16	14671__len__38937	34047	37	82M	*	0	0	AGTGTATTATTCATGGTCTTGGAATGAGTTTATTTTGTTATAGAAACCCTCAGTTAAAATAGTTTCAATTTCTTCAGTTGTG	FFFFFFFFFFFFFFFFFFFFFFFFFFFFFFFFFFFFFFFFBFFBFF</FFFFFFFFBBFFFFFFFFFFFFFFFFFBFBBBBB	XT:A:U	NM:i:0	X0:i:1	X1:i:0	XM:i:0	XO:i:0	XG:i:0	MD:Z:82
HWI-D00405:137:C6DWLANXX:6:1107:5053:77926	0	14671__len__38937	6481	37	82M	*	0	0	CATAAACTGCATTGTATTTAGTGCATTATTTTTGGCGCATTATTTGTATAGATCTATGATATATCCTTTCAGAATGGACCCT	BBBBBFFFFFFFFFFFFFFFFFFFFFFFFFFFFFFFFFFFFFFFFFFFFFFFFFFFFFFFFFFFFFFFFFFFFFFFFFFFFF	XT:A:U	NM:i:0	X0:i:1	X1:i:0	XM:i:0	XO:i:0	XG:i:0	MD:Z:82
HWI-D00405:137:C6DWLANXX:6:1207:11217:68351	16	14671__len__38937	36680	37	82M	*	0	0	TTAGATCTCTGTCAGTAATACTAGGCAGTATACTCGGGTCAGGGTCTACATTAGCTACAGTTTGTCCTCGTTTAACAACATA	FFFFFFFFFFFFFFFFFFFFFFFFFFFFFFFFFFFFFFFFFFFFFFFFFFFFFFFFFFFFFFFFFFFFFFFFFFFFFBBBBB	XT:A:U	NM:i:0	X0:i:1	X1:i:0	XM:i:0	XO:i:0	XG:i:0	MD:Z:82
HWI-D00405:137:C6DWLANXX:6:1209:16935:54634	16	14671__len__38937	37943	37	82M	*	0	0	TATTAGGGTTAGTTATCCAAAATGTTGCAGGTGTAGTATCACTATTCAGTAGTGAAAATGTGGGCCTAGTACCCAGTCCTAG	FFFFFFFFFFFFFFFFFFFFFFFFFFFFFFFFFFFFFFFFFFFFFFFFFFFFFFFFFFFFFFFFFFFFFFFFFFFFFBBBBB	XT:A:U	NM:i:0	X0:i:1	X1:i:0	XM:i:0	XO:i:0	XG:i:0	MD:Z:82
HWI-D00405:137:C6DWLANXX:6:1210:1539:44563	16	14671__len__38937	33326	37	82M	*	0	0	CAATATTTTGAGGAATAATAACAGGCTCATTTTAATCTTCTTCATCAAGTTAATCCTCTGGTGCAACTAATTCTGATTCAAA	FFFFFFFFFFFFFFFFFFFFFFFFFFFFFFFFFFFFFFFFFFFFFFFFFFFFFFFFFFFFFFFFFFFFFFFFFFFFFBBBBB	XT:A:U	NM:i:0	X0:i:1	X1:i:0	XM:i:0	XO:i:0	XG:i:0	MD:Z:82
HWI-D00405:137:C6DWLANXX:6:1302:2185:22396	16	14671__len__38937	37944	37	82M	*	0	0	ATTAGGGTTAGTTATCCAAAATGTTGCAGGTGTAGTATCACTATTCAGTAGTGAAAATGTGGGCCTAGTACCCAGTCCTAGA	FFFFFFFFFFFFFFFFFFFFFFFFFFFFFFFFFFFBFFFFFFFFFFFFFFFFFFFFFFFFFFFFFFFFFFFFFFBFBBBBBB	XT:A:U	NM:i:0	X0:i:1	X1:i:0	XM:i:0	XO:i:0	XG:i:0	MD:Z:82
HWI-D00405:137:C6DWLANXX:6:1314:17961:84912	16	14671__len__38937	35991	37	82M	*	0	0	AACATTTTCTCCGTCCCGCACATCTCCAACTAGTTTAGTCCATGATTACTTAGGGGCTCCATACATGCTTAACTCTCCAGTA	BFFFFFBFFF<BF/FFFFFFFFFFBFFFFFFFFFFFFFFFFFFF<FFFFFFFFFFBFFFFFFFFFFBFFFF<BB<BFBBBBB	XT:A:U	NM:i:0	X0:i:1	X1:i:0	XM:i:0	XO:i:0	XG:i:0	MD:Z:82
HWI-D00405:137:C6DWLANXX:6:2103:16980:61749	16	14671__len__38937	37147	37	82M	*	0	0	GTTTCTTATTGATCTGTGCATTCAGGAGTAAGTAAATGATCATGATAAGTAGAAAGCACTGATTCTGCTGTTCCTGTTAAAC	FFFFFFFFFFFFFFFFFFFFFFFFFFFFFFFFFFFFFFFFFFFFFFFFFFFFFFFFFFFFFFFFFFFFFFFFFFFFFBBBBB	XT:A:U	NM:i:0	X0:i:1	X1:i:0	XM:i:0	XO:i:0	XG:i:0	MD:Z:82
HWI-D00405:137:C6DWLANXX:6:2214:15682:7023	16	14671__len__38937	37961	37	82M	*	0	0	AAAATGTTGCAGGTGTAGTATCACTATTCAGTAGTGAAAATGTGGGCCTAGTACCCAGTCCTAGATTTTCTTCTATTATATT	FFFFFFFFFFFFFFFFFFFFFFFFFFFFFFFFFFFFFFFFFFFFFFFFFFFFFFFFFFFFFFFFFFFFFFFFFFFFFBBBBB	XT:A:U	NM:i:0	X0:i:1	X1:i:0	XM:i:0	XO:i:0	XG:i:0	MD:Z:82
HWI-D00405:137:C6DWLANXX:6:2305:16381:58545	16	14671__len__38937	37427	37	82M	*	0	0	ATCCTTCACGCTGAGGTGTTACAATCCCAGATGCCTAGTTTTACTCTGACGATGCATTTCCACTTTTACCTATAACAAGTAT	BF/FFFFFBF<FFF7BF</FFF<FFFFFFFFFFFFFFBFFFFFFF7BBBF/FBFFFFFFFF<FFFF<F/FBB<FBFFBBBBB	XT:A:U	NM:i:0	X0:i:1	X1:i:0	XM:i:0	XO:i:0	XG:i:0	MD:Z:82
HWI-D00405:137:C6DWLANXX:6:2309:1899:79041	0	14671__len__38937	14932	37	82M	*	0	0	ACTGTGATACAATCAGCAGTGGATTATATATGAAACTAATACTCATGTGCTGAAATAAAGGTAGGACTAATTCCTTAACAAG	BBBBBFFFFFFFFFFFFFFFFFFFFFFFFFFFFFFFFFFFFFFFFFFFFFFFFFFFFFFFFFFFFFFFFFFFFFFFFFFFFF	XT:A:U	NM:i:0	X0:i:1	X1:i:0	XM:i:0	XO:i:0	XG:i:0	MD:Z:82
HWI-D00405:137:C6DWLANXX:6:2312:18771:55021	16	14671__len__38937	35871	37	82M	*	0	0	TTCAGGCAAATTACCCTCAATAGCTGCAATGGTAAACTCTTCAGCTTCCATGTAATCATATCCAGATGGTCCAATAACAATT	FFFFFFFFFFFFFBFFFFFFBBFB<</<FFBBBFF<FB<BFFFFFBBBFFFFFFFBFFB</BFFBFFFFFFFFFF<FBBB/B	XT:A:U	NM:i:0	X0:i:1	X1:i:0	XM:i:0	XO:i:0	XG:i:0	MD:Z:82
HWI-D00405:137:C6DWLANXX:6:1103:10063:82995	16	14671__len__38937	36760	37	83M	*	0	0	TATCTATTTCTCACATCAAAGAACTCCCAACTTATTATATTACTTCCTCCGTTGTTGGTGTAAGGGTCAATCCATAGTTAAAG	FFFFFFFFFFB/FFFBFFFFFF<FFFBFFFFFFFBFFFFFFF<FBFF/FBFF<FFFFFFFFFFFBFFFFFF<FFFFFFBBBBB	XT:A:U	NM:i:0	X0:i:1	X1:i:0	XM:i:0	XO:i:0	XG:i:0	MD:Z:83
HWI-D00405:137:C6DWLANXX:6:1104:1913:30129	16	14671__len__38937	33333	37	83M	*	0	0	TTGAGGAATAATAACAGGCTCATTTTAATCTTCTTCATCAAGTTAATCCTCTGGTGCAACTAATTCTGATTCAAATTCAAGTA	FFFFFFFFFFFFFFFFFFFFFFFFFFFFFFFFFFFFFFFFFFFF<FFFFFFFFFFFFFFFFFFF<B<<FFFFFFFFFFBBBBB	XT:A:U	NM:i:0	X0:i:1	X1:i:0	XM:i:0	XO:i:0	XG:i:0	MD:Z:83
HWI-D00405:137:C6DWLANXX:6:1112:14673:22403	16	14671__len__38937	38052	37	83M	*	0	0	TATTCCATCCTCTATGAAAAATGTATGACCACGAGTGTTCATTGCCACGTTCTTTTATACTCGTAGATTATGTACTCCATGTA	FFFFFFFFFFF/FBFFFFFF/<FF<FBFFBFFB/FBFFBFFFF<7FFF<B/F<//FB<F7////FFF/FF<FFFBB/FBB<BB	XT:A:U	NM:i:0	X0:i:1	X1:i:0	XM:i:0	XO:i:0	XG:i:0	MD:Z:83
HWI-D00405:137:C6DWLANXX:6:1112:6263:38099	16	14671__len__38937	37944	37	83M	*	0	0	ATTAGGGTTAGTTATCCAAAATGTTGCAGGTGTAGTATCACTATTCAGTAGTGAAAATGTGGGCCTAGTACCCAGTCCTAGAT	FFFFFFFFFFFFFFFFFFFFFFFFFFFFFFFFFFFFFFFFFFFFFFFFFFFFFFFFFFFFFFFFFFFFFFFFFFFFFFBBBBB	XT:A:U	NM:i:0	X0:i:1	X1:i:0	XM:i:0	XO:i:0	XG:i:0	MD:Z:83
HWI-D00405:137:C6DWLANXX:6:1209:16227:17240	16	14671__len__38937	37944	37	83M	*	0	0	ATTAGGGTTAGTTATCCAAAATGTTGCAGGTGTAGTATCACTATTCAGTAGTGAAAATGTGGGCCTAGTACCCAGTCCTAGAT	FFFFFFFFFFFFFFFFFFFFFFFFFFFFFFFFFFFFFFFFFFFFFFFFFFFFFFFFFFFFFFFFFFFFFFFFFFFFFFBBBBB	XT:A:U	NM:i:0	X0:i:1	X1:i:0	XM:i:0	XO:i:0	XG:i:0	MD:Z:83
HWI-D00405:137:C6DWLANXX:6:1308:3507:97858	16	14671__len__38937	38619	37	83M	*	0	0	TTCTAGGAGGGCCCAAGTTGGATTCCTTTATATTCCATGTAGGTCTATAGATCCTTCTCGTAGAGCTATTACTTTGTTACCGT	FFFFFFFFFFFFFFFFFFFFFFFFFFFFFFFFFFFFFFFFFFFFFFFFFFFFFFFFFFFFFFFFFFFFFFFFFFFFFFBBBBB	XT:A:U	NM:i:0	X0:i:1	X1:i:0	XM:i:0	XO:i:0	XG:i:0	MD:Z:83
HWI-D00405:137:C6DWLANXX:6:1309:5143:65114	16	14671__len__38937	18507	37	83M	*	0	0	ATAGGCTTCTTCGTAGTTTTGATTCCGGTCCTCTGCACAGGCTTAACGAGAAATTTGTATTGCTCGTTCTCTTATTTCTAGAT	FFFFFFFFFFFFFFFFFFFFFFFFFFFFFFFFFFFFFFFFFFFFFFFFFFFFFFFFFFFFFFFFFFFFFFFFFFFFFFBBBBB	XT:A:U	NM:i:0	X0:i:1	X1:i:0	XM:i:0	XO:i:0	XG:i:0	MD:Z:83
HWI-D00405:137:C6DWLANXX:6:1309:16073:91195	16	14671__len__38937	36711	37	83M	*	0	0	ACTCGGGTCAGGGTCTACATTAGCTACAGTTTGTCCTCGTTTAACAACATATCTATTTCTCACATCAAAGAACTCCCAACTTA	FFFFFFFFFFFFFFFFFFFFFFFFFFFFFFFFFFFFFFFFFFFFFFFFFFFFFFFFFFFFFFFFFFFFFFFFFFFFFFBBBBB	XT:A:U	NM:i:0	X0:i:1	X1:i:0	XM:i:0	XO:i:0	XG:i:0	MD:Z:83
HWI-D00405:137:C6DWLANXX:6:1310:3790:20048	16	14671__len__38937	38397	37	83M	*	0	0	TCTCATATCAATAGATTTGTTGCCGTATGTCTCAGTTTCTGCATAATGTTAGTATTATAAAGGTTAATCAATAGTTACTATAC	FFFFFFFFFFFFFFFFFFFFFFFFFFFFFFFFFFBFFFFBFFFFBFFFFFFFFFFFFBFFFFFFFFFFFFFFFFFFFFBBBBB	XT:A:U	NM:i:0	X0:i:1	X1:i:0	XM:i:0	XO:i:0	XG:i:0	MD:Z:83
HWI-D00405:137:C6DWLANXX:6:1310:1984:64284	16	14671__len__38937	37854	37	83M	*	0	0	AGTTCTAGAAGACCCAGTGGGATTTAAAGGAATATCAAACCAGAAGCCATAGCGATCCCCTCCAGCTGCTCTGTTATTGCGAA	FFFFFBFFBFFFFBFFF</FFF<FFBFFFFFBFFFFFF<FFFF<FFFFFFFFFFFFFFFBFFFFFFFFFFFFFFFFFFBBBBB	XT:A:U	NM:i:0	X0:i:1	X1:i:0	XM:i:0	XO:i:0	XG:i:0	MD:Z:83
HWI-D00405:137:C6DWLANXX:6:1316:18437:39171	0	14671__len__38937	5295	37	83M	*	0	0	ACTGGAATTTCGACATAGTGCAGGAACAGAATAAGAGATGCCATTAAATACAATACTATAAAACTAGGAACAGTATGGACGGA	BBBBBFFFFFFFFFFFFFFFFFFFFFFFFFFFFFFFFFFFFFFFFFFFFFFFFFFFFFFFFFFFFFBFBFFFFFFFFFFFFFF	XT:A:U	NM:i:0	X0:i:1	X1:i:0	XM:i:0	XO:i:0	XG:i:0	MD:Z:83
HWI-D00405:137:C6DWLANXX:6:2108:16048:17677	16	14671__len__38937	37425	37	83M	*	0	0	TAATCCTTCACGCTGAGGTGTTACAATCCCAGATGCCTAGTTTTACTCTGACGATGCATTTCCACTTTTACCTATAACAAGTA	FFFFFFFF<BFFFFFFFFFFFFFFFFFFFFFFFFFFFFFBFFFFFFFFFFFFFFFFFFFFFFFFFFFFFFFFFFFFFFBBBBB	XT:A:U	NM:i:0	X0:i:1	X1:i:0	XM:i:0	XO:i:0	XG:i:0	MD:Z:83
HWI-D00405:137:C6DWLANXX:6:2112:3942:97910	16	14671__len__38937	37193	37	83M	*	0	0	AAGTAGAAAGCACTGATTCTGCTGTTCCTGTTAAACTTCCGTCAACATCGTCGTATATTCCGTGATATGGAGGCATCCACTTA	FFFFFFBFFFFFFFF<FFFFFFFFF/FFFFFBFBBBFBFFFFFBB<FB<BFFFFFFFF<FFFFFFBFFFFB/BFFFFFBBBBB	XT:A:U	NM:i:0	X0:i:1	X1:i:0	XM:i:0	XO:i:0	XG:i:0	MD:Z:83
HWI-D00405:137:C6DWLANXX:6:2116:19747:54215	16	14671__len__38937	34132	37	83M	*	0	0	TCAACAGGTGCAATTGTTCTATCCTCACTATCAATATCTAAGCTTTCAAATGATAACATGGCATACTTATAAGTTATGTCATT	FF<FFFF/B<FFB/FFFFF/BFFF<<</F<FFF<FB<FF//<F/BFF<<FFBFFBBBB///<B/BBFFB/<BB/</B<B/<B<	XT:A:U	NM:i:0	X0:i:1	X1:i:0	XM:i:0	XO:i:0	XG:i:0	MD:Z:83
HWI-D00405:137:C6DWLANXX:6:2201:7754:48811	16	14671__len__38937	37953	37	83M	*	0	0	AGTTATCCAAAATGTTGCAGGTGTAGTATCACTATTCAGTAGTGAAAATGTGGGCCTAGTACCCAGTCCTAGATTTTCTTCTA	BFFFFFBFFF<FFFFFFFBBFBFF<FFFFFFFFFFBFFFBFFFFFFFFFFF<BFBBFFBFBFFFFBFFFFFFFFBFFFBB<BB	XT:A:U	NM:i:0	X0:i:1	X1:i:0	XM:i:0	XO:i:0	XG:i:0	MD:Z:83
HWI-D00405:137:C6DWLANXX:6:2205:17727:39172	16	14671__len__38937	34687	37	83M	*	0	0	AATTCAACTCCCATTTTACGACTACATGCATCAGACTTACAATCTGATGCGCTGCATTGACTGAATTATGAGTCTCCTACAAC	FFFFFFFF<FFFFFFFFFFFFFFFFFFFFFFFFFFFFFFFFFFFFFFFFFFBFFFFFFFFFFFFFFFFFFFFFFFFFFBBBBB	XT:A:U	NM:i:0	X0:i:1	X1:i:0	XM:i:0	XO:i:0	XG:i:0	MD:Z:83
HWI-D00405:137:C6DWLANXX:6:2214:19619:15030	16	14671__len__38937	33231	37	83M	*	0	0	AATAATCATCCAATGATCAGAAAACATATCAGATATATCATCTTAGAACCCAGATTGCGATGCACTATCTTCGTTATTCAACT	F</F/<<//<<<</FFFF/FF//</FB</FF<F/B<FB<F/FBFFFBFB<F</FF<BFBFFFBF<<<</FB</FFB<FBBBBB	XT:A:U	NM:i:0	X0:i:1	X1:i:0	XM:i:0	XO:i:0	XG:i:0	MD:Z:83
HWI-D00405:137:C6DWLANXX:6:2301:5676:23838	16	14671__len__38937	37184	37	83M	*	0	0	GATCATGATAAGTAGAAAGCACTGATTCTGCTGTTCCTGTTAAACTTCCGTCAACATCGTCGTATATTCCGTGATATGGAGGC	FFFFFFFFFFFFFFFFFFFFFFFFFFFFFFFFFFFFFFFFFBFFBBFFFFFFFFFFFFFFFFFFFFFFFFFFFFFFFFBBBB<	XT:A:U	NM:i:0	X0:i:1	X1:i:0	XM:i:0	XO:i:0	XG:i:0	MD:Z:83
HWI-D00405:137:C6DWLANXX:6:2301:20746:78093	16	14671__len__38937	34824	37	83M	*	0	0	AGTTAGATTTTGTATATTAGAAAAGAGCTTCATGTCTTCAAACTTATGCAATGGAATTTTAGATAGGCCTATTACACCGTATT	FFFFFFFFFFFFFFFFFFFFFFFFFFFFFFFFFFFFFFFFFFFFFFFFFFFFFFFFFFFFFFFFFFFFFFFFFFFFFFBBBBB	XT:A:U	NM:i:0	X0:i:1	X1:i:0	XM:i:0	XO:i:0	XG:i:0	MD:Z:83
HWI-D00405:137:C6DWLANXX:6:2303:12462:21143	16	14671__len__38937	35393	37	83M	*	0	0	CAGTTTAACCTAAATAATGAAACTAAACATTATGCAAATTAACACTCCCGGACCTAGCAACTCCATCCCCAGATGGAGTGTTA	FFFFFFFFFFFFFFFFFFFFFFFFFFFFFFFFFFFFFFFFFFFFFFFFFFFFFFF<FFFFFFFFFFFFFFFFF<FFFFBBBBB	XT:A:U	NM:i:0	X0:i:1	X1:i:0	XM:i:0	XO:i:0	XG:i:0	MD:Z:83
HWI-D00405:137:C6DWLANXX:6:1202:4517:45392	16	14671__len__38937	37090	37	84M	*	0	0	ACATCTGATATATGGAAACCTGAGACTCTTTTCCCTATACAGACTATCGAATTAAAAGTTTCTTATTGATCTGTGCATTCAGGA	FBF/FFFFFBFFFFBF</<FFFBBFBFFFFFFF/FFBFFFFFFFFFBFF<FBFFFFFFFFFFFFFBFFFFFFB/FFFFFB<</B	XT:A:U	NM:i:0	X0:i:1	X1:i:0	XM:i:0	XO:i:0	XG:i:0	MD:Z:84
HWI-D00405:137:C6DWLANXX:6:1205:19336:58138	16	14671__len__38937	38447	37	84M	*	0	0	AGTATTATAAAGGTTAATCAATAGTTACTATACGTCCCGAAACACTTACAATAGTGCGAACTTCAGCTTCTTCAAAATCGAATG	FFBFFFF/FFFFF/FFFFFFFFFFF<FFFFFFFFFFFFBFBFFFFF/FFFFFFFFFFFFFF</FFFFFFFFFFFFFFB/<<<//	XT:A:U	NM:i:0	X0:i:1	X1:i:0	XM:i:0	XO:i:0	XG:i:0	MD:Z:84
HWI-D00405:137:C6DWLANXX:6:1305:11578:42794	16	14671__len__38937	37146	37	84M	*	0	0	AGTTTCTTATTGATCTGTGCATTCAGGAGTAAGTAAATGATCATGATAAGTAGAAAGCACTGATTCTGCTGTTCCTGTTAAACT	FFFFFFFFFFFFFFFFFFFFFFFFFFFFFFFFFFFFFFFFFFFFFFFFFFFFFFFFFFFFFFFFFFFFFFFFFFFFFFFBBBBB	XT:A:U	NM:i:0	X0:i:1	X1:i:0	XM:i:0	XO:i:0	XG:i:0	MD:Z:84
HWI-D00405:137:C6DWLANXX:6:2104:17920:85137	16	14671__len__38937	37957	37	84M	*	0	0	ATCCAAAATGTTGCAGGTGTAGTATCACTATTCAGTAGTGAAAATGTGGGCCTAGTACCCAGTCCTAGATTTTCTTCTATTATA	FFFFFFFFFFFFFFFFFFFFFFFFFFFFFFFFFFFFFFFFFFFFFFFFFFFFFFFFFFFFFFFFFFFFFFFFFFFFFBFB<BBB	XT:A:U	NM:i:0	X0:i:1	X1:i:0	XM:i:0	XO:i:0	XG:i:0	MD:Z:84
HWI-D00405:137:C6DWLANXX:6:2106:21244:39748	16	14671__len__38937	36735	37	84M	*	0	0	TACAGTTTGTCCTCGTTTAACAACATATCTATTTCTCACATCAAAGAACTCCCAACTTATTATATTACTTCCTCCGTTGTTGGT	FFFFFFFFFFFFFFFFFBBBFFFFFFFFFFFFFFFFFFFFFFFBFFFBFFFFF/FFFFFFFFFFFFFFFFFFFFFFFFFBBBBB	XT:A:U	NM:i:0	X0:i:1	X1:i:0	XM:i:0	XO:i:0	XG:i:0	MD:Z:84
HWI-D00405:137:C6DWLANXX:6:2109:11330:89996	16	14671__len__38937	37942	37	84M	*	0	0	GTATTAGGGTTAGTTATCCAAAATGTTGCAGGTGTAGTATCACTATTCAGTAGTGAAAATGTGGGCCTAGTACCCAGTCCTAGA	/FFFFFFBBF<F/<//BBFF<FFBF/F<//BB<FFFFF</F<///FFF/</FFB/</BFBF/////BB<B///BF<B/B/B<<<	XT:A:U	NM:i:1	X0:i:1	X1:i:0	XM:i:1	XO:i:0	XG:i:0	MD:Z:0T83
HWI-D00405:137:C6DWLANXX:6:2116:17760:6728	16	14671__len__38937	34687	37	84M	*	0	0	AATTCAACTCCCATTTTACGACTACATGCATCAGACTTACAATCTGATGCGCTGCATTGACTGAATTATGAGTCTCCTACAACT	FFFFFFFFFFFFFFFFFFFFFFFFFFFFFFFFFFFFFFFFFFFFFFFFFFFFFFFFFFFFFFFFFFFFFFFFFFFFFFFBBBBB	XT:A:U	NM:i:0	X0:i:1	X1:i:0	XM:i:0	XO:i:0	XG:i:0	MD:Z:84
HWI-D00405:137:C6DWLANXX:6:2116:8393:88881	16	14671__len__38937	33218	37	84M	*	0	0	CTCCGAATATTAAAATAATCATCCAATGATCAGAAAACATATCAGATATATCATCTTAGAACCCAGATTGCGATGCACTATCTT	FFFFFFFFFFFFFFFFFBFFFFFFFFBFFFBF<FFBFBFFFFFFFFFBF/FFB/FFFFFFFFFFFF<BFFBFFFFFFFBBBBBB	XT:A:U	NM:i:0	X0:i:1	X1:i:0	XM:i:0	XO:i:0	XG:i:0	MD:Z:84
HWI-D00405:137:C6DWLANXX:6:2201:2214:24995	16	14671__len__38937	18499	37	84M	*	0	0	TATAGGTTATAGGCTTCTTCGTAGTTTTGATTCCGGTCCTCTGCACAGGCTTAACGAGAAATTTGTATTGCTCGTTCTCTTATT	FFFFFFFFFFFFBFFFFFFFFFFFFFBFFFFFFF<FFFB/FFFFFFFFFFFFFFFFFFFFFFFFFFFFFFBF<FFFFFFBB<BB	XT:A:U	NM:i:0	X0:i:1	X1:i:0	XM:i:0	XO:i:0	XG:i:0	MD:Z:84
HWI-D00405:137:C6DWLANXX:6:2208:9965:57562	16	14671__len__38937	37953	37	84M	*	0	0	AGTTATCCAAAATGTTGCAGGTGTAGTATCACTATTCAGTAGTGAAAATGTGGGCCTAGTACCCAGTCCTAGATTTTCTTCTAT	FFFFFFFFFFFFFFFFFFFFFFFFFFFFFFFFFFFFFFFFFFFFFFFFBFFFFFFFFFFFFFFFFFFFFFFFFFFFFFFBBBBB	XT:A:U	NM:i:0	X0:i:1	X1:i:0	XM:i:0	XO:i:0	XG:i:0	MD:Z:84
HWI-D00405:137:C6DWLANXX:6:2216:16095:73509	16	14671__len__38937	28844	37	84M	*	0	0	TAAAATGGGTCCAAAAACTATTCCTTGGGGATCTACCATCCTCCAATTAGTCTAATAAGTTCCATGGTTATTAGGTGCTATGCA	FFFFFFFFFFFFFFFFFFFFFFFFFFFFFFFFFFFFFFFFFFFFFFFFFFFFFFFFFFFFFFFFFFFFFFFFFFFFFFFBBBBB	XT:A:U	NM:i:0	X0:i:1	X1:i:0	XM:i:0	XO:i:0	XG:i:0	MD:Z:84
HWI-D00405:137:C6DWLANXX:6:2305:13089:72166	0	14671__len__38937	14281	37	84M	*	0	0	CTAGATTGTCCTATAAGCTCTCAATTCGCATTCTCTGTGAAGTCTGATCCATTTTTAAAGCAATGTGCAGGCAATACATCACTT	BBBBBFFFFFFFFFFFFFFFFFFFFFFFFFFFFFFFFFFFFFFFFFFFFFFFFFFFFFFFFFFFFFFFFFFFFFFFFFFFFFFF	XT:A:U	NM:i:0	X0:i:1	X1:i:0	XM:i:0	XO:i:0	XG:i:0	MD:Z:84
HWI-D00405:137:C6DWLANXX:6:2314:12698:83632	16	14671__len__38937	36199	37	84M	*	0	0	AAAATCTTTCCCATTCTTACAAAAATCATTTTTGACTGGAGTTTTGCGGACTTCTCAGGATCAAATTTCAAAATTCCATTCACT	FB/BFFFFBFBB<FFFBFFFB/BFFFFFFFFFFFFFFFFFFFFFBBBFFFFFFFFFFFFFFFBFFFF<FBFFFFFFBFFBBBBB	XT:A:U	NM:i:0	X0:i:1	X1:i:0	XM:i:0	XO:i:0	XG:i:0	MD:Z:84
HWI-D00405:137:C6DWLANXX:6:1116:2650:93332	16	14671__len__38937	17756	37	85M	*	0	0	GCCCCCATGGTATATTAGTAGCTCCCAGAACCAGCACATTTGCATCCCCAGACCCCAGTCCTTACATTTACACCAAAAACTCAGT	FFFFFFFFFFFFFF<FFFFFFF<FFFFFFFFFFFFFFFFFFFFFFFFFFFFFFFFFFFFFFFFFFFFFFFFFFFFFFFFFBBBBB	XT:A:U	NM:i:0	X0:i:1	X1:i:0	XM:i:0	XO:i:0	XG:i:0	MD:Z:85
HWI-D00405:137:C6DWLANXX:6:1207:11691:20814	16	14671__len__38937	37953	37	85M	*	0	0	AGTTATCCAAAATGTTGCAGGTGTAGTATCACTATTCAGTAGTGAAAATGTGGGCCTAGTACCCAGTCCTAGATTTTCTTCTATT	FFFFFFFFFFFFFFFFFFFFFFFFFFFFFFFFFFFFFFFFFFFFFFFFFFFFFFFFFFFFFFFFFFFFFFFFFFFFFFFFBBBBB	XT:A:U	NM:i:0	X0:i:1	X1:i:0	XM:i:0	XO:i:0	XG:i:0	MD:Z:85
HWI-D00405:137:C6DWLANXX:6:1209:15843:11834	16	14671__len__38937	33651	37	85M	*	0	0	TTCAAAGAATTAATCAATTGTCATATCTAGTCTATATGTAAGTCTAACTGAGTTAGTTACTTATAGGACTATCTCTTACTCCGTT	FFFFBFFFFFFFFFFFFFFFFFFFF<FBBFBFFFFFFFFFFFFFFFFFFFFFFFFFFFFFFFFFFBFF/FFFBFFFFFB/BBBBB	XT:A:U	NM:i:0	X0:i:1	X1:i:0	XM:i:0	XO:i:0	XG:i:0	MD:Z:85
HWI-D00405:137:C6DWLANXX:6:1304:13852:25574	16	14671__len__38937	37104	37	85M	*	0	0	GAAACCTGAGACTCTTTTCCCTATACAGACTATCGAATTAAAAGTTTCTTATTGATCTGTGCATTCAGGAGTAAGTAAATGATCA	FFFFFFFFFFFFFFFFFFFFFFFFFFFFFFFFFFFFFFFFFFFFFFFFFFFFFFFFFFFFFFFFFFFFFFFFFFFFFFFFBBBBB	XT:A:U	NM:i:0	X0:i:1	X1:i:0	XM:i:0	XO:i:0	XG:i:0	MD:Z:85
HWI-D00405:137:C6DWLANXX:6:1307:16735:16284	16	14671__len__38937	2259	37	85M	*	0	0	ACAGTAAACATTCTCGAGTTAAGCAGGATATCCTAATTATGTAAGTTTTTCTAGAATCCCTCTTCTTGACTTTGTAGAAACATTA	</F/B</FFBFFFF/FFF<<FFFFFFFFFFF/FFFF</FBF</FF</F<FFFFB<</FFB<F/<B/FFFFFF/FBFFB</BBB/B	XT:A:U	NM:i:0	X0:i:1	X1:i:0	XM:i:0	XO:i:0	XG:i:0	MD:Z:85
HWI-D00405:137:C6DWLANXX:6:1308:8423:15192	16	14671__len__38937	37313	37	85M	*	0	0	GTTTCGTGTTTCTTAGCCCTGTATCTCGCATATTGTCATCCTCTGATTTACTTTCATCTTATATAGGGAACATGCCATCATCGAA	FFFFFF<BFFBFFFF<FFFFFBF/FBB<FBFFFBFFFFFFFFFFFFFBF/BFBBFFBFBFFFBFFFFBBFFFFFFFFFFFBBBB/	XT:A:U	NM:i:0	X0:i:1	X1:i:0	XM:i:0	XO:i:0	XG:i:0	MD:Z:85
HWI-D00405:137:C6DWLANXX:6:1314:12719:61683	16	14671__len__38937	37941	37	85M	*	0	0	GTTATTAGGGTTAGTTATCCAAAATGTTGCAGGTGTAGTATCACTATTCAGTAGTGAAAATGTGGGCCTAGTACCCAGTCCTAGA	FFFFFFFFFFFFFFFFFFFFFFFFFFFFFFFFFFFFFFFFFFFFFFFFFFBFFFFFFFFFFFFFFFFFFFFFFFFFFFFFBBBBB	XT:A:U	NM:i:0	X0:i:1	X1:i:0	XM:i:0	XO:i:0	XG:i:0	MD:Z:85
HWI-D00405:137:C6DWLANXX:6:1314:10599:73461	16	14671__len__38937	37107	37	85M	*	0	0	ACCTGAGACTCTTTTCCCTATACAGACTATCGAATTAAAAGTTTCTTATTGATCTGTGCATTCAGGAGTAAGTAAATGATCATGA	FFFFFFBBFFFFFFFFFFFFFFFFFFFFBFFBFFFFF/BFFFFFFFFFFFFFFFFFFFFFFFFFFFFFFFFFFFFFBFFFBBBBB	XT:A:U	NM:i:0	X0:i:1	X1:i:0	XM:i:0	XO:i:0	XG:i:0	MD:Z:85
HWI-D00405:137:C6DWLANXX:6:2101:5517:3035	16	14671__len__38937	11449	37	85M	*	0	0	AGTCAGCTGTTTCATCAATAATCTCCATAAATCTTTTTATTGTATATTTCAAATCCGTACTTCACTCTGAAATAAGCTCAATAAC	FFF<F/FFFFFFFF/FFFFF<FFFFFFFFFFFFFFFFFFFFFFFFFFFFFFFFBFFFFFFFFB<FFFFFFFFFFFFFFFFBBBBB	XT:A:U	NM:i:0	X0:i:1	X1:i:0	XM:i:0	XO:i:0	XG:i:0	MD:Z:85
HWI-D00405:137:C6DWLANXX:6:2103:10331:26219	16	14671__len__38937	33867	37	85M	*	0	0	TATTACAATATCAGGTCTACCGTATTTGATATTCAAAACAACTCCATCTGATCTACCCTCTAGACCTTATAGTCTAAATCGCATT	FFFFFFFFFFFFFFFFFFFFFFFFFFFFFBFFFFBFFFFFFFFFFFFFFFFFFFFFFFFFFFFFFFFFFFFFFFFFFFFFBBBBB	XT:A:U	NM:i:0	X0:i:1	X1:i:0	XM:i:0	XO:i:0	XG:i:0	MD:Z:85
HWI-D00405:137:C6DWLANXX:6:2106:1675:81060	16	14671__len__38937	33832	37	85M	*	0	0	GGTTTTGATGGTACTTTCTTTCCATTCACTTTTACTATTACAATATCAGGTCTACCGTATTTGATATTCAAAACAACTCCATCTG	BFFFFFFFFFFFBFFFFFFBFFFFFFFFFFFFFFFFFFFFFFBFFFFFFFFFFFFFBFFFFFFFFFFFFFFFFFB/FFFFB/B</	XT:A:U	NM:i:0	X0:i:1	X1:i:0	XM:i:0	XO:i:0	XG:i:0	MD:Z:85
HWI-D00405:137:C6DWLANXX:6:1109:18874:63973	16	14671__len__38937	37598	37	86M	*	0	0	CAATGAATCTTATGTCACCTACATCTTCTCCAACAGCTCCACTTCTACCATTTTTAAAAGCTGTAAAGTCTTTATACTCTGCGGGA	FFFFFFFFFFFFFFFFFFFFFFFFFFFFB/FFFFFFFFBFBFFFFFFBFFFFBFBFFFFFFFFFFFF<BFFFFFFFFFFFBBBBBB	XT:A:U	NM:i:0	X0:i:1	X1:i:0	XM:i:0	XO:i:0	XG:i:0	MD:Z:86
HWI-D00405:137:C6DWLANXX:6:1111:19242:98789	16	14671__len__38937	37424	37	86M	*	0	0	ATAATCCTTCACGCTGAGGTGTTACAATCCCAGATGCCTAGTTTTACTCTGACGATGCATTTCCACTTTTACCTATAACAAGTATA	FBBFFFFFFFFFFFFFFFFFFFFFFFFFFFFFFFFFFFFFFFFFFFFFFFFFFFFFFFFFFFFFFFFFFFFFFFFFFFFFFBBBBB	XT:A:U	NM:i:0	X0:i:1	X1:i:0	XM:i:0	XO:i:0	XG:i:0	MD:Z:86
HWI-D00405:137:C6DWLANXX:6:1113:12510:15509	16	14671__len__38937	34758	37	86M	*	0	0	GTCTCCTACAACTATTATGTTTAAATACTCTGCACTGTATTCGAGATCAGGTGAGGCAATAGCAGTAGTTAGATTTTGTATATTAG	FFFFFFFFFFFFFFFFFFFFFFFFFFFFFFFBFFFFFFFFFFFFFFFFFFFFFFFFFFFFFFFFFFFFFFFFFFFFFFFFFBBBBB	XT:A:U	NM:i:0	X0:i:1	X1:i:0	XM:i:0	XO:i:0	XG:i:0	MD:Z:86
HWI-D00405:137:C6DWLANXX:6:1202:17701:40442	16	14671__len__38937	38433	37	86M	*	0	0	TTCTGCATAATGTTAGTATTATAAAGGTTAATCAATAGTTACTATACGTCCCGAAACACTTACAATAGTGCGAACTTCAGCTTCTT	/FFF<FBFFBB<B<FFFFBFFFFFFFFB/FFFFFFFFFFFFFFFF<F<FFFFFFFFBFFFFFFFBFFFFFFFFFFBFFB<B/B/<B	XT:A:U	NM:i:0	X0:i:1	X1:i:0	XM:i:0	XO:i:0	XG:i:0	MD:Z:86
HWI-D00405:137:C6DWLANXX:6:1208:15671:9138	16	14671__len__38937	34656	37	86M	*	0	0	ACCTCTTCCAAGTAATTATCTTGAATAAGTAAATTCAACTCCCATTTTACGACTACATGCATCAGACTTACAATCTGATGCGCTGC	BFFFFFFFFFFFFFFFFFFFFFFFFFFFFFFFFFFFFF<FFFFFFFFFFFFFBFFFFBFFFFFFFFFBBFFFF/FFBFFFBBBB</	XT:A:U	NM:i:0	X0:i:1	X1:i:0	XM:i:0	XO:i:0	XG:i:0	MD:Z:86
HWI-D00405:137:C6DWLANXX:6:1213:9493:96846	16	14671__len__38937	33324	37	86M	*	0	0	TTCAATATTTTGAGGAATAATAACAGGCTCATTTTAATCTTCTTCATCAAGTTAATCCTCTGGTGCAACTAATTCTGATTCAAATT	FFFFBF<///BFBF/FBF<<BB<<</<<<BFFF/F/BFFFBFF/<<//FFBFFFBFFFFF<</B</BFBBBFBF<//FF</BBBBB	XT:A:U	NM:i:0	X0:i:1	X1:i:0	XM:i:0	XO:i:0	XG:i:0	MD:Z:86
HWI-D00405:137:C6DWLANXX:6:1309:17731:51984	16	14671__len__38937	38038	37	86M	*	0	0	ATATTATGTGTCTCTATTCCATCCTCTATGAAAAATGTATGACCACGAGTGTTCATTGCCACGTTCTTTTATACTCGTAGATTATG	FFFFFFFFFFFFFFFFFFFFFFFFFFFFFFFFFFFFFFFFFFFFFFFFFFFFFFFFFFFFFFFFFFFFFFFFFFFFFFFFFBBBBB	XT:A:U	NM:i:0	X0:i:1	X1:i:0	XM:i:0	XO:i:0	XG:i:0	MD:Z:86
HWI-D00405:137:C6DWLANXX:6:1311:18661:5089	16	14671__len__38937	37161	37	86M	*	0	0	TGTGCATTCAGGAGTAAGTAAATGATCATGATAAGTAGAAAGCACTGATTCTGCTGTTCCTGTTAAACTTCCGTCAACATCGTCGT	FFFFFFFFFFFFFFFFFFFFF<FFFFFFFFFFFFFFFFFFFFFFFFFFFFFBFFFFFFFFFFFFFFFF<FFFF<FFFFFFBB//BB	XT:A:U	NM:i:0	X0:i:1	X1:i:0	XM:i:0	XO:i:0	XG:i:0	MD:Z:86
HWI-D00405:137:C6DWLANXX:6:2104:17341:74396	16	14671__len__38937	33865	37	86M	*	0	0	ACTATTACAATATCAGGTCTACCGTATTTGATATTCAAAACAACTCCATCTGATCTACCCTCTAGACCTTATAGTCTAAATCGCAT	FFFFFFFFFFFFFFFFFFFFFFFFFFFFFFFFFFFFBFFFFFFFFFFFFFFFFFFFFFFFFFFFFFFFFFFFFFFFFFFFFBBBBB	XT:A:U	NM:i:0	X0:i:1	X1:i:0	XM:i:0	XO:i:0	XG:i:0	MD:Z:86
HWI-D00405:137:C6DWLANXX:6:2108:4940:52491	16	14671__len__38937	34655	37	86M	*	0	0	TACCTCTTCCAAGTAATTATCTTGAATAAGTAAATTCAACTCCCATTTTACGACTACATGCATCAGACTTACAATCTGATGCGCTG	FFFFFFFF<FFFFFFFFFFFFFFFFFFFFFFFFFFFFFBFFFFFFFFFFFFFFFFFFFFFFFFFFFFFFFFFFBFFFFFFFBBBBB	XT:A:U	NM:i:0	X0:i:1	X1:i:0	XM:i:0	XO:i:0	XG:i:0	MD:Z:86
HWI-D00405:137:C6DWLANXX:6:1103:21056:76138	16	14671__len__38937	38433	37	87M	*	0	0	TTCTGCATAATGTTAGTATTATAAAGGTTAATCAATAGTTACTATACGTCCCGAAACACTTACAATAGTGCGAACTTCAGCTTCTTC	FFFFFFFFF<FBFFFFFFFFFFBFFFBFFFBFFFFFFFFFFFFFFBBFFFFFFFFFFFFFFFFFBFFFFFFFFFFFFFFFFFB<BBB	XT:A:U	NM:i:0	X0:i:1	X1:i:0	XM:i:0	XO:i:0	XG:i:0	MD:Z:87
HWI-D00405:137:C6DWLANXX:6:1107:20209:76142	16	14671__len__38937	11999	37	87M	*	0	0	ATCTTCTTTCAGATTTCTGTAAAATTTATCTACTATGTCTTTACATCTTTTATTAACAAGTCTTAATTGCAACGGTTCAAGTATAAT	FFFFFFFFFFFFFFFFFFFFFFBFFFFFFFFFFFBFFBFFBFFFFFFFFFFFFFF/FFF/FFFFFFFFFFFFFFFFFFFFFFBBBBB	XT:A:U	NM:i:0	X0:i:1	X1:i:0	XM:i:0	XO:i:0	XG:i:0	MD:Z:87
HWI-D00405:137:C6DWLANXX:6:1111:2998:82318	16	14671__len__38937	37398	37	87M	*	0	0	ATTATGGAAATCAACTCCATTTACTAATAATCCTTCACGCTGAGGTGTTACAATCCCAGATGCCTAGTTTTACTCTGACGATGCATT	FFFFF<<FFFFBB<FFFFFFFFFFFFFFFFFFBF7F<B/FFFFFBFFFBF<FFFFFFBBFFFFFFFFFFFFFFFFFFFFFFFBBB<<	XT:A:U	NM:i:0	X0:i:1	X1:i:0	XM:i:0	XO:i:0	XG:i:0	MD:Z:87
HWI-D00405:137:C6DWLANXX:6:1114:18482:94275	16	14671__len__38937	34886	37	87M	*	0	0	ATAGGCCTATTACACCGTATTTTCTATTAAAGCCTATTGTAAAATTCTTCAAAGTGTTGCAGTCACCGCCGTTGGTCTAGGCTAGAA	FFFFFFFFFFFFFFFFFFFFFFFFFFFFFFFFFFFFFFFFFFFFFFFFFFFFFFFFFFFFFFFFFFFFFFFFFFFFFFFFFFBBBBB	XT:A:U	NM:i:0	X0:i:1	X1:i:0	XM:i:0	XO:i:0	XG:i:0	MD:Z:87
HWI-D00405:137:C6DWLANXX:6:1212:5534:66863	16	14671__len__38937	34821	37	87M	*	0	0	AGTAGTTAGATTTTGTATATTAGAAAAGAGCTTCATGTCTTCAAACTTATGCAATGGAATTTTAGATAGGCCTATTACACCGTATTT	FFFF<FFFFFFFFFFFFFFFFFFFFFFFFFFFFFFFFFFFFFFFFFFFFFFFFFFFBFFFFFFFFFFFFFFFFFFFFFFFFBBBBBB	XT:A:U	NM:i:0	X0:i:1	X1:i:0	XM:i:0	XO:i:0	XG:i:0	MD:Z:87
HWI-D00405:137:C6DWLANXX:6:1303:11405:100783	16	14671__len__38937	35240	37	87M	*	0	0	ATCTACAATAATGAATAAAGTTGTCCTCTATATTAACATTTTCTGATTAGTAGGAATAGATTGCAAAAGAGTCAGCATGATTGAATG	FFFFFFFFFFFFFFFFFFFFFFFFFFFFFFFFFFFFFFFFFFFFFFFFFFFFFFFFFFFFFFFFFFFFFFFFFFFFFFFFFFBBBBB	XT:A:U	NM:i:0	X0:i:1	X1:i:0	XM:i:0	XO:i:0	XG:i:0	MD:Z:87
HWI-D00405:137:C6DWLANXX:6:1308:4197:54929	16	14671__len__38937	35391	37	87M	*	0	0	ATCAGTTTAACCTAAATAATGAAACTAAACATTATGCAAATTAACACTCCCGGACCTAGCAACTCCATCCCCAGATGGAGTGTTAAA	FFFFFFFFFFFFFFFFFFFFFFFFFFFFFFFFFFFFFFFFFFFFFFFFFFFFFFFFFFFFFFFFFFFFFFFFFFFFFFFFFFBBBBB	XT:A:U	NM:i:0	X0:i:1	X1:i:0	XM:i:0	XO:i:0	XG:i:0	MD:Z:87
HWI-D00405:137:C6DWLANXX:6:1312:3445:77333	16	14671__len__38937	35184	37	87M	*	0	0	AATAGCCAAGTTTCCACTTATTTTATAATTAATCACAGATTCAATAGCTATAGCATATCTACAATAATGAATAAAGTTGTCCTCTAT	FFFFFFFFFFFFFFFFFFFFFFFFFFBFFFFFFFFFFFFFFFFFFFFFFFFFFFFFFFFFFFFFFFFFF<FFFFFFFFFFFFBBBBB	XT:A:U	NM:i:0	X0:i:1	X1:i:0	XM:i:0	XO:i:0	XG:i:0	MD:Z:87
HWI-D00405:137:C6DWLANXX:6:2103:4788:54389	16	14671__len__38937	33402	37	87M	*	0	0	TTCAAATTCAAGTAGTGGAGCTCCTAAATCGTACTTGTTCTCCTGGGCTAAAGTTTCAGCTTATTTTTTAATTTCCCTCAACTCTTC	FFFFFFFFFFFFFFFFFFFFFFFFFFFFFFFFFFFFFFFFFFFFFFFFFFFFFFFFFFFFFFFFFFFFFFFFFFFFFFFFBBBBBBB	XT:A:U	NM:i:0	X0:i:1	X1:i:0	XM:i:0	XO:i:0	XG:i:0	MD:Z:87
HWI-D00405:137:C6DWLANXX:6:2106:9575:85129	16	14671__len__38937	34130	37	87M	*	0	0	TTTCAACAGGTGCAATTGTTCTATCCTCACTATCAATATCTAAGCTTTCAAATGATAACATGGCATACTTATAAGTTATGTCATTTG	FFFFFFFFFFFFFFFFFFFFFFFFFFFFFFFFFFFFFFFFFFFFFFFFFFFFFFFFFFFFFFFFFFFFFFFFFFFFFFFFFFBBBBB	XT:A:U	NM:i:0	X0:i:1	X1:i:0	XM:i:0	XO:i:0	XG:i:0	MD:Z:87
HWI-D00405:137:C6DWLANXX:6:2107:9326:39132	16	14671__len__38937	17755	37	87M	*	0	0	AGCCCCCATGGTATATTAGTAGCTCCCAGAACCAGCACATTTGCATCCCCAGACCCCAGTCCTTACATTTACACCAAAAACTCAGTT	<FFFFFFFF/FFBB/FFFFF</F/</FFBFFFBFF/BFFFFF<<FBBBFFFBBFFF<F</BFFFFBFFBB<FFBFFFBF<FFBBBB/	XT:A:U	NM:i:0	X0:i:1	X1:i:0	XM:i:0	XO:i:0	XG:i:0	MD:Z:87
HWI-D00405:137:C6DWLANXX:6:2201:19781:97446	16	14671__len__38937	17910	37	87M	*	0	0	AAAAATAATAGAAGGAGCGGAGCTCCTTGCCATTTCAAACAAAGAACGAACTAATCTTTCAGACTCTCCCATGTACTTAGACACTAA	FFFFFBFFFFFFFFFF<F/FFFFFFFFBB<FF/FF<FFFFFFFFFFFFBBFFFF/BBFBBBFFFFFFF<FFFFFFFFBFFFBBBB</	XT:A:U	NM:i:0	X0:i:1	X1:i:0	XM:i:0	XO:i:0	XG:i:0	MD:Z:87
HWI-D00405:137:C6DWLANXX:6:2301:10046:85950	16	14671__len__38937	37599	37	87M	*	0	0	AATGAATCTTATGTCACCTACATCTTCTCCAACAGCTCCACTTCTACCATTTTTAAAAGCTGTAAAGTCTTTATACTCTGCGGGAAT	FFFFFFFFFFFFFFFFFBFFFFFBFBB<FFFFFFFF<FB<FFFFFFFFFFFFBBFFFBFFFFFFFFFFBBFFFF</FFFF<B/<<<B	XT:A:U	NM:i:0	X0:i:1	X1:i:0	XM:i:0	XO:i:0	XG:i:0	MD:Z:87
HWI-D00405:137:C6DWLANXX:6:2306:11571:4160	16	14671__len__38937	17857	37	87M	*	0	0	GCATCATTTTCCCCATCACTTCGACTTCCACATAAAGAGTCTACCTCGTCTATAAAAATAATAGAAGGAGCGGAGCTCCTTGCCATT	FFFFFFFFFFFFFFFFFFFFFFFFFFFFFFFFFFFFFFFFFFFFFFFFFFFFFFFFFFFFFFFFFFFFFFFFFFFFFFFFFFBBBBB	XT:A:U	NM:i:0	X0:i:1	X1:i:0	XM:i:0	XO:i:0	XG:i:0	MD:Z:87
HWI-D00405:137:C6DWLANXX:6:2307:13200:81945	16	14671__len__38937	36364	37	87M	*	0	0	GGTAATTGTTTGTTAGGCCAAGTAGCAATATCACTCCACCTGAATCCATTAGTTTCTTCTTCTTCTTCTTACTATTCCTCCTCTTCT	FFFFFFFFFFFFFFFFFFFFFFFFFFFFFBFFFFFFFFFFB/BFFFFFFFBFFFFFFFFBFFFFFFFFFBFFFFBFFFFFFFBBB<<	XT:A:U	NM:i:0	X0:i:1	X1:i:0	XM:i:0	XO:i:0	XG:i:0	MD:Z:87
HWI-D00405:137:C6DWLANXX:6:2308:7126:10500	16	14671__len__38937	35389	37	87M	*	0	0	GTATCAGTTTAACCTAAATAATGAAACTAAACATTATGCAAATTAACACTCCCGGACCTAGCAACTCCATCCCCAGATGGAGTGTTA	FFFFFFFFFFFFFFFFFFFFFFFFFBFFFFFFFFFFFFFFFFFFFFFFFFFFFFFFFFFBFFFFFFFFFFFFFFFFFFFFFFBBBBB	XT:A:U	NM:i:0	X0:i:1	X1:i:0	XM:i:0	XO:i:0	XG:i:0	MD:Z:87
HWI-D00405:137:C6DWLANXX:6:2311:3497:61611	16	14671__len__38937	34118	37	87M	*	0	0	CTTCAGTTGTGATTTCAACAGGTGCAATTGTTCTATCCTCACTATCAATATCTAAGCTTTCAAATGATAACATGGCATACTTATAAG	FFFFFFFFFFFFFFFFFFFFFFFBFF<FFFFFFFFFFFFFFFFBFFFFFFFFFFFFFFFFFFFFFFFFFFFFFFFFFFFFFFBBBBB	XT:A:U	NM:i:0	X0:i:1	X1:i:0	XM:i:0	XO:i:0	XG:i:0	MD:Z:87
HWI-D00405:137:C6DWLANXX:6:2311:13988:90398	16	14671__len__38937	37081	37	87M	*	0	0	GAAAACAAAACATCTGATATATGGAAACCTGAGACTCTTTTCCCTATACAGACTATCGAATTAAAAGTTTCTTATTGATCTGTGCAT	FFFFFFFFFFFFFFFFFFFFFFFFFFFFFFFFF<FFFFFFFFFFFFFBFFFFFFFFFFFFFFFFFFFFFFFFFFFFFFFFFFBBBBB	XT:A:U	NM:i:0	X0:i:1	X1:i:0	XM:i:0	XO:i:0	XG:i:0	MD:Z:87
HWI-D00405:137:C6DWLANXX:6:1302:9030:67871	16	14671__len__38937	34059	37	88M	*	0	0	ATGGTCTTGGAATGAGTTTATTTTGTTATAGAAACCCTCAGTTAAAATAGTTTCAATTTCTTCAGTTGTGATTTCAACAGGTGCAATT	FF<///FB/FFFF/F<FFFFFFFB<FFFFFFFFFFFFF<FB<FBFFFFFFFFF<F<FFF<FFFFFFFFF<FF/F<FFFFFFFFBBBBB	XT:A:U	NM:i:0	X0:i:1	X1:i:0	XM:i:0	XO:i:0	XG:i:0	MD:Z:88
HWI-D00405:137:C6DWLANXX:6:2209:20783:81257	0	14671__len__38937	8175	37	88M	*	0	0	CTATATTTGATGGACATGGATGTGCTGATGTTTCGAAATGGCTTGAAAGGAACTTCTTTAATTGCCTTAAATAGCATCCTTCATATTA	<BBBBFFFF<B<FBFFF</<F<<F<FF/</F<F/B//FF</BF///<BB/FF/B/FF/</FBBF//FFB//<F///F//</<<FF/B/	XT:A:U	NM:i:0	X0:i:1	X1:i:0	XM:i:0	XO:i:0	XG:i:0	MD:Z:88
HWI-D00405:137:C6DWLANXX:6:2305:11683:60367	16	14671__len__38937	37259	37	88M	*	0	0	ATGGAGGCATCCACTTAATTTTCTTATGGGAGTTAGTAAATGTTAAGCCTTATAGTTTCGTGTTTCTTAGCCCTGTATCTCGCATATT	FFFF<FFFFFFFFFFFFFFFFFFFFFFFFFFFFFFFFFFFFFFFFFFFFFFFFFFFFFFFFFFFFFFFFFB/FFFFFFFFFFFBBBBB	XT:A:U	NM:i:0	X0:i:1	X1:i:0	XM:i:0	XO:i:0	XG:i:0	MD:Z:88
HWI-D00405:137:C6DWLANXX:6:2311:4274:96871	0	14671__len__38937	10318	37	88M	*	0	0	TAAACAATGAACTAGTTACTCCCAGGTAGATGACCAAGAGACTACAATTTTTCCAAAATATACGGCACTAGTTAATTTTGGTAAAGCT	BBBBBFFFFFFFFFFFFFFFFFFFFFFFFFFFFFFFFFFFFFFFFFFFFFFFFFFFFFFFFFFFFFFFFFFFFFFFFFFFFFFFFFFF	XT:A:U	NM:i:1	X0:i:1	X1:i:0	XM:i:1	XO:i:0	XG:i:0	MD:Z:73G14
HWI-D00405:137:C6DWLANXX:6:2312:2830:40149	16	14671__len__38937	33728	37	88M	*	0	0	ACTCCGTTTTTAAAGTAATTTGCAAAACTTACTAATCATATTTCCATATATTGCACCCATGGATGTCAGTAAGTGTGCAATTACCTAC	FFFFBFFFFFFFFFFFFFFFFFFFFFBFFFFFFFFFFFFFFFFFFBFFFFFFFFFFFFFFFFFFFFFFFFFFFFFFFFFFFFFBBBBB	XT:A:U	NM:i:0	X0:i:1	X1:i:0	XM:i:0	XO:i:0	XG:i:0	MD:Z:88
HWI-D00405:137:C6DWLANXX:6:2314:14163:96394	16	14671__len__38937	35309	37	88M	*	0	0	AGTCAGCATGATTGAATGAACATCCTTTAATCTATGATTATTTGGCTCTATTTCTTGTGAATCTTATAGAACCTCTGTTTGTATCAGT	FFFFFFFFFFFFFFFFFFFFFFFFFFFFFFFFFFFFFFFFFFFFFFFFFFFFFFFFFFFFFFFFFFFFFFFFFFFFFFFFFFFBBBBB	XT:A:U	NM:i:0	X0:i:1	X1:i:0	XM:i:0	XO:i:0	XG:i:0	MD:Z:88
HWI-D00405:137:C6DWLANXX:6:1106:21157:44825	16	14671__len__38937	37422	37	89M	*	0	0	TAATAATCCTTCACGCTGAGGTGTTACAATCCCAGATGCCTAGTTTTACTCTGACGATGCATTTCCACTTTTACCTATAACAAGTATAT	FFFFFBFBFFBB/FFFFFFFFFFFFFFBFFFFFBBFBFFFFF/FFFFFFFFFFFFFFFFFFFFFFFFFFFFFFFFFFFFFFFFFBBBBB	XT:A:U	NM:i:0	X0:i:1	X1:i:0	XM:i:0	XO:i:0	XG:i:0	MD:Z:89
HWI-D00405:137:C6DWLANXX:6:1113:7493:95476	16	14671__len__38937	33213	37	89M	*	0	0	AACAACTCCGAATATTAAAATAATCATCCAATGATCAGAAAACATATCAGATATATCATCTTAGAACCCAGATTGCGATGCACTATCTT	FFFFFFFFFFBFFFFFFFFFBB/F/BFFFF/FFFFFFFFFFFFFFF/FFFFFFFFFFFFFFFFFFFFFFFF<FFBFFFFFBFFFBB<//	XT:A:U	NM:i:0	X0:i:1	X1:i:0	XM:i:0	XO:i:0	XG:i:0	MD:Z:89
HWI-D00405:137:C6DWLANXX:6:1116:19555:46155	16	14671__len__38937	33907	37	89M	*	0	0	ACTCCATCTGATCTACCCTCTAGACCTTATAGTCTAAATCGCATTTTTTAGGGTAAAGTACTACCAAATTCTACATTGAATGTATGGTC	FFFFFFFFFFFFFFFFFFFFFFFFFFFFFFFFFFFFFFFFFFFFFFFFFFFFFFFFFFFFFFFFFFFFFFFFFFFFFFFFFFFFBBBBB	XT:A:U	NM:i:0	X0:i:1	X1:i:0	XM:i:0	XO:i:0	XG:i:0	MD:Z:89
HWI-D00405:137:C6DWLANXX:6:1205:5129:35571	16	14671__len__38937	37424	37	89M	*	0	0	ATAATCCTTCACGCTGAGGTGTTACAATCCCAGATGCCTAGTTTTACTCTGACGATGCATTTCCACTTTTACCTATAACAAGTATATTT	FFFFFFFFFFFFFFFFFFFFFFFFFFFFFFFFFFFFFFFFFFFFFFFFFFFFFFFFFFFFFFFFFFFFFFFFFFFFFFFFFFFFBBBBB	XT:A:U	NM:i:0	X0:i:1	X1:i:0	XM:i:0	XO:i:0	XG:i:0	MD:Z:89
HWI-D00405:137:C6DWLANXX:6:1211:10748:39207	16	14671__len__38937	33213	37	89M	*	0	0	AACAACTCCGAATATTAAAATAATCATCCAATGATCAGAAAACATATCAGATATATCATCTTAGAACCCAGATTGCGATGCACTATCTT	FFFF<FFFFFFFFFFFFFFFFFFFFFFFFFFFFFFFFFFFBFFFFFFFFFFFFFFFFFFFFFFFBFFBFFFFFFFF<<BFFFFBBBBBB	XT:A:U	NM:i:0	X0:i:1	X1:i:0	XM:i:0	XO:i:0	XG:i:0	MD:Z:89
HWI-D00405:137:C6DWLANXX:6:1311:8473:46002	16	14671__len__38937	34078	37	89M	*	0	0	ATTTTGTTATAGAAACCCTCAGTTAAAATAGTTTCAATTTCTTCAGTTGTGATTTCAACAGGTGCAATTGTTCTATCCTCACTATCAAT	FFFFFFFFFFFFFFBFFFFFFFFFFFFFFFFFFFFFFFFFFFFFFFFFFFFFFFFFFFFFFFFFFFFFFFFFFFFFFFFFFFFFBBBBB	XT:A:U	NM:i:0	X0:i:1	X1:i:0	XM:i:0	XO:i:0	XG:i:0	MD:Z:89
HWI-D00405:137:C6DWLANXX:6:2105:14163:5799	16	14671__len__38937	33736	37	89M	*	0	0	TTTAAAGTAATTTGCAAAACTTACTAATCATATTTCCATATATTGCACCCATGGATGTCAGTAAGTGTGCAATTACCTACTGTTCCCTT	FFFFFFFFFFFFFFFFFFFFFFFFFFFFFFFFFFFFFFFFFFFFFFFFFFFFFFFFFFFFFFFFFFFFFFFFFFFFFFFFFFFFBBBBB	XT:A:U	NM:i:0	X0:i:1	X1:i:0	XM:i:0	XO:i:0	XG:i:0	MD:Z:89
HWI-D00405:137:C6DWLANXX:6:2108:2841:81444	0	14671__len__38937	22515	37	89M	*	0	0	TATAAACCAGATAATTTGATGTAATTGGTATATCAGAGGACAAAGAAATCGAATACTTTACATATTAAGACAAAGACTTAATACTAAAC	BBBBBFFFFFFFFFFFFFFBFFFFFFFFFFFFFFFFFFFFFFFFFFFFFFFFFFFFFFFFFFFFFFFFFFFFFFFFFFFFFFFFFFFFF	XT:A:U	NM:i:0	X0:i:1	X1:i:0	XM:i:0	XO:i:0	XG:i:0	MD:Z:89
HWI-D00405:137:C6DWLANXX:6:2114:20925:3332	0	14671__len__38937	2759	37	89M	*	0	0	TCTTATGTTAAGCATAAAAGTGAAAAAACTTTGCTGTAGGAAGTTGATCTCTTATCTGAGCTAGACCATCCTAATATTATCTCAGTGAT	BBBBBFFFFFFFFF/FFFFFFFFFFFFFFFFFFFFFFFFFFBBFFFFFFFF/BFFFFFFFBBFFFFFFFFFFFFBFFFFFFFFFFFFBF	XT:A:U	NM:i:0	X0:i:1	X1:i:0	XM:i:0	XO:i:0	XG:i:0	MD:Z:89
HWI-D00405:137:C6DWLANXX:6:2207:4052:23790	16	14671__len__38937	36888	37	89M	*	0	0	GTATCCTGTTACCATTGTTACTATGAAAGGATCTCCTTAAATTGTTGTTCTTTTAGATATAATAATTCTTTCAATTTGGGTCCACTTTT	FFFFFFFFFFFFFFFFFFFFFFFFFFFFFFFFFFFFFFFFFFFFFFFFFFFFFFFFFFFFFFFFBFFFFFFFFFFFFFFFFFFFBBBBB	XT:A:U	NM:i:0	X0:i:1	X1:i:0	XM:i:0	XO:i:0	XG:i:0	MD:Z:89
HWI-D00405:137:C6DWLANXX:6:2209:16877:10082	16	14671__len__38937	34686	37	89M	*	0	0	AAATTCAACTCCCATTTTACGACTACATGCATCAGACTTACAATCTGATGCGCTGCATTGACTGAATTATGAGTCTCCTACAACTATTA	FFFFFFFFFFFFFFFFFFFFFFFFFFFFFFFFFFFFFFFFFFFFFFFBFFFFFFFFFFFFFFFFFFFFBFFFFFFFFFFFFFFFBBBBB	XT:A:U	NM:i:0	X0:i:1	X1:i:0	XM:i:0	XO:i:0	XG:i:0	MD:Z:89
HWI-D00405:137:C6DWLANXX:6:2315:12690:82004	16	14671__len__38937	37402	37	89M	*	0	0	TGGAAATCAACTCCATTTACTAATAATCCTTCACGCTGAGGTGTTACAATCCCAGATGCCTAGTTTTACTCTGACGATGCATTTCCACT	FFFFFFFFFFBBBFFFFFFFFBFFF</FF<FFFFFFFFFFFBFFFFFFF/FBFFFFFFFFFFFFFFFBFFFFBF<BFFFFBFFFBBBBB	XT:A:U	NM:i:0	X0:i:1	X1:i:0	XM:i:0	XO:i:0	XG:i:0	MD:Z:89
HWI-D00405:137:C6DWLANXX:6:1101:3042:24827	0	14671__len__38937	17176	37	30M	*	0	0	TCCGCGTCATATCTCAATGGTGAGAATATT	B<</B/<BFBBF<F/F/<<B/<</BB////	XT:A:U	NM:i:0	X0:i:1	X1:i:0	XM:i:0	XO:i:0	XG:i:0	MD:Z:30
HWI-D00405:137:C6DWLANXX:6:1102:12032:4415	0	14671__len__38937	17176	37	30M	*	0	0	TCCGCGTCATATCTCAATGGTGAGAATATT	BBB/<<FFFFBFFFFFFBFFFF<<BFBFFF	XT:A:U	NM:i:0	X0:i:1	X1:i:0	XM:i:0	XO:i:0	XG:i:0	MD:Z:30
HWI-D00405:137:C6DWLANXX:6:1103:8443:12086	0	14671__len__38937	17226	25	30M	*	0	0	ATCGCTGGGTTCGGCTCCCAGGCGCGGACC	BBBBBFFFFFFFFFFFFFFFFFFFFFFFFF	XT:A:U	NM:i:2	X0:i:1	X1:i:0	XM:i:2	XO:i:0	XG:i:0	MD:Z:13A15T0
HWI-D00405:137:C6DWLANXX:6:1103:21147:93180	0	14671__len__38937	17176	37	30M	*	0	0	TCCGCGTCATATCTCAATGGTGAGAATATT	BB/B/<FFFBFFBB/BFFBFFF<FFFF<//	XT:A:U	NM:i:0	X0:i:1	X1:i:0	XM:i:0	XO:i:0	XG:i:0	MD:Z:30
HWI-D00405:137:C6DWLANXX:6:1110:4109:45553	0	14671__len__38937	17176	37	30M	*	0	0	TCCGCGTCATATCTCAATGGTGAGAATATT	BBBBB/BFFFBFBFFFFFBFFF<FFFFFFB	XT:A:U	NM:i:0	X0:i:1	X1:i:0	XM:i:0	XO:i:0	XG:i:0	MD:Z:30
HWI-D00405:137:C6DWLANXX:6:1114:11666:28637	0	14671__len__38937	17176	37	30M	*	0	0	TCCGCGTCATATCTCAATGGTGAGAATATT	BBBBBFFBBFFFFFFFFFFFFFFFFFFFFF	XT:A:U	NM:i:0	X0:i:1	X1:i:0	XM:i:0	XO:i:0	XG:i:0	MD:Z:30
HWI-D00405:137:C6DWLANXX:6:1114:17030:85770	0	14671__len__38937	17176	37	30M	*	0	0	TCCGCGTCATATCTCAATGGTGAGAATATT	/</BB<</</BF//F/FBF/<<///</<<B	XT:A:U	NM:i:0	X0:i:1	X1:i:0	XM:i:0	XO:i:0	XG:i:0	MD:Z:30
HWI-D00405:137:C6DWLANXX:6:1203:20759:3099	16	14671__len__38937	33439	37	30M	*	0	0	TTCTCCTGGGCTAAAGTTTCAGCTTATTTT	FFFFFFFFFFFFFFFFFFFFFFFFFBBBBB	XT:A:U	NM:i:0	X0:i:1	X1:i:0	XM:i:0	XO:i:0	XG:i:0	MD:Z:30
HWI-D00405:137:C6DWLANXX:6:1203:9057:88856	16	14671__len__38937	34527	37	30M	*	0	0	GATGTCCTCACATTACTCAGAATTGCCGAA	FFFFFFFFFFFFFFFFFFFFFFFFFBBBBB	XT:A:U	NM:i:0	X0:i:1	X1:i:0	XM:i:0	XO:i:0	XG:i:0	MD:Z:30
HWI-D00405:137:C6DWLANXX:6:1205:5254:53685	0	14671__len__38937	17176	37	30M	*	0	0	TCCGCGTCATATCTCAATGGTGAGAATATT	BBBBBFFFFFFFFFFFFFFFFFFFFFFFFF	XT:A:U	NM:i:0	X0:i:1	X1:i:0	XM:i:0	XO:i:0	XG:i:0	MD:Z:30
HWI-D00405:137:C6DWLANXX:6:1208:8886:87980	16	14671__len__38937	38376	23	30M	*	0	0	ACTTAGCAGTCCTACCTCGGCTCTCATATC	FFFFFFFFFFFFFFFFFFFFFFFFFBBBBB	XT:A:U	NM:i:0	X0:i:1	X1:i:1	XM:i:0	XO:i:0	XG:i:0	MD:Z:30	XA:Z:6848__len__18101,+533,30M,1;
HWI-D00405:137:C6DWLANXX:6:1213:14418:21930	16	14671__len__38937	36732	23	30M	*	0	0	AGCTACAGTTTGTCCTCGTTTAACAACATA	FFFBFFFFFFFFFFFFFFFFFFFFFBBBBB	XT:A:U	NM:i:0	X0:i:1	X1:i:1	XM:i:0	XO:i:0	XG:i:0	MD:Z:30	XA:Z:6848__len__18101,+2174,30M,1;
HWI-D00405:137:C6DWLANXX:6:1213:15851:80646	0	14671__len__38937	17176	37	30M	*	0	0	TCCGCGTCATATCTCAATGGTGAGAATATT	BBBBBBFFFFFFFBBFFFFFFFFFBFFFFF	XT:A:U	NM:i:0	X0:i:1	X1:i:0	XM:i:0	XO:i:0	XG:i:0	MD:Z:30
HWI-D00405:137:C6DWLANXX:6:1213:9862:101020	0	14671__len__38937	17176	37	30M	*	0	0	TCCGCGTCATATCTCAATGGTGAGAATATT	<BB<BFFFBBFFFFFFBFBFFB</FFF<FB	XT:A:U	NM:i:0	X0:i:1	X1:i:0	XM:i:0	XO:i:0	XG:i:0	MD:Z:30
HWI-D00405:137:C6DWLANXX:6:1215:14617:34360	0	14671__len__38937	17176	37	30M	*	0	0	TCCGCGTCATATCTCAATGGTGAGAATATT	BBBBBFFFFFFFFFFFFFFFFFFFFFFFFF	XT:A:U	NM:i:0	X0:i:1	X1:i:0	XM:i:0	XO:i:0	XG:i:0	MD:Z:30
HWI-D00405:137:C6DWLANXX:6:1304:7770:6668	0	14671__len__38937	17176	37	30M	*	0	0	TCCGCGTCATATCTCAATGGTGAGAATATT	BBBBBFFFFFFFFFFFFFFFFFFBFFFFFF	XT:A:U	NM:i:0	X0:i:1	X1:i:0	XM:i:0	XO:i:0	XG:i:0	MD:Z:30
HWI-D00405:137:C6DWLANXX:6:1304:12182:20708	0	14671__len__38937	17176	37	30M	*	0	0	TCCGCGTCATATCTCAATGGTGAGAATATT	BBBBBFFFFFFFFBFBFFFBFFFFF/FBFB	XT:A:U	NM:i:0	X0:i:1	X1:i:0	XM:i:0	XO:i:0	XG:i:0	MD:Z:30
HWI-D00405:137:C6DWLANXX:6:1309:15264:4622	16	14671__len__38937	37797	37	30M	*	0	0	ATGCGCAGTGTTTCCTTCAAAAACTCCTAA	FFFFFFFFFFFFFFFFFFFFFFFFFBBBB<	XT:A:U	NM:i:0	X0:i:1	X1:i:0	XM:i:0	XO:i:0	XG:i:0	MD:Z:30
HWI-D00405:137:C6DWLANXX:6:1309:2053:39675	0	14671__len__38937	17176	37	30M	*	0	0	TCCGCGTCATATCTCAATGGTGAGAATATT	B<BBBFFBFFFBFFFFB<<BFBFFBFFF<F	XT:A:U	NM:i:0	X0:i:1	X1:i:0	XM:i:0	XO:i:0	XG:i:0	MD:Z:30
HWI-D00405:137:C6DWLANXX:6:1311:13913:7841	0	14671__len__38937	17176	37	30M	*	0	0	TCCGCGTCATATCTCAATGGTGAGAATATT	BB//<<FFFFFFFFFFBF/FFFFFBFFFFF	XT:A:U	NM:i:0	X0:i:1	X1:i:0	XM:i:0	XO:i:0	XG:i:0	MD:Z:30
HWI-D00405:137:C6DWLANXX:6:1312:6680:40198	0	14671__len__38937	17176	37	30M	*	0	0	TCCGCGTCATATCTCAATGGTGAGAATATT	BBBBBFFFFFFFFFFFFFFFFFFFFFFFFF	XT:A:U	NM:i:0	X0:i:1	X1:i:0	XM:i:0	XO:i:0	XG:i:0	MD:Z:30
HWI-D00405:137:C6DWLANXX:6:1312:12721:70773	0	14671__len__38937	17176	37	30M	*	0	0	TCCGCGTCATATCTCAATGGTGAGAATATT	B<BB//<<BFFFFBFFFFFFFFBF<<<FBF	XT:A:U	NM:i:0	X0:i:1	X1:i:0	XM:i:0	XO:i:0	XG:i:0	MD:Z:30
HWI-D00405:137:C6DWLANXX:6:1313:13153:43605	0	14671__len__38937	17176	37	30M	*	0	0	TCCGCGTCATATCTCAATGGTGAGAATATT	B/BB<<FBFF/FFF/FBFB/FFF<B<FBFF	XT:A:U	NM:i:0	X0:i:1	X1:i:0	XM:i:0	XO:i:0	XG:i:0	MD:Z:30
HWI-D00405:137:C6DWLANXX:6:1314:14910:15369	0	14671__len__38937	17176	37	30M	*	0	0	TCCGCGTCATATCTCAATGGTGAGAATATT	BBBBBFFFFFFFFFFFFFFFFFFFFFFFFF	XT:A:U	NM:i:0	X0:i:1	X1:i:0	XM:i:0	XO:i:0	XG:i:0	MD:Z:30
HWI-D00405:137:C6DWLANXX:6:1315:3158:3891	0	14671__len__38937	17176	37	30M	*	0	0	TCCGCGTCATATCTCAATGGTGAGAATATT	/<<B/<FFFFFFFFBFFFFBFFFFBFFFFF	XT:A:U	NM:i:0	X0:i:1	X1:i:0	XM:i:0	XO:i:0	XG:i:0	MD:Z:30
HWI-D00405:137:C6DWLANXX:6:1315:5324:94447	0	14671__len__38937	17176	37	30M	*	0	0	TCCGCGTCATATCTCAATGGTGAGAATATT	BBBBBFFFFFFFFFFFFFFFFFFFFFFFFF	XT:A:U	NM:i:0	X0:i:1	X1:i:0	XM:i:0	XO:i:0	XG:i:0	MD:Z:30
HWI-D00405:137:C6DWLANXX:6:1316:14755:79159	0	14671__len__38937	17176	37	30M	*	0	0	TCCGCGTCATATCTCAATGGTGAGAATATT	BBB/BFFFFFFFFFFFFFFFFFFFFFFFFF	XT:A:U	NM:i:0	X0:i:1	X1:i:0	XM:i:0	XO:i:0	XG:i:0	MD:Z:30
HWI-D00405:137:C6DWLANXX:6:2106:19600:63982	0	14671__len__38937	17176	37	30M	*	0	0	TCCGCGTCATATCTCAATGGTGAGAATATT	BBBBBFFFFFFFFFFFFFFFFFFFFFFFFF	XT:A:U	NM:i:0	X0:i:1	X1:i:0	XM:i:0	XO:i:0	XG:i:0	MD:Z:30
HWI-D00405:137:C6DWLANXX:6:2107:19289:34112	0	14671__len__38937	17176	37	30M	*	0	0	TCCGCGTCATATCTCAATGGTGAGAATATT	BBBB/F/<FBF/F<BFFFF/FFBFBFFFBF	XT:A:U	NM:i:0	X0:i:1	X1:i:0	XM:i:0	XO:i:0	XG:i:0	MD:Z:30
HWI-D00405:137:C6DWLANXX:6:2109:12238:83914	0	14671__len__38937	17176	37	30M	*	0	0	TCCGCGTCATATCTCAATGGTGAGAATATT	B<///<<BB/FFFFFFFFFBFB<FFFFBFF	XT:A:U	NM:i:0	X0:i:1	X1:i:0	XM:i:0	XO:i:0	XG:i:0	MD:Z:30
HWI-D00405:137:C6DWLANXX:6:2110:15217:55715	16	14671__len__38937	33406	23	30M	*	0	0	AATTCAAGTAGTGGAGCTCCTAAATCGTAC	/FFFF/<FFFFBBFFFFFFFFFFFFBBB<B	XT:A:U	NM:i:0	X0:i:1	X1:i:1	XM:i:0	XO:i:0	XG:i:0	MD:Z:30	XA:Z:6848__len__18101,+5416,30M,1;
HWI-D00405:137:C6DWLANXX:6:2110:15690:75388	0	14671__len__38937	17176	37	30M	*	0	0	TCCGCGTCATATCTCAATGGTGAGAATATT	BBBBB<FFFFFFFFFFFFFFFFFFFFFFFF	XT:A:U	NM:i:0	X0:i:1	X1:i:0	XM:i:0	XO:i:0	XG:i:0	MD:Z:30
HWI-D00405:137:C6DWLANXX:6:2111:13712:15376	0	14671__len__38937	17176	37	30M	*	0	0	TCCGCGTCATATCTCAATGGTGAGAATATT	BB<BB/FFFFFFF/BFFFF/B/</<<BFFF	XT:A:U	NM:i:0	X0:i:1	X1:i:0	XM:i:0	XO:i:0	XG:i:0	MD:Z:30
HWI-D00405:137:C6DWLANXX:6:2112:17039:68140	0	14671__len__38937	17176	37	30M	*	0	0	TCCGCGTCATATCTCAATGGTGAGAATATT	BBBBBFFFFFFFFFFFF<FFFFFFFFFFFF	XT:A:U	NM:i:0	X0:i:1	X1:i:0	XM:i:0	XO:i:0	XG:i:0	MD:Z:30
HWI-D00405:137:C6DWLANXX:6:2113:10655:61259	0	14671__len__38937	17176	37	30M	*	0	0	TCCGCGTCATATCTCAATGGTGAGAATATT	BBBBBBBFFFFFFFFFFFFFFFFFFFFBFF	XT:A:U	NM:i:0	X0:i:1	X1:i:0	XM:i:0	XO:i:0	XG:i:0	MD:Z:30
HWI-D00405:137:C6DWLANXX:6:2114:19309:10387	0	14671__len__38937	17176	37	30M	*	0	0	TCCGCGTCATATCTCAATGGTGAGAATATT	BBBBBBFFFFFFFFFFFFFBFFFFFFFFFF	XT:A:U	NM:i:0	X0:i:1	X1:i:0	XM:i:0	XO:i:0	XG:i:0	MD:Z:30
HWI-D00405:137:C6DWLANXX:6:2114:21023:45200	0	14671__len__38937	17176	37	30M	*	0	0	TCCGCGTCATATCTCAATGGTGAGAATATT	<B///<FFFFFFB//BFFFFFF<BF</B<F	XT:A:U	NM:i:0	X0:i:1	X1:i:0	XM:i:0	XO:i:0	XG:i:0	MD:Z:30
HWI-D00405:137:C6DWLANXX:6:2115:8259:59198	0	14671__len__38937	17176	37	30M	*	0	0	TCCGCGTCATATCTCAATGGTGAGAATATT	BBBBBFFFBFFFFFF/<FFFFFFFBFFFFF	XT:A:U	NM:i:0	X0:i:1	X1:i:0	XM:i:0	XO:i:0	XG:i:0	MD:Z:30
HWI-D00405:137:C6DWLANXX:6:2116:12628:17802	0	14671__len__38937	17176	37	30M	*	0	0	TCCGCGTCATATCTCAATGGTGAGAATATT	BBBBBBFFFFFFFBFF/BFFFFFFFFFFFF	XT:A:U	NM:i:0	X0:i:1	X1:i:0	XM:i:0	XO:i:0	XG:i:0	MD:Z:30
HWI-D00405:137:C6DWLANXX:6:2201:15595:81787	0	14671__len__38937	17176	37	30M	*	0	0	TCCGCGTCATATCTCAATGGTGAGAATATT	BBBBBFFFFFFFFFFFFFFFFFFFFFFFFF	XT:A:U	NM:i:0	X0:i:1	X1:i:0	XM:i:0	XO:i:0	XG:i:0	MD:Z:30
HWI-D00405:137:C6DWLANXX:6:2201:14270:89300	0	14671__len__38937	17176	37	30M	*	0	0	TCCGCGTCATATCTCAATGGTGAGAATATT	BBBBBFFFFFFFFFFFFFFFFFFFFFFFFF	XT:A:U	NM:i:0	X0:i:1	X1:i:0	XM:i:0	XO:i:0	XG:i:0	MD:Z:30
HWI-D00405:137:C6DWLANXX:6:2202:20313:8761	0	14671__len__38937	17178	37	30M	*	0	0	CGCGTCATATCTCAATGGTGAGAATATTCC	BBBBBFFBFFFFFFFFFFFFFFFFFFFFFF	XT:A:U	NM:i:0	X0:i:1	X1:i:0	XM:i:0	XO:i:0	XG:i:0	MD:Z:30
HWI-D00405:137:C6DWLANXX:6:2202:11010:89280	0	14671__len__38937	17176	37	30M	*	0	0	TCCGCGTCATATCTCAATGGTGAGAATATT	//<</<<<FBBFBFFF</</FFBFBFBFBF	XT:A:U	NM:i:0	X0:i:1	X1:i:0	XM:i:0	XO:i:0	XG:i:0	MD:Z:30
HWI-D00405:137:C6DWLANXX:6:2205:7628:99781	0	14671__len__38937	17176	37	30M	*	0	0	TCCGCGTCATATCTCAATGGTGAGAATATT	BBBBBFFFFFFFFFFFFFFF<BFFFFFFFF	XT:A:U	NM:i:0	X0:i:1	X1:i:0	XM:i:0	XO:i:0	XG:i:0	MD:Z:30
HWI-D00405:137:C6DWLANXX:6:2209:10833:28709	0	14671__len__38937	17176	37	30M	*	0	0	TCCGCGTCATATCTCAATGGTGAGAATATT	BBBBBFFFFFFFFFFFFFFFFFFFFFFFFF	XT:A:U	NM:i:0	X0:i:1	X1:i:0	XM:i:0	XO:i:0	XG:i:0	MD:Z:30
HWI-D00405:137:C6DWLANXX:6:2209:11171:36493	0	14671__len__38937	17176	37	30M	*	0	0	TCCGCGTCATATCTCAATGGTGAGAATATT	BBBBBFFFFFFFFFFB<FFFFFFFFFFFFF	XT:A:U	NM:i:0	X0:i:1	X1:i:0	XM:i:0	XO:i:0	XG:i:0	MD:Z:30
HWI-D00405:137:C6DWLANXX:6:2209:5083:82858	0	14671__len__38937	17176	37	30M	*	0	0	TCCGCGTCATATCTCAATGGTGAGAATATT	BBBBB/BFFFFFFFFFFFFBFFFFFB/FB/	XT:A:U	NM:i:0	X0:i:1	X1:i:0	XM:i:0	XO:i:0	XG:i:0	MD:Z:30
HWI-D00405:137:C6DWLANXX:6:2211:2147:37164	16	14671__len__38937	36990	37	30M	*	0	0	TTCTTAGGTATCCTAGTCAACTTCTTCATC	FFFFFFFFF<FFFFFFFFBFFFFFFBBBBB	XT:A:U	NM:i:0	X0:i:1	X1:i:0	XM:i:0	XO:i:0	XG:i:0	MD:Z:30
HWI-D00405:137:C6DWLANXX:6:2213:18620:18747	0	14671__len__38937	17176	37	30M	*	0	0	TCCGCGTCATATCTCAATGGTGAGAATATT	BBBBBFFFFFFFFFFFFFFFFFFFFFFFFF	XT:A:U	NM:i:0	X0:i:1	X1:i:0	XM:i:0	XO:i:0	XG:i:0	MD:Z:30
HWI-D00405:137:C6DWLANXX:6:2213:20766:35807	0	14671__len__38937	17176	37	30M	*	0	0	TCCGCGTCATATCTCAATGGTGAGAATATT	B<BB<FFFBF<BF/BFBB/FBBFFFFFF/B	XT:A:U	NM:i:0	X0:i:1	X1:i:0	XM:i:0	XO:i:0	XG:i:0	MD:Z:30
HWI-D00405:137:C6DWLANXX:6:2213:18942:62037	0	14671__len__38937	17176	37	30M	*	0	0	TCCGCGTCATATCTCAATGGTGAGAATATT	BBBBBBFFFFBFFFFFFFFBFBFFFFFFBB	XT:A:U	NM:i:0	X0:i:1	X1:i:0	XM:i:0	XO:i:0	XG:i:0	MD:Z:30
HWI-D00405:137:C6DWLANXX:6:2213:12672:96929	0	14671__len__38937	17176	37	30M	*	0	0	TCCGCGTCATATCTCAATGGTGAGAATATT	BBBBB<<FBBFBBFFFFBFFBF<FFFFF</	XT:A:U	NM:i:0	X0:i:1	X1:i:0	XM:i:0	XO:i:0	XG:i:0	MD:Z:30
HWI-D00405:137:C6DWLANXX:6:2216:8291:92707	0	14671__len__38937	17176	37	30M	*	0	0	TCCGCGTCATATCTCAATGGTGAGAATATT	BBBBBFFF<BFFFF/<<FFFFFFFB/</FF	XT:A:U	NM:i:0	X0:i:1	X1:i:0	XM:i:0	XO:i:0	XG:i:0	MD:Z:30
HWI-D00405:137:C6DWLANXX:6:2301:14197:35154	0	14671__len__38937	17176	37	30M	*	0	0	TCCGCGTCATATCTCAATGGTGAGAATATT	BBBBBFFFFFFFFFFFFFFFFFFFFFFFFF	XT:A:U	NM:i:0	X0:i:1	X1:i:0	XM:i:0	XO:i:0	XG:i:0	MD:Z:30
HWI-D00405:137:C6DWLANXX:6:2303:6402:8418	0	14671__len__38937	17176	37	30M	*	0	0	TCCGCGTCATATCTCAATGGTGAGAATATT	BBBBBFFFFFFFFFFFFFFFFFFFFFFFFF	XT:A:U	NM:i:0	X0:i:1	X1:i:0	XM:i:0	XO:i:0	XG:i:0	MD:Z:30
HWI-D00405:137:C6DWLANXX:6:2303:11486:81929	0	14671__len__38937	17176	37	30M	*	0	0	TCCGCGTCATATCTCAATGGTGAGAATATT	BBBBBFFFFFFFFFFFFFFFFFFFFFFFFF	XT:A:U	NM:i:0	X0:i:1	X1:i:0	XM:i:0	XO:i:0	XG:i:0	MD:Z:30
HWI-D00405:137:C6DWLANXX:6:2304:3513:78102	0	14671__len__38937	17176	37	30M	*	0	0	TCCGCGTCATATCTCAATGGTGAGAATATT	BBBBBFFFFFFFFFFFFFFFFFFFFFFFFF	XT:A:U	NM:i:0	X0:i:1	X1:i:0	XM:i:0	XO:i:0	XG:i:0	MD:Z:30
HWI-D00405:137:C6DWLANXX:6:2304:15330:97077	0	14671__len__38937	17176	37	30M	*	0	0	TCCGCGTCATATCTCAATGGTGAGAATATT	<<BBBFBFFFFFFFFFFFFFFFFFFFFFFF	XT:A:U	NM:i:0	X0:i:1	X1:i:0	XM:i:0	XO:i:0	XG:i:0	MD:Z:30
HWI-D00405:137:C6DWLANXX:6:2306:19917:3005	0	14671__len__38937	17176	37	30M	*	0	0	TCCGCGTCATATCTCAATGGTGAGAATATT	B/B/BFFFFBFBFFBFF<<FFFFFFFBBFF	XT:A:U	NM:i:0	X0:i:1	X1:i:0	XM:i:0	XO:i:0	XG:i:0	MD:Z:30
HWI-D00405:137:C6DWLANXX:6:2307:8150:5800	16	14671__len__38937	38237	37	30M	*	0	0	AGTTAGCTTGTCCCACATTTCTGGTCTCTA	FFFFFFFFBFFFFFFFFFFFFFFFBBBBBB	XT:A:U	NM:i:0	X0:i:1	X1:i:0	XM:i:0	XO:i:0	XG:i:0	MD:Z:30
HWI-D00405:137:C6DWLANXX:6:2307:8955:41756	16	14671__len__38937	36766	37	30M	*	0	0	TTTCTCACATCAAAGAACTCCCAACTTATT	FFFFFFFFFFBFFFFFBFBFFFFFBBBBBB	XT:A:U	NM:i:0	X0:i:1	X1:i:0	XM:i:0	XO:i:0	XG:i:0	MD:Z:30
HWI-D00405:137:C6DWLANXX:6:2308:16388:72302	0	14671__len__38937	17226	37	30M	*	0	0	ATCGCTGGGTTCGACTCCCAGGCGCGGACC	BBB<BFFFFFFFFFFFFFFFFFFFFFFFFF	XT:A:U	NM:i:1	X0:i:1	X1:i:0	XM:i:1	XO:i:0	XG:i:0	MD:Z:29T0
HWI-D00405:137:C6DWLANXX:6:2308:5947:98552	0	14671__len__38937	17176	37	30M	*	0	0	TCCGCGTCATATCTCAATGGTGAGAATATT	BBBBB<<FFFFFBB<FFFBBFF<BBFFFFF	XT:A:U	NM:i:0	X0:i:1	X1:i:0	XM:i:0	XO:i:0	XG:i:0	MD:Z:30
HWI-D00405:137:C6DWLANXX:6:2309:1530:2423	0	14671__len__38937	17176	37	30M	*	0	0	TCCGCGTCATATCTCAATGGTGAGAATATT	BBBBBFFFFFFFFFFFFFFFFFFFFFFFFF	XT:A:U	NM:i:0	X0:i:1	X1:i:0	XM:i:0	XO:i:0	XG:i:0	MD:Z:30
HWI-D00405:137:C6DWLANXX:6:2309:16869:66648	0	14671__len__38937	17176	37	30M	*	0	0	TCCGCGTCATATCTCAATGGTGAGAATATT	BBBBBFFFFFFFFFFFFFFFFFFFFFFFFF	XT:A:U	NM:i:0	X0:i:1	X1:i:0	XM:i:0	XO:i:0	XG:i:0	MD:Z:30
HWI-D00405:137:C6DWLANXX:6:2311:18495:27057	0	14671__len__38937	17176	37	30M	*	0	0	TCCGCGTCATATCTCAATGGTGAGAATATT	/BBB<<<F<B/FF/F/FB<BB</<FBFFFF	XT:A:U	NM:i:0	X0:i:1	X1:i:0	XM:i:0	XO:i:0	XG:i:0	MD:Z:30
HWI-D00405:137:C6DWLANXX:6:2312:4458:31619	0	14671__len__38937	10177	37	30M	*	0	0	TTAAGACTTTAAACCTGAGGATCAGCCAAA	BBBBBFFFFBFFFFFFFFFFFFFFFFFFFF	XT:A:U	NM:i:0	X0:i:1	X1:i:0	XM:i:0	XO:i:0	XG:i:0	MD:Z:30
HWI-D00405:137:C6DWLANXX:6:2315:7042:25344	0	14671__len__38937	17176	37	30M	*	0	0	TCCGCGTCATATCTCAATGGTGAGAATATT	BBBBB<BFFFFBFFFFFF/<<BFFBFFFFF	XT:A:U	NM:i:0	X0:i:1	X1:i:0	XM:i:0	XO:i:0	XG:i:0	MD:Z:30
HWI-D00405:137:C6DWLANXX:6:2316:18742:89769	0	14671__len__38937	17176	37	30M	*	0	0	TCCGCGTCATATCTCAATGGTGAGAATATT	BBB//<FFBF/BBFFFFB//<</<<<FFFB	XT:A:U	NM:i:0	X0:i:1	X1:i:0	XM:i:0	XO:i:0	XG:i:0	MD:Z:30
HWI-D00405:137:C6DWLANXX:6:1101:11647:32092	0	14671__len__38937	17176	37	31M	*	0	0	TCCGCGTCATATCTCAATGGTGAGAATATTC	BBBBBFFFFFFFFFFFFFFFFFFFFFFFFFF	XT:A:U	NM:i:0	X0:i:1	X1:i:0	XM:i:0	XO:i:0	XG:i:0	MD:Z:31
HWI-D00405:137:C6DWLANXX:6:1101:2806:86153	0	14671__len__38937	17176	37	31M	*	0	0	TCCGCGTCATATCTCAATGGTGAGAATATTC	BBBBBFFFFFFFFFFFFFFFFFFFFFFFFFF	XT:A:U	NM:i:0	X0:i:1	X1:i:0	XM:i:0	XO:i:0	XG:i:0	MD:Z:31
HWI-D00405:137:C6DWLANXX:6:1103:18939:7753	0	14671__len__38937	17176	37	31M	*	0	0	TCCGCGTCATATCTCAATGGTGAGAATATTC	BBBBBFFFFFFFFFFFFFFFFFFFFFFFFFF	XT:A:U	NM:i:0	X0:i:1	X1:i:0	XM:i:0	XO:i:0	XG:i:0	MD:Z:31
HWI-D00405:137:C6DWLANXX:6:1103:15434:8861	0	14671__len__38937	17176	37	31M	*	0	0	TCCGCGTCATATCTCAATGGTGAGAATTTTC	/BBBBFFFFFFFFFFFFF<FFFFFFFF<BFF	XT:A:U	NM:i:1	X0:i:1	X1:i:0	XM:i:1	XO:i:0	XG:i:0	MD:Z:27A3
HWI-D00405:137:C6DWLANXX:6:1103:19461:91647	0	14671__len__38937	17176	37	31M	*	0	0	TCCGCGTCATATCTCAATGGTGAGAATATTC	BBBBBFFFFFFFFFFFFFFFFFFFFFFFFFF	XT:A:U	NM:i:0	X0:i:1	X1:i:0	XM:i:0	XO:i:0	XG:i:0	MD:Z:31
HWI-D00405:137:C6DWLANXX:6:1105:16165:4154	0	14671__len__38937	17176	37	31M	*	0	0	TCCGCGTCATATCTCAATGGTGAGAATATTC	<BBBBFF<FFFFF<FFFFFFFFFFFFFFFFF	XT:A:U	NM:i:0	X0:i:1	X1:i:0	XM:i:0	XO:i:0	XG:i:0	MD:Z:31
HWI-D00405:137:C6DWLANXX:6:1105:12055:86874	0	14671__len__38937	17176	37	31M	*	0	0	TCCGCGTCATATCTCAATGGTGAGAATATTC	BBBBBFFFFFFFFFFFFFFFFFFFFFFFFFF	XT:A:U	NM:i:0	X0:i:1	X1:i:0	XM:i:0	XO:i:0	XG:i:0	MD:Z:31
HWI-D00405:137:C6DWLANXX:6:1105:8998:88364	0	14671__len__38937	17225	37	31M	*	0	0	AATCGCTGGGTTCGGCTCCCAGGCGCGGACT	BBBBBFFFFFFFFFFFFFFFFFFFFBFFFFF	XT:A:U	NM:i:1	X0:i:1	X1:i:0	XM:i:1	XO:i:0	XG:i:0	MD:Z:14A16
HWI-D00405:137:C6DWLANXX:6:1108:7775:64890	0	14671__len__38937	17176	37	31M	*	0	0	TCCGCGTCATATCTCAATGGTGAGAATATTC	BBBBBFBFFFFFFFFFFFFFFFFFFFFFFFF	XT:A:U	NM:i:0	X0:i:1	X1:i:0	XM:i:0	XO:i:0	XG:i:0	MD:Z:31
HWI-D00405:137:C6DWLANXX:6:1108:11372:85952	0	14671__len__38937	17176	37	31M	*	0	0	TCCGCGTCATATCTCAATGGTGAGAATATTC	BBBBBFFFFFFFFFFFFFFFFFFFFFFFFFF	XT:A:U	NM:i:0	X0:i:1	X1:i:0	XM:i:0	XO:i:0	XG:i:0	MD:Z:31
HWI-D00405:137:C6DWLANXX:6:1109:9747:48266	0	14671__len__38937	17176	37	31M	*	0	0	TCCGCGTCATATCTCAATGGTGAGAATATTC	BBBBBFFFFFFFFFFFFFFFFFFFFFFFFFF	XT:A:U	NM:i:0	X0:i:1	X1:i:0	XM:i:0	XO:i:0	XG:i:0	MD:Z:31
HWI-D00405:137:C6DWLANXX:6:1111:9890:49727	16	14671__len__38937	18303	37	31M	*	0	0	TTTACTTTTACGTTCTTCACTGCCGTTGGTT	FFBFFFFFFF/F/FFFFFFB/FF</B//<B<	XT:A:U	NM:i:0	X0:i:1	X1:i:0	XM:i:0	XO:i:0	XG:i:0	MD:Z:31
HWI-D00405:137:C6DWLANXX:6:1112:18581:56319	0	14671__len__38937	17176	37	31M	*	0	0	TCCGCGTCATATCTCAATGGTGAGAATATTC	BBBBBBFFFFFFFFFFFFFFFFFFFFFFFFF	XT:A:U	NM:i:0	X0:i:1	X1:i:0	XM:i:0	XO:i:0	XG:i:0	MD:Z:31
HWI-D00405:137:C6DWLANXX:6:1113:7693:7873	0	14671__len__38937	17176	37	31M	*	0	0	TCCGCGTCATATCTCAATGGTGAGAATATTC	BBBBBFFFFFFFFFFFFFFFFFFFFFFFFFF	XT:A:U	NM:i:0	X0:i:1	X1:i:0	XM:i:0	XO:i:0	XG:i:0	MD:Z:31
HWI-D00405:137:C6DWLANXX:6:1113:11367:18574	0	14671__len__38937	17176	37	31M	*	0	0	TCCGCGTCATATCTCAATGGTGAGAATATTC	B/<BBBFFFFFFFFFFFFBFFFFFFFFFFF<	XT:A:U	NM:i:0	X0:i:1	X1:i:0	XM:i:0	XO:i:0	XG:i:0	MD:Z:31
HWI-D00405:137:C6DWLANXX:6:1115:11746:50179	0	14671__len__38937	17176	37	31M	*	0	0	TCCGCGTCATATCTCAATGGTGAGAATATTC	BBBBB<BFFFFFFFFF/FFFBF<BF<BFFFB	XT:A:U	NM:i:0	X0:i:1	X1:i:0	XM:i:0	XO:i:0	XG:i:0	MD:Z:31
HWI-D00405:137:C6DWLANXX:6:1116:8398:44806	0	14671__len__38937	17176	37	31M	*	0	0	TCCGCGTCATATCTCAATGGTGAGAATATTC	B<BBBBF<BFFFFF/<F<//<FFB/<FFFF/	XT:A:U	NM:i:0	X0:i:1	X1:i:0	XM:i:0	XO:i:0	XG:i:0	MD:Z:31
HWI-D00405:137:C6DWLANXX:6:1116:15459:64320	0	14671__len__38937	17176	37	31M	*	0	0	TCCGCGTCATATCTCAATGGTGAGAATATTC	BBBBBFFFFFFFFFFFFFFFFFFFFFFFFFF	XT:A:U	NM:i:0	X0:i:1	X1:i:0	XM:i:0	XO:i:0	XG:i:0	MD:Z:31
HWI-D00405:137:C6DWLANXX:6:1201:3867:60902	0	14671__len__38937	17176	37	31M	*	0	0	TCCGCGTCATATCTCAATGGTGAGAATATTC	<BBBBBFFFFFFFFFFFFFBFFFF<<<<FFF	XT:A:U	NM:i:0	X0:i:1	X1:i:0	XM:i:0	XO:i:0	XG:i:0	MD:Z:31
HWI-D00405:137:C6DWLANXX:6:1202:15587:26705	0	14671__len__38937	17176	37	31M	*	0	0	TCCGCGTCATATCTCAATGGTGAGAATATTC	BB/BBFFFFFFFFFFFFFFFFFFFBBFFFFF	XT:A:U	NM:i:0	X0:i:1	X1:i:0	XM:i:0	XO:i:0	XG:i:0	MD:Z:31
HWI-D00405:137:C6DWLANXX:6:1204:4671:15735	0	14671__len__38937	17176	37	31M	*	0	0	TCCGCGTCATATCTCAATGGTGAGAATATTC	BBBBBFFFFFFFFFFFFFFFFFFFFFFFF<F	XT:A:U	NM:i:0	X0:i:1	X1:i:0	XM:i:0	XO:i:0	XG:i:0	MD:Z:31
HWI-D00405:137:C6DWLANXX:6:1204:16924:21187	0	14671__len__38937	17176	37	31M	*	0	0	TCCGCGTCATATCTCAATGGTGAGAATATTC	BBBBBFFF/<F/FFFFFFFFFFBBBFF<BB/	XT:A:U	NM:i:0	X0:i:1	X1:i:0	XM:i:0	XO:i:0	XG:i:0	MD:Z:31
HWI-D00405:137:C6DWLANXX:6:1205:1411:53469	0	14671__len__38937	17176	37	31M	*	0	0	TCCGCGTCATATCTCAATGGTGAGAATATTC	B/B//<FF///<<BBFFFFFFFBFFFFFFF/	XT:A:U	NM:i:0	X0:i:1	X1:i:0	XM:i:0	XO:i:0	XG:i:0	MD:Z:31
HWI-D00405:137:C6DWLANXX:6:1209:9120:5971	0	14671__len__38937	17176	37	31M	*	0	0	TCCGCGTCATATCTCAATGGTGAGAATATTC	BBB<BBFFFFFFFFFFFFFBFFF<FFFFFFF	XT:A:U	NM:i:0	X0:i:1	X1:i:0	XM:i:0	XO:i:0	XG:i:0	MD:Z:31
HWI-D00405:137:C6DWLANXX:6:1209:14729:78356	0	14671__len__38937	17176	37	31M	*	0	0	TCCGCGTCATATCTCAATGGTGAGAATATTC	BBBB<FBBFFFFFFFFFFBFFFFFFFFFBFB	XT:A:U	NM:i:0	X0:i:1	X1:i:0	XM:i:0	XO:i:0	XG:i:0	MD:Z:31
HWI-D00405:137:C6DWLANXX:6:1210:9965:98082	0	14671__len__38937	17176	37	31M	*	0	0	TCCGCGTCATATCTCAATGGTGAGAATATTC	BBBBBFFFFFFFFFFFFFFFFFFFFFFFFFF	XT:A:U	NM:i:0	X0:i:1	X1:i:0	XM:i:0	XO:i:0	XG:i:0	MD:Z:31
HWI-D00405:137:C6DWLANXX:6:1213:10590:77147	0	14671__len__38937	17176	37	31M	*	0	0	TCCGCGTCATATCTCAATGGTGAGAATATTC	B<BBB<FFBFFFFFBF<F/FF<F</FFFB<B	XT:A:U	NM:i:0	X0:i:1	X1:i:0	XM:i:0	XO:i:0	XG:i:0	MD:Z:31
HWI-D00405:137:C6DWLANXX:6:1214:18895:53723	0	14671__len__38937	19285	37	31M	*	0	0	AACTGGGCTTAAGTATATGACATCTCTAATC	B/BB/<FF/BFFFFFFFFF//FFFFFF<B/<	XT:A:U	NM:i:0	X0:i:1	X1:i:0	XM:i:0	XO:i:0	XG:i:0	MD:Z:31
HWI-D00405:137:C6DWLANXX:6:1216:11306:26226	0	14671__len__38937	17176	37	31M	*	0	0	TCCGCGTCATATCTCAATGGTGAGAATATTC	BBB/BBFFFBBFFF/FB</FF<FB/FF/<BB	XT:A:U	NM:i:0	X0:i:1	X1:i:0	XM:i:0	XO:i:0	XG:i:0	MD:Z:31
HWI-D00405:137:C6DWLANXX:6:1302:8028:84029	0	14671__len__38937	17176	37	31M	*	0	0	TCCGCGTCATATCTCGATGGTGAGAATATTC	BBBBBFFFFFFFFFFFFFFFFFFFFFFFFFF	XT:A:U	NM:i:1	X0:i:1	X1:i:0	XM:i:1	XO:i:0	XG:i:0	MD:Z:15A15
HWI-D00405:137:C6DWLANXX:6:1303:6660:31336	0	14671__len__38937	17176	37	31M	*	0	0	TCCGCGTCATATCTCAATGGTGAGAATATTC	BBBBBFFFBFFFF<FFBFFFFFFFFBFFFFF	XT:A:U	NM:i:0	X0:i:1	X1:i:0	XM:i:0	XO:i:0	XG:i:0	MD:Z:31
HWI-D00405:137:C6DWLANXX:6:1303:15989:46943	0	14671__len__38937	17176	37	31M	*	0	0	TCCGCGTCATATCTCAATGGTGAGAATATTC	BBBBBFFFFFFFFFFFFFFFFFFFFFFFFFF	XT:A:U	NM:i:0	X0:i:1	X1:i:0	XM:i:0	XO:i:0	XG:i:0	MD:Z:31
HWI-D00405:137:C6DWLANXX:6:1304:8809:18433	0	14671__len__38937	17176	37	31M	*	0	0	TCCGCGTCATATCTCAATGGTGAGAATATTC	BBBBBFFFFFFFFFFFFFFFFFFFF/FFFFF	XT:A:U	NM:i:0	X0:i:1	X1:i:0	XM:i:0	XO:i:0	XG:i:0	MD:Z:31
HWI-D00405:137:C6DWLANXX:6:1305:10664:35569	0	14671__len__38937	17176	37	31M	*	0	0	TCCGCGTCATATCTCAATGGTGAGAATATTC	BBBBBFFFFFFFBFFFFFFFFFFBFFFFFFF	XT:A:U	NM:i:0	X0:i:1	X1:i:0	XM:i:0	XO:i:0	XG:i:0	MD:Z:31
HWI-D00405:137:C6DWLANXX:6:1305:6930:50806	0	14671__len__38937	17176	37	31M	*	0	0	TCCGCGTCATATCTCAATGGTGAGAATATTC	BBBBBFFFFFFFFFFFFFFFFFFFFFFFFFF	XT:A:U	NM:i:0	X0:i:1	X1:i:0	XM:i:0	XO:i:0	XG:i:0	MD:Z:31
HWI-D00405:137:C6DWLANXX:6:1306:18587:7670	0	14671__len__38937	17176	37	31M	*	0	0	TCCGCGTCATATCTCAATGGTGAGAATATTC	BBBBBFFFFFFFFFFFFFFFFFFFFFFFFFF	XT:A:U	NM:i:0	X0:i:1	X1:i:0	XM:i:0	XO:i:0	XG:i:0	MD:Z:31
HWI-D00405:137:C6DWLANXX:6:1308:6419:16830	0	14671__len__38937	17176	37	31M	*	0	0	TCCGCGTCATATCTCAATGGTGAGAATATTC	BBBBBFFFFFFFFFFFFFFFFFFFFFFFFFF	XT:A:U	NM:i:0	X0:i:1	X1:i:0	XM:i:0	XO:i:0	XG:i:0	MD:Z:31
HWI-D00405:137:C6DWLANXX:6:1308:12543:94436	0	14671__len__38937	17176	37	31M	*	0	0	TCCGCGTCATATCTCAATGGTGAGAATATTC	BBB<BFBFFFBFBBFFFFFFFBFFFFFFF/B	XT:A:U	NM:i:0	X0:i:1	X1:i:0	XM:i:0	XO:i:0	XG:i:0	MD:Z:31
HWI-D00405:137:C6DWLANXX:6:1310:1744:39010	0	14671__len__38937	17176	37	31M	*	0	0	TCCGCGTCATATCTCAATGGTGAGAATATTC	BBBBBFFFFFFFFFFFFFFFFFFFFFFFFFF	XT:A:U	NM:i:0	X0:i:1	X1:i:0	XM:i:0	XO:i:0	XG:i:0	MD:Z:31
HWI-D00405:137:C6DWLANXX:6:1311:20873:90721	16	14671__len__38937	12116	37	31M	*	0	0	TATGACTAAAGGATCAGGCAATATCAGCATT	FFFFFFFFFFFFFF<<FFFFFFFBFFBBBBB	XT:A:U	NM:i:1	X0:i:1	X1:i:0	XM:i:1	XO:i:0	XG:i:0	MD:Z:10A20
HWI-D00405:137:C6DWLANXX:6:1312:3293:43882	0	14671__len__38937	17176	37	31M	*	0	0	TCCGCGTCATATCTCAATGGTGAGAATATTC	BB<<B<<B/BFFFFF/FFF<FF//B<<BBFF	XT:A:U	NM:i:0	X0:i:1	X1:i:0	XM:i:0	XO:i:0	XG:i:0	MD:Z:31
HWI-D00405:137:C6DWLANXX:6:1313:20178:54644	0	14671__len__38937	17176	37	31M	*	0	0	TCCGCGTCATATCTCAATGGTGAGAATATTC	BBBBBFFFFFFFFFFFFFFFFFFFFFFFFFF	XT:A:U	NM:i:0	X0:i:1	X1:i:0	XM:i:0	XO:i:0	XG:i:0	MD:Z:31
HWI-D00405:137:C6DWLANXX:6:1314:15295:7683	16	14671__len__38937	33138	37	31M	*	0	0	AACTATAGTAAAAGATTTCTATCCAGAATGC	FFFFFFFFFFFFFFFFFFFFFFFFFFBBBBB	XT:A:U	NM:i:0	X0:i:1	X1:i:0	XM:i:0	XO:i:0	XG:i:0	MD:Z:31
HWI-D00405:137:C6DWLANXX:6:1314:5552:96326	0	14671__len__38937	17176	37	31M	*	0	0	TCCGCGTCATATCTCAATGGTGAGAATATTC	BBB<BFFFFFFFFFFFFFFFFFFFFFFFFFF	XT:A:U	NM:i:0	X0:i:1	X1:i:0	XM:i:0	XO:i:0	XG:i:0	MD:Z:31
HWI-D00405:137:C6DWLANXX:6:1315:3432:69937	0	14671__len__38937	17176	37	31M	*	0	0	TCCGCGTCATATCTCAATGGTGAGAATATTC	BBBBBF<FFFFFFFFFFFFFFB/BFBFFFFF	XT:A:U	NM:i:0	X0:i:1	X1:i:0	XM:i:0	XO:i:0	XG:i:0	MD:Z:31
HWI-D00405:137:C6DWLANXX:6:1315:2840:92033	0	14671__len__38937	17176	37	31M	*	0	0	TCCGCGTCATATCTCAATGGTGAGAATATTC	BBBBBFFFFFFFFFFFFFFFFF<FFFFFFFF	XT:A:U	NM:i:0	X0:i:1	X1:i:0	XM:i:0	XO:i:0	XG:i:0	MD:Z:31
HWI-D00405:137:C6DWLANXX:6:1316:13234:13586	0	14671__len__38937	17176	37	31M	*	0	0	TCCGCGTCATATCTCAATGGTGAGAATATTC	BBBBBFFFFFFFFFFFFFFFFFFFFFFFFFF	XT:A:U	NM:i:0	X0:i:1	X1:i:0	XM:i:0	XO:i:0	XG:i:0	MD:Z:31
HWI-D00405:137:C6DWLANXX:6:1316:12463:20220	0	14671__len__38937	17176	37	31M	*	0	0	TCCGCGTCATATCTCAATGGTGAGAATATTC	BB/<<FFBFF/BFFFFFFF<F/FBFFBFFFF	XT:A:U	NM:i:0	X0:i:1	X1:i:0	XM:i:0	XO:i:0	XG:i:0	MD:Z:31
HWI-D00405:137:C6DWLANXX:6:1316:20063:52982	0	14671__len__38937	17176	37	31M	*	0	0	TCCGCGTCATATCTCAATGGTGAGAATATTC	BBBBBFFFFFFFFFFFFFFFFFBFFFFFFFF	XT:A:U	NM:i:0	X0:i:1	X1:i:0	XM:i:0	XO:i:0	XG:i:0	MD:Z:31
HWI-D00405:137:C6DWLANXX:6:2101:13628:8779	0	14671__len__38937	17176	37	31M	*	0	0	TCCGCGTCATATCTCAATGGTGAGAATATTC	BBBBBFFFFFFFFFFFFFFFFFFFFFFFFFF	XT:A:U	NM:i:0	X0:i:1	X1:i:0	XM:i:0	XO:i:0	XG:i:0	MD:Z:31
HWI-D00405:137:C6DWLANXX:6:2103:16928:6107	0	14671__len__38937	17176	37	31M	*	0	0	TCCGCGTCATATCTCAATGGTGAGAATATTC	BBBBBFFFFFFFFFFFFFFFFFFFBFFFFFF	XT:A:U	NM:i:0	X0:i:1	X1:i:0	XM:i:0	XO:i:0	XG:i:0	MD:Z:31
HWI-D00405:137:C6DWLANXX:6:2105:17441:14379	0	14671__len__38937	17176	37	31M	*	0	0	TCCGCGTCATATCTCAATGGTAAGAATATTC	BBBBBFFFFFFBFFFFFFFFFFFFFFFFFFF	XT:A:U	NM:i:1	X0:i:1	X1:i:0	XM:i:1	XO:i:0	XG:i:0	MD:Z:21G9
HWI-D00405:137:C6DWLANXX:6:2106:18291:32638	0	14671__len__38937	17176	37	31M	*	0	0	TCCGCGTCATATCTCAATGGTGAGAATATTC	B//B//</<<FF/<FBBF/BFFFFFFFFFFF	XT:A:U	NM:i:0	X0:i:1	X1:i:0	XM:i:0	XO:i:0	XG:i:0	MD:Z:31
HWI-D00405:137:C6DWLANXX:6:2106:10786:37785	0	14671__len__38937	17176	37	31M	*	0	0	TCCGCGTCATATCTCAATGGTGAGAATATTC	BBBBBFFFFFFFFFFFFFFFFFFFFFFFFFF	XT:A:U	NM:i:0	X0:i:1	X1:i:0	XM:i:0	XO:i:0	XG:i:0	MD:Z:31
HWI-D00405:137:C6DWLANXX:6:2106:20323:41722	0	14671__len__38937	17176	37	31M	*	0	0	TCCGCGTCATATCTCAATGGTGAGAATATTC	BBBBBFFFFFFFFFFFFFFFFFFFFFFFFFF	XT:A:U	NM:i:0	X0:i:1	X1:i:0	XM:i:0	XO:i:0	XG:i:0	MD:Z:31
HWI-D00405:137:C6DWLANXX:6:2107:8796:14626	0	14671__len__38937	17176	37	31M	*	0	0	TCCGCGTCATATCTCAATGGTGAGAATATTC	BBBBB<FFFFFFFFFFFBFFFFFFFBBFFFF	XT:A:U	NM:i:0	X0:i:1	X1:i:0	XM:i:0	XO:i:0	XG:i:0	MD:Z:31
HWI-D00405:137:C6DWLANXX:6:2108:11695:27684	0	14671__len__38937	17176	37	31M	*	0	0	TCCGCGTCATATCTCAATGGTGAGAATATTC	BBBBB<BFFFFFFFFFFFFFFFFFFBFFFFF	XT:A:U	NM:i:0	X0:i:1	X1:i:0	XM:i:0	XO:i:0	XG:i:0	MD:Z:31
HWI-D00405:137:C6DWLANXX:6:2108:14545:91966	0	14671__len__38937	17176	37	31M	*	0	0	TCCGCGTCATATCTCAATGGTGAGAATATTC	<BBB/F/FFBFBFFFFFFBFFFFFBFFFFFF	XT:A:U	NM:i:0	X0:i:1	X1:i:0	XM:i:0	XO:i:0	XG:i:0	MD:Z:31
HWI-D00405:137:C6DWLANXX:6:2109:15905:71548	16	14671__len__38937	37322	37	31M	*	0	0	TTCTTAGCCCTGTATCTCGCATATTGTCATC	FFFFFFFFFFFFFFFFFFFFFFFFFFBBB<B	XT:A:U	NM:i:0	X0:i:1	X1:i:0	XM:i:0	XO:i:0	XG:i:0	MD:Z:31
HWI-D00405:137:C6DWLANXX:6:2110:15108:100710	0	14671__len__38937	17176	37	31M	*	0	0	TCCGCGTCATATCTCAATGGTGAGAATATTC	<B</B<FFFF/FBFF//</FBF</<F/<FF/	XT:A:U	NM:i:0	X0:i:1	X1:i:0	XM:i:0	XO:i:0	XG:i:0	MD:Z:31
HWI-D00405:137:C6DWLANXX:6:2111:19529:57177	0	14671__len__38937	17176	37	31M	*	0	0	TCCGCGTCATATCTCAATGGTGAGAATATTC	BBBBBBFFFFFFFFFFFBFFFFFFFFFFFFF	XT:A:U	NM:i:0	X0:i:1	X1:i:0	XM:i:0	XO:i:0	XG:i:0	MD:Z:31
HWI-D00405:137:C6DWLANXX:6:2113:16227:88366	0	14671__len__38937	17176	37	31M	*	0	0	TCCGCGTCATATCTCAATGGTGAGAATATTC	BBBBBFFFFFFFFFFFFFFFFFFFFFFFFFF	XT:A:U	NM:i:0	X0:i:1	X1:i:0	XM:i:0	XO:i:0	XG:i:0	MD:Z:31
HWI-D00405:137:C6DWLANXX:6:2116:10217:39981	16	14671__len__38937	38756	37	31M	*	0	0	TTTAGTAGGGATTTTCCTCAGTTCCTGCAAT	B/<BFFFFB<FBFFFFFFF<FFFFF<BBBBB	XT:A:U	NM:i:0	X0:i:1	X1:i:0	XM:i:0	XO:i:0	XG:i:0	MD:Z:31
HWI-D00405:137:C6DWLANXX:6:2201:3403:10917	0	14671__len__38937	17176	37	31M	*	0	0	TCCGCGTCATATCTCAATGGTGAGAATATTC	BBBBB<BFFFFFFFFFFBFFFFFFBBFFFFF	XT:A:U	NM:i:0	X0:i:1	X1:i:0	XM:i:0	XO:i:0	XG:i:0	MD:Z:31
[truncated: 1,293 more rows]
