# Supplementary material for: Genetic Codes with No Dedicated Stop Codon: Context-Dependent Translation Termination
Source: Cell. 2016 Jul 28;166(3):691–702. doi: 10.1016/j.cell.2016.06.020 (PMC4967479; doi:10.1016/j.cell.2016.06.020)
Supplement: Data S1. Supporting Data, Related to the Experimental Procedures — (A) genetic_code_predictions_ciliates.tar.gz: Genetic code predictions for 27 MMETSP ciliates and the peritrichous ciliates Carchesium polypinum and Campanella umbellaria. For the sequence logos the codons underlying positions 1-64 are (in order): TTT, TTC, TTA, TTG, TCT, TCC, TCA, TCG, TAT, TAC, TAA, TAG, TGT, TGC, TGA, TGG, CTT, CTC, CTA, CTG, CCT, CCC, CCA, CCG, CAT, CAC, CAA, CAG, CGT, CGC, CGA, CGG, ATT, ATC, ATA, ATG, ACT, ACC, ACA, ACG, AAT, AAC, AAA, AAG, AGT, AGC, AGA, AGG, GTT, GTC, GTA, GTG, GCT, GCC, GCA, GCG, GAT, GAC, GAA, GAG, GGT, GGC, GGA, GGG. (B) Genetic_code_predictions_MMETSP_nonciliates.tar.gz: Genetic code predictions for 636 MMETSP non-ciliate eukaryotes. Sequence logo codons as previous. (C) ciliate_codon_usage.txt. Ciliate codon usage. (D) peptides_confirming_W-UGA.txt: Peptide sequences from mass spectrometry confirming incorporation of tryptophan into C. magnum proteins. (E) mass-spec_run.xls: Summary of EasyProt analysis of mass spectrometry data. (F) P_tricornutum.genetic_code_prediction.pdf: Genetic code prediction and codon usage for P. tricornutum. (G) minia_asm_k.85.tRNAscan-SE-cove10.txt: tRNAscan-SE tRNA predictions for main C. magnum genome assembly. (H) tRNA_UCA_raw_reads_aragorn.txt: ARAGORN tRNA predictions wth UCA anticodons in raw genomic DNA sequence data. (I) 14671__len__38937_tRNA_UCA.sam.gz: MMETSP RNA-seq reads mapped to contig 14671__len__38937. (J) 14671__len__38937_tRNA_UCA.gff: tRNA and surrounding CDS annotation for 14671__len__38937. (K) 14671__len__38937.30-89nt.sam.gz: sRNA-seq data (30-89 nt) mapping to contig 14671__len__38937. (L) 1397__len__25408.sam.gz: MMETSP RNA-seq reads mapped to contig 1397__len__25408. (M) 1397__len__25408.gff: tRNA annotation for contig 1397__len_25408. (N) 1397__len__25408.30-89nt.sam.gz: sRNA-seq data (30-89 nt) mapping to contig 1397__len__25408. (O) 77_Sanger_seqs_to_tRNA-Trp_27450__len__809.sam.gz: Sanger sequences for clones of RT-PCR targeting tRNA-Trp(CCA). See ‘Q’ for associ [file mmc2.zip › supp_data/14671__len__38937_V1.gff]

##gff-version 3
##source-version geneious 7.1.4
##Type DNA 14671__len__38937
##DNA 14671__len__38937
##CATCCGAGAAGTACAATGAAAGGATGCCGGGAACTAAACT
##TCCCAAAGAACCTGAAGAAAGCGTCTAGTAGAGCCATATT
##ATTTATCAACAAAATAAGCCTGAAATTATAAAAGGTTTCA
##TACTGAAAAAAAATACTTAATAAAGACTTCTATTATATAA
##AATAACTATGGAATAAAAAGAATATTGCTAGCTAATGATT
##GCGGTAGAAAAAGGGGATATTATGCGAGTTAGACAGTTTT
##TATACCAGCTAAATTACACAAATATTGTAAATTGTAATTA
##GTAAGGATATTCAGCCTTGAGTCTAGCTGTTAAATAAGGA
##AACTTTTAAATCTGTGCAATTTTAATTAACAATAATGCTG
##AAATAAATTGTTCTAATAATGCAGGGTAATCGCCTCTTTT
##TATTGCCTGCTGGTATAATTAGTTAAGAATAGCAAAATTC
##CTTATAAAGAATGGAGCTGATATTAATCAAACTGATATAC
##ATGGATGGACTCCCTTATTTGCAGCTGTTTATATGAGAAA
##TACTTAGATAATTAGACTTCTAATCTAAAAATAAGCAAAC
##ATTTAAATATTAGACAGGGTAAATCATAAACAGTAAGGAA
##AATCGGCTATATAAAAGTCTCAAGATGAGTGAATTACTAG
##CTTGCTTTAAAACGCTTAATAGAACTGTTCGAACTACGCA
##ATAGTTAATAGTAAAGAAATGTAATTAATCGAAGAGTATA
##TATAAGGTGAATTTCTAGCATAAGGAGACAATTTAATTAA
##AAGCATATTTTAGAAAGTAAGAATACAAACCAAAGTATTT
##CTGTAGTAATATCAAATTTCACTATTAGAGACAGCTGTTA
##ACAAATTAATAGATAATGGAATAATGATATAACCAATTTA
##GCCTAAATAAATTAAAAGACTTCGAAGCAATTATAATATT
##CGATACAAAATGTAAAAGTTTAGAGCTTGCTTATTGTAGA
##ATAATTCTATTAATTAGAATTTAGAAGATATTATGCATAT
##GCGGTTAAAATAAGTTAATACATTGGTGAATAAGCTAATA
##AAGGATTATTCCAGGCATCTAATATAGCAAAACATAGAGT
##CAATTAATACATATATAAAATCCCAGTTATTTAATACAGA
##ATAAATTGACTATATTAGTATATATAACTTATTAAAAGGT
##ATTCAAAATACACAAAAATATAAAAATTATTCAACCTGTT
##CTATAAATTCTTCCAAACTCTTTATATCTAGGTCACACTT
##TTGTTTTAATATTCTTCTTTTTGATTCCGGTACAAAAATT
##CCTATATCTTCTACTATAGAATAATTCTATTTGATATACT
##AAATAAATAATTCAGGATTTTGGTATTAAGTGATGAATAA
##TATATCATCCACTAAATAAAAATTACTTTATTCTATTTCA
##ATAACTAGTTTCTATATACTTAACGGTAATTATTGTACTA
##GATCTAGGTACTTACTATATTACTCTGCAACTTAATGAGC
##TAAGTTATGATGGTTTTAATTGTACTCATTATTTCTAGAC
##TTTTCAGGAATATAATCGAGCATTTATATAGAGTTCTTAT
##TTTCCTTATTAAGTACTAATAATTCAAATATTTAACTACA
##TAATTCAAAAGCACATTCATAATCAATGTAAGATATTTCC
##ATTTTAACTATTAAAAAACTCATATAAAGATGTAGACTTG
##TAAGTTGGCTGGATTCCTGTTCTCTCAATATCTCTCTCTT
##CTTGGACTCCGGATGTTACAAATAAAGAATCGATTTATAG
##GTCTTATGCTTATTTTATATCATACTCTAATCTATCTCCA
##ACTACTAAAATTTTAGAATCTTCTAACTAATTTTCACTTA
##TGATAGTTTGCAAGCTAAAAATGTTAGGTTTTCCCAAATT
##AAGTACTTATTACCCATAAGCTGTCTCTAAAAACACAGCA
##AAGGATCCTGTAGCTGGATAATGATGTTTGTTTGTGTTAA
##TATGCAAGTCTCTATTGGCTGAAACAATCACTGCTCCCTT
##TTACATGCATATTTATGCATACAGCAACTTTTAGTAGTTT
##ACTTAAAAATCCATTCCAATTACAATTCCTTAAATTTCCT
##CATCTACTTATAAAATCTAAAATTATGATTATGGGATCGG
##GAACTCTAATTAATTAACATCTATAATTGCAAACCCTGAC
##TCCTCTATCTCATTATTGAACTCTTACCCCCCAAAGCAAA
##GTAATTTCCTTATATCAGGATAGTTCTTTTTAAAGTATTT
##CCCAATATAACTACTTGGACAGTAAACATTCTCGAGTTAA
##GCAGGATATCCTAATTATGTAAGTTTTTCTAGAATCCCTC
##TTCTTGACTTTGTAGAAACATTAGTTAAATAAAAAACTTA
##AATTCCCTTATCAATTAAACCTTAAACAGTCTCAGGCCCA
##CCTGAAATTACTTCCATTCCATTTCAAAGAACTCCATCAC
##AATCTAGAACTACTGCTTAATATTCCATTATATTTAGCCA
##ATAATTATAATAAAATGGGCTGTTGTTAAAGTGACTTTAA
##ATAATGCAATTAGGAATCTAACGTGAAAGATTAAGCTGAT
##ACATCCTAGAATGAAAGACCATTGAATTAATCAAACCCTT
##TTAGATTCAATAGAAAGCATTTTGTTTGTATTAGCACAGG
##TAAATTAAGAGATAATTATGAAATTTGTGAATAATTAGGT
##TCAGGTGCTTTTGGATCAGTAAGAAAAGGTCTCCATAAAA
##ACACTGGGATTTAACGTGCAATTAAATCTATATTAAAATC
##TTATGTTAAGCATAAAAGTGAAAAAACTTTGCTGTAGGAA
##GTTGATCTCTTATCTGAGCTAGACCATCCTAATATTATCT
##CAGTGATCAAAGTCTTCTAAGACTTCAGATACTTTCATAT
##AGTAACTGAACTTTGCACGGGAGGTGAACTATTTGACCGT
##GTAGTAAAATAGAAGTATTTGAGTGAGAATTAAGCTGCTA
##AATATATGTATTAAATTCTATCAGCTGTTTAATGTTGCCA
##TTCAAATCGAATAGTTCATAGAGATTTAAAGCCTGATAAC
##ATATTGTTCTAAAATGAGTACTAAAATTCCCAGCTGAAAA
##TAATAGACTTTGGTGTATCGGCCGTAATACAAGAAGATGA
##TCTTGTGGGCAAATATGGTACACCATACTATATGGCTCCT
##GAAGTAATCTAAGGAACTCATGATGAAAAATGCGATGTTT
##GGAGCTGTGGAGTAATTTTATATGTTCTACTATGTGGTTA
##TCCTCCTTTCAACGCAAAAGAAGACGCAGAAATCATTAAT
##AGAATTTTACACTAAAAATTGAAGTTTAAAGAATCAGATT
##GAAGCTAAATCTCAGAAGAAGCCTAAGATTTGATATCAAA
##AATGCTTAAAAAGGACCCTAAAATGAGAATTTCAGCAGGA
##GAAGCGTTTTAGCATGAATGGATCTAATCCAGAGCAAATG
##ATACAATACCTGATAAACCTCTCATGGGAACCTTGTGTAA
##AAGTATTTATGAATTTAGAGCATATACGAAATTTAGACAT
##GCTGCCCTTTCATACATTGCTACTTAATTAACATCAGAAA
##AGGAAATAGAGTATTTAACTGAGATTTTTAGACAATTAGA
##TGCAAATGGAGATGGGAAATTATCACCAGATGAACTAAGA
##GTAGGAATTAACAGTTTCTGTATGGGAAGTTAAAGTGAAT
##TAGACAGAATATTTGAAGAATGTGATGCTGATGGTAATGG
##GTTCATTGATTATTCAGAGTTTATAACTGCTGCTATAAAC
##TGGAATTAAGCTTTATCAAGAAGGAAACTGCAGGCTGCTT
##TCAGAGATATGGACATTGATGGAAACGGGGTTATTGATTT
##TGAGGAGTTAAAGTAACTTTTAGGGGGATAAAATTATGAT
##GATGAGTTTATACAAGAATTGATGGATGAAATTGATATTA
##ATGGAGATGGGAATATAGATATGTAAGAGTTCTGCAAGGC
##AATATATAAGGTAAATAGTCAGTTAAGCAATGATGTTAGA
##AGATTAAGCAGTATTATACAAGGACAAATTTAGTTTGCTT
##ATAAAATAGATTAAAACTTTTCATTACTAACGTTCTATTT
##ATACATTATAAGTACATAATTATTATTTAAATATGAGTAA
##AGCTGAACAACCCTTACTTAGCACTTAGTTTAGTGATGAA
##AATTTGGCAGATAAATAAGATTAAAGTAATTAATTAGGAA
##ACTTAGATGATAACCCAAAATAAGGAAAGTACAAATACTA
##TTTTGTATGGAAACGGGCAATTTTTAGTATAAAAATTCGT
##AAAGCAATTAGAAATTTAAACGAGGAATTACTGGTATATG
##GATTCGAAAATGACCTGGACAATCTTGAGGAGGATCAAAT
##AGAGGGAGAAAACAACCCTTTATTAGTAGATGAAGAAAAT
##GAAGTTATATTCACTCCTTAATGATATCAAATAAGATATA
##ACAGCAGTTTTAAATTACTGTGAAATGTTATAATAACTTT
##ACTATTATTTTACACAGCTACCATAATGCCCTACAGATTA
##GCCTTTACTGAGCCTGTATATTTCAATGCATGAACTATTC
##TAGAGCTAATGATTGACAGTCTCTTCTTCTTAGATATTAC
##AATAAACTTCCTAAGCACCTATACTAACGATGAAGGTGAT
##GAAGTATTAAACCCTAGAAAGATAGCGATAGGATATCTAT
##CAGGATGGTTTATCTTAGATTTAATAGCTTGTATTCCATT
##TAGTCTAATAGAACAATCCCTCGGGGAAGGAGATCAGTCT
##TCTTCAAGCAGCCGTTATAACACGTTAGTAAGACTAATAC
##GATTACCAAGACTTTACAAACTTTTAAGAATAGCTAGAAT
##GGCTAAAATCTTCAAGTATTATAAGGAGTGTAATTTACTT
##GAAAAAGTGTAAGATAATTTGAAGATAAATGTGCATTTTT
##TCAAAATGCTCAAATTTGCAATTACAGTAGGAGTCTGTGT
##GCATATTGTGGCCTGTATTTGGTTTTTTGTAGCAAAATTA
##GAGGGATTTGTGCCTGATTCATGGGTTGTAAAAGGAGGAT
##ACATAGATGAAGATGAAAGCAGATAGTACTTGGCAGCTAT
##GTACTGAGCCTTTACAACTGTAACAACTGTAGGTTATGGT
##GATATTTTAGCTACAACAGACCTAGAAATGATGATGGCTA
##TTATATGAATGATTCTAGGAGTTGGATTCTATTCCTTTAC
##AATTGGGTCATTAAGTTCCATGCTAGGTGTAATTGATTCT
##AGAGATACAATCTTAAAATCAAAATTAGCAGCTGTGTAAG
##AATTTGCGGATTAAACTGGAATTTCGACATAGTGCAGGAA
##CAGAATAAGAGATGCCATTAAATACAATACTATAAAACTA
##GGAACAGTATGGACGGATAAGCATTCTTTGTTTAATGATT
##TATCTAAAGCTCTTAGATATGATGTGGCGTGTTCTATGTA
##TGATGGAATTGCACAGGAATTAGCGTTTTTTAATGGAAGG
##GATAATGCATTTCTAGTTGCCACTATGCCTCTTTTAAGAC
##CTCTAAAACTTGGGGATTCTGAGTACTTGTATAAGGAAGA
##TGATCATGCAGATGAGGTCTATTTTATTACTTAAGGAAGA
##ATAGATCTTGTTATTGAAGTAGGAAACACTCCTTTCAAGT
##CGTTTTATAAGGGCTCTTATGTAGGAGAGATTGAGATTGT
##TGTGGAATGCACAAGATTAGACACAATTTAGATCATTGGA
##CATTCTGAGTTTCTGATACTATCGAAAAATAACTTCTTAA
##TGATTCTAGACGAGTTTCCTAATGATGCAAAGGATGTTAG
##GAAAATTGCTATTAAAAGAATGGAAAAAATTAAGGAAAGT
##AAAGAGGAAGCAATTGAATAGATTAAATAAAAGCCTAATT
##TTTAAGAGATTAAGCAGATGTAATGAGGCTAAGACTTATT
##TTCACCTCCTAAGCCTTTATAAGCTAAATCAGTTATAATC
##AACAATTAGGAATATAATAATGAGTTTTTAGAGAACTAAT
##TAACTTAAGTATTATCTGAAATAAAAACAGCTAATTAGAG
##AATTGATAATCTTGATAGCATGGTTTAAAATCTGACTTAG
##CGATTATAACCTATTAATAAAATGATAAATGAAGCTAAAT
##AATAAAAAGGAAGTAAGTATAGTAAAAATTTAATTAGTAA
##AATTGCTAAAAGAGCTACTGATCTTCCTGAACTGAGATTA
##CCTGCTAAACTTAAGAAAAGTTAGATTAATAATATGGTAA
##TAACTAAATTTCATAATTTAATAAAATGTAAGAGGACTAT
##CTATATCAGGGATTATTATTCCTTTATATATTTTGAGGAC
##TTGGATCCTTTATTGCTCTTTTCTTTATACCAGCTCCTTA
##TGGAAAATTCACAAGATTTGGGTTTGGGCCGCTATTAAGA
##GGTGATATTGTTTTTATGATCTAAGAATTACCCTCATTCT
##GAATATTTATCACTTATGCCTATATTCACTTTAAATACGA
##CATAAACTGCATTGTATTTAGTGCATTATTTTTGGCGCAT
##TATTTGTATAGATCTATGATATATCCTTTCAGAATGGACC
##CTAATAAGAAATCAACTTTAATTGTAGGAATTTGTGCGTT
##TTTCTTTACAACTGGTAATGGCTATATATAATCTAGAGGA
##ATTTTCAATGATTAGACTTACTCTTCTGACTATATATACT
##AACTACATGTTTTCGTAGGAATAAGCTTATGGATAATTGG
##CTTAACTATAAACATTATAAGTGATAACATACTATTTTAA
##GTAAAACGTGAAAATAAAGGATAATACGGTATACCATACG
##GGTTTCTATACAAGTACATAACTTGCCCAAACTATTTCGG
##AGAAAACATAGAATGAATAGGATTTTCTATTGCAACCAAT
##ACAATTCCTTCATATATTTTTGCATTTTTTACATTCTGTA
##ACTTATTCCCAAGGGCTTACAAGCAACATTAATGGTATTT
##ATAAAACTTCGATGAATACAAGAAACTTAGAAGAAATATC
##TACATTCCTTTTATAATTTAGTAAAAATGATAAGTAAGAA
##ATTCTTGGGAAGCTTTTTTGTTCTAGCTTTGATATCAGTG
##ATTTCTTTAATTTACTATACATTTGCCATCAAGCTTTATT
##ATCCGTATATACGCACAGAGACATCTTATCTGATGGTTTT
##CACAGTTTTTAATATACTGTTTGGGCTGTTTATATGATGT
##TTTTTGGCAGCAATAGCTTCAGATCCAGGAAAAGTTCCTC
##CTTATTGGGGGTTTTACCTAGGTGATCCAGAGTTCAAGCG
##TAAGAGATACTGTTTAATCTGTCATGTATTTAAACCTGAG
##AGATGTCACCACTGTTCAGTATGTAATCGTTGTGTTTTGA
##ATATGGACCATCATTGTCCCTGGATTAATAATTGCGTGGG
##ATTTAGCAACAGGAAGATCTTTGTATAATTGCTATTCTAT
##GCACTGTCAACCCTATATTTTACCCTATTTTGCATGCTAC
##CTTAGATGCTTGATAGTTTTAACTATCTCTGAAACACTCA
##AAACCCTTCAAATCTAGACACCCATTTGCTGTATACTTTA
##GTTTTTACACTGATAGGCCTTTTATGCCTTATCCTAACGA
##GTTTTTTCAAGTTTCATATAAAGTTAATTTTGAAGAATAG
##CACAACTATTGATAGCTTAGAGTAAGAAAGAACGGGTTAG
##CCTTAACCGGATTACGATCTGGGTACTATTAACAACCTTG
##CACAGGTATTCGGCTCTAGTTTGCCTTTATGATTAATCCC
##AGTATACGGTTAAATAGGTCATCCAATAGGAGATGGTGTT
##CGATGGCATGTAAAAAACACAGATAGAGAAGTTTAGTTTA
##AAATTCAATAAAATAACGAAAATCAGAGCAATTTTTCAAG
##TTAAATAGACTAACAAAACATACAACAAACTCTACTATAA
##GAAAAAGATGTACTAGTAATAAATCTGAATGAAAAACCTG
##TAAGGTAATCAGATAGTGGATCTTTTGGAAGTCTATAGGA
##ATTTAATAAATAAAATGGGGAATAATCTATATTAACCAAA
##TGAGAAAGTTGAGATTGTTAAGTTTGATTAGTCCGGAGTT
##TATGGAGTGTGTGCAGAGATGCAGGGTTGGAGAGAAACTT
##AAGAAGATGCATGAATAATGGATTACGACCCATAATTTGG
##GAATTTTATATTTTCTATATTTGATGGACATGGATGTGCT
##GATGTTTCGAAATGGCTTGAAAGGAACTTCTTTAATTGCC
##TTAAATAGCATCCTTCATATTAGCAGCCCTCTTAATCTGC
##TGAATAATTTCTATAGAATATACAACAAGCACTTTACGAT
##ACTATTGCACAGGTAGATTTAAGCTTAATTACTCCTGAGG
##TTAGGTAAGAACTAGAGAAAATACAGCAGGATGTAGGGTA
##TCATCCAGTTATTTTAAACGACTAATAAGGATCTGGATCT
##ACTGCAGTTATTGCTATTTATAATCAACCTTTGAAATGCA
##TATCTGTAGCTAATGTAGGAGATTCTAGATGCTTTTATTT
##CAATAGATATAGATAAGTTCCTTTGAGCCATGATCATAAG
##TTAAGTGATCAAGCAGAAAGATAGAGGATTATGAATGCAG
##GTGGTGTAATAGAGCTTGAAAGGATTGATGGTTATCTTAA
##TATGGCGAGGGCTATAGGAGATCATTACTTAAAAAATGAT
##AAAACTAGACTAATGCACGAGCAAAAGTTAGTTTCTATAC
##CTGATTTCTAAAATCATCAACTTTTTGATGAGAATGTTGA
##TTAATTCTTATTCTTATGTTGTGATGGGGTTATTGAATCA
##AAAGAAAATGAGTAAATAGCTTAATTTATTAGAGATAGGC
##TGTAATGCTTTGGAATTGAGTTCATTGCAGAAGATTTATT
##GAGAGAATGTGTTGCAGCAACAAATTATGACTTCAACGCC
##TCTCATGATAATATGACTTGCTTGATTATTAAATTATTTT
##AGCATAAAAAATGGATGAAATTACTTTTTTAAGGTAAAAG
##GTGAGGGAATAGGCTAATAGGTTGTTTAGTCTGAATTAAG
##AAATATTGGAATTAAATGTTGTTAAAAAGAGGCTTAGAAT
##ATAAGAGGAATAAAACTTTAATCTTGAGTAAGAAGTTAAA
##TCTTTATAAGACTATATTAAGAGTTAAAATGAATAATAGT
##AGGAAAGATTTGATGAATTAATTGAGGAAAATTTAGAAGC
##CAGCAAATTAGTAAAAGAGTTACAAAAGGATAAAAGTGAA
##ATTGAATTTTAACTTAAAACAAAGAGTGACCAGATTTTGA
##AATTACAGATTGAAAATTAAGAAATAGTAGACTAATTATA
##AAATTAGAGCAATCAACAGTAATAAGTTGAATAATTGCAA
##AATTGTATTAATGAAAAGTAAATTTAAATTGACAAATAGA
##AGGAAAAAATTAGTATTCAGGAAATTTAATTCAATAATGT
##GTCTTAGTAATTATTGTAGTAAAAATTTGACATTTAATTA
##GAAAATGAGTACACACAATTAGCAAATTCATTAGCCTAGG
##CAGAAACCTAAAATGCAAAACTAACATAAGAAAATACGAA
##ACTAAATAGATCTATAAACGAATACGAAAAAAACATCTAA
##AGCTTGAAAAAAATAGAGTAATAATACAAAGATTAACTTC
##TTGATGCATACGATAAACTCAAAGCATCCTAAACCGATAT
##AATTGAATTATAACAACAAGTATACATGGCAATGCAGGAC
##GATTAATCTTGTCAAAACTGCTAATAAATCTATCAACAAA
##ACCAGAATCTGTAATAACAAGTAAACCGGGCCTTGCAGGC
##AATAAACAAGCTAGAACAAGATAACTTGAATCTTTCAAAT
##TAACTCACAGATACAAGTTAGTAGCCGCCTTACTTAAACA
##ATACAATAGACTCGGAAAGATACATACAAACCTAGTCCTA
##TATATCTCAGTATAAAGACCTAAGCCGGCAAATCTCCGAT
##GCTAAACGCGCTAAATTTAACACCCAAGAAGAAATAAGAA
##ACATGAGTAACTGCAACACCTAGTCCCTCTAAAATGAGAT
##GTAATTATGAGATGCTAAAATAAAGTAATGGGAGCATTCT
##AAAAAGTAGCTAGAATGTGTGCTAAAAGATGTAAATAATT
##AATAAAATGGCTTAAGAGGAATAAAAATTCGAGAACTTTT
##CCTTTTCAGCAGGTAGTTAAGACTTTAAACCTGAGGATCA
##GCCAAATTACGTTGGAGAATTCCCAGTTGTACCGGTCGAT
##ACAGAGTTCTTTTCGGGAGTGTACGGAAATCTAAACATTT
##TATTCAATAAGTAAATGCATTGCTTTAGTATCCATGATAA
##ACAATGAACTAGTTACTCCCAGGTAGATGACCAAGAGACT
##ACAATTTTTCCAAAATATACGGCACTAGTTGATTTTGGTA
##AAGCTTAAAATTTCTTTTATATTTCCGGAGGACTCGGAAG
##CCATTTCAATGCTATGGACGAGTGCTATAAGGTTGAAATC
##AAAACTACAACTTAGAGAGAACAGAATATAGAGTAACTGC
##CGTCTTTAAAATAAGCAAGATACCTTCACCAAATGGCTCG
##TATTAATGATATTATATATGCTGTTGGTGGCTAATCAAAT
##CCCGAAACTTTTCTAAACTCAGCTGAGGTATATAGAGATG
##GTCAATGGCACTTAATTGCACCTATGTCCCAGCCTCGTTC
##TAACTTTGCAATAGCAGCTTTCAGGAATTTTATATATGTA
##TTTGGAGGGTACTCAGGAGTTAATTAATTGTGTAATACTA
##TTGAAAGGTATAATACTGATGCTAATACTTGGGAGTTGTT
##GCAAATTGATCCAAGCTTATAAGTACTAGTTGGAGTTTTG
##GTATTGGAATCTCCCGATGATCCTACTAAGCTGTGGCTAA
##TTGGAGGCTCGGATGGTGAAAAACCTAGCAGTTAGATTTT
##AGAGTTTGACTTAAGCACTAATCATTTAACTAATACGGAA
##AGGTTTTTAGGAACACCTAGAGCTAAGGCAGTGGGATGCA
##GTTTATATGAAGATTTGTATGTTTTTGGAGGGGGAGTTGA
##TGATGCGGAGAGGCTAGAAGAAGGGGAATGGAGGGCTTAT
##AGAGGGTTCCCGCAGTTAAATGAGTTTGACAGCATTGCTG
##CTTCAGGGTTTAAGAGGTGATAAATTAGGTAACTAGGTTT
##AGCATAGGTGTTTGTTGATTAAATATGGATGCAAATTTGA
##TGGAAGTCAGGATAATGTTTTGTTATAGGAAGATGGGGCA
##TGTAGAAAGGATCTTCTGATAGTAAACTAATTAAGCATTT
##TCATTATATATTAAATAGTTTGATTTTTATCCGCCCTCCA
##TCAATATATAGTAATCGCATTTTTTATAGTACTCTCTACA
##AGTAAAATGAATTATAACATCTCCATTTATCATATTTAAG
##AAAACATTGTTTTAATATAATTAAGTCTTGTAGATAGAAT
##CCCTTCTAAGTCAGCTGTTTCATCAATAATCTCCATAAAT
##CTTTTTATTGTATATTTCAAATCCGTACTTCACTCTGAAA
##TAAGCTCAATAACTCTTAAAGACAAATCAAGTACTTATAA
##TGATTAAGTAATCTAATTTAGATGTTTATTTACATTATGC
##TTGAAATATTGTTTTCTTGGATTTCAGTAGAATAATTAGC
##AATTCAATACTATATTATTCTTAAACCTAAAATAATCCTA
##TAGAAAGTTATTATATTTCTCTAACTTCATTTTCCTTCTT
##CATGTAACTGACTACTTTCAATTTATTTTAATCTTTTGCG
##GTTTTTATTAACAAAACTTCATTAAGAAATTAAGAGCATT
##AAGAACTTGATTATCTACCTTTTTAACATCTCTTTAGTAA
##ACATAGTCACACAAGTCCCCTAAACTAGGCTTATCAATAT
##TACTTAGCATATCTCCAATTTGGCTAGCATATATGTAATA
##ATCATTTTAGAATTCCATTAAGTATGAAAATCATTATCGT
##GTTTATGTTAAAAAGGTGGAATCATTAAGCATGGAATAAT
##CTTCTTTCAGATTTCTGTAAAATTTATCTACTATGTCTTT
##ACATCTTTTATTAACAAGTCTTAATTGCAACGGTTCAAGT
##ATAATAACTCAGTCTAAGTAAGGTATAATATGATTTATGA
##CTAAAAGATCAGGCAATATCAGCATTTTTATATATTTTAA
##AATTAAGTGTGGTGTTTTATATGAAAGTATTATCTAATCA
##CTAGTGAATGATATATCGATTTATTATAATTGCTGCTGTA
##GCAAAATCTTTTAATCTTGCTCTTTTTTAATTTCTACTAA
##TAATTCTGTATTTTTAGAATTTGCCTACTCTATTTATTGT
##TATAATCTCTCAATTTCTTACTAGTAGAAATCCAATTTGA
##TTTCTAAATCATTAAAATTAGGCTTTTCTTGCTACTATGT
##TATCTCTCTAAGATTGGCTCATTCTTATAAAACTTATTCT
##AGCTCATTTTTTGTTTCATCCCTTTACTTTTTTGATTCTT
##GTAACTAGCGCTATAAAGCTTCGTTTTATGCAATTTAAGC
##ATTTTTTGATCCAGGACACCCCATAATAAAAATGCTTATA
##TATTTTGAGTTATTTTACATTGATAGAAAGTGTAAAGGAT
##TTTAAAAGATGTTAGGTATACTAATAGAGAAAGAAAGTAA
##GTATATGGTAAAATCTTAATTACTAATCAATTTGTAATTT
##CAAAAAATCGTGTAATAGACTTTTTGCAGTATAAGCATTT
##ATTTTATGATCTATCAAAGCATTATTAGCAAATCAAGTGG
##TTACATTAAAGAACTAATATTTGATATGGGTTATTTTAGC
##AGCTAATACAGTATAAAAAATTCTCCTACTCCTTATATTT
##TTATACTAGGTTATGTAGTTTTTCCTTTTAATCCTCCATA
##TTATTCAGGAGCTCATAAATATTTGATAATAAATTCACTC
##TTGTTTTTGGTGGATCAGTATGTATTTTATTACAAATTGT
##ATGTTTCCTGCATCTTAAAGTTAATTAATATTCCTAGCAG
##TAATCTTTCTTGTATAAGTCCTAATGATATTTAATTTCTG
##ATTTGCTATGTGCTAATTAACACTGATCTTGATTTTTACA
##TACATTATCAAAATTTCACTACCCATCGTCATAATAGAAA
##GGACAAGGGTATGGCTAATAATGAAATCCAGGGCCTCTTC
##TTCTCTGATTTAGATTATGATAGTAAAAACAGTTCTTTAT
##TACACAATTCCTTTAAAATTCGCATTCATAAACTCTAAAA
##GTTTATATATTAAATTGTTATTGCTTTTACTCGACAATAT
##TATGCAAATAATCCTTAATTTCAGCTAATTACTCTAGATT
##TAAGTTAGCTTATGACAATTCTTACATCAACTCTTAAGCA
##TTCTAGGACTACATTTCCACTTCTTACCGTTTTACTTAAG
##GGGCATGATTTTATCTATTGTAATTCGGCCTATTTTATCG
##ATAATTTTACCTTTGTCTCCAATTATTATTTCGATTCCTA
##TTATTGCCTCTATAGCTCATATATAATTTAAACAAAATAT
##GACAGATAAGTATATTCCTCGAAGCATTATGGGATCGAAG
##CCTCCCAGATATAGGCAAAATCAAGCTAAAAGAGAATGGA
##ATGATCGATTTTGAATAGAAAGCATTCCTTCGTATAATCC
##TTTGCAGGATAGACATTGTAAGTTTTATTTAGGTGGCAAT
##TATCAAGCGATGGTTTCTAAGCGCAAAAAAGTAGTAATAG
##GCCCTGGAAGAATTCGACCAACAAAGTACTAAAGAGAATT
##ATCCCCGGGAAGACTGATGGCTGGCAATAATCGAAGGAGT
##AAAAAGAAGCAGGGAATAATGCAATAGCCCATCATTAACC
##GCCTTAAAGAACGACTTGACACTGTATGGGACTAATTCAA
##AATACCAGAAACACTGAGAGAAATTTTCTTACAGGTAATG
##GAGAGCCTGTAACTAAGGCAAAAGGCATCTGCAATAGCAA
##AGGAAATTGAAGAATTGAACAAAACCCGGGCTAATATTTT
##GTTCGCAATCTAAGCTATCATAGGACGTGAGAATAGCCTG
##TAACAGTTAAAAGAATTTGCAGAGGAAGTGAGATAGATTG
##ACAACAACACTTAACTAAGACAATTCATAAACCTGATTAA
##TATTTATAGAGAATAAACTGTTAATACAGTAGAAGGAATA
##ATGGCATGAAGGGAACAGATGGCCCTATACGACCCTTACA
##ATCCACGATTCAAAAGCCTTCCTTTTGCTTATAATTGTCC
##TAACTACTTACTACAAATAAAGGATGATACTAAATTTTTA
##CTAGATTGTCCTATAAGCTCTCAATTCGCATTCTCTGTGA
##AGTCTGATCCATTTTTAAAGCAATGTGCAGGCAATACATC
##ACTTAAAGTTAAACAAGAGTAGTACACTGCTCCTTTCCCC
##AACAACTTAATTAAAAGAATTTCTGCTGCAGAAAGAGTAC
##TAATAGAAGAGTTTGCTTTCAATCAAGAGCCAATGCATAA
##GCCAATGTAAAGAGAAGCTCCAGTAGGAAGAGGAAGAAAA
##CGATAGGCTGAAATGGAGAAAAGGGGAACTAGGGCTCTAT
##CATCTGATGTGAAATCATAGTAATAAGAAGAACAGCAGCT
##ATAATTAAGGCGAAGCAGTGAGTCCTCTAGAAACCTTAAA
##TTTTTGCAAGAAAAGCCCATTCAAGACACAAGCATTGAGG
##CTGTTGAAGGTGATATTGAGCAATTGCTATAAGACTATTT
##CTCCAAGGTTCCTGAAAAAATTTAAATCAGTTTAGGGGAT
##TATCAATGGACACTTGAGAAAAGTTAGACTTAGAAATTTC
##CATGCTACTTATGGGTGAAAAGTTAGAACTATGTAGCAGG
##CTTATTTGTACTGAATCTAGAGCTATAAAAGGCCATATAA
##AAAAGGATTAGTATAACTCATATATCATCTACTAACATTT
##AATCTCTAGGAACTGTGATACAATCAGCAGTGGATTATAT
##ATGAAACTAATACTCATGTGCTGAAATAAAGGTAGGACTA
##ATTCCTTAACAAGACTCAGATGGAAAATTTGTACTAGATT
##AAGAAATCAAAGGCAATTTAGACAAAGTAGGATTCAGATG
##GAAAACTCTTACTAACCTTGGAGGAGGCAAATCAATATAG
##ATATACGGGCTAAGAAGGCCGAATGAGGTAGAGTGTGTAA
##ACCCAGATACTGATGCTCTTTTTGGAGATACTATCAATTT
##CTCGCATTTAACCATATGCGGGGAAACTGAAGCAGCTGAT
##ACTAATATAACTACTTCTTGTCAAATAGCTGGAATTTTAG
##CACTTAGAAACTTCAACAAAAAGGAAGTTTAAGGATAAAT
##AAACGAAAGTCTTCAAAAACTGCCAGGTGGATTCGAAATT
##AGAGAAATCAGAACAGCAGATATGCATAATAAGGAAGAAA
##TAGAGAAAACAGCTGAGACTGTCGGCTTAAATTTTCCCGT
##GGTAGTTTAGTAGGAATAAGCGTCCTGTGCTATTACATGT
##ATAGGAGTAAGCTGGAAACTTGCACCTTGCAATTTTGTAA
##ACAATATCTAATATATACGAATTTCAGCTGAAAACGTGTA
##AAAGTTAACAAATTAAAGCTAAGTTGTGTATATACTGCCA
##ACTGATGAGATAAAATACACTGTTTTCATCATTCCTATAA
##ACGACGATGTAGAGGATGAGTTTGAGTACTCTAAGCAGGT
##TATCAGCTAAGGAGGTGAGATGGAGTAAATGAAAAATGAT
##ATTTGGATACCAGCTTTTACTAAAGATTATCACTAAGTTT
##GGGTTGATGGAGGTGTTTAGTATACTGAAACTGGAAAATT
##GTAGGTAATCGGAGCAATGCATCCTATAGGCAATGTGTAG
##ATAAAGCCGAGTGACAACTGCGTTGTATTGGACAAGCCGT
##TTATTTTCGGAGTGATCAGCCAGGCATTAGAGGAAGCATT
##AGATATACCGTTTGCAGTTGCAATGGTTAGAAGTAGAGAT
##TTTGTCAGGAGTAATAAATAATAATACTAAAATTGCATAT
##GAAACATAACCGTAAGTAAAAGTTCAATCTTATCAGAGAT
##TTGCTACAAAAGCATCAGGCTTTGTACAACAAAACCAAAA
##GAATACTGTATTTGCTTGGGTATAATAGCCCTGATATAAC
##TAAAACACTCAAATAGTTTATTACTTTTTCGAATCATTTA
##TCTATCATCTTCTGTTAGAATCAGTTGTACTACTTAGCCT
##TTTAGATTTTAAACTAAGCAGCTGCAACTGATTTAGTACT
##GTTTAGAGAGGGAAGTTTGAAAGATAAGTTATGACCTGGA
##AGAATCTGCGTGTATCATATTTTAGCTGTCTTTTTTGCAA
##GATTTTAAGATTTCCAAACCTCCCTTAAGTTTTTGTATGA
##TGCATAAGCTTTAGTTACTCTTAACTAAAATACAGGGTAT
##CCTGTAAGAACTGACTCATTACTGCTGAATAATATAATGA
##TCTTTGTTGCATTGTATTAGTTGGATAGAAGGGAAAATGC
##TTTGCAGTATATTGATTTAGCAGCTAAATAGTACAGAGTA
##TTAGTACAGTAAGGAAACTCTGTGTATAGTCCTTAAATAT
##CATAGAATATCAGTGGAATTATTACTATTTGTGTAGCAAT
##TTCTTAAGAAACTCGTTTGAAGGCTACTAGAGTTATGTAA
##ATTTGCTAGAATACTCTTAGTGATGATACAATATAAGTAA
##TCAAGTATGTTTAAATGGCTGCTTAATAGTTAGAATAGGA
##GCAATACATATCTTTGTTAGATAACGATGATTTTCTGTAA
##TTTATAATGGAAACGCTGCTTTACAACTTCTAATCAAATA
##AACTGTCACTATAATAAAAAGACATTGATAAGTACAAGAG
##AAACAGTCCATAATTAGACTCCTAAGTACTAAACTCTTTA
##ATAATATCAATGCGTAAGAAACCAGATACACCGATGCCGA
##CTGATTACAGAAATGGTAATTATGAATTCCTTCGAAAAGG
##TAGAAGGCAGTCTTAGGATAATGCAAAAATAGATAAAAGC
##TTCCCTAACATAAACCAAAGAAGAGCTAAAAGTAGAGAAA
##TGTATTCAAAAAGAAATAAATCATCACAAAGCTATAGAAG
##ACCAAGAAATATCTATATAGATAGGCTATAATAATAATAC
##ATCTTCCCATACAATTTTACATAGTTCTAATAGATTCGCT
##GATAGTTAGGCTAGCTCCGCGTCATATCTCAATGGTGAGA
##ATATTCCATTTCAAAGGAGGAAAAAATCGCTGGGTTCGAC
##TCCCAGGCGCGGACTTTTTATATAAAAAACTACCATATTG
##CTATAATTACTAACTCACCCCTCCATACCAAAAGCAGTAG
##TAAACTCTTCTTGTTTTACTAAATCTTCAGAGGACACAGA
##AGGCTTAGCAGTGTCTAAGATTTTGAAGAAGTCATCAGCA
##GAAATATCCGGAGGCTTTAACGAATTCTGGGGAATTTGCA
##TGATATTCATATTTATGGCTTGAGGATCACTTGGTGCACA
##AGGAGTATACCATTATTTCCCCTATTCCGTTATTTATTTG
##AAATAATGTGACTTATGACACCTCCTTACCGGTTCCATTA
##ATGCACTTTTAACTACTGTATTTATATCAGAGCCAGAGAA
##CCCTTCAGTATGCTCTGCAAACTGGTAGTAATCATCCTCT
##GTTAGCTCATTAGGAGTATCCCCTACATGTATCTTAAACA
##TCCCCAACCTTGCCTCTATATCCGGCAAGGCTATATAGAT
##CCTTTGCTCAAATCTCCTCCTTATAGCAGAGTCTAGCCCC
##CATGGTATATTAGTAGCTCCCAGAACCAGCACATTTGCAT
##CCCCAGACCCCAGTCCTTACATTTACACCAAAAACTCAGT
##TTTAATCCTTCTAGTTGCATCATTTTCCCCATCACTTCGA
##CTTCCACATAAAGAGTCTACCTCGTCTATAAAAATAATAG
##AAGGAGCGGAGCTCCTTGCCATTTCAAACAAAGAACGAAC
##TAATCTTTCAGACTCTCCCATGTACTTAGACACTAAATCA
##CTTGAAGAAACTGAGAAAAACATCGCATCTGCCTCAGTAG
##CACATGCTTTGGCCAGATAAGATTTACCTGTACCGGGAGG
##ACCGTATAATAGTATTCCTTTCCATGGTGTCCTTTTGCCT
##TAGAATAATTCAGGGAAGCGAGTTGGCAGGATCACTGCTT
##CCTGTAAGGACTGCTTTGCTATATCTAACCCTGCGACATC
##ATCCCATCTTACATTAGGCTTTTCAGTGACTATTGCACTT
##TCCAGAGACTTTTTAAGCTCTGAGTTGTTATCTTCGTTAT
##CTTCACCACCCCCACTTGCTTATTTACTTTTACGTTCTTC
##ACTGCCGTTGGTTATAACTGCACGCTTGTTTTGGCCTTGG
##AGGTACTGTTAGATTTCCTCGGCACGTGTCATATACTCAT
##CTGCTTTTTGCTCGTAGTTTTGCTTTAAGTTTGGGTTTTT
##CTCAACTAGGTAAAAATTACATTTTCTTAGATGCATGAAA
##TATTAGATTGCTTGCTTGTATAGGTTATAGGCTTCTTCGT
##AGTTTTGATTCCGGTCCTCTGCACAGGCTTAACGAGAAAT
##TTGTATTGCTCGTTCTCTTATTTCTAGATTGTTTGACATC
##TTATTATTACTAAAGGCATTAACGATGCACAGAAATGGTT
##TTATAGAATTAAAGGGTTGTTGGTTGGAGACTTTTGTAAG
##GAGTAATAGAATTTTTGTATCAAAAGGCTAAAGTACCGAT
##CAGCTTAATTGGAATGCTAAGGAAATATAATCAGTTGCAT
##GTTGTTAGCTTTTTACTAATTTATACAAATTTCTTATCCG
##TCGATAAATCAAATTCTCCATTTAAACTTATAATAAAACT
##AAGGCGGCAAATGAAATTAAATGCTTAACTATATGCAAGT
##AGACTGGCAGAGTTAATAGAATACAGTAAAGACCCATAAC
##AGACATTGTTAGACAATTCTTTGGTTCTTTTAAAATGCGC
##ATCTCTACTAAAACTCTACAAAAAGTTTGGGTTTAACTCA
##AAGCAATAGCAATTCAGTCGAAAAATTAACAGAAAAGAAG
##TACTTTAATATATACGAGAGTAGTACTACCAAGATACAGA
##TTAGATTACCTGCGATTCTTAAAGTGATTAAGAACAAACA
##GCCAAACGGGTAAACATAAAGCCTCGCAAATATTTGAAAT
##CTGAGAATGCAAAGTTCTCTATTTTGCGATTATCTTCTGA
##CAATTATTCTACTGCAAGTACTAAGGAAAACAGTTCTATC
##AATTCAAATCTCGAAAGTGACTAAGAGGATATAAAACACT
##AGTAAACTGGGCTTAAGTATATGACATCTCTAATCAAGGA
##CTTCTTACTCAAAAATCAGCCGATTTCATGCAAAGGAACA
##GCAGCTTATTTAGTAAAGAAACTGGTATCTGATGGATCAT
##TAGACAAAGTTAAAGAAGAAAAAAATGTGAGAAGGCGGGT
##TTATGATGCTATAAATGTGCTATTAGCTGCTGATGTTTTG
##AAAAGAGATAGCAAAACAATTTCTTGGTAATATGATTGGA
##GTTAAGGATAAGTAAGCAATTTAAAAGATAAAATTTAGTA
##GAAATAGAAAGCTTTGAAGTTTAAAACACAAAATCTAAGA
##AAATCAATAGATAAATATCTCGCTGTTAAAGTTTTAGTTG
##GAAGAAATGTTAAATTATAACTTTAACCTGCCTTTAACCT
##ACCCTTTATAGCAGTTGGAACTCCTGATGCTTAAGATAAC
##TCTGTGTTTTTTAAAGTTAACAGCAAAGATACAAATCTTC
##ATATGAAATTTCATTAGCCTATCACTCTTTATGGTGATAT
##GGATATTCTTATGCAACTTAAGCTGCACTAAGTTAACCCC
##AAATATATTAAGAAATTAGTTCCACATACTGAGGTTTTAG
##AGTATTATAGCTAGTAAAATTGTAAAATTAATTATTCTTT
##AAATAAAATGATACTTCTGATTTGACTTTATACTGGCCTA
##GCTGGCCTTATACTCTCTAGAACTCAAACACCTATCAAGC
##TGCAATATAACAATAGTGGATCATATGGTTGGATTAAGTT
##TTACTATACTCTATCTACAGCTACTACATCAGATACTATT
##CTGAGAATCATTTTCCCTGATAGTTCATATGCCGATGATT
##TAGGCATAGTAGGAGCCCCTGCATGTCAAGCGACTGATGC
##AAATGGACAAAGTTTTAGTTGTAGTATATCTGGGCCAAGA
##ATTGTTGAAATATCAGTTGGGGAGCTGTCTAACTCATAAA
##CTGTAATTCACGAGCTGATTATAAATGATGCTTATCATGG
##CTTTTTTGGAGGAAGTGGAATGTTTAAACTAGAAACAGTG
##AGAGGAGACAATATACTAGACTACAACGACTTCTTTGGGG
##AAATTGGTACCATTGATTAATCTTTAACCATAGATGATAT
##GACCCTTACCTGCCTTTCTAATTGCATTGCCGGTATGACT
##GGAGATTACCTTGTGGAATGGTACAACAAAGTTGAATATG
##AAGTAAACACTCGTATGTATATGACTTTCCCAGCTTCATT
##AGACATGAGTAATTCTGCGTGTTCTTCAACATTCTTTCCT
##AATCTAGTTTGCAATAATGATGGTAATAACTTATATACTT
##TCAGCGGAGTAGATTCAATAGTGCCGTTGAACAGTTTTAT
##ACAGATAACTTTTACTAATGTTAATTAACCCAAGGTATCA
##GGCTCTGTAGGCACACTTGATTATATAAGCATGGCTTTTG
##AGCTTAATAATGTTTTTGATTCCAAATACAATGTGCCTGG
##GCCAATCATGGCAGTAAATTAACTAACAATGCAAATTTGT
##CCTGATGATGCCAGTACAACTTGTGATCCTACATTGCCAT
##ATGTGGCTTTGGAAAACAAACAATACTATAATATATATAT
##AACTACAAGTAATGATATTCCTAGAGGTGGCACTATCCAA
##ATATAATGGCCAGCCGGTGTATTTGCAATGCAAACTTCCC
##CATGCTATATTTTATCAGGTTTAAGCAATTAAGGCTTTAC
##TGAGGATGATCAGATTCTGTGTACTATTGATCCAGTTGCC
##TATACGATAACTATTATAAAATTTGATTATTTCAAGGCAG
##GAAACTTCAGTTTACAAATATTTGCCGTAAATCCTAATAC
##TGCAGGAGTAAAAGGCCCATTTACTGTATAAACATACTAT
##GATCTAGCCATGACTCAATTAATCGATGTACTTCCTGTAG
##CGATTAATATAAGCGTAAGAAACATACCACCTCCTAACAA
##ATTTGAGATTACTTGGGACAACGTCCCAGTAGTTAATTCT
##GAATCAACTCCTACTATAATGTTTAAGCCTTAAGTAGTGC
##TAACATCTCCTTAGGCAATATTTAAATTTAGATTTTTTAA
##CTCTGAGTTTGTATTTAACACCTTGCCCAATAGCTACTTC
##CTCGCTTTTAATCAATACCCTGAGGTACTGGTCCCCTCTG
##CTTATAACGGTGTTACTAGATAGCTGACTGTGACCACTAC
##AGGAACAGCGTGGACAATGCCTACAATAGATGATAATAGA
##TTAAGGCTAGAGAGTGATCTAGGAGGAGGTATTCTGATGC
##CTAGTCTTCCAGGATACTATTACATAGAAGTTATCCTAAA
##CGATGGTGTTGGAGATGTAAACGCATTTCTATACGAGCTT
##TATGTAGGCCCAGCAACCATGGCAGCCTCAGTTGATCCAA
##TAAGTGATGATGTTAATTAAAAAACATTGTATAGAGTCGT
##ATTCACACCGTAGATTGATGTTGCTAAAGGTACAGTGCCT
##CATCTAGCTAAGGACTCCTGGGGTACTGTTGATGTTATTT
##TTCCTACTATGAATACTAATTTATAAGAGTTATGGGCCGT
##GGATCTAAGAACTGGACTTGGGGATGAGGATATTGTGGCG
##TGTAAGAACATAACTAATTTGGTACAAGCTGAGGGGGAAA
##ATATTACATGTAAGCTATTAACTGCACCTAGTATTGGAGT
##CGGGAATAATACAACTGTAAGAATTACCAATTTTAATCCT
##ATTTTTAGTAATGTTCAAGTAACTCTTCATATTGCAGATA
##TTGCTAACCCAGATACACCTGAAATTGACACCTATGTGAC
##TATTAACACTTATTCTATTAGAAGCAGAGTGTACTAGTTG
##ATGAATTAAGTAGAAGTAAAATTACCTAGAGAGTTTTACA
##ATGATCTGGATTATTACTTGCCCTGAAAAAATGGTAAGAA
##TCCTTTTCCTGAGGGTGATGGAATTAATGAAATGACCTTC
##TCTCCGAATGTAGTAGCATTATAAACAGAATTAGTATTTA
##TTTTATGGCCTGAAGCTCCAATTCAGCCTAACGGATAACT
##TATAGTAAAAATGCACGATAACTTTCCCTTACAACACTCC
##AGTATAATATGCTACATCAATTATTTCTACCTACAAGAGT
##GTTATACCTATCCTGATGCAGGATGAATTGTTATATTCAA
##TACTGCAATAGTAATGGAGGATCATATAGAGTATACAATT
##ATAGTAAGACAGCTAACAAATCCTCCCAAACAAGTATAAA
##CCAGATAATTTGATGTAATTGGTATATCAGAGGACAAAGA
##AATCGAATACTTTACATATTAAGACAAAGACTTAATACTA
##AACAACCAAATTGACCCAGTCTCAGTTTTTGCTGATAATC
##TATAAGCCAGTAACATAAACACTACATATACCTGGATTTT
##CACCCTAAGCACTGATGTTCCTGAAAATGGCTATATAATT
##CTTTCTTTCTCTAGACGTGAATATGTGCTAAATACAACTC
##CTGCAGTTGAATGTGTTATAATAACAGGTCTTACTTAAAT
##AGACAACTCAACCCCCATAACCTGTTCTATTTAAGTAAAT
##AGTGTAGTAATTGAAAACTTCGCGGCCTATACAGGAGGGG
##TGGAAATATAAGTAGAAGTAAGACATGTGCTGAATCCCAC
##GGACGAAGGTCTTACTGGTGACCTGGCCATAGTTTCTTAC
##TACCCTGATGATTTAACCATAGACTCTATATACGACCTGA
##CTGGATTTCTTATAACAGCCAAGGAAGAAATCAGCTAACT
##AACACACCACAGCTTCTCAGCTAATCCTTCAAATGGACTT
##TCTATAGCAGATTATACCATTTCCTTCAGTCCCTCCAGAA
##CCTACCCTCCTTTTACTAGAATCAAAGTTACTTTTCCTAT
##AACTGAGTTTCCTGATTTAACATTCACTAAATGTTCGGCA
##TCTGGAAGCTTTAGTACTATTAGTTCGTGCATTGCTTATG
##GATCTAATAGTGTAATTGTTATCACTGATTCAGAGCATCT
##GTATAGTTCCGTGGCTGAGCCTATTAACCTAGTGATTCAT
##GGTGTAAGGAATTTTGAGCCTGGAGTCACTTCAGGAGTAG
##TTACTATAGAAGTGACCTACTCGTAAGTAATCATTGATGA
##AAGTCCGTAAGACAATAGCAATAGAACGGTTACCACGGTT
##GGAATTCCTAATGATTTCATTGTGAGTGATATGCTGCTAA
##GTGTTTAAAATGGAGGGTAGAGCTCTGAGTACAGCTTTAC
##TATGTATCCAGTTACTGACTTCGACTCAAATTGCTCTATT
##TATGTCGATTTTCCAGAGTTGTATCCTAGAAAGCTGTAAA
##ATAGGATATTGTGTTTTTCTAGTGAGCTTTCTAATGCTAA
##GAAGAATGTGCTAGATTGTGATGTGGAGGAAAGAAGTGTA
##AGATTGTATAATACTTTGCCATGGGAAGCTGAGTAAGATA
##AAGGGTTTACTATTACTATGGTGCCTATTTTTAATCCTAA
##CTAGAGTCCATCTACACTCACTTTTACTATTTATACATAA
##TGTGGAACTGAGATTTTAGATTATAAGGAGTATGTAAACT
##CAGATTACAGTTTTGGGTCTTATCCGTTCTATATGTACTA
##CAATATAGGCACAACTACATCTACTAGAACTTCAAGAACT
##GGAGTTAATGTATATTTCGAGGTTTTTAGTGGAATTACAC
##TCAATCCTAGCTTGGAAGACATGATTATTATTAATTTCCC
##AAGTCAGTATAATCTAGATTACGTAGAAGATGAGTTTAAG
##GTGGATTCTAGTTTTACTAAGGGAGTTAACGATGAAACTA
##TACATAAAAGTGGGCTGGTTTATGTCAACTCTTTTGTAGA
##AAACCCATCAGCAACTAGTATTTTCAATCTCTGGCTGAAT
##AATATAGAGAACCCTTATCTCGAAGGACAAGCTTAGTATA
##TAGACGTCGGTTTCTTTAAAGATTCCACTAAATCAGTTTC
##TTCTAAAACTTATTCTAATCTTAATAGAGTAGATTCCTTT
##ACATATAAAACTGAAGGGGAAGTTTTGATAGTAAATGAGG
##ATTTAACCTGGGAAATGAACGTAGGGACAATGACATTTGA
##AATTAGAATTGAAACTGCTAAAGCAGTTCCTTAGGATTTC
##CTCATAACTCCTATAATAGAAGAAGGATGCAGAATAGTTC
##CAACTATCATACCATTTTAATAAGGATCAGCATATACTGA
##GTTTAGAGTGGCTTGTGATATCGATGCTACTCTAGGAAAC
##TACTCAATACAGTTTTTGTTAGAAGTAGATTCATGGGAAT
##ACTCTTATTTTGCGCCTATTAGAAGATCACAATTTACTTT
##GTATGATAAAAAGGATGAAACTATTGCAATAGCAGATATT
##GGAATAATCCCTCAAGGCGGGGAATCTTTTCCGTTAAAAA
##TTACATTGAGCCATCCTGTAGAAAATTACATGCTTATTAC
##TATAGGAAGAATTGGAAATGTACCGACTGGAGCTACTGTG
##GATTTAGATTAGATTTAATTCTGGGATGGAGATTATGAAA
##AAACGTTTATTTTGCGAATTTCAGAGGATAATATAGGAAT
##TGATGGAAACCTTGTATTTTATAAAGATGGTCCTGACTCT
##TCTAGTTATAATTTTATTGAAGTAACGAAACCCTTTAGTG
##TTGGAGCTAAAGATTCTACTCCCCCTGATGTGATTGATTA
##TAAAGTAACTAAATTAGCAAAAACAGAGGCTACTATTAAT
##ATCGTGATGAATGAGGCAAGTAAAATTTATTTTATGTTAA
##GTCGGTATGGTACTCCGTCTCCTACTATAGAGGAATTTAT
##TAACTAGGAATTACAAAATACAGAAGTACAAGATGAACCG
##ATTTTTGGATTCATATATGAATATACTAGTATATCCTCAA
##ATAGATTAAGTTATGATATAGCCTTATAAGGCCTACTAGG
##ATAAACTTAATACGAATTTCACTTTTTAGCAGTTGACTTA
##GGAGGAAATCAAGCACTTTAGCAAATTGTACTTCCAGTGA
##CTACTAGTTAATTATCTCTGCCTGCAGTTTTTTCCCTTAA
##ATTCAATCTAGACTCAGTTAATGAGTCTTTTGGTGATAAC
##TTAACTCTAGTAATTGCTAATATTATAGGAATTGATCAAT
##CTCGTGTAGAAATTAGAACTGATTTCTCAGGTAAACTTGG
##CTCCCCTCCTAATGTTTTACCTGGAACTACAAGCGGAGGG
##TATATTACTAGCTCAGGAATTCCTAGGTCTTTATAAATGA
##CCTTTGAAGTAATGATTCTATAAGATTAAAAGGACTCTTC
##GGATAAGACCCCTATGGATTATGTTGAAGATCTAAACTAA
##AATAGATTAACACTAAAAGCTAGTTATCCTGAATACGTAG
##ATGAAGAGATAATTGGATAGGAACTTTATACTAATTTGCC
##AATGTTTAAATTTTATCCTAGATTAGGTTCTGCTGTTAAT
##GGAGAGTTGAAAATAGTAGATTTAGTATTGTACGATTAAG
##GAGTTTTCTACTTATGTTTAATTGAGGCAGTTGATAGTGA
##TGTAGTATAACCCATTTCATGGTAAATATATAATGGATTG
##TCTGGTAGAAATACTGTTTGTTTGCATACTGAGCAAATAG
##AAGGTGATCCTGTTCCTTAGCAGTATAGTTATACAGGATT
##ATAGGAGGATAAAAATTATAAGGTTTATATAACTGCAAAA
##AATACAGCCTAAGGTTTCCCTTAATTAATGGAAGAAGTTT
##ACTCAATTGAATTTACTACATATGGAATGGGAGGCAGCTC
##AACTTCAAGTTTCAGTATTTCACTTACCACGAGCTTATAT
##ATTTTAGTTACTTTAGTAATTTGATAATAAAAATGCCTAA
##AAACAGAAGATCTCAGAAAACAAATTTATAATAAAAGATT
##AAAGATATCAAAAAGTAGAAATAGATAGAGTAAGAGTTCA
##AAAAGGAGGTGTATGACTGATAAGAGGTTAATAAGCGTTA
##ATACAAATAATAATAAAAATTAGAAAGAGAGAAGGAAAAA
##TAGCTGAAAAGAATTAAGGATAAAGAGTACAAACAAGCAA
##TGTATAATAGTGAATTTGAGTGGCTTCCAGCAAGTAGAAA
##AAAGAAATTAGCTAAAACATAACCGTAGATTAATTAATTC
##TAGCCTAAAAGGATCATACCTGAAAGAGTTATATAATAAA
##GATAAGCAGTTGTTAGGCATTTAACTGATAAGGAAATAAA
##GTAATTTTGGAAGAATAAGAACAAGTTACTAAATTAGAAT
##ATAAACATAAACCATCCAAATTATATAAGGCCAATGGAGC
##TTTAAAAAGAAGATAAAATTACCAAGCCCTAAAGACTTAG
##TGAGTATAAGTAAACTATAGGTGAATATGTTGACAAGCTT
##TTAAGCGAAAGAAATTAGAATAAATCACTCAAAAAGTTAA
##AAGAAGAAACAGTAAAGCGTCTATTTAAATTCACTGATGA
##TGGCAGCACTCTCCTTAAAGAAAACAACGTTAGTGAATGT
##TATTGGTAGTTTAATTATTACATGTTCTATTTAAAGCTAT
##TAAAAATGAATACAATTCAGTGCTTATATTGGTAATATTT
##ACTTAGTAATGAATAAATCAACGACAATGCAATATAGAAT
##CATTACGCAGAATGTCAAGGCCTTCTTTGATGCTAATGTG
##GGGATTCTATACCTAATTGAAATCTTTAAGCTCATTTTGA
##GTAATGCTAATACTGGCATGAATGCAATGTGTGTAGCCAA
##TATTTCCCTAATATTGAGTTTTATTAGCATCAATGCTCAG
##GTGAAGAATTTCAATGTGAAAGTTGTGGGTAATACATATT
##TTTAGGAGTTTATCAAGTGCATATTTAAAACTGCTAGTCT
##TAATAATACCCAAGATCAATAAGCCCTCCTTATAATATGT
##AATTTTCACCTGTTCGTAGTAATAGACAGCAAAATGAGGA
##AGAGGAAGAAGAAATTTAATTAAGAAACTCTTCACCTCCC
##CCTTAATAAGAGCCATTATCCCCTGGAATTTATCACAGAA
##ATACAAATCAAGATGAGCAAAATTAAATAGTAATTGTAAT
##ATATGGCTACTCTTGTAGATATCAGTAGGATGACTTAAGT
##TCTAGAAAGTTTATAAGAGGGAAGAAAGGAAGCGGAGTAT
##GAGCTTATTGATCTGTTTCACTAATTTATGTAGAATGTTA
##AGATTTATCCTGATAATATTTAACCAATTATTATAGTAAC
##TAGATTTTTTAATAGAATTTTTTAAATAGTTGAGGATAAA
##AATACTCTAGATCAACTAAATTATAGTTAAATCATTGAAT
##GATTTCTTAATTAACAATTCCAAGAATAGATTGAACCAAT
##AATTTTACTAATAGGAAATATTATAACCTACAGAAATTTC
##GAAAATAGTTATAAAGATCAAATAGTGCAGAAGTATATTT
##AGCTGTTCAATGTTATATAAAAAGATGATGTATTGTAAAG
##TATGACGCTGTAAATAATAATAATTTCTATTTCTAGTGAT
##GATAACTTTTTAAGTACTGTATACTACATAAAATAAAACT
##AAAATAGTTAATGACTATCTGAAATTATGCTTTAATTATT
##GAACAGATAAATTAGAACTAAAGTTATCCTTAGATTTATA
##TGCAAAATTTTTAAGAATAGAGATACTCGTAATTCTTTCT
##TTTATACAAACGATTTAAAAGTAATGATAGATATTCTAAT
##TGAATAAATGGAAGCAAAGGAAAATTCGTAATAACTTAGG
##CCTTACTTATATGTTATTAGGTTAATGGCTTTTAATAATA
##AACTTGCTGAGCTTAGATATAGATATGATGATTTATAGCA
##TTTACTTGAGAGTTTCAATTGCCATCAAGATATTCAAAAT
##ATAACACAAGAGATTATTCAATATCTTTAGTTAATTAAAT
##TAGTATTCGACAAAATAATTAGCTAGTTTATAAATAAAAT
##GAAAGCTAGGTATTCATTAGTTGCACCTTAAATTTTGAGA
##GGTAATTAAAAGCAAATTTAGAGGAGTATATCAAACTAAA
##AAACATATTTTCATCTCTTAAAGAAATAAGATTGCTCTTT
##GTAAAAATACAATGATAGGACTAATATTTATAATAAAGAT
##AATCCCTTAAAAATATAAAAGAGTGAATCTTTGAAGCTTA
##CAAGTAAGGGAAGACATAATTATGATTTATATTTAAATAA
##AAGACTAGCATATAAACAAAATATGAGGGGAAAATAATCT
##ATTGATAATAATCAATCATAAATATGCCAAAACTTAAAAA
##ATCAGTAAAACAGGTAAAGTTTTAAATTCAATTCCCTAAG
##TAACGAATAAATTTTGAATAGACAATAAATAGTAAGTCTA
##TATCATACTATAAAACCAAATGTAAATAGTCTTAATGATA
##ATACATTAAAGACTATCAAACAGTAAAACCAATATCGGTA
##AACTAAACTAGGCATTTAAGTATAACATTCAACATAAAAT
##AATTGACTGCAAAACTACAAGAAGTTATAAGTTAGAAAAT
##CCTATGGTCAAAGGGCGAATATTTATAACTCTCTGAATTG
##ATAAAATAAATTAATTAATCCTTACAACTTGAATTTCACA
##GTTTAAAATGGGTCCAAAAACTATTCCTTGGGGATCTACC
##ATCCTCCAATTAGTCTAATAAGTTCCATGGTTATTAGGTG
##CTATGCATACAACAGAAATATCAATAATTTCATCTGGCCA
##AGCTGAATCTACTATTACTGGCTCACCTCCAAATTGTCCA
##TGGGTAAATATACATCAACAGTCATTAGGCCATGCTTAAT
##CCCCAGTGTTTTTCAATCTCCATGTTTTAACAAAACTTGC
##TCCTGATATAAACCTATCTCCATTATTAACTCTTACATGG
##CGAATAAACGTAGATTTATATGGAGATTGCCTAGAGTTCG
##TCTCATCTAAGAATTTGATATGCCTACTTATGCTGTTTTG
##TATCTCAATCGGGTTAAAAAGAAATTTGATAGGAAGGTTT
##TTGATATTGCGATCTATGTGTACTAGAATACTTGGGTCTA
##TGACATCAAGTTTTACTGAGTTTGGAATTTAAGCCTGGTC
##TCCCTATTCACTTTAAATCTTTTCTAGTTATTCTATGTCT
##TTCTTTGTCCTTTTTTCATACTTAATTGTATACTACTATG
##CTTCTTCAATTTTTTATTGTATTGCAGAATGTGTAGAATT
##AATGTTTTATGTTATTTCATGTTGTTTTTCTGTGATAAAA
##TTTAGTATTGCTTCAAAATTTTGTGCGAGCTTCTGCTAGG
##TTTACTACTTGTAATTATCAAATTAATCATGTAATAAATC
##CAATTACTATTTAATATTTTCAGTGTTTTCTAAATTTTAT
##TGTTTAAATGCTAAAGCATTACCAACCTTTTTCCTTTCTT
##CATTTTAGATTTTTTCAACTATTTGTAAAAATGAGATATT
##TTTTGCAATTGAATCGATTTCTCTATTATCTTTTTCTCTA
##TCGAATGGACAAACAAGTTCTTAATTTCTATCAAATATTT
##AAACCAGGCATAACTTACAAAAAGTATGGCCACAAATCAG
##CATTAAAGGTACTCTGTATTACCCATCGTATTATTCATTG
##CAGATACTACATAAAGTAAATTCCTCCATTTTATTGATTT
##TAACTAATATGATTAGAGTTATTAACTAGCCTTTCAAACT
##CTTCAAAATAGATTCTTCGATTTGTTGTTTAACTAGAAAA
##TGCTTTAACTCATACTTTTTTGCCCTGCTTTTTACCTAAT
##TTTTGTTACAGAGTTTTTAAAGATATATAATTACATCCAT
##CTACATTAAGCATATTAAACACGATTTTTAAATTTTCGGT
##TTATAGTAGATCTTATTTGTTAGATACAAGCCTTAGAAAC
##TCCGAAAAATTTAATAAATTGTCACTTTTCTAATATAACT
##TTCTGAAAAGATAATCCATATTCTAGTTTTAAATAATAGA
##GCTTTATAAGTCCTAGTGAGATATTACTCCATCTCCATCT
##TAATCAAGAATTTAAAATACATCTACTGCTTATTAATATT
##CATTATTCTCTATGCCATGAGATGAAGCAATAGAGCATGA
##AACTTTGATTATATCACTATTTGATAAGTTTTCTTTTACA
##TTTGACATTATATCGTGATGTGCTTAAGTCAAAACACGTC
##TTTTTTCATTAGTTTATTAAATTCATTCACATTATAGCAA
##TTCTTGTGCACTAGGTCTTTTACGATAATTCTTTGTTAAC
##ATTAATTGTATAATTTATTTGCATTGATTTGATACTTTCT
##ACCAAATAATCTATGAGAAATCTGCCTCTTGGTTTAAAAT
##CATTTCCTATGTTTGAGACAATGTATCACCCTTAAATGGA
##AATTATCCAGAAATCATCTTGTATAGTATTACTCCAATAC
##TCCAGATATCACATTTTTCATTGTATGATTTATTAATAAC
##CTCAGGGGCCATATAAAGTGGAGTTCCTGTTTAATCCGTA
##AGAGCTTTTCTCCCAATCTTTATCGAATTTCCGAAGTCAA
##TTAATTTTAATTAGTTATTATTACTATCTGTAAAAATGAT
##ATTTTCACATTTAACATCCCTATGGACTAATTAGTTTAAA
##TGACAATAATTTATAGCTAGTAATACCTACTAAATTATCT
##TTCCAGAAAAATTTTCATCTATTATCCCCTAATTTTTTTA
##TAGTTAGTCTAAAGTAATCCCAGGAAAGTATTAGGAGCAA
##AGACAAATGTACTAATCATTTTCAATTGTTTCGTAGACTT
##TCATTATATTTGGATGATCAAGATTCCGTAGAAGTTTGTA
##TTCTGACGATATTCTTTCTATTTGCTTTTGGTTTAGTAGC
##ATTTTACTAACAAATTTTAAGGCTCTTATTGATTCAGTTG
##GCTTATGAATAGCTTTCAATACAGATCCGAATCCTCCCTA
##CCCGATAGGGGAAATTAAATTGTAATACTAACCTGCTTTC
##CCAGGGATAGCATGAATTAAGCTCTAAACGTCGATTTCAA
##TACTACTTTAACTTTCTTAATCTGGTTAAATTGATTAGCT
##ATTCATTTAGTCATTTTAAAGCTCAGGAATCTCGAAGGTT
##GGTCGCTATTGTATTAATTTTACAATACTTGATTGTACTT
##CTTTATCATATATGAGGTCTGAGTTACAGCAGCCCATTTT
##TATAGTATCTGCTTAATCCAATAGCATCCTAAAGATTCTT
##ACTAGAAGGTAAAAAGTAAATTATACAGTTCAATTAAATC
##TAACATTACTTATTAGAGTTGAAACATTCGGATATTCTTC
##CTATGATGTTACCATGGTAAATAGGTTAGCAGTGCTTTTT
##TAGCATATTTCATAATTTCCGTCATTTATAAGCTCTCAAT
##CAACCCGGCAGCTATATCATATAAAAAATGAACTTATATC
##TCCTAAAATTATATAGACTTTTAAACTAACTTTGAGTTAG
##AATTGATAAATTATAGCATTAAACATTTCACATATTAATG
##TAAAGCCTAATTTGAGATATGAAAAAATTAATTAATATAT
##TTATGATTAGTTTTTAATCTGATCATATTAGTTATATAGG
##TATTATAGGTGCAATAACTATTATATAACACTTAATTTGA
##TGCATTTGCTAATCTAATTGTAAGTATTTACAATTTTTAT
##AGGTATTTATAACTAACATTAATCTATAAAAATAAATGAG
##CACATTCGATATCAATCGCATCATGATTAAAGCTAACGAT
##GCTTAGGTGCATCTTGACAAAGCGTAAGGATAAGAGGGCT
##TGGTTATCATTAGAAATACTGGAAAAAAGTACTTTAGTAA
##ATGCTCTTATTATCGGGGTTGAAATCATGACCTTGGCAGA
##AGAGACTACCTAAGGCTGATTTGGTGCTATTCAAAAACCA
##AACATCCAGCCTACATCGTGGATTTAAGATTAAGGTGCAG
##ATATCTTCCGTGTGAGTAACAATGCTACTAACTCTTACAC
##TTAACATCCTGAGGTAATGATGGCATTTTGTTGCTGTCCT
##GGCTTTGGAGACTCTAAAAAATTTGAGAAGGATATCATTA
##ATTGGACGTCTACTGACTTCTGCTAGAAGTGTTAAGTTAA
##TGATTGTATTATCGTATAACTCGGTGGTAACTTTTGATGG
##AAGGAGTAAAGGGTAAATATCATGCTCAGAATTTTCCAGG
##ATATTTTTAAGAACAAAACTAATTAAATTGCAGATATCGA
##TTCCTTATAGAAGTATTAATTGTCATAAAAATATATCTAA
##TTAATTTAATATACATAGAAGATCATCGTTTGAGTCGTAA
##ATTAATTTAGAGGGTTAAAACTAGGAATCTTTACATTATT
##ATTTGGAATTAGCTACAGTAAAAGCATATGATATGGATAG
##TATATTTCAATATACAGCAACTTTGCTTTTAAATTATGAA
##ACATAACCACAAATCCAGAAATAGAAACTTTTTATATTGT
##AAAAGAAACATACCTTGATAAAATTTAATTAGTAAAGGTG
##CAATTGCAAATTTAAAATGAATATGATTAACAAAAACAAG
##TAATATAAATTAAAAGAACAAAATTGTATATTTTCCTTAT
##AATAAGTCTCCACATGGTCTGAAATTTACTTATAATGAAA
##ATAACATCCCTCGATTTTATAAAACTTAGACAGGGGATAT
##TCTTATTTCTATAAGTAAGTTTTTATATTGGGGTTGCATG
##TACAAATACCTGATTAAATGATATACTAACTATTTACTCA
##ATTAATTAGCTTATTTTATAATGTAAATACCTTATACTAA
##AAATAAACAATATAATCAAAATAAAATCACTAATATTACT
##ACGTATACCCAAATGAATTCAATTGAGGTCGTTCAGTGGG
##GACTCGAATCTCTTCTTCTCCTTTCATAACTTCCTTTGCA
##TAAGGACTTTATACAGGAACTATAGTAAAAGATTTCTATC
##CAGAATGCCTGTATATAAGGATTACAATTCCAAATACAAT
##TATAATAGTAAAAACAACTCCGAATATTAAAATAATCATC
##CAATGATCAGAAAACATATCAGATATATCATCTTAGAACC
##CAGATTGCGATGCACTATCTTCGTTATTCAACTCCTCCCC
##TGTTTCAATATTTTGAGGAATAATAACAGGCTCATTTTAA
##TCTTCTTCATCAAGTTAATCCTCTGGTGCAACTAATTCTG
##ATTCAAATTCAAGTAGTGGAGCTCCTAAATCGTACTTGTT
##CTCCTGGGCTAAAGTTTCAGCTTATTTTTTAATTTCCCTC
##AACTCTTCATTTTGCTAAGTTGTAGTGGAATCATTTTCTT
##CAACAGCTATAGGAGTGATTGCAACAATCGGAATTACAGA
##GCCTTCTTTTACATCTAGAATTCTTATAGTATATGAAGGA
##ATTCCTAATTAAGCAGCTAATCGATCAATGAAGTTAGTTG
##CTCCATTTCCTTCAAAGAATTAATCAATTGTCATATCTAG
##TCTATATGTAAGTCTAACTGAGTTAGTTACTTATAGGACT
##ATCTCTTACTCCGTTTTTAAAGTAATTTGCAAAACTTACT
##AATCATATTTCCATATATTGCACCCATGGATGTCAGTAAG
##TGTGCAATTACCTACTGTTCCCTTTTAGTATGGTTTTGAT
##GGTACTTTCTTTCCATTCACTTTTACTATTACAATATCAG
##GTCTACCGTATTTGATATTCAAAACAACTCCATCTGATCT
##ACCCTCTAGACCTTATAGTCTAAATCGCATTTTTTAGGGT
##AAAGTACTACCAAATTCTACATTGAATGTATGGTCTAATT
##CGATTATAGAGTGGAATCGACTTAATCGTTTTCCTGAGGA
##TTAATAAGTGTATTATTCATGGTCTTGGAATGAGTTTATT
##TTGTTATAGAAACCCTCAGTTAAAATAGTTTCAATTTCTT
##CAGTTGTGATTTCAACAGGTGCAATTGTTCTATCCTCACT
##ATCAATATCTAAGCTTTCAAATGATAACATGGCATACTTA
##TAAGTTATGTCATTTGTATTGGCACAAATGTATGATTTAT
##TCTTAGAATTATATACGCAATCTTTGTGAACCACTCCTGC
##ATTGTTAGGTAAAATGAATCCTCCTAAAGAATTAGACAAA
##AGGCCTCCATCTTTATCATACACTAACGCATTATCAGGGC
##CAGTACACGGGAATCCATAGCACTTACCAACTTCAGCCCA
##ACTAGGTAAAGGATCAAAGAAGTAAGAGAGGCCGTTTTCT
##TATACGTTAGTTAATTTAGTATCAACAAAAATATGCATAT
##GTTGAAAATCTGACACATCAGGATTAGTTTAAATAACCGG
##ATGAATGATGTCCTCACATTACTCAGAATTGCCGAAATTG
##ACAAATTTGACATTATTTATAATTGTCTTACTTGCCCAGT
##CACCATATCCACCTTGCTTTGTAAGCAATTCCATTAATTA
##TGTGGCGAATCCTATACCTCTTCCAAGTAATTATCTTGAA
##TAAGTAAATTCAACTCCCATTTTACGACTACATGCATCAG
##ACTTACAATCTGATGCGCTGCATTGACTGAATTATGAGTC
##TCCTACAACTATTATGTTTAAATACTCTGCACTGTATTCG
##AGATCAGGTGAGGCAATAGCAGTAGTTAGATTTTGTATAT
##TAGAAAAGAGCTTCATGTCTTCAAACTTATGCAATGGAAT
##TTTAGATAGGCCTATTACACCGTATTTTCTATTAAAGCCT
##ATTGTAAAATTCTTCAAAGTGTTGCAGTCACCGCCGTTGG
##TCTAGGCTAGAAGTCCATAGCCACCACTATGAGCTACGTT
##ATTAGAGAATAATAGGGCTTATTATCCAGTACAGTCTTAG
##AGTTAGGTACTAAAGCCCATAGTTACAAATCCTGAAGCTA
##TGTTATCAGTAACTTTAACATTTGCACAGTTAGAATTAGC
##ACAAATGTAGTAAACATGAGAAATATCGTATCCACCTGCT
##GATTCATTAAAGTTGAATGTTTTAATAGCCAAGTTTCCAC
##TTATTTTATAATTAATCACAGATTCAATAGCTATAGCATA
##TCTACAATAATGAATAAAGTTGTCCTCTATATTAACATTT
##TCTGATTAGTAGGAATAGATTGCAAAAGAGTCAGCATGAT
##TGAATGAACATCCTTTAATCTATGATTATTTGGCTCTATT
##TCTTGTGAATCTTATAGAACCTCTGTTTGTATCAGTTTAA
##CCTAAATAATGAAACTAAACATTATGCAAATTAACACTCC
##CGGACCTAGCAACTCCATCCCCAGATGGAGTGTTAAAATC
##AACATAATCAGCAACTAGAATTTACCCATACCATTGATTT
##TAAATAGCATTTATTTTAATGTTTCTATTCAAAACACCAA
##CTTCAGCTCTTAAATCAATAGTCTACCCTTCAACCTCCAT
##GTTAACTCCAATATGATAATACTTAACAGGTTAATTCAGC
##GTTATTTTAGTAATTTTTGTACTTTTAAGTGAAGATGTAT
##TGACTTTATAAGTTTAATCCCCATTGAACCCTTTATCCTT
##ATTATTTGATTTTTCTTACCATAAAGTATCATCAGAAAAA
##TCAACATCTTCTATTTCTTTACCTTACTAATTTCCATTCT
##ATGAGTTGTCATTCTATGAGTTTCCATTCTACTCATCATT
##TTCTTCTACTGGAGGGGCCTGGTATTCATATTCAGGCAAA
##TTACCCTCAATAGCTGCAATGGTAAACTCTTCAGCTTCCA
##TGTAATCATATCCAGATGGTCCAATAACAATTTTATCACC
##AACTTACCAGTCCACTTCATCAACGAATATAACATTTTCT
##CCGTCCCGCACATCTCCAACTAGTTTAGTCCATGATTACT
##TAGGGGCTCCATACATGCTTAACTCTCCAGTAACAATCAA
##AGCATTGTTAACAACTTCAATCCTAGGGTCAAAGGCTATA
##GCATTATCATTAGTAGTTCCGCTTAGTATAATCTAGTGCT
##CAACATTAGGATCAGTAGGGTAGTCTTCTAATCCACTTAA
##AATCTTTCCCATTCTTACAAAAATCATTTTTGACTGGAGT
##TTTGCGGACTTCTCAGGATCAAATTTCAAAATTCCATTCA
##CTTCTAAGTAATCAAGTACGGGAGTGTCAATATCTAGTAG
##AATTTCTTAATATTAGTGGATAATTATTGAGTCTCCCTAT
##ATAGGTAATTGTTTGTTAGGCCAAGTAGCAATATCACTCC
##ACCTGAATCCATTAGTTTCTTCTTCTTCTTCTTACTATTC
##CTCCTCTTCTTCTTCCTACTATTCCTCCTCTTCTTCTTCC
##TATTATTCCTCCTCCTCTGGAGGATCATTCCCACATCCAT
##TTACTGGGCATGGGTACCCATCTACTTGAATAGCTCCCTT
##TTAAGTTTCATGCGAAATTACATCATTTACTACAATGCTA
##AAGTAGTTTCTTACTCCCTCTTATTATTATTCTTCCTCAG
##GAGTAAATTTATAAGTTCCAGCAGCATCAGTGGTCATATT
##TAGATCTCTGTCAGTAATACTAGGCAGTATACTCGGGTCA
##GGGTCTACATTAGCTACAGTTTGTCCTCGTTTAACAACAT
##ATCTATTTCTCACATCAAAGAACTCCCAACTTATTATATT
##ACTTCCTCCGTTGTTGGTGTAAGGGTCAATCCATAGTTAA
##AGTCTTCTCCAGTCTAGTGGTAAATCTACAAATTTAGCTT
##AGTAATCGTATCCTGTTACCATTGTTACTATGAAAGGATC
##TCCTTAAATTGTTGTTCTTTTAGATATAATAATTCTTTCA
##ATTTGGGTCCACTTTTCAACTTATACAATTTCTTAGGTAT
##CCTAGTCAACTTCTTCATCAAATTGCAGCTCATCCCCTGA
##GGTACGTCTAATCTATATAGGCTGATTCGAAAATCAATTA
##GAAAACAAAACATCTGATATATGGAAACCTGAGACTCTTT
##TCCCTATACAGACTATCGAATTAAAAGTTTCTTATTGATC
##TGTGCATTCAGGAGTAAGTAAATGATCATGATAAGTAGAA
##AGCACTGATTCTGCTGTTCCTGTTAAACTTCCGTCAACAT
##CGTCGTATATTCCGTGATATGGAGGCATCCACTTAATTTT
##CTTATGGGAGTTAGTAAATGTTAAGCCTTATAGTTTCGTG
##TTTCTTAGCCCTGTATCTCGCATATTGTCATCCTCTGATT
##TACTTTCATCTTATATAGGGAACATGCCATCATCGAAATT
##ATGGAAATCAACTCCATTTACTAATAATCCTTCACGCTGA
##GGTGTTACAATCCCAGATGCCTAGTTTTACTCTGACGATG
##CATTTCCACTTTTACCTATAACAAGTATATTTTAATATGT
##AGTAGATTCATAAGGCCTGCTAAACTCATTAAATGTCATA
##TTAATGCCGGCTAGTACATGATCTGCTACTTTGAAGTCAA
##TGAATCTTATGTCACCTACATCTTCTCCAACAGCTCCACT
##TCTACCATTTTTAAAAGCTGTAAAGTCTTTATACTCTGCG
##GGAATAGAAGGATTGTATGACCAAGGATCATCTAAATTAT
##CATCTTTTACATCATCACATGGTCTTTCTCTAGGAATATG
##TCCCCTGAAGATTCTTAGTCCATATCTTCCATATGAATGC
##GCAGTGTTTCCTTCAAAAACTCCTAATTTTTCACCTCTAC
##CACAAACACTTGAAGTTCTAGAAGACCCAGTGGGATTTAA
##AGGAATATCAAACCAGAAGCCATAGCGATCCCCTCCAGCT
##GCTCTGTTATTGCGAATTATGTTATTAGGGTTAGTTATCC
##AAAATGTTGCAGGTGTAGTATCACTATTCAGTAGTGAAAA
##TGTGGGCCTAGTACCCAGTCCTAGATTTTCTTCTATTATA
##TTATGTGTCTCTATTCCATCCTCTATGAAAAATGTATGAC
##CACGAGTGTTCATTGCCACGTTCTTTTATACTCGTAGATT
##ATGTACTCCATGTATTGAAATTGCTCTATTAAATGTATCA
##TGTATGGAACATCCCTTTATATAAGATTTAGTGCCATTTC
##CTATCATATGAAAATGTAGAGGATACCTTCCCAGTTAGTT
##AGCTTGTCCCACATTTCTGGTCTCTATATACTCGATCCTT
##CCCACTGATGTTTCATCACCTGGACTAAATATCATTATAT
##GTGCTCCATGCATTTGTAGTTCAGAGCCTTGGTTACCCTA
##GTAAACTATGTTCCTACTTAGCAGTCCTACCTCGGCTCTC
##ATATCAATAGATTTGTTGCCGTATGTCTCAGTTTCTGCAT
##AATGTTAGTATTATAAAGGTTAATCAATAGTTACTATACG
##TCCCGAAACACTTACAATAGTGCGAACTTCAGCTTCTTCA
##AAATCGAATGAAGTAGATGCTACCACAATTCTATCACCTG
##TTGTCCAGTCAATATCCTAGTTAATTATAATTTCAGTTGC
##ACCCACTGCAGCAGTGTTTTCTAGGAGGGCCCAAGTTGGA
##TTCCTTTATATTCCATGTAGGTCTATAGATCCTTCTCGTA
##GAGCTATTACTTTGTTACCGTATATGGCTATTTCTTTATC
##ATCTTTATCTCCGTGCATTGTTATTGTTAGGTTGTTTTAG
##TAGGGATTTTCCTCAGTTCCTGCAATTAAGTGACCGTTCA
##TTATCATTATATAGTGTGCATCTAGTGACATATCAGGCTT
##ATCTTCTATTATAAGTGTGCCTTGAACAGTTATTAAGTTT
##AGTATTGGAGTTGGCTCATCTATTATCAAAGTTTATCCAG
##CAGCAATTACTAAAGAT
##end-DNA
14671__len__38937	Geneious	tRNA	17177	17253	.	+	.	Name=;created by=User
14671__len__38937	Geneious	CDS	14206	16002	.	+	.	Name=;created by=User
14671__len__38937	Geneious	CDS	17298	18599	.	-	.	Name=;created by=User;modified by=User
14671__len__38937	Geneious	CDS	16005	17159	.	+	.	Name=;created by=User
