# Supplementary material for: Genetic Codes with No Dedicated Stop Codon: Context-Dependent Translation Termination
Source: Cell. 2016 Jul 28;166(3):691–702. doi: 10.1016/j.cell.2016.06.020 (PMC4967479; doi:10.1016/j.cell.2016.06.020)
Supplement: Data S1. Supporting Data, Related to the Experimental Procedures — (A) genetic_code_predictions_ciliates.tar.gz: Genetic code predictions for 27 MMETSP ciliates and the peritrichous ciliates Carchesium polypinum and Campanella umbellaria. For the sequence logos the codons underlying positions 1-64 are (in order): TTT, TTC, TTA, TTG, TCT, TCC, TCA, TCG, TAT, TAC, TAA, TAG, TGT, TGC, TGA, TGG, CTT, CTC, CTA, CTG, CCT, CCC, CCA, CCG, CAT, CAC, CAA, CAG, CGT, CGC, CGA, CGG, ATT, ATC, ATA, ATG, ACT, ACC, ACA, ACG, AAT, AAC, AAA, AAG, AGT, AGC, AGA, AGG, GTT, GTC, GTA, GTG, GCT, GCC, GCA, GCG, GAT, GAC, GAA, GAG, GGT, GGC, GGA, GGG. (B) Genetic_code_predictions_MMETSP_nonciliates.tar.gz: Genetic code predictions for 636 MMETSP non-ciliate eukaryotes. Sequence logo codons as previous. (C) ciliate_codon_usage.txt. Ciliate codon usage. (D) peptides_confirming_W-UGA.txt: Peptide sequences from mass spectrometry confirming incorporation of tryptophan into C. magnum proteins. (E) mass-spec_run.xls: Summary of EasyProt analysis of mass spectrometry data. (F) P_tricornutum.genetic_code_prediction.pdf: Genetic code prediction and codon usage for P. tricornutum. (G) minia_asm_k.85.tRNAscan-SE-cove10.txt: tRNAscan-SE tRNA predictions for main C. magnum genome assembly. (H) tRNA_UCA_raw_reads_aragorn.txt: ARAGORN tRNA predictions wth UCA anticodons in raw genomic DNA sequence data. (I) 14671__len__38937_tRNA_UCA.sam.gz: MMETSP RNA-seq reads mapped to contig 14671__len__38937. (J) 14671__len__38937_tRNA_UCA.gff: tRNA and surrounding CDS annotation for 14671__len__38937. (K) 14671__len__38937.30-89nt.sam.gz: sRNA-seq data (30-89 nt) mapping to contig 14671__len__38937. (L) 1397__len__25408.sam.gz: MMETSP RNA-seq reads mapped to contig 1397__len__25408. (M) 1397__len__25408.gff: tRNA annotation for contig 1397__len_25408. (N) 1397__len__25408.30-89nt.sam.gz: sRNA-seq data (30-89 nt) mapping to contig 1397__len__25408. (O) 77_Sanger_seqs_to_tRNA-Trp_27450__len__809.sam.gz: Sanger sequences for clones of RT-PCR targeting tRNA-Trp(CCA). See ‘Q’ for associ [file mmc2.zip › supp_data/19477__len__16004_V1.gff]

##gff-version 3
##source-version geneious 7.1.4
##Type DNA 19477__len__16004
##DNA 19477__len__16004
##TGGTTTAATTATGAAGTTGTTTTAATAATGTATTAAAAAG
##TAGTTTTATTATACTGCAAATCACTTAAGCCTTTACAATT
##TACACAGTATTATTCATACTTAATAAAATGTCCCAAATGA
##TGTCGATGGCAGGCCGAAACATCTAAAGGAAATTTAACAT
##TTTAAGATAAAAGCGAAAATAATAAAGAAGGTATAAGAAA
##ATAAAGCCCTTAAGTTTTAATGAAATTTTGAACTTCCAAT
##ATGAGTGCAAATAACAACAGCCTAATATAGCAAAATAGTC
##TTCAGTTTTTAAATCAATTGGCAGAGACCATAGCTATAAC
##AACATGTATAAAGCAAATGCTAACCCTCCAGTTGGCTATT
##ACAATATAAATTACGAGAGTTTAAATAAGAAAAGCTTTAA
##AGCATCTATAAAACAACCTAAAACACATAGAAGGAGATTC
##AGCTGTGGAGACTGTTCTGTTATCTAAAACAACTCATCCA
##GTACACAAATAAAGGGTATAGATTTTTCTAAAATATCCCC
##TAGAAACAGAAATTTCAGTTAAAAAGCTTTAGAAGTAATA
##GAAACTCAGTACAATTCCAGCAGAAAACATGTGAAAGCTC
##CAAGTTTTAGCAAATATACTCCTAGAAGCTGTGAAGTATT
##CCCAACGAAAGAGTTTCTACCGGATTATCAGCCAGATAAG
##GAATTTGTTCTTAGGAAACTTTCTAAGAACATTTCACTAG
##GTCCTTAAAAGAAGCCCCGATCCCTGGCAAATTCTTTACT
##TAACATATGCACTTTCTAATAATAATGGAATAATTTGAAA
##ATTAGAATTTAAATTATATGAAAAACACTGAAAAGCCAGC
##CAAAACTGTAAAAATAAGAAAGTCTAAGAAAATTGTGCTT
##AAAGCAGTACATGAAAATCATTATTTGCCATTCCCAACAG
##TTAGTCCTTATATTCGTTAAGCTACACTGCCTATTGATAA
##ATAGGTGCTATACAGTCCTTTGCACTCTTACGAGGCTTAG
##CAATAATAAGATCTAATGAAGAAAGCATAATCATGCTATG
##AGGAACTATGTGAGTCTATAGAAGTAGCAGTTCCAGAGGA
##AAATTAAACACCTGTTCTACTTAACCGACCAAGTCGATCT
##AGCTTATTGTCTAGAAGAAGACTTAGATATTAATAACAAA
##TTAATGTATTAGCACTTCTGTATATCCTTCTATCAAATTT
##GTAGCTGTACCGTCGATTTTAGCTTTGAATTTTGGGATTT
##TTACCTAGCCTGAAATCTGGGGAGATAATGTAAATTTTAC
##TGTGTTTTGTATTGAATGCTGCATAATAATTTCTCACTTA
##GAGCTTAGTTCTATGTTTATTTCAAGTAGAGTTTAAGAGG
##GAGATATAAATTGTACCTCGTAGGGCTGGAAGATTTCAGC
##GGTACCAGTGTGGTTTACTTAGATTCAATGAGGGATTAAT
##TTGCAGTTTTTAGTTAAGATTTCAGGAAAATCTAGTTTTT
##ATGTATGTTTGTTCAATACATGTCATTTTGCTGTATAGTT
##GATTCCTAGTTAAATTTCTTGCTGTATTGATTAGATTTAG
##TAAATAAGCTTGGTTTACTAGCCTGTTTTTAAATTCATTG
##AATAGTTATTTAGATCTTTTATATTACTTTAGCATACAGA
##GCTGAGTATTTGTACTTATTGATGAGATGTATTGATTAGA
##AATAGCTGTATATAATAATCATTCTAAAACTTCCAAATGC
##TTTTAGTCAGTTTCAGAGGATTAAAAATCTTTAAGTGGAA
##ATCTTCGTTTATTTCGTATTTCTCTTATTTATAATTAAAC
##TTTAACTGTATTGGTATATTATAAATTTTCGAATTGCTTA
##GATAGTTAGATAGCATGTCCTTATTTAGAAACGATTAATT
##TCAAATTTAGCTTTTATTCATGAGATTTCAGTCTGTATTA
##AGAGGAATTTTTATATAAAGTTCCGAGTACTCTTGCAAAT
##CCTCAATTTTAATCTTTCTTTGTTGGATAGTGAGTATCTA
##TGTTCCTTTATTAGGAATGATTAGACTGATATTATCTTGC
##ATGACTAGTTCATTAGTTTACCTAAAACACAACGTTAATT
##TGCTTAGACTGTAGCATCTGGATTTGATTCTAAAAATAAG
##TTCATTTTCATTATCAAATGCCAAATACTAAGGAGACACA
##CATGCTATGTCTGATGGCTACTTTTGCTTTACCTTTAAAG
##CTAAGTCTCTTACTTTCTGTACTATTAAAGTTTGTTTTAC
##TCTTACCTAAAATTCGTGTGCTTAGAATAATCCTGAGCTG
##TAAGTTATCCCTTCTAATTGTATTATGTTAGTTCCTGTAT
##TAATAGTTTATTTTGATTTAAGTATAATTCTGTCGTTATC
##AGCATTTATTAGAATTAGCAATATTTGATCTACGTCTTAT
##ATCTCCCATTCGAGTAAATTTAGTAATTCAACTTAAATAG
##TGATTCTACAATATTATCCAATTTACCTTTTATGCTCAAT
##GTTTCTGATTCTAAAGATATTCTTTGCACTTATTTAAAAG
##CTATAATCATCTAGGTTAATCAAACTATCCCAAAACTGCC
##TAGTAACTTGAATCTAAAAAGATTTCTCTATAATAAAAGG
##TAGTTTTTGTTAGCACTAAATGCTCTTATATACTTTCCAT
##AATCTTTTAATCACTTTTCAACTTATGCTATCTCAATATT
##AGTACTCATTTAAGATCTATTCAAAGTAATAAATGCTTTT
##ACTAAGTTGATTCGTTTTATAATAAATATTTCCAGTTTCA
##TACGCAAATTAAGCTTAAAATCTCACTTATTATAAATTAC
##ACAGTCCAAAGGTTAGTTAGTTATTAGTATTTATCAAGAA
##TTCATGATAATCATCTAGAATTACTTCAGTAGGGGATCCA
##GATTCACTCAAAGGCGAATCTCCAGATGGTGTTTTGAGTT
##CCCCGGACTGTACTATAAGCAGCCTTTTAGGAGATTTTGT
##GCTTCCCTCAGTTTAAATAGGCGATTTTTCAATTCAAGAT
##TAAGTACTTAGATCCTGGTCATTATTTTCCTGAAAAATTT
##CCTCAAATTTTTCCTATCCGATTTTAATTACTCTGCTTCT
##ACATATCATTAGTAGGTAATTAATAGCATCTTATGTCATA
##TAAAATTAGCCTTGTGACTCAGATGATTGTAAATAATTAG
##TTAAAAGTGTTTTGAACTTAATAATCAGTTTTACTATATG
##CACTTCTCTAAGAATATCTTCAAAGCATAATGAAAAGTAC
##TTTATCATATAGGAAATAAATCATACAAATTTTTAAGATG
##CTAGTACAGGATTATTTAATTTGAAAAACAGCTTAGATTG
##TTTGATTATCAAAAACAGCTTAAAATCCTAAAGATTTATT
##GTGTTTTGCTTTAAATTATCCCTAAAGCTAACATTATTGT
##ATTTCTTTACATTTCCTAAATCTTAAATATCCATTTAAGG
##AAGCTAATTCATCTAAATAGTTTCTATTCTTTCTAGAATC
##ACTAAGGCTAACTCATAAATCCCAATTGTCTTGTAAATAG
##TTGCAATGCTAAATAAAATAAGAATCTCAGTAGTTAGATC
##TATATCAGTAGTTAAATCTAATTAATAATCATATACTCTT
##ACTTATATCATTTCAGTCACCTTTTGTCCTAGCAGGGACA
##CAGCCTCGTTTCAGTACAAACTATCATCTCCTTTATAACC
##AAAATCTAGGAACTAATTCTGCTATTGATTAAAAATTCTT
##ATACATCGTTGAATTTTAACCCCGGTGATATTTATCGTGT
##CTCTGACTATATTATCAAATATTTTCCGATACAGTTTCTA
##TTAGTTGTTATCTAATCGATACAGAGCAGGCACGTATAAA
##ATCAGTCATTCAATTTGCTGTACTTCCATTATATCTATTC
##ATGCTTTTAATTTCTGTCTGATAATTTCTCTGTATGACTT
##TTGATTAGAGCAGTGTAGAATAAATAGTGATAAGTAAGGT
##TTTAAATAAATATTTTATCTTTCTAATTACCAGTATGCTT
##GAATTGGAGTTATGTAATGAAGAGGGATATAGGGGGATAT
##TCTTTACTCTCCGTTTAAGTCTAGTACAGGGAAATTTTTC
##AGGATTATTTTGCTTTTTATCTGATGTTTAATCAGTTTTC
##ATATGTTATTGTCGTCATAATATACTACAGATAGACTTTT
##GAATTCCATATGCAGGTAAAATGTATTAAAAGAAAATGTA
##CTAAATTTCTAGATATTGAACAATAATCTAATAAAATCTT
##AACCTAATTACCAGTTTCTAAAATACTTCTAATTCTTGAC
##AGACACTAAGTTTGCTTTTTGGATGTCAAATTTACCAAAA
##ACGTTGGAAGATTTCCCTTGGGATCGATATTGATCAAGTA
##CCCCAGTATACAGCTTCCGTCTTCTTACTGTTCCATTAAG
##AATCCGCTACTAAAAATTTCAGCTCTTACCACTTTATCGA
##CTGGTGGTATATCTTAAACTTCAACAGAACGAGAGATTAG
##AATTATCTTATTGTCCTCTCTAATCACTTAAGTAACAACA
##GATAGATCTCTATTTGATACAGGCCAAGGTGTATTGAATC
##TAAGATACAAAAGACGAGTAAAATTCTCAAATTCTCGGAC
##TATTCGGATCTCTTTTAACTGAGGATCCCATTCATACCGT
##CTTTAAGTATCTAAAATCAACTGAAGGACTGTCTCTGCAT
##CTACGTTTACTCTTCCAGTGGCTTTAAGCATAAATCTCCC
##TGAAGGCATACGCTGACGGGAAGATGTAACTCCGTTTTTG
##TCAGAGAAAATTTCCCAGCCTTCTTAGGAGGAAAAACAAT
##CTAATACCTCTTAGCGGAGGTTTGGTAGTTACTCATTTTG
##GAGATTTTAAACAATTTCATCTATTGAACTCATTTTTATT
##GAGATTATCAGAAATTTAAAGAGTTGTATGTATTTTTGAT
##ATGGGCTGGTAGATTATGGTAAAATAAGGTTAAATTTTTT
##ATAAAACGTAGTTGGAATTAAAGATAGCTGTATGTATAAT
##TATATTATCTTGAATTGCGAAGACTTTAAGTTAAAAAACT
##CATTTTTAGAGCTTTGTTATTTAAGTACTGAAGTTATATT
##AAGCATTATCATTAAGCAATGCAAATTATTTGTCTGCTTT
##CAACACTATTTTAGGGTTCTATATTATTACTCAATAGCTA
##AACCTTCAGTAGGATAGCATAATATAATATATCTTTTACT
##ATAAATAATTAAAAATCGCAATAATCTCAAAACATTAATC
##TAATTTAACCTAACTCTATTTTGAACAGCACAGGCCTTAA
##TATGCTTTTCAAGGTTATATTTATTATAAAGTATCTTTTT
##ACATATAAAGCACTCTTTTCTAGTTGACATTTAATGAACT
##TATTAAATATGAAATTTAAGTGCATACTTATGTTTGAATC
##TTTTGGTACAAAGATTGCATCTACTCGGCTTATTTTTCTA
##ATTGTGTATTTTCCCTAGATGCTATTTCATTCCTTTATAC
##GACTTAAAGACTAGTAAGCACACATTACATTAGGAATTTT
##CAGAAACAGCCTTTTATTCCTCTTTTTACTCAAAGTTACT
##TATTTGTGTTTCATTAGTCTCAATAGATTCAGTTAAACTT
##GGATTTTTTTTAAATTTCACTGTTTAGTCAGAAACAGTCA
##GATCAGAATTCACATGTTTTTGAAATACTTATTAATTAAT
##AAAACACTGAGAACACTTATTACACTTAAAAATCCAATTA
##CTTACAGAATCATTACTCAGTATAAGCTCTCTAGGAAGAC
##TAGGGAGTTATCCACTATAATTGTACTTTTACTCCATTAA
##TTTATATTCTCGTGCATGCAAATATTGAATTGATGAATCG
##AAGCAATTAGACTTTTTTCTTATCAAAAACTTAAAACTAT
##GTTATAAATCGAACCAATTTTGGATTAAATCCGGTTATTA
##TTTCTTTTATCAAAAAAGTAAAAAATTATTTAATTTTAAC
##TAGATTACGTCATACTTTCAGCCAGGATTTTTTGTAGTTT
##TTTCACCAGTCTGTCTAAATCTTCTTACTGTGTTCCAATA
##GCACATGCGAAGGTAATATATGACTAACTTCAATTCTCAT
##TGCTTGAGCCGTAATTATCAAACCTCAATCCGCAGATTTC
##CTTTACTTATCCTCCTCTAATAACCCTTGACCCAGACACT
##CTTTGACTGAACAACTTGGCACCTATTTCTACTGCTTTTT
##ATTGGAAATTATTCAAGGTAATACCGAATGAAATAGTATT
##ATTAACAGGCTCAATAAACTATTCTCCAAATTATTGAGAT
##AAATGGGATAATTTTTCCCGAAAACTCTTAACTAAATTTT
##TCCTTCTTTACAGCAGCTCACGTCATCCATCTTCTCCTAT
##ACTTAAAAAAGTTATAAAAATATCTAAAGCTGCAGTTATA
##CTAGCTCTTCCAGGATACAAATTTGAGATTTTTTGTATAA
##ATTGTTTATTTTTAGAAATAACTGCCCCTCCACCTACAGG
##AACCATAAAGTTTTTGTCTGTACTTATAACAACAGCATCC
##ACCCTGCCTACCCTGGCAGCTTCGTTTATGATATGTGTGA
##TCTTAGAGCACTGTATCCCATACGCGTTGTTTATGACATG
##GGGTATTCCCAGCTAACTTGCTATTTAGGACACAGTTATG
##ATATCATCTGGGCTTCTGGGAGCAAAACAACTAGTAGTTG
##TTAGTATTGAGTGAATTTCATCAGGGTCGAATGAGGACAA
##AACTTACTAAAGATCTCCAGTTTATACAGAGTTATCATTT
##ATCTAGGTTTAAACCACCACTGGCTCTAACCCTGCCGCTT
##GTATGCATTTAATACAGGTTTTTTAGTCAATACGGCTTCA
##AATCACCTTTTTCCCCTTGCGAGTTTGTGAAATTGCTAAA
##AGAGTCATTGTTAATGTCATCCCAGTAGCGAGAGGCAATA
##GAACAACATGCTGCATTCTCAGGCCGGCAATGTTAATCGC
##ATGTTTTATAAAGGACCTTGAAAGCAGATTTATAAGGGAG
##CTCCCAGCTGCTTTTGGTTAGTCTGCTACTATATCCCCTG
##ATCTTCCAATTCCATGAGACATGTAAAAGTTTCTTTGACT
##TACCAGCTCACTGATTACTCTTCCCTCTCTTTCACCTACA
##CCAGCTCTGTTACTGAAATTATTAGAATCTAGCAGAGCTA
##ATTCATTTAAAATGCTTTATATTTAGAGATTAGTTCAAGG
##TTATTTTGGGATCTTTCTTTATGATAACAGGAAAGTTATT
##TGATTGGAAAATGAGTTTCTAGACTCTTATCCTACTTGTA
##TATACAGAGGAGTTATTGCCTTTTTAGCCAGCTGGAAATT
##TTTATCGTTCATTTACTTATTTGTTTTATACTAAAGATTT
##GATTATTGATAACTATTAATTATGGTAATTAACTCTAGTA
##TACTCAGCTCTACATATAGGACAACTCTTACGATGCCTTA
##TATCATATCTCTCAAAAGATTCTGCACATCTTTAATGAAA
##CAAATGAGAACATGATAGAATAGTCAATGCTCTTTGATTC
##CCTAAGCTCTGTAGACAAATACTACAATGACTGTCCTTCC
##TCTCAGCAGCTTGTTTCTTTATTCCCTCCCATTCCTCACT
##TGACTTGTCACAGTCTTATTATACAGGATGTTTGTCTCTA
##AATTAAGCAAAAACCTGTCTTGAATTTTCTAATTACCTGT
##CAAGTTCATCAAATAAATTAGAGATTGATTGCTCCCTCTT
##GCTTATTCCACTCATTACTTTATTCGAAATTTAGCTCAGT
##TGCCATCCTAAGTACTTACGTTTTACCAGTGGATGAGTTG
##GAGGGTAGAGCTTTCTTAGCGCAGCAAATTATTTTCTAGC
##TAGAAATCCTCTCCACCACTTCTATATAATAATTGCACAA
##CTTTCTATATAGTAATTCTACGAAAACTTGTAGTTCTTCT
##TCTCATAGTGCTATTTTCTGCATACAGGGCAAGCCTGAGA
##GTTAGTAAACTACTCAAAGCTTCTAAGACACTGGTTATGG
##AAAATATGTGAACAACTAAGAATAACACTTGGATTATTCT
##TAAAGTTTTCCTAACATATAGGACAGATTCCCAAATGATC
##TCCTCTTTTACACGATTAGTTTTCAATTTTCCCCCATTCC
##GACTCATTAAGAGGCGGCGGAGGCTTATCAACTAGTCCGA
##GTCTCTGTGCCAATGACAACTTACTTATATACTTCCTCTG
##CTTTTTCTGTATATTTTTCAAGTCGGGGTCCTATGCAGTA
##TATCTTGAATTTTGAATAATTGATCTCCCAGCAACAGTCA
##CATTTTACCTCTTTCTTGCCCCTCTTCCTGGATTTACCAC
##TAAGTTTAACTATCTCAGCAGATGATCCTAAAAGGCTGCC
##GCATTCACCGCACTCCTATTTCCCTGTCTACTCATTTTAA
##TTACTAATTAACTGGGCCTTTCCAATTATTAAGCATGATT
##TTTTGAATGCACAGCAACGCGTTTTCCCGTACATGGCTAT
##TAGGATGGTTTAAAAAGCCCATAGCAGCACTTTTTGCTCC
##GAGTTGATCACAAATCGCCTTTCCATATCCGTAGTACCTT
##GCAAATTCCCCTATATCATAAAGTGCGAGCTTTATAGTAT
##CCTCGTTTTCAGTAGTAAGAAGGGCTACTAGTTTTTTCAA
##GTAAATAAACTTATCATGTTCTAAATTCTTAGCATTTTCC
##TTCCAGAAGTTCTCACTATGGGTTACTCCTGGTTTCAAGT
##ACCCAGACTCCAGCTCTTATACCCACTTTTCAAATGAGCT
##AAGAAGTTTAACGGAATTTGATAGAACTGAGGCTAGTTGA
##GGCACTAATTCAGCTACTACTTGGTCTTTTATCACCCTGG
##TAGAAATATTATCAATCATGTTCAGTAAGTCGCACTGTAC
##TGCGATTTCTGTGCACTGGGGGGAGGCATCTATTAGGTTT
##TTTATAGTAATCAACGCAATTCTTAGCAGTTTCTCATGAT
##CACTTCTTCTAATCTCTCTTATTATATGTGGAATCAGGTC
##ATACTCAGGAGACGTAAAGAAATGATGGTTTTGGGTATTG
##AAGGTAACCATCCACAATACAAAAATAGTGCTGTACATTG
##CCTCCACGTTTCCAGATTTCTGCTCAAAGGCTGTTAAAAT
##GCATTTATTGATTCCATTCATTGCCAGAAACTCAAATCGT
##AGCTTTTCTACCTTCAAAATCGCTTTTAATGAAAAAACGA
##CTCCGTCAATAGAACAGCCTTGGTCTACTGCCCTGTTGAT
##GAGATAGTCTAAGAACTGTAGTGAAGGAGTTCTGAATCTT
##TCCTCTCCGAATTTGATGAAGCCTTCAGCTAAAAACTCCG
##ACATTATATAGCAAGTGTTATACAATACCTCTGGTTAATT
##TTGGCTTGAAGCAATTAGTCTATTCAAATCTGCTATGAGA
##TCTACTCCTGGTGATTCTAAATGGTGATCTAGCATAGGGC
##CCAAATAGCCGGAATTAGCATACAGCAACTATCTCAGAGA
##TTTTAATGAACTTTCAAGCTATTCTCCCCTAGGGGGTTAC
##TTCACATCCGCGACCAGTCGAAACAGCAGCTCCGTATCGA
##TTTATTCCATTTTTGTTTACTCTAAACTACCACTGTCCTC
##TACTAGTACTTTCTGCCTGGGAGTTCCACTGCTGGTCCCT
##TGCTTCTCCATTTCCTGTACTACTTCCATTCCCTCAATGA
##CCTTTCCGAACACTGTGTGATTACCGTCGAGCCATGGGGT
##CTTTGCGAGAGTTATGAAGAATTAGGAGCCATTGGTATTT
##GGGCCGGCATTGGCCATTGATAACAGGCCTACTTGGTCGT
##GTTTGAGAGTGAAATTCTCGTCTTTGAATTAAGTACCGTA
##TATAGAGATACTCCCTGTACCGTCGTGGTTTATTATATCA
##CCGCCTTGGCACATAAAGCCGGGGATTATTCTGTGGAAAA
##TACTGTTTTTGTAGGAAAGCTCCTTGCCGGATGATACTTT
##ATAGCCTTTCGCAATGTTTAAGAAATTTGCTGTTGTTTTT
##GGGCAAGTATCTTTAAAGAGCTCCATTACTATTCGTCCTT
##GGCTTGTATCACCGATTTTTATGTCGAAAAATACCTTAGA
##GAAATAGCGACGGAATTGAGTCGTAAGCATTTTTAATGTT
##TTTGGGAAAAGTGTAAGGTGTATGTGATTTTTATTATGGG
##AATGTGTACTAGGTATTTCAGGATATGGCATAGATTTAAC
##TTTTATGTAATTTATTTGAGAATATGCATAAAGCTGCTTC
##TTTTTAATAAAAACATATATTGGCTATTTTCTTTATTAAT
##AATCATTATTCTGAAATGTATTTAATAAGGCTTTGAATAT
##CTAATATATACATAATATTTTTAATAAGACATTTGACCAA
##ATAATAAAATGTTTTTACTAAATAGGATAAGAAATAGTCA
##AAATTTTATTCATAGATATTTTAGTATAAACTACAATAAG
##GACTACTATAAAATACTAAACGTGTCAAAATCAGCTAATA
##AATAAGAAATAAAGAAAGCCTATATTCAATTAGCAAAGCA
##GTACCACCCTGATTCTAAAACAGGAAATGAACAAAAATTT
##AAAGAAATAGCAGAAGCTTATGAAATTTTAAGTAATGAGC
##AAACAAAGTAGGAGTATGACATAGGTCCTTAATAACAGTA
##TCAAGGATATTCAGGAGGATTTAATAGATAAAATTACTAA
##AGAACTTATTCGTAGAATGATCCGTGAAGCGAGTATTTCA
##AGCAAAGGTAATCTACCAACTAGAGAAATAATTGAAATGA
##TTTTTATACATAAAGATAGCAAACAAGTCAGAACTACTAT
##GAAAACTCCTTCAGACAGCAAAGTAGAAGAGGTGCTAAAA
##AACAAACAATATATAAAAAAACATACTACGACCCATACAC
##CGGTAGAAGATACACTTACTACTATACAAAACACGACGAT
##GACTATGATTACGAGGAGGTTAAACGTTAAGAGGAGTAAC
##TGCGTAGAATGTAAGAATAAATGTATGAGAATATGAAATC
##ATTCTTCAACCAATTCAATGATTACTCCCAAAAGCCGACA
##CTGAGCATTTTTAACACTTCAATTATAGTCTTTGGGCTAG
##TATTTGGAACTTACATTGTAAGTTCAATTTTTAGATCAAT
##ATTCGGGCAGAATCGACAAATTTACCGTGGTGAACCTCCA
##GAATACAATAGCCCCCTAAACTCATCGATATCCCGTACAC
##GATTTAATTAATAAGTAATTAGAATAATATAAAGTATCCC
##TAACATCAGTAGTATTGCTCTGCAATAATCTCCTCCAAAG
##CCTTCATCACACTCACATTTACTCTCAATACACTTCCCTC
##TGCCGTTGCAGTTTCCAGGACACGGGAGATCCCTGCAGAG
##TATGTCGGAAGGAGGACAGTATATTGATCCATCATAACCC
##CTTATAGTAACATATCCGCCTTCAGGAGTACAGAAAACCT
##ACTCATCCCCTACCTTTACTACTGCAACTGTTCCTTAGCA
##TGTAATTTCATGACACCCTGAGTGCCAGTGAGATGGTTCA
##TTGGATAGCTGATTAACGTAGTCACCTTCTAAGCATCTAC
##AGTTATCACATACCTTTTCACCGTATTTAAACGAATCAAA
##TTCTGTTGTTTCTTCTCCGATTCCCCTGCATGACCCTGTA
##GTTGATGGCTTTATAATAGGACAGTAATCCAAAAATCTGT
##CATCCCCTCCCTCATACGGCCCGTTGAAGTACTGGTACTT
##AGCAGGAATAATCTCAGTTCTATTCTACAAAGTGCAAAGT
##CCTTTGTAACTATGAGTATGGTCACATGCTGTATTAGAAT
##CAGTGGTGTTACAAAACTCAGCAAACTAAGGAATTCTATT
##CTCAACGCATCTTTTCTAGAAAAAAGCACATCCTTAATGA
##TATCCTCATACATTTTCCGAGGAATAATCATAACTTACTT
##TGTACCATCCGGAATCCTCAAACAAAGCCAAAGAGATATC
##TGAATACTGCATATAATACAACAGTAAATCCGATGTCATG
##AAATCATTGTACATTACTCTTTTATCCCAATGCACTCCAG
##CCTTATCAAACTAATTCTCTAAATCGACACCTTCTAAAGA
##CAAACAATCAAAAATAATCCTAGCCATCTCCATTACTTTT
##GGAGTTTTTATGTAAGTAACTCTCTCATTCCTAGAAGTAT
##GTTCTCCTACGACTTAACTTATACCATAAAACTACCCGAT
##TTGTCCTTAGAAGTACGGAAACAACTCCTCGTGAAAACCG
##ATTACATGTCCTACCAAATGCGCTATCATTCCATACTCCT
##AGGGTTCAGTCAATGTTCTTATTATATTTCCCTTTATATA
##GATCCTTCCTGCAATCGGCCTTCAGTTAAATTCTTAATCA
##ATTTCACAGGGGGCAGCTCATACCTCAGCAACGGTAGAAA
##CTGTATCTAAATGTATGAACAAGATTACATCGTATTCACT
##TTCCCCTTCGGTTCTGTACTTCTCAGGGATTTCGTAGTCA
##AAGCACGTTTGTCTCTCTAGTACAATTGGACCAGGGTTTC
##TTATAACAGTAAGCACATTGTTATACCAGTGCTGGACTTT
##AGGGATTATTTTAGAGTCCAACTCAGATTGGAAGTCGTCA
##TTAGTCGTGAATTCAAACTTAAAGCGAATTTGTTGGTAAT
##CAGGCTCTGGTACTGGTGGGCCTTTCAGTCTTCTGTCAGC
##CCTGCCTAAATCTACTTTAGGAGATTTAGAACACTCTAAC
##GAAAAAACAGCAAACAATAGAAAAAGCATCATTTTTATTA
##CTAAACTTGCTTAGACATCATAAGCCTAACAAAATCCCTG
##TAATTAATCTTACCCTCATTATTAGGCTTAGCATAGTATA
##TAAGGGACTCAATCTCCTCCTCGTTGAAAATCTCTCCGTG
##ATTAGTCATCAAATGTCTAAGATTGTTTACAGTTATTATT
##CCTTTTTTACCTTCATCTAGAGACTCCAGGGCCTTTTGCA
##GCTCTTCCTCAGTAACAGGATCATTTTAATTATTAGCAAA
##CACTGCTAAGAACTCCGGAAAATCAACCATCCCTGTGTTA
##TCAGGATCAGCTTATTACTTCATATTTTCAATTTCTTCCT
##AAGATGGTGTCTGTCCAAGTGCCCTTATAATAATCGCCAT
##TTCATCTAAGGAAATAGTCCCAGTGCTTCCCTTATCAAAC
##AGTGAAAAGGTTTCTTTAATCTCTGCAATTTATTCAGTTG
##TGAGTTAATCAGCCATTTTAATTACTTACTACCAGCTCCT
##CCTGATTTTCCTCTCTTCTTGTTTTACTCATATTCCACAT
##CTGCAAGCCAAACACCAGTACTAGTGATACTAGTGACAAT
##GCTAAGTAAATAATTCCTATGATAATCCAGTCGACTCCGG
##CCAGAGTGGTCGGCACTGCAGGGTTTCCATTACCAAGACA
##CAAGGTCTCACAACTATTGCAAGAACAAGGCACTAGATCA
##TATCCGTATAAAGTAGTAGCATTCACGTTGCAATTAGAGA
##AATTTATATCAAGAGCTGTGCTCAAGTTACTGAACAAAAA
##GGTCACCCAAGTATTTCCATATGAAATCGCGTTATACCCT
##TAAAACTGCAGAAAGCCTTAAGAGCTTTGCATTGCTGATA
##CTTCAGTTACATATGAGCACTTTTTGCATGATTGGTATAA
##ACTGCAGGCTAGGTTATCTGATACTGTGTAGTTTAGTTTC
##AGTACTGTTATTTGGTCCAAGGGGTGGATAGGATCAGGTA
##TTGTGATAGTTTCCCCCGGAGTCACCCATTTCTCCTGATT
##TGGGTCACATGTAAAAATGCACCATAGGTATTTCATGTTG
##GCGGAGCATATATCGCAGCCACCTCCGTTAGTTCCAAATG
##TCCTGTCTAATGCTGAGAATTTTTCATGCATTAATGTGTT
##TTGTCAGTTTGTGCAGCATACGTTTTAGTCTTGGTATACT
##GGACATGCTATAGCGTCCGTGAAATCCTTAGAATTCGTTT
##TGGGAGGCTGAGGAGGAGTTATAGCTGCTGGTATATGACA
##TGTACCATCTGGATCACAGTGTTGCTCGAAGGAGCAGAGG
##GATTAGGTTAAATGGAGAAGTGCCAAAAGGAGAACCATTA
##TTAAAATATGTTATTAAATCAATTCTTTAGGAGTCGGACT
##AGTCATCGTCTACATGACTGTTGCAAGGGAGTTTTTGACT
##TATTATCTAGTTTGTCTCACCACTTGTTGAGTCTAAGTCG
##TTGCTTTGTACATTTTAGACGGGGGATATGCAGATTATGT
##TAGACTCGTCGTTATAAGACTAATCATTGTTGTTTAGTTA
##TGATATTTCTTCCTGTTTTGTCATTATATAAGGCTCATAG
##GAAATCCTGATCTAATTAGCCATACTACTAGGAACAACAT
##ACCGTTGTTCTTTGTTTTTCTCCTCTCTTTTTTACACAAT
##GTACTTATAAGTTGTTAGGTTTTGCAGTCTTAAGTAGACA
##TGCAGGCCTATTAGATGGCCGTTGGCTAATAGTATACCTA
##ATATTAGAATCTATTAGGTAAACAGGCCAATTAAGTAAAC
##AATTTCTGATATTTCATCAAGCTCATACATTTCTATTATA
##CTTTCCCGTAATGTTTGCTCCTCAAATCAACTAACTATAG
##TGAATACTCCTAAACATTACTATAAAATCACTAAAACCTC
##TAACGAGGCTATCAGAAGAGCAAAGTGCAAATAATTGCGC
##TCTCCTATACAGTTATTAATTCACTTACAGTGATGGTCAA
##ACCCGCTTACACATCTATCGCATGTTCCGCAATGTTTACT
##GTCCTCGTTTACATGAGTCTTACATATTTTGCATATTTTG
##TTATACAGTTGATACTGGAATGGAAGGCAATGCTCCTTCG
##CCCGTCTCTCCTCATGCACAACTGGATCAGTAGGGTCAAT
##TTTTGAGGATTTATAGCCTCAAAGTATTACATTCAAAAGT
##GATATTATATACAAGATTAAGTTAACCAATAAGCTCGGGA
##TTTCTAAGGGAGGGAGCAGTATCAATAGGTAGAATATGAT
##ACAAAGAAACAATACAATTCAAGCTATTACCTAGGAAGAA
##TTTAAAGGTAAGGAAAATCCATTAGTTCTCATTTATTATA
##TACAAAATATGAATCTTGCGCCTAGAAGTATTTATACATC
##GGATTACTATGCAAAAAATATACCCTAATAAGACCAGATA
##GTGATAGTTCTTGATACTGAGACCTCAGGTCTGTATCCAA
##ATAAGCATGAAATTTTAGAACTAGCAGCAATTGAAGTATA
##GAATGGAATACAGCTGAGAAAATTCCATGAGCATATAAAG
##CCAAGGAGAGAAATAGACTAATCATCTACTGATATACACG
##GATTATTTAAGGAAGATTTGTGGTTATGCAGATCTTACGA
##GAATGTAATGAGAGACTTTAGCAATTGGTTGCCTCGTTAG
##CCTTTTATTATAGTAGGGTACAATTTATAATTTGATATGA
##GGTTTATCAATTATAATCTTAAAGCTGCGCAGCTGTAGAC
##AATCAATGCTGAGTAATTTTGTTTGTATAAGTTTATAATG
##AAAGCATTTTAAAAGAGATTGAAGCTAGATAGGGCTTATA
##AAATATTTATGATGCAAAAGGTTAATAGGCCTATTCATAA
##TGCCATGCAGGATACAATCATTACTGCGGAATTGTTTGCT
##TAATTGTAATAATGACCTTATCATTAAAATTATAAAGAAT
##TGCCTTTCCATCCAAGAAGAGAGTGTAAAAAAGAGAAGCC
##TCAGAAAAGAGTTTTACCATTTTAGAGAGTTAATAAATAA
##AATAGGAAATTTTGGTGTCTTAAAAGATATGTTAAATATA
##CCCAACTTATTTAGTTTTTAAATGGTTATATACTAAAATA
##GAAAATATTATATGCTATGATATTGTAGAAAGTGCTTATA
##CTGGTACAATTATTTTCAGTATAAAAGAAAATGATTTGAA
##AGTCTGTATTGATTAGTAAGCGAGCTTTATTTACTAATAC
##ATCTAGTTAAGTATTCATTATAGGTTCTAAATAAACAATT
##TGAA
##end-DNA
19477__len__16004	Geneious	CDS	9562	10110	.	-	.	Name=
