# Supplementary material for: Genetic Codes with No Dedicated Stop Codon: Context-Dependent Translation Termination
Source: Cell. 2016 Jul 28;166(3):691–702. doi: 10.1016/j.cell.2016.06.020 (PMC4967479; doi:10.1016/j.cell.2016.06.020)
Supplement: Data S1. Supporting Data, Related to the Experimental Procedures — (A) genetic_code_predictions_ciliates.tar.gz: Genetic code predictions for 27 MMETSP ciliates and the peritrichous ciliates Carchesium polypinum and Campanella umbellaria. For the sequence logos the codons underlying positions 1-64 are (in order): TTT, TTC, TTA, TTG, TCT, TCC, TCA, TCG, TAT, TAC, TAA, TAG, TGT, TGC, TGA, TGG, CTT, CTC, CTA, CTG, CCT, CCC, CCA, CCG, CAT, CAC, CAA, CAG, CGT, CGC, CGA, CGG, ATT, ATC, ATA, ATG, ACT, ACC, ACA, ACG, AAT, AAC, AAA, AAG, AGT, AGC, AGA, AGG, GTT, GTC, GTA, GTG, GCT, GCC, GCA, GCG, GAT, GAC, GAA, GAG, GGT, GGC, GGA, GGG. (B) Genetic_code_predictions_MMETSP_nonciliates.tar.gz: Genetic code predictions for 636 MMETSP non-ciliate eukaryotes. Sequence logo codons as previous. (C) ciliate_codon_usage.txt. Ciliate codon usage. (D) peptides_confirming_W-UGA.txt: Peptide sequences from mass spectrometry confirming incorporation of tryptophan into C. magnum proteins. (E) mass-spec_run.xls: Summary of EasyProt analysis of mass spectrometry data. (F) P_tricornutum.genetic_code_prediction.pdf: Genetic code prediction and codon usage for P. tricornutum. (G) minia_asm_k.85.tRNAscan-SE-cove10.txt: tRNAscan-SE tRNA predictions for main C. magnum genome assembly. (H) tRNA_UCA_raw_reads_aragorn.txt: ARAGORN tRNA predictions wth UCA anticodons in raw genomic DNA sequence data. (I) 14671__len__38937_tRNA_UCA.sam.gz: MMETSP RNA-seq reads mapped to contig 14671__len__38937. (J) 14671__len__38937_tRNA_UCA.gff: tRNA and surrounding CDS annotation for 14671__len__38937. (K) 14671__len__38937.30-89nt.sam.gz: sRNA-seq data (30-89 nt) mapping to contig 14671__len__38937. (L) 1397__len__25408.sam.gz: MMETSP RNA-seq reads mapped to contig 1397__len__25408. (M) 1397__len__25408.gff: tRNA annotation for contig 1397__len_25408. (N) 1397__len__25408.30-89nt.sam.gz: sRNA-seq data (30-89 nt) mapping to contig 1397__len__25408. (O) 77_Sanger_seqs_to_tRNA-Trp_27450__len__809.sam.gz: Sanger sequences for clones of RT-PCR targeting tRNA-Trp(CCA). See ‘Q’ for associ [file mmc2.zip › supp_data/42401__len__9376_V1.gff]

##gff-version 3
##source-version geneious 7.1.4
##Type DNA 42401__len__9376
##DNA 42401__len__9376
##ACTGCTGTGGGATTCGAACCCACGCCCTTTCGGACTAGCG
##CCTGAAGCTAGCGCCTTAGACCTCTCGGCCAAACAGTCTC
##TATCAATTTTTGAATATTTCTATTTATATACTCAGACTTA
##AAATAATCATAAAAGATGGGAGGATCAATTGATAAATCAT
##CAATACACAGAATAGTTGTTTAAAGTGATTATAAAGCACT
##TAGGGGTAATTTAAAGAATTTTGATTTAAACCTAGTAAAC
##TGTAAAGGTTAAAGTCCACTATATCTAGCTCTATATATCA
##GTGACATTAAAACTATAACACTGCTACTTGAAAATAAAGC
##TGAAATAATTCCGCCTTTTAAGTATAATAAAACACTACTA
##CACTTTGCCGTTTGCTAAGAAAACATATCACTGATACATT
##ATGTTATTTCTCATTATCCTGAGCTTAAAGATATGCAAGA
##TAGCTTCGGGTTAACAGCTCTTCGTATGGCTTATGCTAAG
##AAAGACCTGCAAATATTGAAAATACTCATTCTTAATGATT
##GTAATCCAGATATTTAAGATTAATAAGGGATATCTGTAAC
##TAATTTGATTAGAAAGTAAAATACAAGATTCAATTCACAA
##CTCTCAAAGTTATTCAAGTAGCGTGGAATACAGATTTAAA
##AGGTAAGTGAGTCTTTGAGTTATAATTAATCAAGTATAAT
##AGGAAAAAAAGACTTATTTTAGGGAAAATAATAAAATCAC
##TTGTCTTTCTATAAGAAATAAAACAAATTTTAAACACCTA
##TTCTGAACAAAAAAAGTTGAGGAAAACACATTAACTTTGA
##TAATTTTATGTTTGGAATAATTTAGTTAATATTAGAATAT
##CAAAATCTTAATAAGGCTTATACTATATTTATTTATCTTT
##TTAAATTATTATATTATCTTACGGAATCAAAAATATAACT
##TATGTTAAACCAAATTCCCACCTTACCACTGCAAATAAAT
##ATGCACCCAATGATATAAAAAGTTTATTTTAAATTCACTT
##GATATTTATTTTATAAGCTTGAAATCATTTCATGTTGGAA
##AAGTTTGTTACTCTACTACTTTTCATACTGAATCTAAGTT
##AATTTCAACTAGATTTCATGAAATAATGATTGCTGAATCG
##TAGTTTAAATTCTAATATTTTGATATTACATTTTAATACT
##AAAATTTAACAGGCTTTAATTTAATAGTAATTTATACTTC
##TATCTAAAGAGATAAAATACCACAATTTGGCCTGTTAAAT
##ACTGTATTAAGTTATAACTCTTTCAAGTAAGCTTTGAGGC
##TAAATAGTGAATTAAGTAAATATAGCAAATTCCATATTTA
##AACGTTATGCACTGATTTTATTTAATTGAATCCTATACGA
##TAATATTTTTGTATGATTTTAAGCTGGATATATATTGAGA
##TTTATCGATTAAATAAACAAGCTTATTCTATCAACTCAGC
##CTTAGTAAGACTTAAAAATAATATTAAATCTCAATAATCA
##ACTAATAAAGTGAAATCATTTAATCAAATACATTTCACAA
##AATTGATCAATTAATTTTATTTGATATTTTTCTATAAAAC
##TAGTGTAATAATGCATAATACTATTGTATAACTTAATATT
##AGACAAGTTAAACTTCTTTAATTAATGATAGAACAAACTT
##TATTTTGCTACCAGTTTATTATACTAAAATATCTTATAAT
##TGAACTTAATTTAAACTTAACAATACTTAAATTTACTCCT
##AAGATAAAATCCAATATAATTTTTTACCAATAGGTATTAT
##TATAAATTTTTACCTAGAATTTAAATTTTTAGCATTTTCA
##AACTCCAAAATTGCACAAAAAACGATGAAATTGTTTGAAT
##AATTAAAGAATTTACTCTATTCTAAATTAACTTGAACCAA
##ACGGGCAAGTTGAATTTCGCTAAGATGCACATAGCTCACC
##TCTTGCAATTTACGCAGTTTATGTTTTATATATATTCATT
##GGCTCTAGAAATTTACAATATTTTTTATGATTTACTAAGA
##AATTAACTATTAAAATCAACTTTAAATGAGCGAGATAGCT
##CATTCTATGATAGAAAAGTCTCGATCATCCTAACTTCAAA
##AGGAGCAAAGGATTTAGATTTTAGAAATTTCTACAATCCG
##ATAATAAATTTGCGAATGGATTTTTGATCTGAGCCACGAT
##TTCAACTGTTCCTTTAAGGTTCCCTAATTTGCTATAACAT
##ACATAGATAAAGTTATAAGTACCAAGAAAATTGTAAGCTC
##AAATATTCTGAGTCTTATAGCTATAATATCCTTCAATATA
##GCACTTAAGTTTGAAGGGGAAGGATTCTTACTGATTCAGG
##AAATGGCTGAGTTAATCAATTCTTAATTTCATGATGATGT
##TTTTAAAGGTACTGAATTAGTAATACTTTAAAATGTTGGA
##TGGAATCTTAGTCCAGTAACAGCCTCTGAAATTGTAGCCA
##TACTTTTAGTAGGCTTTTGCCCAGGCTACGACTTTACCGT
##AATACTAGAGAAAGTAGATGCGTATATAGCCCTATGCTAT
##TCTGATAGCATCATTAGTCAAAACAAAGTGCATATTATAG
##CAATTTCTTGCATTATTGTGACCCTAGATAGATTCAATCA
##GTAGTAGTTTAAAAACAACTGGCTTGATTATCTAATAAAG
##TCGTATAGCATAGAAGAGGAAGAACTAAAATAATGTTACC
##AGTAAATACAACAAAAAGTTACCAATTTAAGAGAATCAGT
##AGATTCAGGATTTCTAGGATTCAACAACGATTGATTCTGT
##AATTAATTAAAATCTTAACAGATTTCAACCTTTTAATTCC
##TTGTTAAAATGGCCTAATAAAAATTACAAAAATGATAATG
##AACGAGGACTAGGTCTTAAATAATCATTTAATAGCTGAAG
##AGTCTTTAGCTGATTAGGTAAAATAGTGATTTAATCAGGT
##GCTGAAGAACTTCTATAATATTTTTTACATAAACTTCAAA
##TATTACAATCGAAACACTCGATTTGATTACTATGAAAGTA
##GAAATATAGGTTAGGTCATCTCTACCTCCATTTTTATTAT
##GCAGCTGTGAAGCCTGATAACACCGCTTCCTGAAGTTAAA
##GACTACCAGGATTATGAGTGATATACTGATCTTGTTTAAT
##TAGCCCGATTTGATTACTTATTCATCCGTTTTAACCTAGC
##AATAGCCTTTTATTACATTGCTGTAGCCTTTTTAATCCTT
##ATTTAGCTGTCGATGATAGTGCTTTACTCTAAAATATCTA
##GTAAAAGTAAGATTTAAGATGGTAATTATCGTTATACATT
##AGCTATACCATTACAGCTTATTGCTAGGTACCTGTATCTG
##CCCTTTTTGTGTATATTTGTAGCAGCATCTAAGTACTATA
##ATGGGGAGGGAGACACTTAGGAGTATATTGATGTAGAAGC
##GGAAAGGTTAGTTATCCCTATTATTGGATAAGTCTCTGGC
##ATTTTTACAATTATGCTGTTTGTAATTGGACTAGTGGAGA
##CTAGTTTATAATACGAATAGTTCATTGTAAGAGCTCATGC
##TGTGTTTGTATCTCGAGTACACAGTAGAATTGATATTATG
##AAGCATTTGGTTATTACTGCTTTAGTATTGTCTCATTTTA
##ATATACAGAGTAACTACAGAATTGGACACTTATCAATTGT
##AATAACCCTATCTACTGGATTAGGCATGTTCTATATCTTT
##TATCTTCCTTACTACAATACACTGATGAACTTTAGTCAAA
##GTGTAAGCTTCTTGCTGCTAGCAATGTCAAGTTGTGTGTA
##GATACTAGGAATGGGGTTAGATAATGCCACTGTGATATTT
##GTATTGAACATACTGCTAGCTCCATGCATTGTTTTAATTT
##CATGGGAATTAATCTAGATGCGTAGAAAGTTTATATCAAG
##TAGATACCGAGAAGATACTGAATAGTTATAATCCTTTTAT
##AAAGTTGAATTAGCTATAAGAGTTGAAATCGAGGAACTTT
##TAAGTCATAAACGGAAAAGAAATAAATCGTATGATAAATC
##TAGATAAAAAGAACGTATAATGAAGATGTATATACAAGCT
##GCACATTAGTTTCCAAATCAAGCTTTAGTTATCATTCTAA
##GAGTTATTTACATTCTAACTGTTCTAAGGAACGAAAGTCT
##GGCTAGATTTGTTCTAAGCTAAACTAAAATAACTGATTTT
##GATTTTGAGTATAATTATCTAATCTTTAAGTACTGCAAAA
##TATTAGATGACTTTCAAACTTAATACAACGAAGAAATCGA
##TTTTGTTAAATTTCAAAATATGTATGAAAAATGTAAGTAA
##ATAGATTATAGCACGGCTAAGATTTAACTTCATTTCTGAA
##CTTTAATCAGTTTGATTGATCCAGCTGTTGATAAAATTGA
##AAAATGTGGTTATTAACTATATGCGAAAATTTAAAAATGC
##AGGAAAAAGCTTAAGAGATTATACTAAAACTACCCGGAGA
##ACGTTTAAGCTTTAACATTATACGGAACATTTCTATCAGA
##AGTTTACAACGATACAGAAAAAGGACTAGAGCTTTAAAGC
##AGATGCTAAAATATAAAGAACTAATCTGAAAACTATAAAA
##GCATACTGGGTGACAGATTCTCATACTTTGATGACATGAA
##CTGCATTTTATATGTGTCAGCAAACCTTCACAATATAGGT
##GAAGTGACATATATGAACTCAAAAGCCTAAAAGTTTCTAG
##GAGTATCTTTAAACAGCGAGATATAATTAAACGTTTGTAG
##TTTTATACCAAGTCCAATGACACAATAATATCATAATCAT
##CTTCTCTCTAATTTCGTGAAATACCCAAAATATACGAAAG
##TAGTACTTCCTAAAAGTCTGTTTTTTAACCGGTATAATGG
##ATATCTGATAGAAATTTACCTATAAATACACTGCCTTGCT
##CTAGAGGACAATCCAATGTTTATAGCAGCCTTTAAGCCTA
##TATTAAGTCCTCAAAGCAAAAAGAGCAGAGAGTGTATGTT
##ATTTTCAGACGATGACATTGTTATAAACCATACCTAAAAC
##TTTCCATTGGAAGTGGGATACATAGGAGAAACCGATATCA
##TTATAGGTAAAAATGTAAATGAAGTTATATGAAATTTTGA
##TCAATTGAGAAGCTACCATTAGTCAGGTGAAGTTTTTGAA
##TACACTCTCCCAAAGACAGTAAACTCAATATGGGGAATGT
##TTCTATACATCAAATTTTCTGCAATTGAGTTTTAATTATT
##CTACGCTACCAGCAACAGAAGAGAGGCCAATACCTGGAAA
##TCAGCATATATAGACAAAAGACATATGGATGATTATCAAG
##TAAGAATTCTATCCAACCTCCTCACTTCCAAAGGTAGGAC
##CACTATGCTCAGTATAAACAACAAAGATAATAACGGAGGA
##ATTAGAAGTATCCTTAGAAAGCCAAATCAGCCTAAGAAAA
##AAGTTAATATAAGGTTTGATGTAGAACCATATGAAGTAGA
##AATATATGAAACTGATTTCTCCCCTGGTACACGAGTCGCT
##GGGGCTACAAAAGACGCAGCTCCCATAAGGCAAAAATAAG
##CTTAATAGGAGTAAAGTCCTGCTAAAAGTGAAGAAAATGA
##ACAAGTTATAGTAGATTTAGGGGATCTTTTAAATCTAACC
##CTGTAAGATGCTACAGGAAGTGATAGTGAAAGAGACGGGG
##CACCGTCTGTTTCTGGCATGTCAATCTTATCATCTCTAAC
##TGGAAACTCGTCGGGTAATGAAAACGATTTTAATAAAGGA
##GCCAAGAGCACTGCTAGTTCTGCTATATCATCTAATGCTA
##GCTTCACTTCTAGTAATACAGCTTAAACTTTACTAAACAG
##AGTAAACAGCTCAATGCTTAGCTTTAAGTGCTCATTTTTT
##GTTACAAGTTTGATAGTAATTGTAGCTGTGCTGGTGATGT
##TGATTTATTTACTTATTATAAGCTAAAGGTATGTAGAGAC
##TTTAATGATTAATGAAATGACGGAAAGAAGAACACTTGCT
##TCGTACTTTGCTTAGGATTCCAGGAATATCCAATTAGTAT
##AGGATAGCATGATTCCTTCTGATTAGCTTGACATGTATAA
##AAATAGGTTTTTATAGAATATTGATAGGTTAGATGATATA
##ATAGAGCAAATTGATACAAATTTAGAGGAATGGTAAGATG
##GGAAACATAAGACCATGTATAAGGAAAGAGAAGTACTTAT
##TTGGAATCAAAGAGACATGCAAATTTAAATGGAGAAGGTT
##AATTTAATGGATGCTATGTATAAATTAGTATTAGAGTCCT
##AATTGTTTTACGAGGATATAAATGATTTAGACTTTTAGAC
##TAATGAACACTTTTTCTATTTATACAGAAACGCACCTGCT
##GAAACTCTTAAATCTCTTAATTCCTCAGTTGAAATCTTTA
##TAAAGGAAGAGGAAATGTATTTAAGTACTATAATGCAAAT
##TATTATCTTATTAGCTATATCTGCTATTTCATTAATGGTT
##ATTTGCTTTGTTTTTATCATTTTACCTTCGCTGATTCAAG
##TAGAACGTTCAAATTAAAACGTTTGGAGATTCTTTTATAA
##GCTTCCTTTAGATGTTGTACAGGAAATGAGATTCAGATGT
##GAGGAAAGATTGGAAAATATACACGGAGTTGAAATTGAAA
##ACATTGAAGATGAACAAATGTTTAAAAACATTGATACTAG
##AGGCTTAATTAAGTCTACTAGAAAATGGCCGCATATAACG
##GTAAGACTTGTTGTTTACTATACACTGTCTGCTATTTTCT
##TTATACTATTCTACTATTTTGGATATTAGGAATTTGGAAA
##CATTCTGCAGAAAAAACCTAATATTGCAAATTGGGCAGGA
##ATCAGAGTTACTTCTCTTCATTAATCTTTCTATTGACTAT
##AAGAGTATAATTTACTCTAAAGTTTATACAGCTATTATAA
##CATTGTACCTGAGTCTTAATACAATAAAGATCCGGAAATT
##GAATTCAAGGATTGCATGGATTTAGTAACTTTTGCTGAAA
##AGCAGTTGTAAGACTTTAAGTATGGAGAATCTGCAGAACT
##TAGTAAAATTTGGTTTGAGGATGCATGTGATTCTGATTAA
##TGTGCTCATTTAGAGAAGGGAGCCCACTCTGCTATAGCTA
##TATTTTAAATAGATATGATTAATAAATTAAAGTGAATATC
##ATAGGAAGAGGTATATGCAGGAGATTCTTTGAGAGGCTTA
##AGAATATAAAAGGAAAATTTGGTGAAATAAGAATAGATTT
##TAAAATAGTTATATGAGGAGAATATTGAGACACAACTTGA
##TTAGAATTCTATTTATATGATACTAATGACTACGTTTTAC
##TGTGCTATAGTGATACTACTTAATATATTCTTATATATTC
##CTATGATAAATAGAGTTAAATAGCAAGTTATTCAAATTTG
##GGATTTAAGCAGATTAATTCCTATTGCGTTACTTAATAGA
##ATAATCAGAGCGATGAGGAGAGATAATAACGATGAATTTA
##TACTGTAGTAATATATTAACTATTTTTTATGCATGTTATT
##GTATTATCTTTATTAGATATTAGTATTTATATAAGATCAT
##TCTTTAAATAACTTTTGCATTAGATATTAACACATATTGT
##AGCAAAGAAGATTACAAATTTGTAAATATTATTTTTACTA
##GGAAATTCAAATTAAATCTAACTATACAGCGAAGCTGTTA
##ACTCGAAATTATCTTTAATAACCTCTAAAGCTTTCTCTAC
##AATAGATTTACTCTCTGCAAAAATATAATTGATAGTATCC
##TTTCTTTATGCTGCTTATTCTAGAACTTCCTTTCGGACCA
##ATCTTTAATACTCGCACATTCCATCTTTCTCGACATTCTC
##AAAGTCCCCTATAATTGCAGTTAAAGGATCGTCAAAATTT
##GGATGATAAAATAAGAAAAGTATTCCTAGAATAGCATGAA
##TAACTTTAAAGTGAGATTCCCATTCATCTATGATATTGAC
##ACATATATCTCCACATTCTTACAAATTTTCTATGTTAGGA
##TGCAGTATTGTTCTAGATTCACATTTTAAAGTAGGAGCTG
##ACTCAGGGTAATCATTTAGAAGGATTCTGAATTTATACCT
##TCCATCTGCCCACCAGCCATCACCTGGCACTACTTCGAAT
##GTTATTTAAACTGAGTTATTGTCGTGGATTTTAATTGCTT
##GTATTTGATTGTTAGATAAATACTAAATCTGAGTTGAAAG
##TTTATGAAGTTCTTTGTATACACTCATCTTTAATCAGAAA
##TGTACAATTTATAATATGCAACTTATTTTATGGATTAGTT
##TAAGGGCTATATAGTTTGACTAGGAGGTGCTCAACTAATC
##GTGTCAACTAGTGAAGCCAAGTCTAATAACACTGTTTCAA
##ACCTCCTCCAGAACACTCACATCCCTGCATAACTTCATTT
##TATACTCAAAGTAAATTTTTAAACTAAGCAGCACTAACTC
##TGGGTTTAGGTGTGTGCCCTTCCATAAAATTATTCTTTGC
##TCTTCTCCAAAGCTGCTTTAAATACTGCAGTCTTCCAGTT
##CCTTAAGTCCTTCTTCTTTGCGCTTTGATACTCCAGTTGT
##ACTTTCTCATCTTCTTTTCGGGATATGCACAGCTAGCACA
##AGCTTTTTTCTACAAATGATAAGCTCTCTGCCCGCAACGA
##CGGCAAAGGCCATGGTTCTTGGTGTGCTTTTTACCGAAAC
##TAGGTGTACCTTTGCCCATTTATATTTAATCACTACCATT
##ACTTAGGTCAAAACTCGTGAAATTAATTATTAATTTGAAA
##AATGACTGAAATACCTCTGTCTTAACCATCTGACAACCCG
##CGAAAAATTCCCAAGGTTGTGTTTCTGGTAAATTTTATAC
##AGGAAAATGTACAAGAATTTACTCAGCAGCATGGAGCAGA
##GTAGGTTTTATAGGCCCTGAATGATTTGCACTCTAAGTAC
##AAGTTTATGGAGGCGTAGTTGACCAGGTCAAAGCAGATTT
##TAAAGGCGAAATTGCCGGATATAACAAACGCGTTGGAGAT
##GGTTGAGTATTTACAGGGGAATTAGCAGGATTTCGTGACA
##GATTTTTAAGTAACGCAAGGATTCTGGGCCAAGGCTGAAA
##TTCCACGGACAGAAACTGTTGGATTGTGGTTGGGGGCAAA
##TGTTATGCTAGATTTTCCATTAGACGAGGCTTAGGAGTTG
##TTATAAAGAAACTTAACAAACGCTGAGTTGACTATGAGAT
##CAACTGACGAGGATATTTCATTTTTAAAGGACTAGATTAC
##AGTCTGTGAGGTAAATATCTCAAGAGTTTACAACATGATA
##GTGATTTCAAGACAAGGTAAATGATTTTAGACTAATAAAA
##AATGGACGAGTAAGTTTGGGCTTTGATTCTTACATTTATA
##ATTGACCTCATTATATTTGTAGTAGTGTTTTTGTTATTTG
##CTTACTATAGGAAGAT
##end-DNA
42401__len__9376	Geneious	tRNA	1	78	.	+	.	Name=
