# Supplementary material for: Genetic Codes with No Dedicated Stop Codon: Context-Dependent Translation Termination
Source: Cell. 2016 Jul 28;166(3):691–702. doi: 10.1016/j.cell.2016.06.020 (PMC4967479; doi:10.1016/j.cell.2016.06.020)
Supplement: Data S1. Supporting Data, Related to the Experimental Procedures — (A) genetic_code_predictions_ciliates.tar.gz: Genetic code predictions for 27 MMETSP ciliates and the peritrichous ciliates Carchesium polypinum and Campanella umbellaria. For the sequence logos the codons underlying positions 1-64 are (in order): TTT, TTC, TTA, TTG, TCT, TCC, TCA, TCG, TAT, TAC, TAA, TAG, TGT, TGC, TGA, TGG, CTT, CTC, CTA, CTG, CCT, CCC, CCA, CCG, CAT, CAC, CAA, CAG, CGT, CGC, CGA, CGG, ATT, ATC, ATA, ATG, ACT, ACC, ACA, ACG, AAT, AAC, AAA, AAG, AGT, AGC, AGA, AGG, GTT, GTC, GTA, GTG, GCT, GCC, GCA, GCG, GAT, GAC, GAA, GAG, GGT, GGC, GGA, GGG. (B) Genetic_code_predictions_MMETSP_nonciliates.tar.gz: Genetic code predictions for 636 MMETSP non-ciliate eukaryotes. Sequence logo codons as previous. (C) ciliate_codon_usage.txt. Ciliate codon usage. (D) peptides_confirming_W-UGA.txt: Peptide sequences from mass spectrometry confirming incorporation of tryptophan into C. magnum proteins. (E) mass-spec_run.xls: Summary of EasyProt analysis of mass spectrometry data. (F) P_tricornutum.genetic_code_prediction.pdf: Genetic code prediction and codon usage for P. tricornutum. (G) minia_asm_k.85.tRNAscan-SE-cove10.txt: tRNAscan-SE tRNA predictions for main C. magnum genome assembly. (H) tRNA_UCA_raw_reads_aragorn.txt: ARAGORN tRNA predictions wth UCA anticodons in raw genomic DNA sequence data. (I) 14671__len__38937_tRNA_UCA.sam.gz: MMETSP RNA-seq reads mapped to contig 14671__len__38937. (J) 14671__len__38937_tRNA_UCA.gff: tRNA and surrounding CDS annotation for 14671__len__38937. (K) 14671__len__38937.30-89nt.sam.gz: sRNA-seq data (30-89 nt) mapping to contig 14671__len__38937. (L) 1397__len__25408.sam.gz: MMETSP RNA-seq reads mapped to contig 1397__len__25408. (M) 1397__len__25408.gff: tRNA annotation for contig 1397__len_25408. (N) 1397__len__25408.30-89nt.sam.gz: sRNA-seq data (30-89 nt) mapping to contig 1397__len__25408. (O) 77_Sanger_seqs_to_tRNA-Trp_27450__len__809.sam.gz: Sanger sequences for clones of RT-PCR targeting tRNA-Trp(CCA). See ‘Q’ for associ [file mmc2.zip › supp_data/all_3UTRs_V1.gff3]

##gff-version 3
##source-version geneious 7.1.4
##Type DNA parduczia_CAMNT_0047596135
##Type DNA parduczia_CAMNT_0047590693
##Type DNA parduczia_CAMNT_0047596163
##Type DNA parduczia_CAMNT_0047591033
##Type DNA parduczia_CAMNT_0047591423
##Type DNA parduczia_CAMNT_0047591863
##Type DNA parduczia_CAMNT_0047599817
##Type DNA parduczia_CAMNT_0047590809
##Type DNA parduczia_CAMNT_0047594499
##Type DNA parduczia_CAMNT_0047597301
##Type DNA parduczia_CAMNT_0047597919
##Type DNA parduczia_CAMNT_0047591497
##Type DNA parduczia_CAMNT_0047597131
##Type DNA parduczia_CAMNT_0047590613
##Type DNA parduczia_CAMNT_0047589711
##Type DNA parduczia_CAMNT_0047591089
##Type DNA parduczia_CAMNT_0047592681
##Type DNA parduczia_CAMNT_0047598943
##Type DNA parduczia_CAMNT_0047591631
##Type DNA parduczia_CAMNT_0047612049
##Type DNA parduczia_CAMNT_0047590711
##Type DNA parduczia_CAMNT_0047592391
##Type DNA parduczia_CAMNT_0047591337
##Type DNA parduczia_CAMNT_0047599641
##Type DNA parduczia_CAMNT_0047593827
##Type DNA parduczia_CAMNT_0047592545
##Type DNA parduczia_CAMNT_0047590481
##Type DNA parduczia_CAMNT_0047600253
##Type DNA parduczia_CAMNT_0047593123
##Type DNA parduczia_CAMNT_0047592603
##Type DNA parduczia_CAMNT_0047595675
##Type DNA parduczia_CAMNT_0047590317
##Type DNA parduczia_CAMNT_0047596137
##Type DNA parduczia_CAMNT_0047589665
##Type DNA parduczia_CAMNT_0047593915
##Type DNA parduczia_CAMNT_0047593983
##Type DNA parduczia_CAMNT_0047599201
##Type DNA parduczia_CAMNT_0047598103
##Type DNA parduczia_CAMNT_0047592489
##Type DNA parduczia_CAMNT_0047599433
##Type DNA parduczia_CAMNT_0047590565
##Type DNA parduczia_CAMNT_0047592367
##Type DNA parduczia_CAMNT_0047590645
##Type DNA parduczia_CAMNT_0047606375
##Type DNA parduczia_CAMNT_0047591377
##Type DNA parduczia_CAMNT_0047599493
##Type DNA parduczia_CAMNT_0047598183
##Type DNA parduczia_CAMNT_0047596477
##Type DNA parduczia_CAMNT_0047594699
##Type DNA parduczia_CAMNT_0047595019
##Type DNA parduczia_CAMNT_0047594315
##Type DNA parduczia_CAMNT_0047600047
##Type DNA parduczia_CAMNT_0047598261
##Type DNA parduczia_CAMNT_0047593121
##Type DNA parduczia_CAMNT_0047598059
##Type DNA parduczia_CAMNT_0047600949
##Type DNA parduczia_CAMNT_0047600935
##Type DNA parduczia_CAMNT_0047597809
##Type DNA parduczia_CAMNT_0047597919
##Type DNA parduczia_CAMNT_0047603943
##Type DNA parduczia_CAMNT_0047597283
##Type DNA parduczia_CAMNT_0047601137
##Type DNA parduczia_CAMNT_0047601123
##Type DNA parduczia_CAMNT_0047607725
##Type DNA parduczia_CAMNT_0047597613
##Type DNA parduczia_CAMNT_0047600021
##Type DNA parduczia_CAMNT_0047596243
##Type DNA parduczia_CAMNT_0047598419
##Type DNA parduczia_CAMNT_0047599043
##Type DNA parduczia_CAMNT_0047597717
##Type DNA cmagnum_CAMNT_0008290397
##Type DNA cmagnum_CAMNT_0008290241
##Type DNA cmagnum_CAMNT_0008289713
##Type DNA cmagnum_CAMNT_0008289673
##Type DNA cmagnum_CAMNT_0008285713
##Type DNA cmagnum_CAMNT_0008288751
##Type DNA cmagnum_CAMNT_0008288723
##Type DNA cmagnum_CAMNT_0008288273
##Type DNA cmagnum_CAMNT_0008285347
##Type DNA cmagnum_CAMNT_0008285193
##Type DNA cmagnum_CAMNT_0008286959
##Type DNA cmagnum_CAMNT_0008287071
##Type DNA cmagnum_CAMNT_0008285033
##Type DNA cmagnum_CAMNT_0008285577
##Type DNA cmagnum_CAMNT_0008284967
##Type DNA cmagnum_CAMNT_0008284583
##Type DNA cmagnum_CAMNT_0008296393
##Type DNA cmagnum_CAMNT_0008296377
##Type DNA cmagnum_CAMNT_0008292147
##Type DNA cmagnum_CAMNT_0008295157
##Type DNA cmagnum_CAMNT_0008294717
##Type DNA cmagnum_CAMNT_0008292951
##Type DNA cmagnum_CAMNT_0008291457
##Type DNA cmagnum_CAMNT_0008291463
##Type DNA cmagnum_CAMNT_0008299763
##Type DNA cmagnum_CAMNT_0008296615
##Type DNA cmagnum_CAMNT_0008292313
##Type DNA cmagnum_CAMNT_0008291633
##Type DNA cmagnum_CAMNT_0008312671
##Type DNA cmagnum_CAMNT_0008302101
##Type DNA cmagnum_CAMNT_0008296729
##Type DNA cmagnum_CAMNT_0008295151
##Type DNA cmagnum_CAMNT_0008293119
##Type DNA cmagnum_CAMNT_0008292113
##Type DNA cmagnum_CAMNT_0008304599
##Type DNA cmagnum_CAMNT_0008304073
##Type DNA cmagnum_CAMNT_0008294817
##Type DNA cmagnum_CAMNT_0008291123
##Type DNA cmagnum_CAMNT_0008297103
##Type DNA cmagnum_CAMNT_0008296051
##Type DNA cmagnum_CAMNT_0008292929
##Type DNA cmagnum_CAMNT_0008291391
##Type DNA cmagnum_CAMNT_0008295093
##Type DNA cmagnum_CAMNT_0008296433
##Type DNA cmagnum_CAMNT_0008310175
##Type DNA cmagnum_CAMNT_0008307833
##Type DNA cmagnum_CAMNT_0008302159
##Type DNA cmagnum_CAMNT_0008292177
##Type DNA cmagnum_CAMNT_0008290543
##Type DNA cmagnum_CAMNT_0008292167
##Type DNA cmagnum_CAMNT_0008290323
##Type DNA cmagnum_CAMNT_0008296405
##Type DNA cmagnum_CAMNT_0008295999
##Type DNA cmagnum_CAMNT_0008291187
##Type DNA cmagnum_CAMNT_0008290741
##Type DNA cmagnum_CAMNT_0008295669
##Type DNA cmagnum_CAMNT_0008308383
##Type DNA cmagnum_CAMNT_0008302119
##Type DNA cmagnum_CAMNT_0008286491
##Type DNA cmagnum_CAMNT_0008288249
##Type DNA cmagnum_CAMNT_0008285153
##Type DNA cmagnum_CAMNT_0008286021
##Type DNA cmagnum_CAMNT_0008285945
##Type DNA cmagnum_CAMNT_0008286965
##Type DNA cmagnum_CAMNT_0008285933
##Type DNA cmagnum_CAMNT_0008284949
##Type DNA cmagnum_CAMNT_0008285557
##Type DNA cmagnum_CAMNT_0008285733
##Type DNA cmagnum_CAMNT_0008285947
##Type DNA cmagnum_CAMNT_0008285169
##Type DNA cmagnum_CAMNT_0008284941
##Type DNA cmagnum_CAMNT_0008284939
##Type DNA cmagnum_CAMNT_0008287673
##Type DNA cmagnum_CAMNT_0008287593
##Type DNA cmagnum_CAMNT_0008288009
##Type DNA cmagnum_CAMNT_0008288145
##Type DNA cmagnum_CAMNT_0008287477
##Type DNA cmagnum_CAMNT_0008287319
##Type DNA cmagnum_CAMNT_0008287813
##Type DNA cmagnum_CAMNT_0008287475
##Type DNA cmagnum_CAMNT_0008284677
##Type DNA cmagnum_CAMNT_0008284493
##Type DNA cmagnum_CAMNT_0008284491
##Type DNA cmagnum_CAMNT_0008287945
##Type DNA cmagnum_CAMNT_0008288133
##Type DNA cmagnum_CAMNT_0008288859
##Type DNA cmagnum_CAMNT_0008289767
##Type DNA cmagnum_CAMNT_0008289751
##Type DNA cmagnum_CAMNT_0008284895
##Type DNA cmagnum_CAMNT_0008285273
##Type DNA cmagnum_CAMNT_0008310493
##Type DNA cmagnum_CAMNT_0008302389
##Type DNA cmagnum_CAMNT_0008288915
##Type DNA cmagnum_CAMNT_0008289127
##Type DNA cmagnum_CAMNT_0008286101
##Type DNA cmagnum_CAMNT_0008284885
##Type DNA cmagnum_CAMNT_0008284883
##Type DNA cmagnum_CAMNT_0008285181
##Type DNA cmagnum_CAMNT_0008287713
##Type DNA cmagnum_CAMNT_0008285959
##Type DNA cmagnum_CAMNT_0008285221
##Type DNA cmagnum_CAMNT_0008285367
##Type DNA cmagnum_CAMNT_0008285195
##Type DNA cmagnum_CAMNT_0008285205
##Type DNA cmagnum_CAMNT_0008285341
##Type DNA cmagnum_CAMNT_0008284971
##Type DNA cmagnum_CAMNT_0008285001
##Type DNA cmagnum_CAMNT_0008284729
##Type DNA cmagnum_CAMNT_0008296769
##Type DNA cmagnum_CAMNT_0008294519
##Type DNA cmagnum_CAMNT_0008292863
##Type DNA cmagnum_CAMNT_0008292335
##Type DNA cmagnum_CAMNT_0008302155
##Type DNA cmagnum_CAMNT_0008296583
##Type DNA cmagnum_CAMNT_0008296067
##Type DNA cmagnum_CAMNT_0008293479
##Type DNA cmagnum_CAMNT_0008291349
##Type DNA cmagnum_CAMNT_0008290399
##Type DNA cmagnum_CAMNT_0008302021
##Type DNA cmagnum_CAMNT_0008294499
##Type DNA cmagnum_CAMNT_0008292721
##Type DNA cmagnum_CAMNT_0008292247
##Type DNA cmagnum_CAMNT_0008310427
##Type DNA cmagnum_CAMNT_0008296463
##Type DNA cmagnum_CAMNT_0008296449
##Type DNA cmagnum_CAMNT_0008294739
##Type DNA cmagnum_CAMNT_0008291129
##Type DNA cmagnum_CAMNT_0008291777
##Type DNA cmagnum_CAMNT_0008290801
##Type DNA cmagnum_CAMNT_0008310421
##Type DNA cmagnum_CAMNT_0008302087
##Type DNA cmagnum_CAMNT_0008297091
##Type DNA cmagnum_CAMNT_0008296457
##Type DNA cmagnum_CAMNT_0008296451
##Type DNA cmagnum_CAMNT_0008291625
##Type DNA cmagnum_CAMNT_0008307277
##Type DNA cmagnum_CAMNT_0008292093
##Type DNA cmagnum_CAMNT_0008292823
##Type DNA cmagnum_CAMNT_0008297277
##Type DNA cmagnum_CAMNT_0008303245
##Type DNA cmagnum_CAMNT_0008291505
##Type DNA cmagnum_CAMNT_0008304545
##Type DNA cmagnum_CAMNT_0008296423
##Type DNA cmagnum_CAMNT_0008291365
##Type DNA cmagnum_CAMNT_0008296705
##Type DNA cmagnum_CAMNT_0008293207
##Type DNA cmagnum_CAMNT_0008312529
##Type DNA cmagnum_CAMNT_0008312461
##Type DNA cmagnum_CAMNT_0008290871
##Type DNA cmagnum_CAMNT_0008309635
##Type DNA fsalina_CAMNT_0049053627
##Type DNA fsalina_CAMNT_0049039481
##Type DNA fsalina_CAMNT_0049035575
##Type DNA fsalina_CAMNT_0049042167
##Type DNA fsalina_CAMNT_0049035749
##Type DNA fsalina_CAMNT_0049035717
##Type DNA fsalina_CAMNT_0049042677
##Type DNA fsalina_CAMNT_0049052245
##Type DNA fsalina_CAMNT_0049035859
##Type DNA fsalina_CAMNT_0049036149
##Type DNA fsalina_CAMNT_0049041327
##Type DNA fsalina_CAMNT_0049035695
##Type DNA fsalina_CAMNT_0049035685
##Type DNA fsalina_CAMNT_0049035589
##Type DNA fsalina_CAMNT_0049055367
##Type DNA fsalina_CAMNT_0049042309
##Type DNA fsalina_CAMNT_0049040703
##Type DNA fsalina_CAMNT_0049040117
##Type DNA fsalina_CAMNT_0049037817
##Type DNA fsalina_CAMNT_0049042593
##Type DNA fsalina_CAMNT_0049041101
##Type DNA fsalina_CAMNT_0049037661
##Type DNA fsalina_CAMNT_0049035627
##Type DNA fsalina_CAMNT_0049042691
##Type DNA fsalina_CAMNT_0049039925
##Type DNA fsalina_CAMNT_0049042565
##Type DNA fsalina_CAMNT_0049042561
##Type DNA fsalina_CAMNT_0049039057
##Type DNA fsalina_CAMNT_0049039013
##Type DNA fsalina_CAMNT_0049042551
##Type DNA fsalina_CAMNT_0049042543
##Type DNA fsalina_CAMNT_0049042673
##Type DNA fsalina_CAMNT_0049042361
##Type DNA fsalina_CAMNT_0049042519
##Type DNA fsalina_CAMNT_0049036709
##Type DNA fsalina_CAMNT_0049042531
##Type DNA fsalina_CAMNT_0049042513
##Type DNA fsalina_CAMNT_0049042511
##Type DNA fsalina_CAMNT_0049042509
##Type DNA fsalina_CAMNT_0049041191
##Type DNA fsalina_CAMNT_0049035915
##Type DNA fsalina_CAMNT_0049035919
##Type DNA fsalina_CAMNT_0049042503
##Type DNA fsalina_CAMNT_0049042497
##Type DNA fsalina_CAMNT_0049035851
##Type DNA fsalina_CAMNT_0049036085
##Type DNA fsalina_CAMNT_0049042473
##Type DNA fsalina_CAMNT_0049042487
##Type DNA fsalina_CAMNT_0049042601
##Type DNA fsalina_CAMNT_0049041737
##Type DNA ecrassus_CAMNT_0042422487
##Type DNA ecrassus_CAMNT_0042410927
##Type DNA ecrassus_CAMNT_0042410085
##Type DNA ecrassus_CAMNT_0042409595
##Type DNA ecrassus_CAMNT_0042409585
##Type DNA ecrassus_CAMNT_0042409575
##Type DNA ecrassus_CAMNT_0042409373
##Type DNA ecrassus_CAMNT_0042409363
##Type DNA ecrassus_CAMNT_0042409351
##Type DNA ecrassus_CAMNT_0042428063
##Type DNA ecrassus_CAMNT_0042427729
##Type DNA ecrassus_CAMNT_0042426221
##Type DNA ecrassus_CAMNT_0042425149
##Type DNA ecrassus_CAMNT_0042425993
##Type DNA ecrassus_CAMNT_0042426011
##Type DNA ecrassus_CAMNT_0042425651
##Type DNA ecrassus_CAMNT_0042424875
##Type DNA ecrassus_CAMNT_0042424577
##Type DNA ecrassus_CAMNT_0042425063
##Type DNA ecrassus_CAMNT_0042424743
##Type DNA ecrassus_CAMNT_0042423509
##Type DNA ecrassus_CAMNT_0042423507
##Type DNA ecrassus_CAMNT_0042423423
##Type DNA ecrassus_CAMNT_0042423561
##Type DNA ecrassus_CAMNT_0042424055
##Type DNA ecrassus_CAMNT_0042422403
##Type DNA ecrassus_CAMNT_0042422399
##Type DNA ecrassus_CAMNT_0042423099
##Type DNA ecrassus_CAMNT_0042423097
##Type DNA ecrassus_CAMNT_0042422857
##Type DNA ecrassus_CAMNT_0042422481
##Type DNA ecrassus_CAMNT_0042423213
##Type DNA ecrassus_CAMNT_0042423211
##Type DNA ecrassus_CAMNT_0042423207
##Type DNA ecrassus_CAMNT_0042422265
##Type DNA ecrassus_CAMNT_0042421549
##Type DNA ecrassus_CAMNT_0042421541
##Type DNA ecrassus_CAMNT_0042422199
##Type DNA ecrassus_CAMNT_0042422191
##Type DNA ecrassus_CAMNT_0042422315
##Type DNA ecrassus_CAMNT_0042422133
##Type DNA ecrassus_CAMNT_0042422735
##Type DNA ecrassus_CAMNT_0042422091
##Type DNA ecrassus_CAMNT_0042422067
##Type DNA ecrassus_CAMNT_0042421651
##Type DNA ecrassus_CAMNT_0042421837
##Type DNA ecrassus_CAMNT_0042420861
##Type DNA ecrassus_CAMNT_0042419781
##Type DNA ecrassus_CAMNT_0042419889
##Type DNA ecrassus_CAMNT_0042418461
##Type DNA bjaponicum_CAMNT_0049645977
##Type DNA bjaponicum_CAMNT_0049645973
##Type DNA bjaponicum_CAMNT_0049646607
##Type DNA bjaponicum_CAMNT_0049646605
##Type DNA bjaponicum_CAMNT_0049646593
##Type DNA bjaponicum_CAMNT_0049646589
##Type DNA bjaponicum_CAMNT_0049645089
##Type DNA bjaponicum_CAMNT_0049645087
##Type DNA bjaponicum_CAMNT_0049645839
##Type DNA bjaponicum_CAMNT_0049644733
##Type DNA bjaponicum_CAMNT_0049642933
##Type DNA bjaponicum_CAMNT_0049641875
##Type DNA bjaponicum_CAMNT_0049652683
##Type DNA bjaponicum_CAMNT_0049652673
##Type DNA bjaponicum_CAMNT_0049652301
##Type DNA bjaponicum_CAMNT_0049651959
##Type DNA bjaponicum_CAMNT_0049652367
##Type DNA bjaponicum_CAMNT_0049652365
##Type DNA bjaponicum_CAMNT_0049652361
##Type DNA bjaponicum_CAMNT_0049651479
##Type DNA bjaponicum_CAMNT_0049650969
##Type DNA bjaponicum_CAMNT_0049650967
##Type DNA bjaponicum_CAMNT_0049650963
##Type DNA bjaponicum_CAMNT_0049651159
##Type DNA bjaponicum_CAMNT_0049650609
##Type DNA bjaponicum_CAMNT_0049650597
##Type DNA bjaponicum_CAMNT_0049650171
##Type DNA bjaponicum_CAMNT_0049650719
##Type DNA bjaponicum_CAMNT_0049650763
##Type DNA bjaponicum_CAMNT_0049650725
##Type DNA bjaponicum_CAMNT_0049650723
##Type DNA bjaponicum_CAMNT_0049650529
##Type DNA bjaponicum_CAMNT_0049650525
##Type DNA bjaponicum_CAMNT_0049650673
##Type DNA bjaponicum_CAMNT_0049650669
##Type DNA bjaponicum_CAMNT_0049650505
##Type DNA bjaponicum_CAMNT_0049649499
##Type DNA bjaponicum_CAMNT_0049648861
##Type DNA bjaponicum_CAMNT_0049648429
##Type DNA bjaponicum_CAMNT_0049648173
##Type DNA bjaponicum_CAMNT_0049647005
##Type DNA bjaponicum_CAMNT_0049646991
##Type DNA bjaponicum_CAMNT_0049648171
##Type DNA bjaponicum_CAMNT_0049648183
##Type DNA bjaponicum_CAMNT_0049648295
##Type DNA bjaponicum_CAMNT_0049648203
##Type DNA bjaponicum_CAMNT_0049647489
##Type DNA bjaponicum_CAMNT_0049647477
##Type DNA bjaponicum_CAMNT_0049647475
##Type DNA bjaponicum_CAMNT_0049647189
##Type DNA pseudosp_CAMNT_0049676181
##Type DNA pseudosp_CAMNT_0049676179
##Type DNA pseudosp_CAMNT_0049675731
##Type DNA pseudosp_CAMNT_0049676067
##Type DNA pseudosp_CAMNT_0049674949
##Type DNA pseudosp_CAMNT_0049675557
##Type DNA pseudosp_CAMNT_0049673881
##Type DNA pseudosp_CAMNT_0049673365
##Type DNA pseudosp_CAMNT_0049673351
##Type DNA pseudosp_CAMNT_0049673083
##Type DNA pseudosp_CAMNT_0049673043
##Type DNA pseudosp_CAMNT_0049673039
##Type DNA pseudosp_CAMNT_0049672507
##Type DNA pseudosp_CAMNT_0049672495
##Type DNA pseudosp_CAMNT_0049672493
##Type DNA pseudosp_CAMNT_0049672177
##Type DNA pseudosp_CAMNT_0049672175
##Type DNA pseudosp_CAMNT_0049684547
##Type DNA pseudosp_CAMNT_0049684145
##Type DNA pseudosp_CAMNT_0049683497
##Type DNA pseudosp_CAMNT_0049683213
##Type DNA pseudosp_CAMNT_0049682205
##Type DNA pseudosp_CAMNT_0049682467
##Type DNA pseudosp_CAMNT_0049682463
##Type DNA pseudosp_CAMNT_0049682231
##Type DNA pseudosp_CAMNT_0049680315
##Type DNA pseudosp_CAMNT_0049679505
##Type DNA pseudosp_CAMNT_0049679281
##Type DNA pseudosp_CAMNT_0049679265
##Type DNA pseudosp_CAMNT_0049679275
##Type DNA pseudosp_CAMNT_0049679867
##Type DNA pseudosp_CAMNT_0049679577
##Type DNA pseudosp_CAMNT_0049679295
##Type DNA pseudosp_CAMNT_0049678917
##Type DNA pseudosp_CAMNT_0049679035
##Type DNA pseudosp_CAMNT_0049679033
##Type DNA pseudosp_CAMNT_0049677457
##Type DNA pseudosp_CAMNT_0049677247
##Type DNA pseudosp_CAMNT_0049677245
##Type DNA pseudosp_CAMNT_0049676723
##Type DNA pseudosp_CAMNT_0049676557
##Type DNA pseudosp_CAMNT_0049676801
##Type DNA pseudosp_CAMNT_0049675041
##Type DNA pseudosp_CAMNT_0049675035
##Type DNA pseudosp_CAMNT_0049674653
##Type DNA pseudosp_CAMNT_0049674101
##Type DNA pseudosp_CAMNT_0049674555
##Type DNA pseudosp_CAMNT_0049673857
##Type DNA pseudosp_CAMNT_0049673339
##Type DNA pseudosp_CAMNT_0049673325
##Type DNA climav_CAMNT_0052092805
##Type DNA climav_CAMNT_0052092635
##Type DNA climav_CAMNT_0052092949
##Type DNA climav_CAMNT_0052092621
##Type DNA climav_CAMNT_0052092513
##Type DNA climav_CAMNT_0052092497
##Type DNA climav_CAMNT_0052092431
##Type DNA climav_CAMNT_0052092769
##Type DNA climav_CAMNT_0052092617
##Type DNA climav_CAMNT_0052092613
##Type DNA climav_CAMNT_0052092611
##Type DNA climav_CAMNT_0052092767
##Type DNA climav_CAMNT_0052092907
##Type DNA climav_CAMNT_0052092577
##Type DNA climav_CAMNT_0052092539
##Type DNA climav_CAMNT_0052092489
##Type DNA climav_CAMNT_0052091255
##Type DNA climav_CAMNT_0052069231
##Type DNA climav_CAMNT_0052065263
##Type DNA climav_CAMNT_0052065573
##Type DNA climav_CAMNT_0052064707
##Type DNA climav_CAMNT_0052063975
##Type DNA climav_CAMNT_0052064063
##Type DNA climav_CAMNT_0052068653
##Type DNA climav_CAMNT_0052066399
##Type DNA climav_CAMNT_0052069245
##Type DNA climav_CAMNT_0052067923
##Type DNA climav_CAMNT_0052068125
##Type DNA climav_CAMNT_0052068467
##Type DNA climav_CAMNT_0052066379
##Type DNA climav_CAMNT_0052069141
##Type DNA climav_CAMNT_0052067499
##Type DNA climav_CAMNT_0052064871
##Type DNA climav_CAMNT_0052067551
##Type DNA climav_CAMNT_0052067623
##Type DNA climav_CAMNT_0052066815
##Type DNA climav_CAMNT_0052063811
##Type DNA climav_CAMNT_0052067029
##Type DNA climav_CAMNT_0052066065
##Type DNA climav_CAMNT_0052065715
##Type DNA climav_CAMNT_0052069957
##Type DNA climav_CAMNT_0052067081
##Type DNA climav_CAMNT_0052063937
##Type DNA climav_CAMNT_0052069545
##Type DNA climav_CAMNT_0052069673
##Type DNA climav_CAMNT_0052066323
##Type DNA climav_CAMNT_0052066713
##Type DNA climav_CAMNT_0052064723
##Type DNA climav_CAMNT_0052063877
##Type DNA climav_CAMNT_0052066665
##DNA parduczia_CAMNT_0047596135
##TTTAGGTAACTTTGTGTTTGATTGGGCGAGACAGGGAAGA
##AGAAAGCTCCAGTTTTCTTGGGACCCATTGAAAACTTCCT
##GTTGTCAGGGACGGCTGCTGTGATTGCAAAGACGGCTGCC
##GCACCTATAGAACGCGTTAAGCTGATGGTGTAAAACTAAG
##GTGAAATGTTGAAAATGGGCAGGATCAGCACCCCTTACAA
##AGGAGTGTTCGACTGTTTCAAACGAGTCTATATAGAAGAA
##GGCGTGCTTCCCTTCTGGAGAGGAAACTTGCCTAACTGTT
##TGCGATACTTCCCGACTTAAGCTCTCAATTTCATGTTTCG
##AGATATCATCAAAGAAGCTTTTAGGTATGAAAAAAAGGAT
##CCCTTAGCTACTAGAGCCTGGAAAAATATTGCATCCGGGG
##GGACGGCAGGAGGGTTATCTTTAGTATTTGTCTACTCATT
##AGACTATGCAAGAACTCGAATGGCTAACGACGCAAAAGAG
##GCAGGCGCAGTAGGGCAGCGTCAATTTAACGGGATGACAG
##ACGTGTACCTGAAGACATGGAAAACTGATGGGATTAAGGG
##CCTGTATAGAGGCTTTACCGTTTCTTGTGTAGGCATTGTA
##ATCTACCGTGGTTTTTACTTCGGACTGTATGATACTTTGA
##AACCTATCATCATTGGGGACAAAAGCATTCTCGTTTTAGA
##CTTTTGCTTAGGTTATGCCATAACTGTGACGGCGGGGCTG
##ATGTCCTATCCTATTGATACTATACGGAGAAGAATGATGA
##TGACGTCTGGTGGCGGCCGGCATTACAAAGGGTCACTAGA
##TTGCGCTATTCGAATTGCGAAAGATGAAGGGTTGAGCTCT
##TTTATGAAGGGAGCGGTGGCTAATATTTTTAGAGGAGCGG
##CAGGGGCTGGAGTCTTAGCATTTTTCGACAAGTTTAAGGA
##GTTCTATATCCACATCAAATATGGAGATTGATTGGACAGA
##CGATTTTATAAGTATTAAATTTAAGAAATATAAAAAAA
##end-DNA
##DNA parduczia_CAMNT_0047590693
##CTAAACAACAAAGAAAGCCAACTAATAATGTTAAGGCTGG
##CCTTATTAGTTGGCTTTCTTTGTTGTTTAGGCATAGAGTT
##CCCATTCGCGGAGCCATAGCGTTTAAAGAGCTTTTTCCCT
##TTCGACTGGGACACTTGTGACCCCGATTACTCACGCACTG
##CATGTGAAATAATCGAATCAAGAAATCTTCAATGTGAAAT
##TCATACAGTAACAACAGATGATGGCTTCATTTTGAACATG
##TGGCGAATCCCGGGGGCTCAAGGTGAGGTTCCCAATACCC
##CAAAGACGGTAGTATTTTTATAGCATGGCGTGTTGGACAA
##TTCTGATAATTGGTTTACCAATACGGAAGAATAAGCCATC
##GGGACTAATCTGCCTGCTCAAGGTTATGACGTATGGATGG
##GTAACTCAAGAGGGAATAGGTATTCGCATAAACATATTTC
##CATGGATGATAACTAGCATAATTATGATTTCTGGAGTAAA
##GTTACTTGGATGGATATGGCGAACCATGACCTTGAGGCTA
##TGATTAACTATGTCTTAACAACTACCTAATAGAAATAGTT
##AATTTATATCTGTCATAGTTAAGGGTGCACTCAAATGGGG
##GCAGCACTCACGGATGATGCAGTAGCACCTAAAATCTAGT
##CCAAGCTTAAGTTAGTAGTAGGCTTAGCGCCTGTGTTTTA
##TATTGGACATACAGATTCAATTATTTTTTAAAGTTTGGCT
##TGGAGTCATTCGGCAGAGTTAGTTATAGCGACAAAATTTT
##ATGATTTTTTGCCTGGCAACACAACTATTGATAAAATCGC
##GGCAGGGGTTTGTAACACTGTGGATGATTTATGTGGTTTT
##GTCCTTTGGCTAATGGCAGATTAAGTAATCGCTAATGTGG
##ACAATGTGGATAGGATGGGGGTGTTTGTCGCACATGAACC
##AGGCGGGACTAGTATTTTTAATATGAACCAGTGGGCATAG
##AACGTCAGGGCTAATGACTACTAGAAATATGATTACGGGA
##AAGAGTAGAACCTAAAAATTTATGGTTAAGAAACTCCTCC
##TAAGTACGATATTACCAAAATCTAAGTGCCTTTAGCTATT
##TTAGTAGGAACAGCTGATCGATTAGCTAATCTTAAAGATG
##TCCACAGAGCTCGTGATGAGCTACTCGCCGTGGTAGATTC
##TAAATTAGTATATTATAAGGAGTATGCAGACTATGGGCAT
##ATGTCTTTCATGTGGGGCATTGATGGGAAAAACACATATT
##TCCAAGATTTATTTACATTGTTAGAGGCCTATTCTTGAGA
##TCGACTTTTATTTTGATTTTATTCGACCGATTAAATTATG
##GCAAAAAAAAAAAAA
##end-DNA
##DNA parduczia_CAMNT_0047596163
##CCCTTGGTCTAAGGTAAGAACATTCACACCACAAAAATGG
##ACTAGCTTCGGCCCTATATTGAAGAAGCGAGCAAGCAACT
##CGACCAACTGCCGTACGTGAGAACTGTCTCAGACATGTTG
##GGCGTCAGGAGTCTGTACCTGGCCGTGGGCACTGGCCTGG
##TGCTGGTGGTGATGCTGGTGTCCGGCATGGCCTGGCGGAT
##GGTGTGCGACACGGTGGGCATCATCTACCCGGCCTACCTG
##TCCTTCAAGGCCATCGAGAGCAAGGAGTCCGAAGACGATG
##TGCAATGGCTCACCTACTGGGTGCTCTTCAGCTGCCTGCA
##CGTCATCGACGGCTTCTCAGATATACTCTTCTTCTGGCTC
##CCTGCCTACGACATCTGCAAGCTCATTTTTGTGGTGTGAA
##TGTTCTTACCTTAGACCAAGGGGGCCATGGTGCTATACAA
##ATTCATAGTTCGGCCCGTTTTGAAGCACTACGAAATATAC
##ATCGACAAGGCGATTGCTGAGGCCACCACGGTAGGCGGAC
##AGGCTGTGAGTGCGGGCATGCAGATGGCATAGCAAGCCAA
##GACAGCTGCCATCGAGTAGGGTACATAGCAAGCCGCACAA
##CAAGTCTAACAAGCAGCTGTCAGTTACGTTGACTATTGAC
##TCAAATTAAAATTTACATTTAAAGAAAAAAAAAAAAA
##end-DNA
##DNA parduczia_CAMNT_0047591033
##GTAGTATTTGTATGTACTAGCAAAATGTGCAGACACTGCC
##TACTGCCCTTCACATACCTATAGAAATGTGAGCTGTGAAG
##AAGATATCGCCTCTATCAAAAGTAACTAATACCCTGGATT
##CGATTGTGTCTAAAATTCGGAATGTCATTCTTTGGATTGT
##AATGATGGGGAATGTAGGGGACTCAGTGAGGGCATTTGCT
##CGGATCATATCGATTGCCACGTTGGGTACTCTTGCTACGA
##AAGTGCATGCAGAGCTCAGGCTAAAGAACAGGAAGCTTGC
##AATTCCTATTAAGACTGTGAAAACGGACTTACCTGCGAAC
##TAAACAAATGCATCGACTATTTGTCTTTGAGACCTTACGA
##TAAGGTATACTGCTCCTACGGATCGAACCTGGCTTGCGAC
##AGTGGGCAGTGCAAAGTAGACACCATAGCGGTCGGGGAAG
##GCCAAGGGTACTGTGTGCTGGCATACTTAAGCAGCGGCTC
##GCTACCCAAAGAGTGTTTGACTAGTGACGACTGTAGGTCT
##AATGTGGTGGATAGCACTACTGTTAAGGGTAGTTGTAATT
##GTGCAAAGGATACTAGTGGATAGAGCTATTGTACTTCTTT
##TATTGGGGACGCGCCTGGCTTGGTCTATATTGCAGCATAT
##GGGCTGTTTGCTGGCAGGGACTAAGGCATTTGCCATACTG
##AGTTGAGGCTGGACCCCACTTGTTGGGAGTAGCGAGTCGA
##TTCTGCTGAAAACGCTCACTTCTAAAGAAACTATATATCT
##GAGAAATTGTATTATGAGTACTACAATAAGATAGTTAATG
##CTGAGGATTGTGTACTGGAAGTGTTGTACCCGGATTATTA
##TTAAGCTGTGCATGCTTCCGAGGGGGCCTATTTAATCTGG
##GTGGCGTTTATTTTACTATCTTTATTACTTTGAACTAAAT
##AATCAATTATAAGAAAGTTTTAAAAAAAAAAAAAAAAAAA
##AAAAAAAAAAAA
##end-DNA
##DNA parduczia_CAMNT_0047591423
##TATTGTCCCAATGTCCGTCATGATAGAGATGCATATTATG
##GGCAATTGTTGTAGAGGAACTCCTGATGAGTTCAAAGGGG
##AAATTCATATCCCAGCCTCACAGAATATGCATCTCTATCA
##TGACGGACATTGGGACAATATTACACTGCAATCAATGGCG
##AAGACTATCCTTGCAAGGAAAGCTATAGTACAATTCAAGA
##GAAATTTTCCCAGGTCCTAGTAAGAGGATTTGAAGCCCAT
##CGTCGGACCCCTCCCTGACTATTCCACGCCAGCTACTCAG
##TAGATTATTGACAAACTAGGGCCTTTCTAGTATGAAGACG
##GGCCCGATGACGGCGTGGACGTATACGACAAAGGGCCATA
##GGAACTAGACAATGGCGCCATTTACACTGGACAATGAACT
##AAAGAAAGCTAACGACACGGCAAAGGCACCTAAATTTGGA
##CAGATGGGTCCAAGTATGAAGGATATTGGAAATTTGATAA
##GGCGTATGGGAAGGGGCGACTTATCCACGCTGATGGCGAT
##GTGTACGAGGGAGACTGGATGAACGATAAGGCACATGGCT
##TTGGGACCTATACACATATGGATGGTGCGAAATATGTGGG
##GTATTGGAAAGGGGACAAGTAGCATGGCGAGGGGACTGAG
##ACCTGGCCTGACGGTGCCAGATATTAGGGGTAATATGAGT
##TCGGACGTAAGCACGGGAAGGGGAAGTTCCACTGGGCAGA
##CGGCAGTATTTATGATGGAGACTTCTAGGACAACATTATC
##CATGGGTATGGCACTTATACCTGGGTGGATGGCAGGAAGT
##ATGTCGGGGAGTGGAAAAATAACAAGATGGACGGGAGAGG
##CATTTTCACATGGGCTGATGGAAGAAGTTATACAGGTGAA
##TATGTGGATGATAAGAAGTAGGGGGTTGGGACGTTCTAGT
##GGCCTGATGGAAGAAGATATGAAGGTGATTGGCATAATGG
##CAAGTAGCATGGCAAGGGGGTTTATATTACTGCTAATGGG
##GAGCGGAAAGAGGGGGAGTGGAAGGAAGGACGCAGAGTCA
##AGTGGATCTCTAATAGCAATGAGGATGAATGATTAACAAT
##AAATATGTTATATGTAAAAAAAAAAAAAAAAAAAAAAAAA
##AAAA
##end-DNA
##DNA parduczia_CAMNT_0047591863
##TTCGAGGAGTTGAAGAAGTTGGTAGGGGAGACTTTTACGG
##ATTAAGAAATTTGGTATGCTTTAGAAGTGTAAGCTAATTC
##TGTTGAACTTGCTTAGGACTATTTATTCTAAAAAAAGAAA
##TAACAATAAGCAACAAATCCACTAAAATTAGTTTCCAAAA
##AAGATATTCCCTCCCCAGTAAAGGTACTGGACCCTAACGC
##TGCCTACCCCTCAATCCCCTGCCCTTAGACAGAAGCAACA
##CAAAAGCCTCATATCACGGTAGTAATAATAGGGCATGTGG
##ACGTGGGTAAGTCGACCTTGCTAGGACACCTGCTAGTACA
##GCTAGGCGAGGTGGAGGCCAGTGTGTTACATCGGTATGAG
##AGGGAGGCTAAGAGTATTGGCAAATCTTCATTTGCTCTGG
##CTTGGATTTTGGATTGTACTTAGGAGGAGAGGGCTAAAGG
##GATTACTATGGACCTGGGGTTCCACTTTGTTAGTACTGAG
##CATAGAGACATAACTTTCCTAGATGCCCCTGGACACTAGG
##ATTTTGTACCCAAAATGATTTCAGGTGCGTTTTAAGCAGA
##CGCCGCATTATTAGTAATAGGCGCCACTCCTGGGGAGTTT
##GAAACAGGCTTTTCATAATAGACGAAAGAACACTTGATTA
##TCGCGAGGTCGCTGGGGATTGTGTAGTTGGTGGTGGCTGT
##GAACAAAATGGACCGTGTTAAGTGGGACCTAAACAGGTTT
##CAGGAAATTGTGGGGAAGTTGACTCCTTTTTTGGAGTCGT
##CGCGTTTTAGGAATGTCGTTTTCATTCCGGTTTCAGGGTT
##GCAAGGGATCAATATCGTGTAAATTTAAGAGAGTTGATAC
##AGTGGTCCTTGTTTGCTGGAAGTTCTGAATGGGTTGCGAC
##AAAGCCCCAAAGATTACAACAAACCATTCAGAATGAGTAT
##TAGTGATTGTTTTAAACAAACGCATGGGTCGAATTTTGTT
##ATTTCTGGAAGGGTGGAGGCGGGGTTCATTAAGACTGGGA
##ACAAGGTCATAATAATGCCTTAGTAAATTCAGACAATTGT
##GAAGTCGATAGAATTCAAGGACGCTAAAACGAACATAGCA
##AAAGCTGGCGAACAGGTAGATCTACTCGTCTAGGCGGACT
##TGTCTTCAGTTTCTCCTGGGAGCATTGCCTGTCACAAAGA
##CTACCCTAGCCCCCTGGTTAAAGCTTTTATAGCAAAAGTT
##GCCACTTTTGATCTAATCAGTCCTCTCACCAATGGAAAAT
##CATTACTTATGTATATCTAAAGTAATGTAGTGGAAGTGAA
##AATTAACAAAATCCAGGAGCAGATAAACGTAGCTACTGGA
##AAATTAATAGCTGCGAAGCCTCGACTGCTGCAGACACATA
##CAGCAGGGGTCATAGAATTCGAAGTCTGCGGGCAGACAGG
##AATTTGTCTAGAAAACTATAGCCAGTATAAGAGTTTGGGT
##AGAGTTGCATTCCGAGAGAGAGGCCAGACCGTGATGGCGG
##GGATGGTGCAACAGTTACTGTGAAATAACAAAATTTAATT
##CAGGCTGGTTTTTTAAAAAAAAAAAAAAAAAAAAAAAAAA
##A
##end-DNA
##DNA parduczia_CAMNT_0047599817
##GAGGTGCAGACAGGACACTTGATGACCATCCTGCTGCTGG
##AGGTGTGGACCTATGTGCGGGTCATGCTGGACGGAGTCGA
##GTGTCAGGACTCCAAGGCAAAGTTGGGGCTGGAAGGGAAG
##TTGACCACGCAGAGGCTGCTGCTGCACTAAAATGTCACTG
##TGGAGCTGCTGGAGGAGCAGGGAAAGTGCTTCGTGGGTCG
##AGTGGTGCACCCCAAGGGGGACATCGCGGTGCAACTGCTG
##AGGACTGGGATCGCAAAGATGACCACACAGGCTTCCCTCA
##ATGCGATACAACCTGGCTACTATCAGTAGCTACGACTGGT
##CTAGAGGGATGCACAGGCACAACGAATCAAACTCTGGGTC
##GATAGGACGGTCGAAAAGGAATTTGAGGGAATCGTCATTG
##AGGTACATTCTGGAGACTCGTTGTCGATTCGGGAAAATAC
##TGTGGTCAGAGTGTTCCTGGCCAATATTAGGGCCCCTGGG
##AAAAACTAAGATTATAATTTTGAAGCTAGAGAATTTTTAA
##GAAAGAAATGTATAGGGCAGAGGGTAAAAGTAGAAATCGA
##GTACTAAAAAGATATTCCCAATATGGGCTTTCTACAATTC
##GCTACTGTTTGGCTGCAAGATACTAACTTAGGAGCTGCGT
##TATTGGAAAATGGGTTGGGCATTCTCCAAAGCTACAAAGA
##ATAGAATTCGAAGTATTTGCCAGAACTGCAAGTCGCCGAC
##AATGAAGGCAAAGCCAAGTAGTTATACTTGTGATCCTAAT
##TGGAAGCTCCTAAAAACTATTGAAATGACTTAATTGGGCC
##CTAGAACCTTGCCAAAGCTAAAGGACTGGAACATTCGCTG
##ATTAACGAAAGCCACAAAGGGATCGTGGAGTGCGTCTTCC
##GAGGGGACAGGTTCAAAGTGCGACTCTCCGAAGTGATCCT
##CACTTTGGCATTGCAGGGGGTCAGGTGTCCCCAGGCAGAC
##AAGAATGTGGACTACCAATACAAAATAGCCACCGAGGGCA
##TCGAACTGGCCAAAGGTTTGCTACTGCAGAGGGATGTCAC
##AGTCCAGTTGGCTTCTTACGACCCCAAGACGTACAGTTTC
##TTTGGGTACATCTGGATCGGCTACTTGAACTTTGCATTGG
##AGTTGCTTTGCCGGGGCCTTGCCTCGATCTAGGAGTCCTC
##TATCCCTGGCAATAAAAAGGCGGAGTACCATTAAGCTTAG
##TCCATAGCTAAATAAAATCGAAGGGGGCTTCATGAGATTC
##AAGCGACATAGGAAAGCACTTATGATCAAGTTACTGAAGT
##ACAAATAACAGATATAATCGACACTACTGAATTTTATATC
##CAAAAGAATGAAGACTAACAATAGTTGCAAAGTATCACGA
##GTTTACTGGGCAGCATTGACTGTGCAAGCCACCCCATGCT
##GTTGGAACCAATTAAAAAGGGTGTCCCCTGCATTGCTCAA
##TACTATGCCGACCAACTCTGGTATCGAGCCAGGATCGAAC
##AGAAGGCCGACTCTTGCTACCGAGTATTTTTTGCTGACTT
##CGGCAACACTGAGGAGGTTAAATTCGAGTTCATTCGGAAG
##ATGCCCAGCTAACTCCTGGCCATACAACCTCTAGCCCACA
##AATGCAACTTGGCTTATTTACGAGTACCTATGTTAGCAGA
##AGATTGAGGGGTGGAGTGTGCGGAACGTTTCAGAGACTTG
##GTATGGGGGAAGACGTTACGGGCCACGTTGGTCAAAAAGG
##AAAAGGACAAACTGAATTTCATATTGTAAAGTGGGGATCA
##GGATGTTAGTGAAATTCTCTTGTAAGAAGGCTATGCTAAA
##TTGCTGTTTCCAGCTAAAGCGCCGGAAAAATATCAAGTTG
##CTGAAATATAGGCCAAAGTGAAGAACCTAGCTATTTGGAG
##CACTGGGGAACTTTCAGACTGATACTAATTAATAAAATAT
##TACTTATGGAAAAAAAAAAAAAAAAAAAAAAAAAAAAA
##end-DNA
##DNA parduczia_CAMNT_0047590809
##CCGTAAATTCCCAGCACCCCTGCCATAATAATAGAAATGA
##GTGAAGACGAAGTAGTCGATACCGAGGCTTTCTTTGGGTT
##CATGGGAATAGCCAGTGCACTTGTGTTCGCTAACCTAGGG
##GCTGCTTATGGCACGGCTAAAAGTGGCGTTGGAATCAGTT
##CTATGGGCGTACTGAAACCTGACTTGATTATGAAGTCGAT
##ATTCCCTGTAATTATGGCAGGGGTGCTGGGAATTTACGGT
##TTTATCGTGTCTGTGATATTGGTGTAGAAGGTCGTGGATA
##CTGATTATACATACTACATGGGGTATTAGCATTTGGCAAG
##CGGCTTATGTTGTGGGTTGAGCAGTTTGGCAGCTGGGATG
##GCCATTGGGATTGTAGGAGACGCAGGGGTCAGAGCCAATG
##GATAGCAAGAAAAAATATTCGTGGGCATGATTTTGATATT
##AATCTTCGCTGAGGCTTTGGGACTATACGGGCTAATTGTT
##TCACTCATCTTAGCTCAATGATTGCAAACCTCTTAAATTC
##CTATTAAATATGGATAAAAAAAAAAAAAAAAAAAAAAAAA
##AAAAAAAA
##end-DNA
##DNA parduczia_CAMNT_0047594499
##AAACTGCCATTCAAGCATTTGACCAAACAGTAGCCAGAAT
##GCCTAATGGCAGATATCTAGGGTCCAGAACCAAACTAGGT
##AATGGCAACTTCGGAGAATATTAGTGGAAAACTTATAAAG
##AAGTTTATGAACTAACTGAAATTATTGGATAAAGATTGCT
##GGAATTAGACTTTTGTCCGGTTAATACAGAGGGGTTGAGG
##TTACTAGGCTACTATGCAAAGAATAGAGAAGAAGTACTCT
##TGCTGGAGCTTGCCTGCATGAAGTACAAAGCAGTGACCCT
##CCCGATATTCGACCTCTGCTCTAACGACTTTCTCGACTCT
##GTAGTCTCACAAACTGAATTGGTAACCTTAGCGGTCTCTA
##ATGAACGCTTAGAAAACATTCTATAATTAAAAAGTGAGTC
##AAAAATTCCGAGTTTGAAAAACTTGATTCTGCTAGACGAG
##TAGGACGAAAAGTTTGACTACTAAGGACTCAACGTGATTC
##AATTCAAGGACTTACTGGTTCCTGCCAAACGTGTTTTCGA
##AAAGGAACCAATAACTCAGGATGACTTATTATTCTTATGT
##TTCACTTCTGGCACTACAGGGGTCCCCAAGGGTGCTTTGA
##TCACTCATAAAAATATAATGGCTGAGCTAGCCAGCATAGT
##GTTACTCGATATCAATTCGACAGCAGAGGATGTGTTACTA
##TCCTACATGCCTCTGGCACACATCGCTGAATAACTCACCA
##ATTTTATGGCACTGTACAATGGGTCAGCAATAGGGTTCTA
##TTGTGGGGAAATTTCCAAAATCGGCGAGGACTTATCCAAA
##CTGCAGCCTACCTTGTTTCTTTCTGTACCTAGACTTTGGA
##ATAGGTTTTACGAACGAATGCAGAGTCAAATTGGGTAGCT
##GTCCTGGTTCAAGCGGTGGCTGTTTAACAAGGGACTCAGG
##GGGAAGGAGTACTACTACCGCTAGTAGGATGCTTTACGGC
##ACCGACTGTGGGACTTTTTGGTATTTAAGAAATTTAGGAG
##TGTCTTGGGGGGCCGGCTACGTATAATCGGGAATGCTACG
##GCACCTCTTACTTAACAAGTAAAAGAATTCATGGAAATTG
##CCTTAGGTCTTTCTATGCGGTCTCTTTATGGACAGACAGA
##AAATACGGGCCTAGCGACTATTAACTAAAGTGAAGACAGG
##CTGAACAATGTTGGAGGGCCTATTGGAGGGGTGGAGATCA
##AACTTTAAGACGTACCTGAAATGAATTATCTTTCTACTGA
##TGTTGACAAAAATGGGGTTCCATGCCCGAGGGGTGAAATT
##TTCCTAAGGGGTCTTATTGTGTTTTCTGGGTATTATAAAA
##GACCGGATTTGACTGATGAAACTATTGATGCCGAGGGGTG
##ACTACATTCAGGGGATATTGGGAAAATCGACTTTAGTTTT
##TACAAAGCTATTAGTATAATTGACAGAAGAAAAAGTATTT
##TCAAATTGTCACAGGGCGAATACATCGCTCCCGACCAACT
##TGAAAACATTTACAGTCTGAGTTAGTACATTTCTTAATGC
##TGGGTATATGGCGACTCCCTGTAGGACAAAATAATAATGA
##TAGTGGTGCCTGAAGCCTAGACAGTCTTGGCCTGGGCTTC
##GTCCCGAGAACACCTGAAACCCCTGACCTTGGAAGAACTA
##TGCAAGACACAAGAACTGTATGCCCTACTTATGGAGGCAA
##TTGAAGAGCTGGCTACGGAGAATCGGATGTCGCATATGCA
##TGTGCCCTTCAAAATTTATATAGAGCCGGAGCCTTTCTCT
##ATTGAAAATAATATTCTCACCCCTACTTATAAACTCAAAA
##GGCATGCGGCAAAGGAGAAATATTTACAAGTCATAGCTGA
##TTTATACGCTTGATAAAAAAACATAAAAATAATTAATTAT
##TAAATACTAAAAAAAAAAAAA
##end-DNA
##DNA parduczia_CAMNT_0047597301
##ATGCCAGCGAAAAAGTTTCCCAAAGAAGCGAAGCCCAAAA
##ATGATAAGAAAGAAAAGCGTCACACGGGTGGAGGCGAAAA
##GAAAAAGCGCAAGAAGACGAGATACGAGTCGTTTTCCATT
##TACCTCTACAAAGTCTTAAAACAAGTGCACCCAGAAATTG
##GGATATCCAAACGATCAATGGGAATACTCAATAATTTCAT
##CAACGACCTTTTCGAGAAAATCATGACAGAATCGGGGAAA
##TTGGTGCGTTATAGCAAGAAGAGGACTTTAAGTAGCCGAG
##AGGTTTAGACTTCTGTTCGGTTGTTGCTACCGGGAGAATT
##AGCGAAACATGCAGTGAGCGAAGGGACCAAGGCTGTTACC
##AAGTATACATCTGGCGGTGCCTGAGATTTACTCTTATATT
##TTATATTTGTAATAAAAAAAAAAAAAAAAAAAAA
##end-DNA
##DNA parduczia_CAMNT_0047597919
##CTATATGAAGTTATTACTTAACGTATACAACTACCTAGTA
##GAAAACACTAAGTCGCCATTCTGTAAACAAGTAGTCAAGC
##GACTTATAGCTCCTCGGACTTAACGACCTCCTTGTAGTCT
##GAAGTTCCTAGCCAAAAAGGCATAAGACTTATAAGGCAAG
##ACCGCAGTGGTCACAGCTAGTGTGGTCGACGATATCACCC
##TGGTGGAGGTGCCTAGACTCGAAGTCGTTGCCTTACGGTT
##TAGCGAGAAGGCACGGTAACGGATTTTGGATGCAGGCGGC
##AGGTGCATGACTTTTGATGAACTGGCTTAAACGAAACCCA
##CCGGGGAGAACTGTGAGATCGTAAAGCCACCCATACATAG
##GAAAGTCATGAAGCATTTCGGGATCCCTGGACATAAAGGG
##AGCAAGACTGTTCCCAAGGTGAGAAATAAGGGGAGGAAGT
##TTGAGAAGGCCAAAGGAAGGAGAGCATCGAGAGCGTACAA
##GATATGAGGACTCACTTTATAATTCTTAATATAACAATCT
##TAAAAAAAAAAAAAAAAAAAAAAA
##end-DNA
##DNA parduczia_CAMNT_0047591497
##TGAGGCTTTAAAAGCGACTTGCTTCTTCAGTCTTAAAATG
##TGGAAAACGCCGAGTGTGACTAGACCCTAATGAGACTAAT
##GAATTGTCACTAGCTAACAGTCGCTAGAACATTCGGAAGC
##TCATTAAGGATGGCTTCATTATGAGGAAACCAGTCCGCAT
##ACATAGTCGAGCGAGGGCTAGAATCCACTGGGAAGCCAAG
##AGAAAGGGGCGCCACACTGGTAAAGGCAAACGTAAGGGTA
##CCAAGGAGGCACGGATGCCGGCTAAAATTTTATGGATGCG
##AAGATAGCGTGTGTTGCGGAGGTTGTTAAGAAGGTACAGA
##GAGAGCAAGAAAATTGACAGGCACATGTATCATGAGTTCT
##ATATGGGGGCCAAAGGAAATCTCTATAGGAACAAACGGGT
##ACTTATGGAAGCTATCCATAGAAAGAAAAATGAAAAGCTC
##AGACAGTAGTAGCTATAATAAGAATAGGAATAGAGGAAAT
##AGGCCGCTGAAGAGCTTAGTCATAAATCTCCTTCTTGAAA
##ACCTTAATTTTAATTCAATAAAAACGTAAAGGAAAAAAAA
##AAAAAAAAAAAAAAAAAAA
##end-DNA
##DNA parduczia_CAMNT_0047597131
##AAGTAAAGTAACCGACGACTTGGAATACAGTGACAATTTA
##GCATAAGTCTTAAGTGCTCAGATAAGCGAAGATGTAAAAA
##ACCGGGTGAAGATGCTCCGACTGTCTAGATATAAGATAGT
##AGTCCAAACAGTAGTGGGCGAGTTGGCGGGGCAGGGCATC
##CGTGTGGCTAGCAAGAGTCTGTGGAGTGAACAGTGGGACA
##ACTATGCTTCGTTTAACTATACAGTAAACAACCTGTTCAT
##CATTGTAATGGTGTTTGGGTGCTACCATGAATGAATATTT
##CATAATTAAAAAAAAAAAAAAAAAAAAA
##end-DNA
##DNA parduczia_CAMNT_0047590613
##TTACTACACTTGGGCTAAGCTTGTCAAATAATAAATGGAC
##TTAGAGTGTCCTGGCCAATAAGTTCCTGTCAGCGTCCACC
##AGGTAGAATCATGCGTCGTCGACGTCCCTCTTGAAAAAGT
##CTGGCGATATGTCCGAACTCTATCATTTGACAAGCTTAGC
##CCAAGTGTAGTAAACAATGTGGAATATACAGAAGGCGGAG
##AAGGATAAATTGAGAGTATAATTCGCATCCACTACAAAAA
##TGCAGTTTGGGATGTGCGAGTTGTGGAAATTAGTGATTTG
##AACTATTTTATTTCCTGGGAATTGTTGATGGCTGACCCCC
##CTGCTCATGTAACCAGTTCTTTGCATTCGTTATCTCTTCG
##ACGGGTGACCAAAACTAATTCCACTTTCATTAAGTGGAAG
##ACTGACTTTAGTAATGACGCAAAATTGAATCTTGTGGCTG
##ATAATAAATATAAGAAGTTAGAGGCATTTGAAGAATGGGG
##GAAAATCTTACCTGCCTTACCATGAGAGACTGTTTAATCA
##TTTTTTTACTTTTAAAAAAAAAAAAAAAAAAAAAAAAAAA
##AAAAAAA
##end-DNA
##DNA parduczia_CAMNT_0047589711
##CTTCATCGAGCTTTCAGTCGCTAAAGGGAATTTTATGATG
##GAAAAATGGTTAAAGGCCCGAAGAAAAAGGCAGATAAGGC
##CAAGTAGGCTGCAGGAGTGTTGAAAACAGGCAAACGCAAG
##AAAGGCCGCAGAGTTTATTACAGTGTAACTTTTGAGTACC
##CAGAGACGCAAAAAACCAAGAGTTAGCCTTTATACCCACG
##CCGCTCCAAAACTCACGAACCCTTAGACAAGTTTTCCATC
##ATAAAATTCCCTTTAGCGACTGAAAGCTCGATGAAGAAGA
##TAGAAGATAACAACACTTTGACTTTCATAGTGGATGTGAC
##AGCTACGAAGCGGTAGATTAAGAAGGCAGTGGTGGACATG
##TACAGCATACAGGCTCTCAAGGTCAACACACTCATCCGAC
##CGGATGGAAAAAAGAAGGCGTATGTAAGACTCACGCAGGA
##CTTCGATGCTTTGGATGTGGCCAATCGGATCGGAATTATA
##TGACCAGACAAATCTTTAATTAAGTTACTAAATGTAAAAA
##AAAAAAAA
##end-DNA
##DNA parduczia_CAMNT_0047591089
##AGTAAGGCCTTTACAATTCCATACTACTCGTGGGCCTATC
##AGGTTCAACGTCTGGGATACGGCTGGCCAGGAAAAACTTG
##GTGGATTACGAGATGGGTATTACATCGGAGGCAATTGTGC
##AATTATCATGTTCGATGTGACAGCTAGAGTAACTTACAAG
##AACGTTCCCAAGTGGTACAAAGATTTAGTCAGAGTCTGTG
##ACTAAATTCCTATGGTGTTAGTAGGCAACAAGGTGGATGT
##CAAAGATCGAAAAGTTAAAGCCAAATAAATCGTATTTCAT
##AGAAAGAATGGGCTTTAATACTATGATATTAGTGCCAAGA
##GTAACTATTAGTTCGAAAAGCCATTCGTTTGGTTAGCTCG
##ACGTTTGGTTGGTGATCCTTAACTGAATCTTGTGGAGGCT
##CCTTTACTATAGCCAGTAGAAGTTATGCTAGATTAGGCGT
##AGGTGTAGGCTATTGAGCAAGAACTCTAGGATGCTGCTAA
##CGCTCCTTTGCCAGAAGATGAAGAGATGTGATATTGAAAA
##ACCACATAATCATTATATTGTTAAATATTTTAAAAAAAAA
##AAAAAAAAAAAAA
##end-DNA
##DNA parduczia_CAMNT_0047592681
##TGTGTTTGACGAGGCAGATCGGATGCTAGATATGGGCTTC
##GAACCATAAATCAGAACCATCATTGAGAAAATTAGGCCGG
##ATCGCTAGACGCTGATGTGGTCGGCTACTTGGCCCTAAGA
##TGTATAGAAATTGGCAAGGGACTTTTAACAAAATCCTGTC
##CATATATAAATTGGATCCTTAGAATTAGCTGCTAATCACA
##ATATCGGACAAGTGGTGGAAGTTTTAGAAGAAGGGGACAA
##AATGAATAGATTGCAACAAATCCTCAGGTAATAGTCACAG
##GAAAGGGGGAAAGTTCTGGTGTTCGTGAAGACGTAAAAAA
##CTTGTAATTCGCTGGCTTGGGAATTAAAAAACCTCTAGTG
##GCCCGTGGCTTGCATCCATGGTGATAAGAAGTAAACAGAA
##CGAGAATTTGTGATGAACGACTTCCGACAGGGCCGGTGCC
##CCATTTTGATTGCCACGGATGTAGCCTCCAGAGGGATTGA
##CGTCCTGGATATTACCGCAGTCGTCAACTATGACTTCCCG
##GGGAATATCGAGGACTACGTGCATAGGATCGGGAGGACTG
##GGAGGGCCGGCAACCAGGGCACTGCTTTTAGTTTCTTTAC
##GTATACAGACGCCGGAAAAGCCAAGGACCTCATAAAGGTG
##CTCTTAGAAGCCAAACAGCCGGTTCCAGAGGCTCTGAACA
##AATTTTAATACTAGTTCCAGCCATAAATGAGGAAACGGTA
##CGGGTACAACGGCGGGTAGACACGGCAGTGGTGGAATGAA
##GGTGCCAACAACTATCAGGACAGATCCTATAATTAGAATA
##ATGGCAATCAATGGGGCACTACCAACAACTATAACAGGCC
##ATCTTCCTACAACGACCGAAGATCTCGCTCACGCTCGCCT
##AGAAATAGTAGTTGGAAGGAAGGGTCAAGAGACCCCAGGT
##TGAATTAATATGAATGAGACCCTAGTATTGAGAACATATT
##TTCAGTTATTACTATCATATCAAAAAAAA
##end-DNA
##DNA parduczia_CAMNT_0047598943
##CGGCCATGGTAGCGAGGCTTAAAAAGAACAGATGGATGCG
##GGGACATGTATCCAGTGGGCACGGCCGGGTAGGCAAGCAT
##AGGAAGCATCCTGGGGGCAGGGGAAACGCAGGGGGCCTGT
##TGCACCTGAGAACCTGGTTCGACCGCTTCCATCCGGGGTA
##TTTCGGAAAGGTGGGGATGAGACATTTCCACCTTAAAAAG
##AACTAGTACTGATGTCCTACGGTTAATTTGGACACGTTGT
##GGTCGCTGCTTACTGCTGAGTAGAAGCTCTAACACAAGCC
##ACATTTAGACGTTACTCAACATGGCTATTTCAAAGTTCTC
##GGTAGAGGGAATATTCCTTTTCCTATGGTGGTTAAAGCAA
##GAATGTTCACTGATAATGCTTAGAAGAGGATTCAAGAAAC
##AGGGGGCGAGGCAGTCCTGACAGTTTGACCTTCTAATATT
##AACAATCATGAATTAAAAAAAAAAAAAAAAAAAAAAA
##end-DNA
##DNA parduczia_CAMNT_0047591631
##TTTTGCCCCAATAGTAAAATGGGCTCGAAGACTTTTCCAG
##CATATTTATGGAGCCGGTCAAGCCATCTGTAGAGCAAGTC
##CAGACTTATGGCCGCAAGAAACATGCAACTGCGGTGGCGG
##TGGTGGGGAGAGGCAAGGGGATGATTCGAGTCAACGGCAC
##CCCTTTGCATCTGATCGAACCCGCTCTGTTAAGAGTCAAA
##GTCTTCGAGCCCATTTTACTATTGGGGCAAAAGAGGTTTG
##AGGACATCGATATGAGGGTGAGGGTGAGTGGCGGGGGGAG
##AGTGGCTTAGATCTATGCAATTCGGTAGGCTATTTCTAAA
##GGCCTCATAGCTTGGAATGCTAAGTATGTCGATGAAGCTA
##CCAAGAGGGAACTTAAGGAACTACTGGTGCAATATGATCG
##GGCTTTGCTAGTGGCTGATCCAAGACGTTGTGAGCCCAAG
##AAGTTCGGAGGCCGCAGAGCTAGGAAGCGGAGATAGAAGA
##GTTATCGTTGAGGACCTTAAATAAAATAAGTTTATATTAT
##TGTTATCTTAAAAAAAAAAAAAAAAAAAAAAAAAA
##end-DNA
##DNA parduczia_CAMNT_0047612049
##TAAAGTCTACGAGGGGTAAGTCACTTCAGTTGAGGAGTTG
##AAAGAATGGAACTATGACGGGAGTTCCTGCTACCAAACCA
##TTAGTGGCAATAGCGAAATCACATTAGTTCCCAGGAAAAT
##TTATCGAGACCCTTTTCGTGGTCCTCCTAATTTACTTTGT
##ATTTGTGACACATATCATTAAAATTGAAGTCCTGCAAAAG
##GGAATTTTAGATACTACTGTAAGAAAATTCTAGAGGAAGC
##CAAAGAACATGCACCTTCGGCATCGAGCAAGAGTAACTAT
##CATGTCGCTACAAGGCTGGCCCATTGGATTCTCCACTAGT
##TACTACCCCCGCCCCCAAGGCATGTACTATTGCAGTATCG
##ACGCAGACACCTGTTTCGGACGTGCCATTATGGAGAACCA
##TTTGAAGGCCAGTCTGTATGCTGGCATCAAGATTTACGGT
##ACTAATGCTGAGGTAATGCCGGGACAGTGGGAATTCTAGA
##TAGGGACTGATGAGGGTATTGAGGTGGCCGATGATATGTG
##GGTCGCCAGGTATGTGTTGCAAAGGGTAGCCACTTAGTCA
##GACTACCTTCAAGTGGTTCTCCATAATAGCACGTCCGAAA
##CAGATGTCTGCGTCGATACTGCAGTAGTACATGCCCTGGG
##GGGTAGTAACTAGTGGAGAATCCAATGGGCCAGCCTTATA
##GCGACATTATAGTGTACTCTTGTTCTATGCCGAATCAAGG
##TGCATGTTATTTGGCTTCCTCTAGAATTTTCTTACAGTAG
##TTCCCAGGAAAATTTATCGAGACCCTTTTCGTGGTCCTCC
##TAATTTACTTTGTATTTGTGACACATATCATTAAAATTGA
##AGTCCTGCAAAAGGGAATTTTAGATACTACTGTAAGAAAA
##TTCTAGAGGAAGCCAAATAACATGCACCTTGATTCGGCAT
##AGAACAAGAGTACACTATAATGTCGCTATAAGGCTGGCCC
##ATTGGATTCTCCACTAGTTACTACCCCCGCCCCCAAGGCA
##TGTACTATTGCAGTATCGACGCAGACATCTGTTTCGGACG
##TGCTATTATGGAGAACCATTTGAAGGCCAGTCTGTATGCT
##GGCATCAAGATTTACGGTACTAATGCTGAGGTAATGCCGG
##GACAGTGGGAATTCTAGATAGGGACTGATGAGGGTATTGA
##GGTGGCCGATGATATGTGGGTCGCCAGGTATGTGTTGCAA
##AGGGTAGCCACTTAGTTTAACTACACCATCACCTACCACC
##CCAAACCCATCTCTGGTGACTGGAATGGTACAGGCGCCCA
##TACCAACTTCTCAACTAAAACAATGAGGGAAGAAGGGGGT
##TATTAGGAAATCGAGTCTGCCATTGAGAAGCTCAGAGTGA
##CCCATGAAAAACATATTGCAGTCTACGGGGGACAAAATGA
##ACTCAGATTGACTGGACATCATGAAACTGCCTCTATACAT
##GAGTTTGCATCAGGGGTAGGGGACCGGGGATGTTCGATAA
##GGATCCCTACCTTGACTTAGGAAAATTAAAGAGGCTATAT
##AGAGGACAGGCGCCCTGCTGCTAATATTGACCCCTATGTG
##GTATGTGCAATCATTGTCGACACTGTTTGTTTGAATGGCT
##ACAAAGGTGGAAAATCCTTTGAAGAGGGATATAGGAAATA
##TATGGAATTGATTAAAGAAGATTTTCTGGCCTAGGCTCAT
##TGATTTCATACTTTTATTTTAGTTCAATTAAGTAATGCAA
##AAAAAAAAAAAAAAAAAAAA
##end-DNA
##DNA parduczia_CAMNT_0047590711
##GCTCGCGCTTATTCCATATTAAATAAAAATGACCGACGTC
##CAGATATAGCGTGGCTTCCAAAAATAAGGAGGCGTGACAT
##TGAACTCCAAAAAAGTGTTGGCCAAGAAGACGACCGCTGG
##TATTCGCTACTACAAAAACGTAGGTCTGGGGTTCAAGACC
##CCGAAGGCGGCCATTGAGGGGCACTACATTGACAAGAAGT
##GTCCTTTCACCTCGAATGTGACCATCCGGGGGCGCATCCT
##GAAAGGCATGGTTGTCAGTGCCAAGATGGACCGCACCATC
##GTCGTGAGAAGGAACTACCTGCACTTTGTCAAGAAGTACA
##ACAGATTTGAAAAGAGGCACAAAAACATCCCGGCACATTT
##GTCTCCTGCTTTCAGAGGTATAAAAGAGGGCGACATCGTG
##ACCATTGGCCAATGCAGACCCCTGTCCAAGACCATTCGGT
##TCAATGTGCTCAAAGTGCAACCTAACTAGATTTTTGGAGC
##TGCGAAGAAGTAGTTCGTACTTTTTTGACCCTTTTAATTT
##AATATGGAATAAGCGCGAGCTATCAAAAAAAAAAA
##end-DNA
##DNA parduczia_CAMNT_0047592391
##CTCCACTTGCTATAGTGGTATTCTGCATTAATTAGTAATG
##TCAACGTCTGGAAAGGCTGGAAAAGGTAAAGGAGGACGAG
##GCAAGTCGGCGGCTGCGGCCAAGTCATCCCGCAGTGCGAA
##GGCAGGACTGCAATTCCCCGTGGGTCGGATCTCTCGGTTT
##ATGAAGCAAGGGCGGTTTGCAGATAGGATTGGGGCTGGAG
##CCCCTGTGTACATGGCTGCCGTCTTAGAATATCTGGCAGC
##TGAAGTACTGGAACTAGCAGGCAATGCTGCCAGAGACAAT
##AAAAAGACCAGGATCATTCCCAGACATATTCTGTTGGCAG
##TCAAGAACGATGAAGAACTTAACAAATTAATGCAGAATAC
##CACTATAGCAAGTGGAGGCGTCATGCCATTTATACACAAT
##GTATTGCTGCCTAACAAAGACAAAGGAGATAAAAACATTG
##ATGACTGATTCTGTAATTATATATTTCACCTGACAAAAAA
##AAAAAAA
##end-DNA
##DNA parduczia_CAMNT_0047591337
##TACATAAATTGGTACTTAATATTTCGGTAGGTGAGAGTGG
##AGACAGGCTCATAAGAGCTGGCAAGGTGCTTCATGACCTT
##ACTGACTAAAAACCAGTCTTTTCTAAGGCCAAGTATACTA
##TTAGGAGCTTTGGAATCCGGAGAAACGAAAAAATAGCCAC
##TCATGTTACAGTTAGAGGCAAAAAGGCAGAAGATATCTTA
##GAAAAAGGGTTGAAAGTTAAAGAGTATGAGTTAAGAAAGA
##AGAACTTTTCTGCAAACGGATGTTTCGGCTATGGAATCTA
##GGAACATATCGATCTTGGCATGAAATATGACCCCACCACT
##GGAATTTATGGCATGGACTTTTATGTAGTTCTCACAAGAG
##CGGGTAAACGAATTTCGGACCGTCGAAGAGCTAAGAGCAA
##AATTGGAAGATTTTAGAAAGTGACTAAAGAAGATGCTTAG
##GAATGGTTCGTATAACGATACAACGGTATTTTACTCAACT
##GAAACACTAACTAATAAGTTTTTCTTTAAAAAAAAAAAAA
##AAAAAAAAAAAAAAA
##end-DNA
##DNA parduczia_CAMNT_0047599641
##TCTAAACTCGGATGGGGAAACTGGGTGACTGGCCATGTGG
##AAGAAGCTTAATAAGCTTAAACAGCTAGTATCAAAGCTGC
##CCTTGAAGCTGGAGTCAACTTTTTTGATACGGCCTAAGTT
##TATGGCTGGGGTAATTCTGAAATATGCATGGGAAACGCAT
##TCAAAGAAATTGGCGCCGATCGAGAAGAACTCGTTGTCTC
##AACTAAATTCATTCGTGCGCGGATGGAAGCCATAAATTGT
##AAAGGTCTATCAAGAAAGCATCTTATTTAATCCATGAAAA
##ACTCTTTGAAAAAACTATAGCTAGACTATATAGACCTCAC
##CTTCTGCCATCGGCCTTCATTATATACCCCCTTAGAGGAA
##ACTGTACGCACAATGAATTGGCTAATTGAAAAAGGATACG
##CGCTTTATTGGGGCACTTCTTAGTTCTCTACTGCAGAAAT
##TATGGAGATTTTTGGTATTTGTGAGAAGTTAGGTTTGCAT
##AAACCAATTGTGGAGTAAAGTTAATACAACATGTTTAATA
##GGGATCGCTAAGAATCGGAACTTATTGTTCCTTTTGACCG
##ATATGGGATTGGAACCACTATTTGGTCTCCACTTGAATCT
##GGCATTCTATCAGGAAAGTATAACGATGGAAATACACCTT
##CTGGCTCGCGCTTTGCTGAGAACGCTGCTGATCCTATGAT
##ACGACCGATATTTGATAAATACTTTTGTGAATAAGCAAAG
##GATGCTACTATGTAGAAATTAGCTTCACTAAAACAGTTGG
##CTGACGAATTAGGAATTAGTCAAGCATAATTGGCACTTGC
##TTGGACGTTGAAGAATCCTGAAGTTACTGTTTGTTTAACT
##GGAAGTACAAGAGTTGAATAAGTGTTGGAAAATATTAAAG
##CGTTGGATGCTGTGGATTTATTAACATCTCAAGTTATGAA
##CCGTATTGAAGATATTTTGTAAAATAGACCTGCACTTGGA
##TTTGATTGGGTTAATTTTAAGCCAAGAGACCCTCAATTTA
##GATTCAACCATTGAGGAATACGACTTTTCTTAATTATCTA
##AATTATATCTAAAAAAAAAAAAAAAAAAAAA
##end-DNA
##DNA parduczia_CAMNT_0047593827
##CTGCTAATATTGGGGTTGTGGGCATTACTGATTTCGCATA
##ACATAAACTGGGAGATATTGTACATGTGGATTTACCTGAA
##AAGGGGAGCGTTTTTAAAAAGGGAGACGTATTTGCGGCTG
##TCGAGAGTGTGAAGGCTGTTAGTGATTGCTACCTTCCAGT
##GTCTGGAACTGTAGTGGAAGTGAACGAACAACTGAATGAG
##GACCCAGAACTAGTGAATTAATCTCCTGAGGACCAAGCTT
##GGATGGCCAAGTTGGACATGGCCGACACTAACCAGTTGGG
##ACAACTCATGGACCATGTAGCCTATGCTAAGTTCTGTGAA
##GAACCACAGGATCATTGACCATTATTGATCTTATTCTTAA
##AAAAAAAAAAAAAAAAAAAAAA
##end-DNA
##DNA parduczia_CAMNT_0047592545
##ACAATGACCCCTGCATTGTCTTCGAAAAATATGTCTAAGC
##GTGGCCGTGGCGGCGCATCAGGATGCAAACTGAAAATTTC
##CCTAGCACTCCCGGTGGGTGCAATCATCAACTGTGCTGAC
##AACACTGGGGCTAAGAACCTGTACATTATGGCAGTCCGCG
##GCATCGGGGCCCGCCTGGACCGCCTTCCTGCCGCTTGTGT
##AGGCGACATGGTGCTGGCCACTGTCAAAAAGGGGAAGCCG
##GAACTTAGGAAGAAGGTGTTGCAAGCTGTCATAATCAGGT
##AGAGGAAGCCTTTCAGGAGACCAGAGGGCAGCTTCATATA
##CTTCGAAGACAATGCAGGGGTCATTGTGAACCCCAAGGGA
##GAAATGAAGGGCAGCGCGATCACAGGTCCCTTGGCAAAAG
##AGTGTGCGGACATGTGGCCCAGGATTGCCAGTGCTGCTGG
##GAGTGTCGTTTGATTTAACTTTAATTCCCATTAATAATGG
##ATCATTGGTCTGAAAAAAAAAAAAAAAA
##end-DNA
##DNA parduczia_CAMNT_0047590481
##CCCATCCGCTTTGATATCCACATAATCCCCTCGTTTATAA
##ATGGTCAAGCATAAGGGGTAGAGGTCCCGAACCAGAGACA
##TGTTCTCCAAGCCCTTCCGTAAACATGGAACTATTCCGAT
##GTAACGCTACATGGCGATCTATAAACGAGGGGATTATGTG
##GATATCAAAGCGGATGGGGGAATCACATAAGGGATGCCTT
##TCAAGTTTTATCATGGGAAGACTGGGAAAGTGTTTAATGT
##GGCTAGAAGGGCTGTAGGAGTGCTATTAAATAAGTAAGTG
##GGCAACCGACTCATACCTAAGCGGGTGTATGTACGTATTG
##AGCATGTCAAGAAGAGTAATTGCTAGAATGAATTTAAAGA
##ACGAGTGAAGCGAAATGACGCCTTGAAAAGAGAAGCAATG
##GCTAAAGGGCAGAAAATTTCTGTTAAAAGGTTGTCGGAAT
##AACCTAAAGCAGCGACCATAATCTCTTAGCCTCAGATAGT
##TGAATTGTCTGCTCCAGTTTATACTGAGATTTACTGATAC
##TTAAAACAATAATAAAATAATCATATTAAAAACTCAAAAA
##AAAAAAAAAAAAAAAAAAAAAAAAAAAAAAA
##end-DNA
##DNA parduczia_CAMNT_0047600253
##CGCTTCTAGTATGAGTCCGTCATGAATTAATAAAAGCCAT
##CCATGAGAGTATATTTCGATGTGTTCAAGGAGGACGAGGA
##ACTCATGTCAGATGCATTTCCACTTTTATAAATTCATGAC
##GGACTCATACTAGAAGCGGGGAGCAAGTATATTATAAAAG
##GATAATAGGATTTTGGAATAGCGCATAATTTGGAAGAAGA
##TGAGGAGGGCAAGGAGCAAGCTGCCATGGGGGAGGCCGGA
##GTAAGGGTTTTCGACATCGTAGATCGTTTTTAGTATATTG
##AGACTGGCTTTAGTAAAAAAGACTTCGTTACTTACATCAA
##AGGCTATATGCAGAAACTTAGGAAATATCTAGATGAATAC
##AATCCGGAGAGAACTGAGGCTTTCATGAAGTCTGCTTAAA
##GTTATGTTGGAACCTTCTTGATGAAGAACTTTAGCGAATT
##ATAGTTTTGACTCGGCCCCAGTTGTGATGTAGAAAATATG
##GTGATTATTAGTTATTGGAAGGACGAAGAAGCGCCAGGAC
##CTGTTTTTCTGTATTTCATGGATGGACTGAAGGAAAAAAA
##ATACTGAGTTTAATATTAAATTGGAAAAAAAAAAAAAAAA
##AAAAAAAAAAAAAAAAAAAAAA
##end-DNA
##DNA parduczia_CAMNT_0047593123
##ATCGAATAGTTGATCAACAAGAAAGAAGATAAAAAAGAAG
##CAGACGAAGAATGGTAGCGGGTGGAAGAATTGAGAGGTAG
##TTTGTTATAGGTGGGAAGTTTGGAAGAGTTTGTAGATGAG
##GATCATGCTATTGTGTCTACTTAAGTGGGACCGGAACATT
##ATGTGGCTATTTTGAGTATTGTGGATAAGGACTCATTGGA
##ACCTGGGATTTCAGTGTTGTTACATAATAAGTAGCATCAT
##GTGGTCGGTATTTTGTAGGATGAAGTGGACCCTTTGGTGA
##GTGTTATGAAGGTTGAGAAGAAGCCTGTAGAGACTTATGC
##TGATATTGGAGGCTTGGAAGACTAAATTCAGGAAATTAAG
##GAAGCGGTCGAGTTGCCTTTGAGTCATCCTGAGTTGTATG
##AGGATATTGGTATCAAGCCTCCTAAGGGTGTCATTTTGTA
##TGGAGAACCGGGTACTGGGAAAACGTTGTTGGCAAAAGCG
##GTAGCAAATGAAACTTCAGCTACTTTCTTGAGAATCGTGG
##GGTCGGAACTAATCCAGAAGTATCTAGGCGATGGACCCAA
##GTTAGTAAGGGAGTTGTTCCGAGTAGCAGAAGAACATGCA
##CCTACTATCGTGTTCATAGATGAAATAGATGCTATTGGTA
##GCAAACGGTACATCAGCCACTCTTCAGGAGAAAAGGAAAT
##TCAACGTACGATGTTAGAGTTGCTCAACTAGCTGGATGGC
##TTTGATAGTAAAAGTGATGTTAAGGTAGTTCTTGCTACCA
##ATCGAATGGAAAATCTTGATCCTGCTTTGATTAGACCTGG
##AAGAATTGATAGAAAGATTTTTTTCCCACTACCTGATTAA
##AGCACAAAGCGAAGGATTTTTTAAATACATACTTCTAAAA
##TGACTTTAACTCAAGATGCAGATTTAGATGAATTTGTAGC
##TTCTAAAGATGAACTATCAGGGGCAGATATAAAGGCATTA
##TGTACGGAAGCAGGACTACTGGCTTTAAGAGAAAGAAGAA
##TGAAGGTGTGTCAGCAAGATTTGAGAGAGGCTAAAGATAG
##GATTTTGCATAACAAGAAAGGAAATGTGCCTGAAGGACTT
##TACTTGTGATTACTTTAATTATAATTCAAACATTCAAAAA
##AAAAAAAAAAAAAAAAAAAA
##end-DNA
##DNA parduczia_CAMNT_0047592603
##TAATGCCGCCCAAGTATGACCCGAGTGAAGTCCGAATTAT
##TAAGTTCCGAGCTTTGGCTGGGGAAAACATCAATCCCAGC
##TCTTTGGCGCCTAAGGTTGGTCCTTTCGGGTTGCAGCCCA
##AAAAGGTGGCTGAAGACATCAAGGAAGCTACTTTGGCGTG
##GAAGGGTCAGAAAGTCATGGTGCAACTGACCATACAGAAC
##AGACAGGCGGTTGTCGAAATGGTGCCTACGGCCTCTGCAC
##TGGTCATCAAGGAACTCAAGGAGCCATCCCGCGACCGCAA
##GAAGGTCAAGCATATTAAGCACAACGGAAACATCACTCTG
##GATGCGGTCAAGCGGATTGCTAAGATCATGGTCCATAAGT
##CAAGGGCTGTCAACTTTGCTGGCACTATGAAGGAAATCTT
##AGGCACTTGCCAAAGTGTGGGCTGTTCTGTGGATGGCAAG
##AGTGCGAGGATTTGGATCCAAGCCATTAACAACGGAGAGG
##TGGATTGTGAAGAACCTCTTTGACATTTAATTATAAATGG
##AAGAAGAAAAAAAAAAAAA
##end-DNA
##DNA parduczia_CAMNT_0047595675
##AAGGAGAAATTAAAAAAATAGGAGATGTCAAATTCCGACC
##CTAAGAATTTATAACTCGACATACGGGGAATGTTTGAAGC
##AAGTATGTGGCCGGCATGGTGATTGGAGATGGGGCTTTTG
##GAAGAGTCGTGAAGGCTAAACACAGGAGCCTGGGGGAGGT
##CCGAGCCATCAAATCGATCCCCAAAGAAGTCATTGACTAA
##AGCGAACGGCAGGAAGAGTTCTTGCAGGAGGTCAAGATGT
##TGAAGAAAATGGACCATCCTAATATTCTGAAACTGTATGA
##GTTCTTTGTAGACGACAACTGCTATTACCTAGTGACCGAA
##CTATGCACAGGGGGCGAACTATTCGACCGGATCACCAACG
##AGGGAAACATGAATGAAACCAAGGCTGCCAATATAATGTA
##CCAGGTGTTGTCAGCGGTGACCTACTGCCACAGCAGGAAC
##ATCGTGCATAGGGACCTCAAGCCAGAAAACCTGCTACTAG
##AAAGTAGGGAAGAAAATGCTCCTCTCAAAGTCATTGACTT
##CGGAACTTCTTAAACCTTCGACCCTAACCGGAAAATGTCT
##TAAAAATTCGGAACTCCATATTACATAGCTCCCGAAGTGC
##TACGCAGAAGGTATGATGCCAAATGTGATGTGTGGTCTCT
##TGGGGTCATCATGTATATTCTCCTCTGCGGCTACCCCCCA
##TTCAATGGCAGAAACGAAGATGAAATTATGAAAAATGTTT
##AAAGAGCAGAGTTTTAGTTCCATGGGGAAATTTGGAATTT
##TATTTCTGACGAAGCTAAAAAGTTGATTATGTGGATGTTG
##ACAAAAGATCCCAACAACCGACCCACTGCTCAATAAGTTT
##TGGAACATTAATGGATTTAGAAGCGGAAATAAAAAATCAG
##AATAGAAGAACGTGTAACCATCGAAAGTCTAAAAAACTTA
##AGAAGTTTTAATGCAAACTAAAAGTTACAGTAAGCCACTC
##TGACCTTCATTGTAGCCCAACTCACTAGTGCCAAAGAAAG
##AGAACAAATGAAACAACTGTTCACAGCACTGGACGAAAAT
##GGGGACGGGGTGCTGTCGAAGGAGGAACTACTCAAGGGGT
##ACCAGCAACACATGTCCAGACAGGAAGCAGAGACGGAGGT
##GGAACGTATCTTCCAGGAAGTGGACACGGACGGCTCTGGG
##GCCATCGACTTCACGGAGTTCATCACTGCCACTATGAACA
##GGTAGAAGTTGCTCTCGGAGGAGAGGCTCGAGGAGTGCTT
##CAAGACTTTCGACTAGGACGGCAGCGGCACTATTTCAACT
##GACGAACTGAGACTCATTCTAGGGGGCGAGCAGAACGTCT
##CAGAAAATGTCTGGGAATAGATCATCTAGGAAGTGGACCA
##GAACGGAGACGGAGAAGTCGACATTAAAGAATTCAAGGAT
##ATGATGGTCAAGATGCTTTGATGTTTCTAATAAATGGAAG
##AACAGGGCGAAAAAAAAAAAAAAAAAAAAAAAAAAAAAAA
##A
##end-DNA
##DNA parduczia_CAMNT_0047590317
##CTGTTGCTAAGCCAACAGCATGTTCTGAATGTCGTGGGAC
##GCCTACATTCAGAACATGCTGTTGGCTTAGCAACAGTCAG
##ACGGGTCTTGGCTTTTCAATTGTGTGGAGTAGGCAGCCCT
##CATCGGACTGGATGGCACTCCCTGGGCAGTACACAACTTC
##GCACTTTTCGACTACTAATGTGAATTACCAAATGAAGAGG
##GCACCACGAGCAAGGTTAATGTTTATGAGAAGTAGGTTCT
##GGTAAACATGATTAACAATCCCGATGGACTACCGGCTCTC
##GATACCGGCCTAAGAATGGGGAATCGAAAATACTTCGTAG
##TGAAACATGAGAAAGACACCAAGACTTGGTATATAAAATG
##GGCTGAGGGTGGTGGTTGCATTGTTAAGACTGGCTAAGTA
##ATTATCTTCGCAAGTTTCAATTCAAAAATGAAGACACGGA
##AATAAGATGGAGGTGATGGAGTTATGTAAACTCCAGGCTT
##ATGTAATGCTTTGGTGGAAAATCTCGGTGAATATCTCCTT
##AATTCTGGCTTTTGAGAAACTATCTATAATAAAATTAATT
##TTTTAGAAAAAAAAAAAAAAAAAAAAAAAAAAAAAAAAAA
##AAAA
##end-DNA
##DNA parduczia_CAMNT_0047596137
##TCAGAGAACAACCCTGACAGAGCTTACGAATTACTAGCTT
##CTGGACTGGAAATCCCCATGGCGACAGGGGTAGCACAGTA
##GACCTGGCAGATGGGCGCCCCCGAGGTAGGTTTGCAGGCC
##CCATACCAAGCCATGCAGGGAGAAGTTAAAGTCGTGTGCG
##TAGTCAGGGCAGACTTGAACTTGGGGGTCGGGAAAATAGC
##CGCGCAAGTGGGACATGCTGTGTTAGGACTCACTAGCCAC
##ATTACACATAGTGGAGCCATTATAGTGGCGAGAGTCAACA
##GTTTGGAGGAACTAAATGATTTAATCAACAGAGCGCAGAG
##TTAGAATATTGGCGTGTATTCTGTAATGGACGCTGGCAGA
##ACACAAGTGGAGGCTGGGACACTCACCGTGGCCGCCTTCG
##GACCTACCACCAGTGACAAAATCGACCCTATCACAGGACA
##TTTAACTTTGCTTTGATAAATATGCCAGGAGTCAGCAAAA
##AAAAAAAA
##end-DNA
##DNA parduczia_CAMNT_0047589665
##GTTCCTTGGGGTCGATGGTCCCACTGCCGTCAGTGTCGAA
##TAAAATTAAGATGGCCCGACGACCAGCTCCCGCAGCAGCT
##CCAACCAAACAACCGGAACCCGTCTAAATGGCCAAAGGTG
##GCTTCGACGCCAAGCGGTATGAGCGGCCAGGACTGACGGA
##GGACGAGATTGAGGAAATCAAGGAGGCCTTCGACTTATTC
##GACACTGACGGCAGTGGGACCATCGACCCCAAGGAACTCA
##AGGCGGCCATGTAGTCACTGGGCTTCGAGGCAAAGAACCA
##AACTATTTACCAGATGGTAAGCGACTTGGACAAGGACGGA
##AGTGGTGCCATTGACTTCGAGGAATTCTTGGATATGATGA
##CTGCGAGAATGTCAGACAAGGACACCCGAGAAGACATAGA
##CAAAGTTTTCCGACTTTTCGACGACGACAAGACTTCAACT
##ATCTCCATTTAGAACTTACGAAGAGTGGCTCGAGAGTTGG
##GAGAAACCATGACTGAGGAAGAACTCATGGAAATGATCGA
##ACGAGCGGATTCGGACGGAGACGGACTTGTCACGGCTGAG
##GACTTCTATAATATCATGACCAAGAAGGCCTTCCCTTGAT
##CAAGGTCAACATTATTTAATCATTTATTTACTAATAAAAA
##AAAAAAAAAAAAAAAAAAAAAAAAAAAAAAAAAAAAAAA
##end-DNA
##DNA parduczia_CAMNT_0047593915
##GCTTGACATTTCTAGCTGATTCCGAAAATAGATGTCATTG
##CCATCGCTGACCAATGAAAGGTTGAGACATATTGCAACGG
##CACCAGTGGACCCTATTTTCGGAATCAGCTAGAAATGTCA
##AGCCGACCCCTTCCCTGACAAAATAAACCTTTCAGTGGGA
##GCATACAGAACTGACCAAGGAAAGCCACTGATCTTCCAAG
##CTGTGAAAGAAGCTGAAAGGAGGCTGTTGGAGGACCCGAC
##TATCTTCAAGGAGTACCTCCCCATCGATGGACTGGCTTCT
##TTTAACAAGGCTGCTAAGGAATTAGTGTTCGGACCCTTGG
##CTAGTAGTGATCGGATCGTCACTGTGCAGGGACTGTCAGG
##CACTGGCTCCTTGCGGGTCGGAGCTGAGTTTATGGCAGAG
##CACGGCCCTGGCATGCTGTTTATTTCCAGACCTACCTGGC
##CTAGCCATCCTAAGATTTTCTAGAAAACACATTTCTAGGT
##CAAGGAATATACTTATTGGGATCCAGCCACCAAGAATATC
##GACTTCCAGGCCATGCTATAAGACCTTTCTAACGCTTGTC
##CCGGTAGCATAGTGCTCCTCCACGCCTGCGCACACAACCC
##CACAGGGAACGACCTAACCCGAGAATAATGGCATTAACTC
##GCAGATCTTTTCTTAGAAAAAAAACTGTACCCTTTCTTTG
##ATTCGGCTTATTAAGGCTATGCTTCAGGAGATATCGATGC
##TGACGCCTACCCCATCCGGCATTTTGTTGAAAAGGGGCTG
##AATATGATGGTAGCCTAGAGTTTCGCCAAAAATATGGGGC
##TGTATGGAGAGAGGGTTGGAGCTTTGCATGTGGTCTGTGA
##GAGTGAGGAAATTGCAAAGAAGGCGCTAGGGTAGTTGAAG
##TTGAACATCCGGTATATGTATAGCAACCCCCCTATTCATG
##GGGCCTTGATTGCAAGCACTGTGCTTAACACGCCGGAACT
##TAAAGAAATTTGGCTCATAGAACTGGTCACTGTGTCGGCA
##AGAATCCTAGAGATGCGGAGAGTCCTTAGAAAAGAACTAG
##AGGATTTATAGACTCCGGGAGAGTGGAGTCACATCACTAG
##TCAAATAGGTATGTTCAGTTATACTGGTCTGACTGAAGCA
##TAGGTAGCCAAGATGGCGGCTCAGCATTGCTATCTGTTAA
##GTTCCGGACGGATCTCCATAGCTGGAATCAACACTGGGAA
##TGTCAAGTACCTTGCCTAGGCTATCAAGGATGCCGTAACG
##CAGTGAACACAATTAATTATTATAACTAAAGTGGAAAAAA
##AAAAAAAAAAAAAAAAAAAAA
##end-DNA
##DNA parduczia_CAMNT_0047593983
##TAGTCAAAGAAGTTTATAGAATGCAATAAAAATAATGAGT
##GAGGATCCCGATCCCGACTTAGCATTATTGCATTCTATAA
##ACTTCTTTGACTATGTCTCTCCATGCAAATGAACCCCTCA
##TGGGAAATCTCCTCATAACCACAAGCCATTCATCCCACAA
##CGCCCCAAAATCTGCAAAGACATTATAGAATGCGTAGGTT
##TCACCCCTCTGGTCCGCCTCAACAAGATTCCCCAATCCTA
##CGGTTGCAACCAGGAATTCCTAGTAAAATGTGAGTTTATG
##AATCCTGGCTAGTCTGTAAAACACCGTGCAGCAGTGAGGT
##TGGTAGAGGAGTGTGAAGAGTTAGGTTTGATTAGGCCGGG
##GGGGACTATTGTCGAGGCTACTAGTGGGAATACTGGTATT
##GCGGCGGCTTAAGTCTGTGCAGTCAAGGGGTATAAGTTTA
##TTGCAACCATGGCTTAGAAAATCTCAATGGAGAAAGAAAA
##GTTTATTAATGTGTTAGGAGGATAAGTGATCCGTACCCCT
##AATGATGCACCCACAATGTCGACAAAATCTTACCATGGTT
##TAAGTTGTATTATCCCAAAAAAGATGGAAAATGCAGTAAC
##ACTAGGTTAGTTCTGGCGTCCATCGAATCCGATAGTCCAT
##TATGACTAGACCGCTGAAGAAATCATTGCGGATACTGATG
##GATAGTTTGATGCATTTGTATGTTGTGGGGGAACTGGGGG
##CACTCTGTGTGGGATTACTAAGAAGTTGAGGGAAAAAATG
##CCAAATGTAGTGGTGGTGGGGGTGGATGCAGTAGGGAGTG
##TGCTGTCGGGACTTCCTGATTAGCCTAAACGATATTAAGT
##GGAAGGAATCGGGGCAGGCGATACGGTGTACCGTACTTGT
##GACCAGAAACTCCCAGATCACTGGATTAAGACACCTGACA
##AAGAAGCCTTGGATGTAACACGTAGGCTTATTAGGGAGGA
##AGCATTGTTAGTGGGAGGTAGTGGCGGCGCCACTGTACAT
##GCTGCCATTATGGCAGCTAAGAATTTTAATTGGCCGGAAA
##ACTTTAGAGTTGTGATTCTACTTGCAGATGGGATCTAGAA
##CTATTTGAGTACATATGGGAATGATTCTTGGATGATCTAC
##TAGGGATTCTTGGACCCCCCTGAAACTAAACTTTCCTAGT
##ACACTGTATAAGATTTAGTAAATGCACTACAGCCTGACCC
##AGCAATTATATTGAGTGAAAATAGCACAGTATCTGATATG
##ACCCAACAAGCTTACTAAAGCAAAATGTAGTACGTTGTAG
##TTCTTAATTCGGATAATACTGTTAAAGGTGGGATCAAAAT
##CGAAGATATGCTACCCAAGCTGACTACCGGACAAATCTAG
##GGTAGTGAGAAAGTTGGGAATGTTACTAATAAAGATGTCG
##CCTAAATATCATTTAATATGTCCTTGAACCTTGCTTTACA
##TGGAGTTGAAGTTTATCGTTTCTCAATTATTAGTGATGCA
##GATCCTAAATTGATCTTAGATATTCCAATGCTCACTACTT
##ACATGACTAGCCTAAATTGAGTAACTAATTAATTTCAATT
##ATTTTAACCAAAAAAAAAAAA
##end-DNA
##DNA parduczia_CAMNT_0047599201
##ATTAAAGTGCTTAGGTAATATAGCAAATTGCATTCAGAGA
##AAAAGTGTATCAGTGTGGGCTTTATTGGGTATCCCAATGT
##GGGGAAGAGTTCGGTTATCAATGTCTGTAGGGCTAAGAAA
##GTATGTAAAGTGGCCCCTGTGCCTGGGGAAACTAAAGTGT
##GGTAATATATCACTCTGACTAAGCGAATTTACCTCATAGA
##CTGTCCTGGGATTGTTTACAATGCACAAGATTCACCCACA
##GAAGCTGTGCTCAAAGGCTCGGTTAGAGCTGAAAAATTGG
##CAGACCCAGATTTTTACATCCCTGCGATTTTAGAGCGTGT
##GAAGAAGGAGCATATATAGGCGACTTATGGAATTTAAGAG
##TGGGCAGATGCGGAAGACTTTTGTAACAAACTGGCGATGC
##GGTGGGGGAAGCTCTTGAAGGCGGGACAGCCGGATGTAAA
##TACTGTCAGTAGGATGCTAATACATGACTTCCAAAGAGGC
##AAACTTCCTTATTACGTTCTTTGAACCATAAATATGGATA
##AAAAAAAAAAAAAAAAA
##end-DNA
##DNA parduczia_CAMNT_0047598103
##CTTTTCCATCAGCCTCCTGCTAAGAAAGAGAAGGCTCTCC
##ATTATTAGCCCTACTAACCACAAGGCCAACAACAGGAGGG
##TTTCCAGGATAAGCAACTGTAAGACTACGAGGTAATCTAA
##ATGAAACCGGAAGTGCGAGTGGCGGCCCCCCTGATTCTGG
##ACCCAGTGTCGACCCGGCAGCAGCCAGACTCTGCAATGGC
##CGAACTGGTACAGGCTTCCAACTTGTCGAGTGTGGCACAG
##TCCAAGCCTGCATAGGCCTAGCGGGCTAATGCATTGTAGA
##AGTAGAAAGAGCAGTTGCAGGCTAGGAGGCAGTAGGCCTT
##GACTGAGTAGTAGTCCGTAGTCTAGATTAATCCAGAAAGG
##CCAGTTACTGCTTCTAGACGGGAAACGCCTTTCGAGTAAA
##TGCTCAATTCTGATCGGATACTAAATGAAAGGGATATTGC
##TCAGGATAAAAACTTGAGTGAGTTGAATGGCTTGATTGGG
##GCTTTTGACCCTAGTTGGTAAAAAACTTAGTAGCAAGGAA
##GTAGCCTGCCTGCTCCTTTAAAGCCCCAAGAATAGCAGAG
##AATCCTAGCCAACACCCTAGTGGTGGAAGAAGAAGATAAA
##TAAGAACAATTCCACCATCAACGGCTGCCCCAAGAAGAAG
##AGGAGGAAGAGGAAGAAGAGGTCAAATAGGAGGCCGTCAA
##GAAGAAGGGTAAGGAAAAGCAGAAGTTCGAGAAGGTCTAT
##GACCCTGTGCGGTAGTAGGAGGAAGTGGTGCACTAGCAGT
##AGCCCAGTCACCACAACCCCACCATCAACGATATGCAAGT
##CATCCATAACGCTATGTAAGAAGACATGCGTAGGTTCATC
##ACCTCGCCTATTCCCAAAAACATAGTCATGCAATGCACCA
##TTCGGAGAGACAGGTCTGGCTTTAAACGTTTCTACCCTGC
##TTACCAACTATTTTTATCTGAAGGGATGAAATTTTTGTTA
##TCAGGAAAAAAAAAGGAGTAAGAATAGAACTAGCAACTAT
##TTATTGACTATGGATTAAAAAGACTTTAATGTGAAGAGTC
##CTAATTACCTTGGCAAGGTGCGGTCAAACTTTTTGGGAAC
##CGAATTCAATATCTACGATACTGGGCTGAATCCGAAGAAA
##AGAAATGCAAATGCTACGAATATTCGGGAACAAATGGGAG
##TGGTGCTCTATGCCAGCAACCTGTTGGGAGCCAGGGGCCC
##GAGGAAAATGCGCATCCTGCTGCCGTAGGTCAATGAAAAG
##AATGAAAGGTATGGGTGGAAACCTAAGGGAAAGCAAGACT
##CGATAGTGCAGCGCTACAAACAGGGCGATACCACCGGCAT
##GATGGTCTATATCAACAAGCCTCCCAAGTGGAACGACCAT
##GTACAGGCATTCGTGTTAAATTTCAATGGCAGAGTGGACC
##GCCCCAGTGTCAAAAACTTCCAAATGATCGATGAAAATGA
##TGATACCTTCGTGTATATGCAGTTTGGGAGAGTGGGCAAC
##GATACCTTTAACTGTGACTTTCGCTGGCCACTCAGTCCCT
##TCTAGGCCTTTGCAATCACCTTATCATCCTTTGACTACAA
##ATTTGCATGTGAGTGATCATTATTTATTATCCTGCAATAA
##AAAAAAAAAAAAAAAAAAAAAAA
##end-DNA
##DNA parduczia_CAMNT_0047592489
##TAACTTTGTGTTTGAATCAGGAATACGACTATCTATTCAA
##GGTGTTACTAATCGGTGACTCTGGAGTAGGCAAGAGCTGT
##ATTCTGCTCCGATTCGCCGACAATACCTTTACCGAGAATC
##ACATTTCCACCATTGGCGTGGACTTTAAAATTCGTACTAT
##TGAAATGGACAGCAAGACGTTGAAGTTGCAGATCTGGGAT
##ACCGCGGGGCAGGAGCGCTTTAGAACCATCACTAGCAGTT
##ATTACCGTGGTGCCCATGGGATCATTATAACGTACGATAT
##CACCGATAGAGACTCTTTCATGAACATCTAGACTTGGTTC
##GGAGAGATCGACAAGCATGCCAGCCCTGGGGTCAGCAGAA
##TACTGGTGGGCAACAAAAACGACAAGGAGGCAGAAAGGAA
##GGTGGCCTATGCGGAAGGCTCTTAATTATCCGAACAACTG
##GGCCTCAGATTTATAGAAACCTCTGCCAAGGAGTCTAGGA
##ACATCGAGGAATCGTTCTATGAGTTGGCTAAGGAAGTCAA
##GTCGAGAGTGGCGGCTGGTGGAAGTGTCAAACCACAAACA
##ACGGGAGTCAAAAAGTTATAAGGCAGACAAATCAAGAAGC
##CCAAAGAAGGATGCTGCAAGTGACCAACAATAAATATGAG
##AGAACTTTCTTTGCAAAAAAA
##end-DNA
##DNA parduczia_CAMNT_0047599433
##TATTTCGCAAAGCTGGCGGAACAAGCGGAGCGGTATGAGG
##ACATGGTGAAGTACATGAAGGGAGTGGCCACCATGGGGGG
##CACCGAGCTCACGGTAGAGGAGCGCAACCTGCTGTCCGTG
##GCCTACAAGAACACAGTGGGGGCCAGAAGGACCGCGTGGC
##GGGCTGTGAGTGCCTTGGAACAGAAGGAGGAGGCCAAGGG
##GTCTAGACATCTCTAGACCATCAAGGAGTACCGCTCAAAA
##ATTGAGAAGGAACTCACTAATGTATGTGAAGACATTTTGG
##AAGTGCTAGACAGTTGCCTCATCAAAAGTGCGTCTACCGT
##GGAAAGCAAAGTGTTCTACCTGAAAATGAAAGGCGACTAC
##TACCGCTACCTGGCGGAGTTCCAATGTGCCGGGGAGAACA
##AGCAGAAGTATGGGCTGAAGGCCCCTGAGAGTGCGCTGTC
##TTCCTACAACGAGGCATAGGACTCTGCCTACGAACTGCAA
##CCCACGCACCCCATACGACTGGGACTGGCCCTCAACTTCT
##CAGTATTTTACTACGAAGTCATGAACTAACACGACAGGGC
##ATGCAAGCTAGCCAAGCAAGCTTTCGACGACGCCATAGCG
##GAACTAGACAACCTAGAGGAAGAGCAATACAAAGATAGCA
##CCACCATCATGTAACTCCTCAGAGACAACCTGACACTATG
##GACGAGCGACATGGGGGAGGAGGCGGACCAACAGGATTGA
##TTATCAAATATTTCTTTCATATAAAAAAAAAAAAAAAAAA
##A
##end-DNA
##DNA parduczia_CAMNT_0047590565
##GATGCCGGCCCGGCAAGTAGGTAAACCTTACAGAAGCCGA
##AGTCAGAGGGCTCTGTATCAAGTCGAGAGATATCTTTCTG
##GCATAGCCGATTCTATTAGAGCTAGAGGCGCCCATTAAGA
##TATGTGGTGATGTACATGGATAGTACTATGATCTACTTCG
##ACTATTCGAATATGGGGGGTTCCCCCCTGAAGCTAACTAT
##TTATTCCTAGGTGACTATGTAGACCGTGGTAAACAGTCGT
##TAGAAACGATCGCACTGATCCTGGCATACAAAATAAAATA
##CCCTGAGAATTTCTTTATCCTGCGAGGTAATCACGAATGT
##GCCAGCATTAACAGGATTTATGGTTTCTATGACGAATGTA
##AGAGAAGGTACAATATTAAGCTGTGGAAGACGTTTACTGA
##CTGTTTTAACTGTTTGCCGGTGGCGGCCATTATTGATGAG
##AAGATTTTTTGTATGCATGGGGGCTTATCGCCTGAGTTGA
##CTAGTATGGAATAAATTAGAAGAATCATGCGGCCGACGGA
##TGTTCCTGATACTGGGCTACTATGTGATTTGTTGTGGTCG
##GACCCCGATAAGGATGTATAGGGGTGGGGAGAAAATGACC
##GAGGGGTCAGTTATACCTTTGGAATGGAGATTGTAAGCGT
##TTTCCTAAAAAAGCATGACTTGGATCTAATTTGTCGAGCT
##CACTAAGTAGTAGAAGACGGGTATGAATTTTTCGCAAAAC
##GCTAACTAGTGACATTATTCAGCGCTCCCAACTACTGTGG
##TGAATTTGACAACTCAGGGTCAATGATGTCAGTGGATGAC
##ACTCTGATGTGTTCGTTTTAGATTCTGAAGCCAGCCGAGA
##AGAAGTAACGTTTCACTTATGGAGGGATGAATGCAGGCAG
##ACCGGTCACACCTCCCAGGAGCAAGGTCAAGAAGCCTTTT
##TGAGTCAAGACATATAGATAAATTGATTTAAATGTAAAAA
##AAAAAAAAAAAAAAAAAAAAAAAAAAAAAA
##end-DNA
##DNA parduczia_CAMNT_0047592367
##TTGTGTTTGAGGTAGTGCAGGAGCAGCTGAAATTCTGACG
##ACCATGCCACTGGATGTAATCAAAACCAACATGCAAGCTA
##GATACGACCTATACAAAAACCCCGTCCACTGTGCCGTGTC
##CATTTTCAAAGATTCCGGAGTCAAAGGCTTGTACAGAGGC
##ACTATGCCGTTTTTGATTCAAACAGCCGGGAAGGCTTCCA
##TCCGTTTTACAGCATTCGGCTTTATTAAACGAGCTTTACT
##AACCATCCCAGGCACTGAAAACTGTCCGATCATGACTAAC
##ATGGCTTGTGGGCTATTGGCAGGAGTGGCCGAGGCGTCCA
##TTTGGACCACTCCTGCAGAACGTATCAAGGTGTTGCAGTA
##AACTCGTCCTGAGAAGTATTAAGGCGCCTTTAGGACCACC
##GCACTACTTTTTAAGGAAGGAGGCTTGTCTGGTTTGTATG
##TGGGACTGGTGCCCACTGCTTTGAGATAAGCGACTAGTGT
##TGGTTTCAGGTTCATGTGTTACGACTCTATTAAAGACGCT
##GTCAAATGGGTTACAGGACAAAAAGAAGGCATTGGCGTCA
##AATTATTAGCAGGCGGGACAGCCGGTGGTATCAGTGTCGC
##CCTAAACAACCCAATCGATGTAATTAAAAGTATGAAGCAA
##TCTGGATACGAGGGGTCGACAATGACAGTCTTCTTTGACA
##TATACAAATAGAGTGGAATCAGTGGGTACTTCCGTGGGGT
##CACTGCACGTGTGCCTCGTGTATTTTTTGGTCAGGCTGTC
##AGTTTTGCCGTTTATGAGACAATGTCTAATCAACTTACGA
##GATATTTTGGAGGTGTTTGACAGAAACTATTTTAAATTAT
##CTTAATATTTATTTAAAAAAAAAAAAAAAAAAAAAAAAAA
##AA
##end-DNA
##DNA parduczia_CAMNT_0047590645
##CTTTGTGTTTGAGACGCTAGTCAGGGTTACTGGGGGCATG
##AAGGTCAAGGCGGACAGGGAGGAAGCGTCGCCATATGCAG
##CCATGCTGGCAGCCGCTGACGTGTGCGACAGACTCAAGTA
##GCTCGGTATTACGGCCTTACACATCAAGATGAGGGCGAGG
##GGCGGCACTAAGAGTAAGACCCCGGGGCCAGGCGCTTAAG
##CTGCCTTGCGAGCCTTGGCAAGAAATGGCATGAAGATTGG
##GAGGATAGAAGACGTCACGCCGATCCCCACCGACACCACC
##AGAAGGTCGGGAGGCCGCCGCGGGAGGAGGTTGTGAACTC
##TACTCTTAAATTTTTTAATTTTTTTAAAAAAAAAAAAAAA
##AAAAAAAAAAAAAAAAAA
##end-DNA
##DNA parduczia_CAMNT_0047606375
##TTGTGTTTGATCAGCTAGAAATGAGGCTTTGCACCATAAA
##ATGATTTATGATGAAAGTATTGAGGTTTATGCCTTGACGT
##AATAAATTTGTGATCAACTTTTGAACTTTGGAGAGTCTTT
##GGATGAAAATAAAAAGAAAAAAATGTCTCGGCCCTATGGA
##GTTGCAACATTGATAGGAGGAGTGGACAGGAATGGGCCTA
##GTTTATGGCATACAGACCCTTCTGGTACTTTTGTGTAATA
##TAAAGCAAAGGCGATTGGGTCGGCCCATGAAGGTGCCTAG
##TCCTTACTATAAGAATAGTTCCATAGGGATATGACTGTGT
##TGGAAGCTGCTAAAATGGGACTTGGCATTTTGAAGCAGGT
##CATGGAGGAAAAAATAACTTCCAATAATGTAGAAGTTGCA
##ACTATTTTGGTTGAGGATTGGAAGTTTTCAAGATTTTCAG
##AAGAAAAGGTCCAATAGATTTTATAGTTGCTTTGATACAG
##CTTAATATTATTTTATAATAAAAAAA
##end-DNA
##DNA parduczia_CAMNT_0047591377
##GGTAACTTTGTGTTTGAGGAGGAGGGGACCGGGGAGACAG
##ACCTAGACCTGCTGGCGGGCCTTAGTAGTAGAAGACAGAG
##GATGAATGGGTACCCGTAACTAAATTAGGACGTTTGGTTA
##GAATGAACAAAGTTTAGAAACTAGAGGAAATCTTTCTACA
##CTCGCTCCCGATTAAAGAATTCTAAATCGTGGATTGGTTC
##TTAAAAGAAGAATTGAAAGAAGAAGTGATGAAAATCAAAC
##CAGTATAGAAGCAAACCCCTAGTGGGTAGAGAACTCGCTT
##CAAGGCATTTGTCGCTATTGGCGATTGCAATGGACATGTC
##GGCCTAGGATGGAAAACTGGCAAAGAGGTGCAAACTGCCA
##TAAGAGGGGCAATTACACATGCTAAACTGAGTATCATCCC
##AGTAAGAAGAGGCTACTGGGGCAATCGGATCGGGCTGCCT
##CATACATTGCCTATGAAGGTGACTGGGAAGTGTGGCAGTG
##TGCGGGTGAGGCTGGTGCCGGCTCCCAGAGGCACTGGCAT
##CGTGGCTGCCCCGGCTTCTAAGAAAATCCTCTAGTTTGCT
##GGGGTGGCTGATTGTTATACTCAGAGTACGGGACATACTA
##AGACTATGGGTAACTTCATTAAGGCGACCTATACTGCACT
##TAGTAAGACCTACGGGTACCTGACCCCTGACTTGTGGACT
##CCCACCCACTTCATTAAAAGTCCCTTTGAAGAACATTCTC
##TGCTACTCAAAGACCTCAAAACTTGATAAAAATAAATGGA
##TTTCGGCAAAAAAAAAAAAAAAAAAAAAAAAAAAAAAA
##end-DNA
##DNA parduczia_CAMNT_0047599493
##TAGGCGGCCAGGGCCACTACTATCAGCGCACTTAGGACTA
##CGGCTGACCGAGTGGAAAGTTTCCCAGGCTGCCCTGTGGA
##ATACATCACCAAGTTCAATTTTTACTCCGGGTACTTAAAC
##ATCACCAATACTGAGAAAAGACTACATTATATGTTCGCAA
##CCGCACAGAACAACCCTGAGACTGCCCCACTGGTACTATG
##GCTAAACGGAGGGCCCGGTTGTTCTTCCGTGATGGGAATG
##CTGTATGAAAATGGACCCTACGTTTTCTGGGAGGACGCTG
##ATATGGAGTTGGTGGAAAATCCATATTCTTTGAATTAGCT
##CGCTAATGTTATTTGGTTGGAAAGTCCGGCTGGAGTCGGG
##TACAGTGCTTATGGGTCTGAAAAAGACTTATACACAGGCG
##ATTTTACCACCACTAAGGATAGTTTTGAAGCCTTAAAATA
##GTTCCTTATCAAATTTCCTGAGTACGAAGGCAGGGACTTT
##TACATACTCGCAGAAAGTTACGGAGGGATATACGCCCCAC
##TCTTAGTTTATATGATAGATGCTTACAAATATACAACGGT
##CAATCTTAAAGGTTGGGCCTCGTTTAATGGAGTAGTCAAG
##CCTGATGTGGAAATTGATATGGCCACCCCGGAGTTCGCTT
##GGGGTCATTTTTTGATTACTTAAAAAATGTATGATGACTT
##TAATACTTTTTGTAAACTGGTATATATTGAGGAGAAGTGT
##AATGAAGTGACTAATGAAATATGGGAAAATTTAGATGGCT
##TAAATGTATATGACATCTATAGAGCATGTGCAGAGTTATA
##TCCTAATGGTGAAAAATGCAAGTTTACTAGTAAATAATAC
##ACCCCATGGCTATATAAAAATTATGGTACCAAAAAGAATA
##AATTAAGGAGTGCTTAAATTTTGGAAGATTGCGTTTATGA
##CTAAGGCTCAGTCTATCTAATGAATCGGGAAGATGTAAGA
##GAAGCATTCCATATCCCCAAAGATTTACCAGCTTGGACAA
##CTTGTAACGATTTTCTTTTTGAACACTACGATATGTTTTC
##ATGGGGTGACGGCACTTTCTGGGTGTACTAAAAATTCTTC
##GTAGACCAGCCCGGCACTAAGTACAGAGCACTAGCGATCT
##CCGGAGATACTGACATGGCGGTCCCTATGACTGGCACTAG
##GGCGTGGCTGGCAGAAATGGGCTTGGGGATCAATGAAGAA
##TGGTAGCCGTGGTTCGTAGATTAGTAAGTTGCTGGGTACA
##GGACTACCTTTAAGACTACTAATAATAACTTTGAATTGGT
##GACTGTCAAGGGGGTTGGACATATGTCACCTTAGTGGGCG
##CGATAATAGACCTGGGAATATGTAAACGCTTGGCTTGCAG
##GAACTACCTGAAAAAAAAACATCTTAAATTAACATTTTAC
##TATTTAAAAAAAAAAAAAAAAAAAAAAAAAAAAAAAAAAA
##AAA
##end-DNA
##DNA parduczia_CAMNT_0047598183
##GGTAACTTTGTGTTTGAGGGCAGTGTACTAGTTTGGGCGT
##CACTTCGCAAAGGACATTAGATTCGGCAAAGAAGCTCGCT
##AACTAATGCTAGAAGGAGCCAACAAAATAACAGACGCCAT
##GCAAGTAACACTAGGCCCACGTGGAAGAAACGTAGTACTG
##GACAAACAATTCGGTACTCCCAAAATAACTAAGGATGGAG
##TGACAGTTGCAAAGGAAGTGGAATTGGCAGACAGGTACCA
##AAACCTAGGAGTGATGCTCACTAGGCAGGTCGCAAACAGG
##ACTAACGAAGTTGCCGGGGATGGCACCACTACCGCCGCTG
##TACTTTGCAGGTCTATTTTTTAAGAAGGTTGCTAGTCTGT
##ATCCCAAGGGATCAATGCTATGGGTATCAGACGAGGGATT
##AATAAAGCAGTAGAATTGGTAGTTAGTGAGTTAAAGAGAG
##TCACTATTTAGGTAGAAGGAAGGGAGGCTATTAAAAATGT
##GGCGACGGTGTCTTCTAATGGGGATGAAGAGATTGGGGAA
##CTTATTGCAAGTGCTATGATGAAAGTAGGCAACTAGGGAA
##CTCTTACTATTTAGGATGGTAAGACTCTTCATAATGAACT
##TGAAATTGTAGAGGGCATGAAATTTGACCGGGGGTTCATT
##TCACCATATTTTGTAACTGAGCCTAAGACTTAAAAAGTAG
##AAATGGAAAATGCTTTGATTCTAATTACTGATAAAAAAAT
##AACTAATGTTTAACATGTGCTTTAATATTTAGAACATGCT
##ATGAAGACTTCTAGACCGATTCTCATTGTAGCAGATGATG
##TGGAGTCAGAAGCACTCGCTACCTTAGTGGTCAACAAATT
##ACGAGGCGGCTTGAAGATTTGTGCTGTGAAATGTCCAGGA
##TTCGGGGACAATCGTAAAGCTATTTTGACAGACATCGGAA
##TTCTGACTGGTAGCACTGTGGTCTCTGAAGATGTGGGACT
##GACTCTGGAAAAAGCTGAACTAGAAGTCTTAGGGTCTGCC
##AAGATTATAGAGATCACCAAGGATGACACTTTGATAATGC
##ATGGTGCAGGGGACAAAGAAACACTTGACAGCCGAGTGGC
##CTAAATAAGACAGTTATTAGAAACTGTTAAGTCTGATTAT
##GATAAGGAAAAGCTCTAAGAAAGATTAGGGAAGTTAACTG
##GAGGTATTGGAGTGATTAAGGTGGGGGGTGCTAGTGAAGT
##GGAAGTTAGTGAGGTTAAGGATAGATTGAATGATGCTATG
##AATGCGACTAAAGCAGCTATTGAAGAAGGAATTGTACCCG
##GAGGTGGTGCTGCGTTACTCTATGCTAGTTTAAAGTTGAA
##AGATTTAAGACGGAATGCTGATTTTGATGAGTAGATTGGT
##ATCAAGATGGTGGAAACTGCTTGTAAAATCCCTCTGTAAA
##CAATAGTGGATAATTCGGGAAAAGACGGGGCTACGATTGT
##AGAGTAGTTATTGGAAACAAATGATCCTAACTTAGGCTAT
##GACGCTACTATGCATAAAATAACTGCAATGGTGAAAGCAG
##GAATTGTGGACCCTACCAAGGTAGTTCGTACAGCATTGGA
##AGATGCGGCCTCTGTTGCAGGACTCATGACTACGAGTGAA
##GCAATGGTTGTTATTTTGCCGGAAGACAAAAAGTCACCTA
##TGCCGCAATCGCCAGGAGGAATGGATATGTATTGACCAAA
##CTAAAACTTTTAATTTAATTATTATTATTATAAAAAAAAA
##AAAAAAAAAAAAAAAAAAAAAAAAAAAA
##end-DNA
##DNA parduczia_CAMNT_0047596477
##TGCTACATGACTCTAATGGGTGCCTTGAAACTCAACTTAG
##GAGGCGCCCCTGCAGGGCCTGCAGGCACAGGCAAAACAGA
##ATCCGTTAAGGATCTAGCGAAAGCCCTGGCTAAATAGTGC
##GTCGTATTCAATTGTTCAGAAAGTATGGACTATATTTTTG
##TAGGGAAGTTCTTTAAAGGCCTAGCCTCGTGTGGTGCCTG
##GGCGTGTTTCGATGAGTTCAACAGAATTAACATTGAGGTA
##CTCTCAGTGATTGCTCAGTAGTTACTATAGTTATTAGGGG
##CAAAAGCATCCGGTGAGCCTGAAATAGACTTCGAACAGTC
##TCTGATCAGTATAAAGCCCACTTTTAGTGTGTTCATTACT
##ATGAACCCAGGGTACGCTGGTAGGACGGAACTGCCTGACA
##ACCTTAAGGCATTGTTCAGGCCAGTGGCTATGATGGTCCC
##GGATTATGCTCTTATTGGGGAAATCAAACTATATAGTTTC
##GGGTTTTCGACTGCCAGGGATTTAGCTAGGAAAATGGTTA
##CCACTTTTACTCTGGCTTCTGAATAACTTTCTTATTAGAA
##ACATTATGACTATGGAATGAGAGCGGTTAGTTCTGTCATC
##AATGCGGCAGGGCTAATTAAAAGGACGAAGCCTAACTTAG
##ATGAAGACAGTTTGCTACTAAAAGCATTGCGGGACGTGAA
##CGTGCCAAAATTCTTAAGAGACGACTTGCCTCTATTCGAA
##AATATAATTTTAGACTTATTCCCGGGAGTGTAGAAACCGG
##AAGTGGACTATGGGTCTCTGAACGATGCAATTATCAATAG
##TTGTTGCGATTTCAATTTGTAACCCACTGCGGGCTTTACT
##AAAAAGATTTATCAGTTGTATGATACTATTTTAGTAAGAC
##ATGGACTTATGATAGTTGGGACCACGGGGGGCGGCAAGAC
##CAGCAATTACAAAGTTTTGGCTAAAGCCATGACATCCTTA
##AAAAACGAGGAAAATTTTGATATAGTAAAGTTCCATATTT
##TGAATCCTAAGTCAGTTACCATGAATTAATTGTATGGGAG
##TTTTGATTTGGTAACTAAGGAATGGACTGATGGCATTTTG
##GCTAATATTATCAGGACCTGTGTGAGGGAAGCCGAACATA
##ATACTAATAAATAATGGGTCATGTTTGATGGCCCTGTTGA
##TGCATTATGGATCGAAAATATGAACACTGTACTAGATGAC
##AATAAGAAATTATGCTTAAATTCCGGAGAAATTATCTAGC
##TAACCCCTCATATGACCATGATGTTCGAAGTGGAAGACCT
##AGAAGTGGCATCCCCAGCCACAGTGTCTAGATGTGGCATG
##GTGTATATGGAACCTAGGGATATTGGACTAGAACCCTTAG
##TCATTTCATGGATTGCAAAGTTACCTGAGAAGTTTGTGGA
##GAAAAAGACTTTTGTGCCCAAGTTGAAAGAATTGTTTGAC
##ATCTATTGTTATCCCTTACTAGATTTCCTTAGAAGACAGT
##TAATAGAACCAGTTACAACGTAGGATAACAATTTGATAAA
##ATCCCTAATGAATATTTTAGATTGCTACTTTAATAATTAT
##AGAGATACAGAATATAAACAAACGTCAGCCGAACAAATTT
##CAGAACTCGAAGACATGTTGGAGGCAATTTATATATACGC
##CATCACCTGGTCGTTAGGCTGTACGACCAATAACGAAGGT
##AGGAGAAAGTTCTCAACCAAACTGAGAGAAATAATAAACC
##AACAATCGCCATAGTTCCCATTCCCTGGTTCCAGCTCTAT
##TTATGATTGATGTTTCGATCTTAATACCAAAGGCTATAAA
##CTTTGGTTAGAAACTATCATAGAGAGGCCAATTGACTCTG
##AGACGCCTTTTAACGAAATAGTAGTGCCCACTTAAGATTC
##CGTGAGGTTAAATAACATCTGTTAAATGTTAATTACGAAC
##CATAAACATGTACTCTAACCTGGGCCTACAGGTACAGGCA
##AGTCAGTGAACACGGAAGCACTGCTTGGCTCTAAAATGCC
##GGAAAACTTCATTAGTATCAGTTTAACTTTCAGTGCTCAG
##ACCAGTGTTAATTAGACTTAGGATCTTATTGATGGGAAGT
##TGATCAAAAGGAGGCTTGGCACTTTTGGGCCGCCTGTAGG
##CAAATATATGGTAATTTTTGTAGATGACTTGAATATGCCT
##AAAAAAGAAGAATTCGGTGCACAGCCGCCGATTGAGCTGT
##TACGGTAGTGGATGGACCATAAAGGTTGGTACGAGAGGAA
##ATAAAAGACTTTCCGGAAAATTGATGACATTATTATAGTG
##AGTGCGATGGGGCCACCTGGGGGTGGGAGGAGTTTCATCA
##CCAACCGTATGGTACGCCATTTCAACATAATAACGTATAC
##ATTTCTTGAAGATGAGGATGTCAGAAAAATATTTGGGACG
##ATCTTAAGAAGCTATTTTGCTCCATTTAATCAATAGGTAA
##AAGATTAAGTGAACATAGTTTTAGATGCAACTTAAGAAAT
##ATTTAACATAATATAGACTAAACTGCTGCCCACGCCCACT
##CGAAGTCATTACACTTTCAACATGCGAGACATGGCCAAAG
##TATACCAAGGTGTATGTTCTTCCCACCCCAAGAGCTGCGA
##GACCCTACTGACACTAGTCCGTCTCTGATGTCATGAAGTG
##AAACGGGTGTTCGGAGACAGACTCATCAGTAACGATGACA
##GATCTTGGCTGTAAGAACTCATGGAACAGAAGGTAGAGAG
##TCAGTACCACTGTAACCCTACCGAAGTGTTTAGTAGGGAA
##AGACTTATCTTCGGAGACTACACTAGTCAAGGGATCAAGT
##ATTACTAGGAAGTCAGTGATATGAAGATCTTGATTAATGT
##TATTGAGGAGTTTTTGGAAGGCTATAATGATAAAAATCAT
##AAACGTCCGATGAAACTTGTAATGTTTTTAGATGCCTGTG
##AACATGTGTCCAGAATTTGTAGAGTGCTGAGGTAGCCTTA
##AGGACATGGGCTATAGTTGGGAGTCGGAGGCTCTGGGAGA
##CAGTCGTTGTCTAGGCTGTCTGCCTATATTAGTGACTTTG
##ATCTGAGATAAATAGAAGTATAGAAAGGATATACTATGAA
##CTCTTGGAGAGATGATTTAAGAAATTGTCTTAAAGTTGCA
##GGGATCAAAAATGAGGCAATGGTATTCCTATTTTGCGATA
##CTTAGATTTTTGATGAGTAGATGTTGGAAGATGTGAACAA
##CATCCTGAATGCAGGGGACGTGCCTAATATTTACAAGCAA
##GAAGACATCGACGATATCCAATATGTCGGGAGGCCGGAGT
##GCCAACGTCGGGGATTACAAATTACAGAGTTGAATATGTT
##CCAGTAGTACATCCGAAGGGTCAAGAAAAACATCCATGTA
##ATAATCGCAATGTCCCCAATCGGGAACACATTCCGCACCC
##GGCTCCGAATGTTCCCGAGTCTAATAAATTGTTGTACTAT
##CGACTGGTTTACCGAATGGCCAGACGAAGCTCTAGTGAGT
##GTGGCTCATGGTGCTATGACAGAGGAGGAGTTGGATTTGA
##AGGAGCAGTAGAATGTTATTGTGTAGATGTTTAGTGTTAT
##TCATAAGTCGGTAGAACGGGAGAGTGAGAATTTTTAGCAT
##GAGTTGAGGAGGTTTATTTATGTTACGCCTACTTCGTATT
##TGGAGTTGCTCACACTTTTTAAAATTGTCTTGTTTGATAA
##ACGCAATGAAATTGTTAGTAGTAAAAAGCGGCTTTAGGAT
##GGTCTTAGTAAGTTGTAAAAAGCTTAGGAGGATGTGGAAA
##TCCTTAAAATATAACTATAAGAGTCTAAGCCAAAACTAGC
##AAGAGCCGAGGAAGAAATGAAAGAAATGGCAGATTAAATC
##GCACTCGAGTCCGAAGATGCTAAAATAACTGAAAAAGCTT
##GTCAACAGGAAGAAGCCGCGGCTGCAGTGTAAGAAGCAGA
##ACAATCCGAATTATAACGACAGGCTTAGTAAAATCTAGAC
##AAAGCATTGCCTGCACTTGATAAGGCCTTAGAAAATGTTA
##GGAAACTCAACAAAAACTAGATTATCGAAATCAGGGCGTT
##TACTGCTCCGCCTTCAGGTGTACGACTAACTATGGAAACT
##GTGTGTATTATGTTTAAAATTCCTCCTCTTAAGAAAAAGG
##ACCCCAATAATCCTTTGGGACCTAAAATAGATGACTATTG
##GGATACTGCAAAGGGCAGCTTTTTATAAAATCCACAAGTG
##TTACTAGACAAACTAATATACTATGACAAAGAAAATATAG
##CAGATAATCTAATCTCAAAAATCGACCCATACATCGTGTC
##TCCAGACTTCACCCCAGACAAAATCCGAGCATCATCAGTG
##GCCTGCGAAGCAGTGTGCATGTGGGTGCACGCTATGCACA
##AATTTTACCATGTAAACAAGGAAGTCCAACCCATCAAAGA
##GAGACTAGAACAAGTCAACATTGAGTACGGCAAAACATAA
##AAAATCTTGGCAGAAGCCAGAGCTATGTTGTAAGCTGTGT
##AGGAAAAAATAGCATCCTTGCAAGCAAAATAAGAAGAGTT
##AATGAGGCAGAGAGAGTCGTTGTAAGCTAAAATTGCAGAT
##TGTGAGATAAAGTTGGAAAGAGCGGACAAGTTGCTGGGAG
##GCTTGGGAGGTGAATAGGCTAGGTGGGAAAATGATGTGGC
##ACGCAAGACTACACAGTTGACGTTGTTGCCGGGAGATGCT
##CTGGTGGCCGCTGGGATGCTGGCATATGCAGGTCCCTTTA
##CTGCCAATTATCGTCAGAGACTTGAGACTTTCTGGAGGGA
##GCGATTGTTGCATTACCAACTTTAGCATACTGAAAATATT
##TGTATGAAGGATTTGTTGGGAGATGCTGTTAAAATTAGAG
##ACTGGAATATGTGTTAGTTGCCTAATGATAATTTATCTAT
##CGAAAATGGGATTATTTTGGATAAGGCTAGGAGATGGGCA
##CTTATGATTGATCCTCAAACTTAAGCAAACAGATTTGTTA
##AGAACTTGGGTAAGGAGTCAAATGAAGTAGGAATCGAATT
##TGGTAAAATGTCAGATGCAAACTTAATTAAAAACCTTTCA
##CTAGCAATTCCACTTGGAAAATGGTTTTTGATTTAAAATG
##TAGGTGAAGAAATAGACCCATTATTAGAACCTGTTTTATT
##ATAGTAGAAACAAAAAGATGCAGGCGGCTGGATTATAGCA
##CTGGGAGATAAAATTGTAGACTACAATGAAAATTTTCGAT
##TTTTCATGACTACCACGTTACCCAATCCTCATTATGCCCC
##TGAAGTCCAAGTCAAAGTCACCATCCTGAATTTCGCGATC
##ACTCCCTAAGGACTTGAAGAGTAGATGTTAGCCAACGTTG
##TTTTCTAAGAAGCGCAACATTTAGAAGAAATGAAGAACTC
##TTTAGTGCTTTTATAATACAAACAAAAAAATGAGTTATAA
##ATGATTGAAGAGTAAATTTTACTTTAACTTAGCACTTGTG
##AAGGAAACATCTTAGAAAACGAACTTCTTATTAATACTCT
##ATCCGATAGTAAGAAGTTATCCAACGATATTACTTTAAAA
##GTAGAAGAAGCCAGAAAAACAGAAGAAGAAATCGACGAGA
##CCCGCAATAACTACCGCAGAGTGGCCTTCAGGGCCAGCCT
##ACTCTACTTCTGCATCTTAGACCTCTCAGTAGTAGACCCT
##ATGTACCAGTACAGTCTACAATGGTTCTCTAACCTGTTCG
##GAATGGGTATCGAGTAGACGCCTCAGTCCTAGGACCTAGA
##AATCAGACTAACCAACCTTAACAATACTATAACTCTGTTA
##CTCTATGAAAATATTTGTCGGTCTTTGTTTGAAAAGCACA
##AATTGTTGTTTAGTTTTATGTTGACTGTTAAAATTCTTTA
##AGGGAAGAAGGAGCTGGATAATGATGAGTGGCGGGTGTTG
##TTAGCAGGCGTTAATGCAGACGTTTCTATTCCTTCTAATC
##CTATCAAATGGCTTAGTGACTTGTAATGGAACGCTATGTT
##TGATTAAATTTCCGGGATTTCGATACTGCCTGCCTTATAA
##GGCTTGGACAAGTTTTTCCTAGAGCATACAGACAAATTCC
##AACCCATTTTTGACGCCGAAGATGCACACGAACAACCCCT
##CCCCGAACCCTGAAACACCAATCTAAACGCCTTCCAAAAG
##CTCATAGTGTTGAAGGCAATCCGCCCCGACAAGATCTCAG
##AAGCCGTCATCAACTTCATCAGCAACCAACTGGGTAAACA
##GTTCACAGAGCCGCCGTCTTTTAGTCTCTAGAAGTCTTTT
##GCTGATAGCAAAGTAACCACACCTTTGATTTTTATATTAT
##ACCCTGGAAGTGACCCCGTGGCTGATTTTAAGAAGTTCGC
##TGAAGAAATGGGCTTTTCCAAGAAGTATAACTAAATTAGC
##TTGGGGTAAGGACAAGGGCCCAGAGCTATTAAGTATATCG
##AGGAAGGGAAGAACAGTGGAGCTTGGGTCCTGTTAATGAA
##TTGTCATTTAGCTACAAGTTGGATGAATGATTTAGAAAAA
##ATATGTGAAGAGTTTGATGAGTCTATCCACAGGGACTTCC
##GTCTCTGGCTCACTTCTATGCCGGAAAAGCTATTTCCTGT
##GTCCGTCTTGTAAAATGGTGTCAAAATGACTGTTGAGCCG
##CCCAAAGGCTTGAAAGCTAATTTACGGAGGTCATATGAAA
##ATATGACTGAAAAAGAGTTGTAAGAGTGTGATAAGCCTAA
##TGAGTATAAGACTATGTTATTCGCTCTCTGTTTTTTCCAT
##GCCATCGTCTAAGATAGAAGGAAGTTTGGACCTATTGGTT
##GGAATATTGCTTATGCATTCACCAACGAAGATCTAGAAGT
##ATCCAGAAGGCAACTACAAATTTTCCTAAACTAAGAAAAA
##GAAATTCCCTACAAAGTATTAAAAATAATAGTAGCAGAGG
##TAAACTACGGAGGAAGAGTCACAGACCAACAAGACATCCG
##GCTCATCCACACCATCCTATCCAAATATATAGTACCAGAC
##TTGTTCATTGAAAATTATCAATTTTCTGTCTCTGGACTTT
##ACTATTGCCCACCACCAGGGGAACTTGCTGACTATTTGGC
##CTATATCAAGGGGCTGCCTTATAATCCCAAGCCTGAAGTA
##TTCGGGTTGCATGAAAATGCGGAAATTACCACAGCTTAAA
##ATGAAACAAGAGAATTGTTAGGAACTATTTTAAGTGTATA
##ACCAAGGTCTGCTAGTACTGGCGGTATTTCGCGTGAAGCA
##AAAATAATCGAAATAGCTTAAACCATTGAAAAAAATTTAC
##CTAGTTAATTTGACATTGAAAAAGTGGCTCTATAATACCC
##CACTAAATATGAAGAGTCTATGAACACTGTGTTGTTTTAG
##GAAGTCATTCGGTATGAAAAACTTTTAAGAGTTATGATTG
##AGAGCCTAAAAAATTTGGTCTAGGCTATTAACGGAATTAT
##AGTCATGTCTGATGAATTAGAACAAATGTCTACTAGTCTA
##TTTGATAATCTAGTGCCCAAAATTTGGGCGGATGTAGGGT
##TTTTGTCACTAAAGGCACTAGCTGCGTGGACTAAAGAATT
##AAATGAACGGATTGACTTTATGAATAATTGGATTACTAAA
##GGCACGCCTAAATGCATTTGGATTTCCGGATTTTTCTTCC
##CATAGGCATTTATCACAGGAACATTGTAAAATTACGCTAG
##GAAATATAAAATAGCCATTGACAGACTTTCTTTTTCTTTT
##TCAGTACTTTCCAAGAAAGAAAATGAAATTCTAGCAAAGC
##CAGACGATGGATGTTATGTCTCAGGACTATGGCTAGAAGG
##AGCCAGGTGGAACGGGGACATCAATTTTCTAGACTAGTCC
##TATCCCAAAGAACTGTACAGCGAGTTACCCGTCATCCACT
##TCTTACCCCTACCTGATAGAATCGAACCTACTGAAGGCAT
##TTACAAGTGTCCTGTCTACAAAGTGTTATCGAGAGAAGGC
##ACTCTGTCCACTACAGGGCATTCTACAAACTTTGTTATAT
##TTATTGAGCTACCGAGCAAGCAAGATAAAGGTATCTGGGT
##TCTGGCAGGGGTTGCTGCTTTCCTTTCCCTTCGTAACTGA
##TTCATTTATTCTTTTATTAAAAAAA
##end-DNA
##DNA parduczia_CAMNT_0047594699
##TATGCTCAAGACTTTACTTAATTCGGAGGTAGTTTGAGTC
##TAACTCATGCTGAGAAGATTTGTAAAGTCATGGATATGTC
##AATCACCAACGGAATACCGTTGATCGGATTAAATGACAGT
##GGCGGTGCTAGAATTTAAGAAGGTGTTGGGTCATTGGCTG
##GGTATGCAGAAATTTTTTGGAGGAATACGATGGCATCGGG
##GGTAGTGCCATAATTGTCATTAATTTTGGGTCCCTGTGCG
##GGTGGGGCTGTATATTCCCCAGCTTTGACTGACTTTACCT
##ATATGGTTAGAAATACTAGTTATATGTTTATAACTGGTCC
##CAATGTCGTAAAGGCAGTGACTAACGAAGATGTGACTTAG
##GAATAACTGGGAGGTGCCAATGTACACATGCGGAAGTCGG
##GAGTTTGCCATAATGCTTATAATAATGATATTGAAGCTCT
##TGCGGCTATGCGCAAGTTGTTTAGCTTCCTACCCCTAGCG
##GCTGGGAAGCCACTTCCTATTTTACCCACTACTGACCCTG
##CTGACCGTGAAATTCCAGTTTTGGATCACATAGTGCCCGA
##AGACCCCAATAAGCCTTATGATATCCGCCATGTTATGAGA
##TTAGTTTGTGACGATGAAGATTTTGAAGAAATCCATCCGG
##AGTATGCTAAAAACGTAGTAATCGGGTTTGGGAGATTTGA
##TGGCAAAACGGCAGGGTTGGTAGGCAACCAACCCAATACT
##TTGGCAGGCGTGTTAGACATCAAAAGTTCATGCAAGGCAG
##CAAGATTTGTTAGGTTTTGTGATGCTTTTGATATCCCGAT
##AATATCATTTGTAGATGTGCCTGGGTTCATGCCAGGTACT
##GAGCAGGAGTTTAATGGGATCATTAGTAATGGTGCCAAAC
##TCATTTACGCATATTCGGAAATGACGGCACCCAAGATTAC
##GTTCATCACTCGCAAAGCCTATGGCGGCGCTTATTGTGTC
##ATGAGTTCTAAACATCTGAGAGGCGACACTAATTACTCCT
##GGCCTAGTGGAGAAATTGCAGTCATGGGGGCTAAGGGAGC
##TGTGGAAATTATTTTTAAAGGGAAAGATATAGAAGCGGAG
##ATTAAGAAGTATGAATTGGCTTTTGCTAATCCTTTGAGGG
##CAGCTTAGAGAGGCTATATTGATGATATTATCATTCCGAG
##ATTCACTAGGAAGAGAATTTGTGAAGATATGAAGTTATTA
##GCTGACAAGAAAAGAGTCAATCCGCCTAGAAAGCATGGCA
##ACATACCACTATGATCAACAAAATTAATTATAACTAAAAA
##AAAAAAAAA
##end-DNA
##DNA parduczia_CAMNT_0047595019
##ACTTTGTGTTTGAGCGTAGAATAGAAAAAGGAGCCCAGCA
##AGGTTCTAAACTTCGTAATCGGAGGTATCAGTGGGTGTTC
##GGCTACATGTTGCGTCCAACCAATCGACTATGTGAAAGTT
##AACATCTAACTTATGGCTGAAGGCACCGGTACCCGGGTGG
##GTCCCATAACGGTAGCTAGGGACACTTTTCGAAATTACGG
##GTGGAGAATTTTCTATACTGGGCTGGATGCCGCCCTTCTC
##AGGCAGATCATTTATACTACTGCTAGGCTGGGGCTATATC
##GAAGTATGTAAGACTGAGGGTATAAGAGAAGAGGGGTTAA
##ATAGTTGCCTTTCTGGGAACGAGCTTCTTATAGTATTGGT
##GCCGGCGGTTTTGCCTCTTTTTTCGGGACTCCTGCCGATC
##TTGCGCTCATTCGGTTCTAGGCTGAGAAAAAACTGGCACC
##TGAATAAAGAAGAGGATATAAACATGTAGGAGACGCCTTG
##TCGAGAATTGCAAAGGAAGAAGGTGTATGTGCTCTGTGGA
##CAGGAGCGGTGCCCACTATTTGTAGGGCTAGTGCCTTGAA
##TCTGGGAATGTTGGCCCCTTATGACTAATGCAAATAGTTC
##CTTATGAGTTTGAACAATCGACAAGAGTTTAATGGGATCA
##GAGTTATCAGCTCCTTCTGGGCTGGCTTTTGGGCATGTGT
##TCTGAGTTTACCATTCGACAATGTCAAGACCAAGTTCTAG
##AAAATGGTAAAAAACGCGGATGGAACCAAGCCATATAAAA
##ACTTCGCAGATTGTTTCCTTCAGACCTACCGCAAGGAGGG
##GGTGATTAATGGGTTCTACGCAGGGTTCCCTACTTTCGTA
##ATTCGGATCGCCCCTCATGCTATCATCAGTTTATTAATAC
##AAGATTTCTTATAAAATACATTTAATAATCCGGGAGGCAA
##GAAGTGAGAGACAAACTCTTAATTTTAATATAAATATGTT
##GCAAAAAAAAAAAAAAAAAAAAAAAAAAAAAAA
##end-DNA
##DNA parduczia_CAMNT_0047594315
##AAATTGCATCTCAATTGGTACTGACAGAAGAATGAGTCAT
##GCATATAAGACAATTAGTGGGAACTTTTAAAGAGTTTATA
##AGATACATGACAAGTTGATTGTAGGAATGTCTGGATTACT
##GACGGATGGACAGACAACGGCTAGTTAGCTATTGTACCAT
##GCTAACTTATATAAACTTAAAGAAAATCGATTTATTTCTC
##CTAAAGCTTTTAGTGCTTTATTCTCAACTATCCTATATGA
##ACATAGATTCGCCCCCTTTTTTATTTAGCCACTTGTTGCT
##GGTTTGGATGAAAATAATGAAGGCTATCTGATGTCAATGG
##ACGGAATTGGGGCCAAGCTAGATGAAGCAGAAGGTCCCGA
##TTTCTTAGTGGGTGGAACAAGTGAAGAAACGCTATTAGGT
##GCCTGTGAATGTTTCTATAAGAAGGACTTGTAATAAGAAG
##AATTGTTTGAGTTGACGGCTTAAATTTTACTAGCAGGTAC
##AGATAGAGATGCATTGGCTGGCTGGGGAGCGCTTGTATAT
##CTTGTAACTCCTCAAGGAATTACCGTTACCAGTTTATAAT
##GCAGACAAGACTGAACTTTTATTTTCTTTAATTTTATAAA
##TCACTATCACAAAAAAA
##end-DNA
##DNA parduczia_CAMNT_0047600047
##AACTTTGTGTTTGAGTAGTCAAGTTTCAGTTATCGAGGTG
##TTGGATAGAGTCAAACAGGCGTTGGCTAAGAGAGGGGCCA
##AAAGTATTCGAGGGCTGGGGAGAACTTTCAGAGCGCTTGA
##TAGTTATGATGGTAATAAGAAAATAGACCGTGAAGAGTTC
##GTAGTAGGGTTACGAGAGAATGGTGTAGAACTCAATCGAC
##AGGAAGCAGAGACACTATTCGACTTTTTTGATAAAGACAA
##AGACGGGTCTGTGAACTTTGACGAATTCTTAGTAGGTATT
##AGAGGATAGTTAAATGCAAGACGGTAGGCCATGGTAGACA
##AGGCGTTCTTGAAGTTTGATAAGGATGGTAATGGCTATGT
##AGACGCGGCGGACTTGAGAGGGGTATATAATGCTTCTCTA
##CACCCTAAAGTCTAGCGGGGAGAAATGACAGAAGACCAAG
##TATTTCTCGAATTCCTAAGCAACTTTAACGATAAGAACAG
##AGATGGGAAAGTGGATAAAAATGAGTGGAACGAGTACTAT
##GCAGCTGTGAGTGCTAGTATCGATAATGATGATCACTTTG
##TTTAGCTTATGAAAACTGCTTGGAAGTTAGACTGAACTCT
##TTTAATTTATTTAGAACAAAAATAAAAAAAAAAAAAAAAA
##AAAAAAAAAAAAAAAAA
##end-DNA
##DNA parduczia_CAMNT_0047598261
##TTAGAGAAGTCCGGAGTGATTGATCAGTTGACCCGAGTAC
##TAGTAGGACTCTATGAGGAACCCGAGCGTCCTTCCAATGC
##TATCGATTTTATAAAGAAATACCTTGGATCACCCTCTGAC
##GTAGACGTGGAGGCCATGCGTGTTGAATATGAAGCATTGA
##AGGAAGAAAATGTGGAACTGAAAAAAAAGATTGAAGAACT
##CGAAATTTAGCTCCACACACTCAAGCCAATTGAAGAAGAC
##TCCTGATAAATGTAATTACTACACTTTTCAAAAAAA
##end-DNA
##DNA parduczia_CAMNT_0047593121
##TCGAGGCCCCAAGGCATGGCTCTCTTGGCTTTCTACCCAG
##GAAAAAATCACGACATCACCGAGGACATATCCGATCATTC
##CCCAAAGATGACCCTTCCAAACCAGTGCACCTCACAGGGT
##TCCTAGGGTACAAAGCCGGGATGACACATGTGCTTCGAGA
##TATGGACAAACCGGGAAGTAAGTTGCACAAGAAAGAGATC
##TGTGAGGCTGTGACGATTATTGAGACGCCGCCATTGCGTG
##CTGTTGGCATAGTCGGGTATCTGTAGACTCCCAGAGGCCT
##TCGTACGCTAGCTACTGTTTGGTCGCAACATCTGTCCGCG
##GAATGTCTGAGGCGGTTCTATAAGAATTGGAGTCATAGTA
##AAAGGAAGGCTTTTACTAAATATAGTAAAAAGTGGGAGAC
##TGGAAGTATCTAAAAGGAATTGAAAAAGATTAAGAAGTAT
##TGTCAGGTTGTGAGACTTTTAGTGCACACATAAACGTAAC
##TAGTCAGAATTGGATAGAAAAAAGCACATATTGCTGAGTT
##GCAAATAAATGGAGGCACTATACCTGAAAAAGTGGACTGG
##GCAGTCAATAAATTTGAAAGTGTGATTTCCATTACTGATG
##TATTCGAACAGAATGAAATGATTGATGTGATCGCAGTTTC
##CAAAGGTAAAGGATTTAAAGGCGTCACTTATCGATGGGGA
##ACTAAAAAACTTCCAAGAAAAACCCATAAAGGGTTGAGAA
##AAGTGGCTTGTATAGGAGCATGGCATCCGGCAAATGTCTC
##TTATTCTGTAGCAAGAGCAGGTCAATGCGGCTACCACCAC
##CGTACAGAAATGAATAGAAAAGTCTACCGCATTAAGAAAG
##GAGACGACTTAAGAAGTGCTACCACTGAGGCAGATCTGAC
##GGATAAGCAAATCACTCCTCTAGGAGGATTCCCTCACTAT
##GGCTAAGTGAGGTGTGATTGGATCATGCTCAAGGGTTCGG
##TAGTCGGGACTCGTAAGCGAGTCATGACTTTAAGGAAGTC
##ATTGATTTCTTAGACCTCGAGAGTGGCTTTGGAAGACATC
##AATTTGAAGTTCATTGATACGTCCAGTAAAATGGGGCATG
##GTCGGTTTTAGACTATAGCTGAGAAGGATAAGTTCTTTGG
##CCCGCTCGCTTCGAAATAGCGGAAGAAAGTATTAGCTTGA
##GAAACTTTTCACTTAATATAATTAAATTAAGAATTCTATA
##AAAAAAAAAAAAAAAAAAAAAAAAAAA
##end-DNA
##DNA parduczia_CAMNT_0047598059
##ATATAATAAATAACATGGTAGGTCGCGGAAAAGGTGGGAA
##AGGCTTAGGGAAAGTCGGAGCTAAGAAGAGACACCGGAGA
##GTCGCCAAGGAGAACATCTAAGGGATTACCAAGCCTGCCA
##TTAGGAGATTGGCCCGAAGAGGAGGCGTCAAACGGATATC
##GGGACTTATTTATGACGAGACTAGAATGGTGCTCAAAGCA
##TTCCTGGAGAATGTTATTCGAGATGCTGTCACCTATACTG
##AACATGCTAGGCGGAAGACAGTGACCGCTATGGATGTGGT
##CTATGCACTCAAGAGACAGGGCCGCACTCTGTATGGCTTC
##GGGAATTGAGGCTGGATTATTTGTTAAGTTATCTTATTTT
##TTTTAAAAAAAAAAAAAAAAAAA
##end-DNA
##DNA parduczia_CAMNT_0047600949
##CCAGAGAATAAGTTGTTGAATGTGCATATGTAACTGAAGG
##AAAAAGGGGTGGCAGTGCAGGGTTGCTATGAATATTGGCA
##TTATGGACATGAAAATGAAAACGATAAAGGGTGGGGCTGT
##GCGTACAGGTCCTTATAGACACTTTTATCGTGGTTTAGGT
##GTCAGGGCTATACTCACAAGCCGATGTTAAGTATATAGCA
##GATACAGTAGGTCTTAGTGGAGAGTGGGGATAGAAATAGT
##TCGTTATTGGGGTCGTCCTAGTGAATCGGAGCTGTGGAAG
##TCATGATGGTGCTGGAGTGTTATTGCAATATTAGTAGTCG
##GGTTATGGACCTGCAATCGGGTGCGCAAATTAGTGAGGTA
##CTGGTAGACCTGTAGAACCACTTTATGGAGGAATATACGC
##CCATAATGATAGGGGGTGGGGTGCTGGCTTACACTTTGCT
##AGGAGTGGATGTTGAAGATAGCAAACTCCTGATTCTGGAT
##CCACATTATTAAGGCAAGGATGATGTCAAAATTATTATTG
##ACAAAGGATGGTGTGCGTGGAGAGGTCCAGAAATATTCAA
##GAAGGATTGCTTTTACAATCTATGCATGCCTCTACGCCCA
##AAACAACTATGACACTTAATTATTAAGAACATTTATTATC
##AAAAAAAAAAAAAAAAAAAAAAA
##end-DNA
##DNA parduczia_CAMNT_0047600935
##CGAATCTTCAATCTCTAAAGTGCAAACGATCGCCAAACAT
##GTAGGGATGGTATACTCTGGGATAGGGGGAGACTTCCGGG
##TACTGGTGCGCAAGGCCAGGAAGGAGGCGGTAAAGTATGA
##ACTGAGGTACAATGAACCTATCCCCATCCTCATGTTGACG
##AGGGAAGTGGCTAACGTCATGTAGGAGTTCACTTAGGCGG
##GGGGGGTCAGGCCCTTTGGAATTTCTATTCTTATTGGGGG
##CTGGGACTTTTTAGGGCCCAGTTTGTATTAGGTTGACCCT
##TCGGGGGCGTATTTTGGGTGGAAGGCTACTGCTATTGGGA
##AGAACTTCATGAATGCTAAGACTTTTCTGGAAAAAAGATA
##TTAGGAAGAGACGCCACAGCATGACTCGATTTATATGGGG
##CTGCTTACTTTGAAAGAGGGGTTCGAAGGGGCCATGACGG
##AGTTCAACATCGAGGTGGGAGTGGTCTCTAGGGACAAGTT
##CACTGTGCTTACACCAAGCGAACTTAAAGACTACCTCGCA
##GAAATCGAGTGAAAACTGCTTATTAAGATATAATTTTAAA
##AAAAAAAAAAAAAAAAAAAAAAA
##end-DNA
##DNA parduczia_CAMNT_0047597809
##TAAAAATCTAAGAGAGATATATATAATATAATGGTAGAGC
##CAGCGGCGCCTACAGCAGCTAACCTGAACCAGGTGTTTCT
##ATCGTTCTCCGGAGGAGCAAACGAGATGGACGGCCGACAG
##TTCGCCAAGTTCACAAAGGACACCAAAATGCTAGGCAGTG
##GCCTCACTACTACTGACGTCGACTTGATCTTCGCAAAGGT
##TAAAAACAAGACTGCGCGGAAGATCACTTTCTCCTAGTTT
##TAGGATGCTTTAGGGCATATTGCAGTTAAGAAGAACAAAA
##CTCCTACTGAAATTCAGGCTATGGCGGTAGGGGGAGGGGG
##ACCGGCCTTTTAAGGGACTCAGGCGGAATATGTCAAGTTT
##CATGATGATACCAGTACGTACACAGGAGTCTATGCCCGAG
##GGGGTCCTACTACTGTCGATACCGGCACGCATGATCTGTC
##AGAATTCGCTGATCGAAGTGCGGCTGACGTGAGAGGCACT
##AAGAAGAAGTGAGAACTTACAATATTTTATATATATCTCT
##CTTAGATTTTTAAAAAAAAAAAAAAAAAAAAAAAAAAAAA
##AA
##end-DNA
##DNA parduczia_CAMNT_0047597919
##CTATATGAAGTTATTACTTAACGTATACAACTACCTAGTA
##GAAAACACTAAGTCGCCATTCTGTAAACAAGTAGTCAAGC
##GACTTATAGCTCCTCGGACTTAACGACCTCCTTGTAGTCT
##GAAGTTCCTAGCCAAAAAGGCATAAGACTTATAAGGCAAG
##ACCGCAGTGGTCACAGCTAGTGTGGTCGACGATATCACCC
##TGGTGGAGGTGCCTAGACTCGAAGTCGTTGCCTTACGGTT
##TAGCGAGAAGGCACGGTAACGGATTTTGGATGCAGGCGGC
##AGGTGCATGACTTTTGATGAACTGGCTTAAACGAAACCCA
##CCGGGGAGAACTGTGAGATCGTAAAGCCACCCATACATAG
##GAAAGTCATGAAGCATTTCGGGATCCCTGGACATAAAGGG
##AGCAAGACTGTTCCCAAGGTGAGAAATAAGGGGAGGAAGT
##TTGAGAAGGCCAAAGGAAGGAGAGCATCGAGAGCGTACAA
##GATATGAGGACTCACTTTATAATTCTTAATATAACAATCT
##TAAAAAAAAAAAAAAAAAAAAAAA
##end-DNA
##DNA parduczia_CAMNT_0047603943
##CATAAATTCCAATAGTTACCCGATCATATGCTAAACGAAC
##TCAGAGATGCTTTTAGCCATTACGACCCAGAAGGACTCGG
##AACAGTAATGATTACCAACCTAAGAGGCATCTTATGAAAC
##TTTGGGATGTGGAGGATGACCAAGAAAGAAATGGACGAGG
##AACTTAAGTCGAACGACCTAGACCCTCGGAAACCTTTTGT
##GGGGTGGAATGAGTTGGTCGGTATTGTGTCGAGACGTTGG
##TCCATGGGAGGAAAGGAGTAGGAAATTAAGGATACGTTTA
##GAACTTTTGATAGAAGGGAAAAAGGTTAAGTTACCTAATA
##AGATATGAAACAAGTACTCTAATAATATCTGGAAATCCCA
##GTGAGCGATATTGAAGTGCAAGAGGCATTTGAAGAATTAG
##ACCTCCAGAACAAAGGGTACCTGACATATAATGACTTTTA
##CGAATTTCTTAAAAACGAAATGTGAAATTTTATACATTTT
##ATCACATTGAATGTCTACTTAAAAAAAAAAAAAAAAAAAA
##AAA
##end-DNA
##DNA parduczia_CAMNT_0047597283
##CTCGTCATGGAACTCGAGAGACTCAAGATGCTGAAGTTCT
##AGGAACAGAAGGGGGCAATGAAGCGGCTGCAGAAGATCTA
##GGGGGCTACTGTCATCAAGGAATAAATTCGAGAGAGGGAC
##ATGCAGCGTATCAGAGAACAAGAGTTGAAGGACAAGGAAC
##AGCAAATGATGTAGGCGTTGTAGGCAGAGGAGTTGGAGCA
##GTGGAGGCAGAAGAAGGAGCGGGGGAAGCTCATACTGAAG
##GAAATCGAGACTTCCAACAAGTAGGCCATTACTATCAAAG
##AAGAGAAGAAAAAGTTGGAAAAATTGGAGGACGAAAAAAT
##AATGGAGTATATTTAGTAGAGGATTAAGAGGGAATAAGAA
##GTGCTTGAAGAATAAAACCGCATTAAGGCTGAAAAGGAAA
##AAGAGGTGCAAAGACTTAGGGAAATGCAAGAAAGGGCTAG
##GGATAGGTAAGCGGAATTAGACTTGCTACGAGCTAAGAGA
##GCTTCTGAGGAACAAGAAAGAATTGCAAGAAAAAAAGAAT
##AAGAAGAAGCTTAAAAAAAGGCTAAGAAAAATCAAGAATT
##GAAAGAAGCAAGATAACAGTAGGCACAAGAAAGAGACATA
##CGACTGGCCCTCATAGCGAAATAAGAAAAAGAAGAGTTCC
##AAAGAATCATCGAGGCTTAGAAGGAAAACCAGGAAATCGA
##GAGGAACACTGAGGAGAAGAAGGTCTAGCGGAGACTCCAA
##CATAAAGAGGCCTTGAAGTCTCAAATCGACCTTAATGCGG
##AAGCAAGGCGGCAGGAGCGAAGAGACTACTTAGAAGAAGA
##TGTACTAATTCGGAAAGCCTTCGAGGAGGACAAACGGAAA
##CTGGAAGACATCAAAAGTAGAAAGATACAAGTACTCTAGC
##AAAATGAAATTCCTGGCAAGTATCAAGCTGAATTGGAGGG
##CAAGAAAGTTCTCAAATTATTCTGATTCACATATTATCAT
##AATTTTATATAGATATAGATAAAAAAAAAAAAAAAAAAAA
##AAAAAAAAAA
##end-DNA
##DNA parduczia_CAMNT_0047601137
##TGGAAGTGGGTCCGGTGGCGAGAGTATCTACGGGTCCCGG
##TTCAAGGATGAGAACTTCAGCCTCAAACATACTGAAAAGG
##GTTTGCTATCTATGGCGAATGCAGGACCTAACACAAATGG
##GTCGTAGTTTTTCATCACCACGGTGCCTACGCCCCATTTA
##GATGGCAAGCATGTGGTGTTTGGTAAGGTAACAGAGGGCT
##ATAATGTTGTGTAGCAGATGGAACAACAAGGCACTTCGGC
##AGGTACCCCCAAATAGGAGGTAACCATAGCTGACTGTGGT
##CAGCTTGCATGATCAAAATCACTTATAAAATTAAAATTCT
##TCCTTTAAAAAAAAAAAAAAAAAAAAAAAAAAAAA
##end-DNA
##DNA parduczia_CAMNT_0047601123
##AATGGCTGATTCCGAGGATGTAGTGGAAGATAGTACTGAA
##GCCTAGGAGGACCTAGATGCGGAGGAAGACAAGCAAAGTT
##CAGATGAAGACGAACCCCCAGAATTGGAAGAAGCCACTCC
##TGGCACTGGAGCCGCCACACAGCCATTATCCAGGGGGAGG
##CAAAATAGGGGCGAGAAGAAATGTAGAAAGGCTATGTAGA
##AATTGGGAATGAAATAAGTCACAGGTATCAATCGAGTCAC
##TATGAAACGCAATAAAACTATACTATTTGTGATTAACAAT
##CCTGAAGTTCTCAAAAGTTCCAACTCAGATGCCTATATTG
##TGTTCGGAGAAGCCAAGTTCGAGGACTTGTCCCAACAAGT
##TGCTAATGAAGAACTAGAACGCTTTAAAAATGAAAAGCCT
##TAAGAGCAAGACAAGGAGGAATCAAAAGTCGTGTAGGAAG
##ATTTCCCTGAGGAGGAAAATAAAGTTGCTGAATAGTAGAT
##TGAGGAGGAAGAGGAAGAGGTGGACGAAAGTGGTCTCACA
##CCTATGCATATCGATATGGTCATGAGTCACTGCACTGTCA
##GCAGAGTACAGGCCGTGAAAGCACTGAAGTAGACCAATGA
##TGAGATGATCGAAGCTATATTGTTGCTTACTAAGTGATTC
##AACTTCATTAAACTAACCTAATTTAGAAGTTTAGTATAAT
##AAAAAAAAAAAAAAAAAAAAAAAAAA
##end-DNA
##DNA parduczia_CAMNT_0047607725
##TCTACTCGGACGACGGGCAGTACGTGATTAAGACTCTCTC
##TCAGGAAGAGTTCTACATCCTGCGAGGCATCCTCCCCAAC
##TACTTCGAACACCTGACGGCATACCCGCTCTCGCTGATCA
##CACGCTTCTACGGCTGCCACAAAATGATTTTCAAGAAGCA
##CCACCGTCAGGAAAAGATCTATTTCACAGTCATGAACAAT
##GTGTTCCATAGCTTGGAAATCCACAAGCGCTACGACTTGA
##AAGGTTCCACTCATAACAGGACCAACATATTGCAAGACTC
##CACCATCGCTTTTAAGGACTTGGACTTCCTCTAAGACAAC
##ATGATGATTTATCTAGGCCCGGAGAAGAAAGAGTAGTTGA
##TGAGCTAGGTGTTTGCGGACTGTTAGTTTTTTGAGGTGAA
##CTATATAATAGACTACTCTTTACTGTTGGGTATTCACGAT
##GTGGCCTAGGCAAGGGAAGCCTCTACCGTAGCACACTAGC
##AGTGGGTGTCCACGGACCAGAGGTATGTGTACTAGATGGG
##GATCATCGACATCCTGTCCTTCTACGGCACCAGGAAGCGG
##CTGGAACATATGGCCAAGAGTATTATGTATGACAAGAGGA
##CCATTAGTTGTGTGCCGCCTAGGGACTATAGCCTTCGTTT
##TCTTGACTTTCTGGATCAAATAATATGTTGAATATAGTTT
##TATAAAAAAAAAAAAA
##end-DNA
##DNA parduczia_CAMNT_0047597613
##ATTTTAATAAATGCATAGAGGTAGAGGACGACGTGGTTAC
##CCACACAGCCGTGATTCACGTGATTTCTCGTCCACGGCGA
##GTACAGCTTCAACGCGTGAGCGTTCTAGGTCTAATGAGGA
##CTCCTAAGATAAGGAACGTCATCCGACTAGTGAACTAAAA
##CTCCTGACTAACTTCTACCGGATGGACCCAATGTCGGAAT
##GCAATGTATATAAATATGATATCAAGATTGAACCTGACGT
##TCCGGAACAAGATCGCGAACGTCGCTTCAAAATCTTCTAG
##GCGGCTAAGAAGTCGATTTTGTAAGAAATGGGGTAAATTA
##TTTTTAAGAATACTGTTGGGTATTCGCAAACTTGGGTACA
##TTCTTGTGACCATCCGGTTACACTAGAAAATTAAGAGTAT
##ACTATTAAACTTACTAGTGTAGGGTTAGTGGAACGTTCCG
##ACCCTTTTTATATCAAATTCGTTGAAAGTTTTTTCACTGG
##ATAATTAAGAGAACTAAATTGGGTCAGATCTAAAGACAAA
##ATGTACAATCTGGACGAAAGAGAAAAGAAAGAATTTCACG
##ATGTGGAAATATACCCAGCCTGCTCCACCTCAGTCGAAAA
##CTACTCGGCAGGGCTAATGCTAAACATAAACCTATACCAC
##CGTATCCTGCACAAACAAAATGTGCTGGAACAGATTAACG
##AGATAATCGCTAAATGCAAGAGTCAGCGGATGGACTATTC
##TAGGTAGATGGAAGAGGTTAAGAAGGAGATGTTTGGGACG
##GTAGTGCTTACTAGGTACAATAATCGGTTTTATAAAATCA
##CTGATATTCTCTCGGGGAGGGATGATAATCCGATTAGCTT
##CAATTTTGGGTTTAAGGAACGAAAAATCAACCTTATAGAG
##TACTATACTGAAAAATGAAATTTACGGATTAAAGATAAAT
##AACAGCCATTACTATAGGTCGAGCAAAATTTATATCGCAG
##AACGAATGGCAAATAATCAACTGTGGTGTTGGTACCTGAA
##CTATGCTTTTCCACCGGCCTTTCTGCTAAAATCAAAAATG
##AACCATAAACAATGGCTTAAATAATTAAGACGACTACAAA
##ACCCCCACATGTGTCTCTCCAAGACACCAACCGTCTGATA
##TCAAAAATGTTGACTAACGAGAAAACATGCAACAACTTTT
##AGCAGTTCGGTATTTAATTAGAGGAAAAGCCTTTTGAAGC
##CAGAGCTAAACATTTGGATATGCCGTAGATTAAAATGGCT
##AGTAAAAGTTTTGAGCCTAATGAGAAGGGTTAGTTTGGGA
##GAGTGGCGTAGTAAAATCTGTACTATATGCCTTCTCTTTC
##CAAGTGGTGCATTTTTTATCTACGGAATGATGAAAAACAC
##TTAGAAACGTTCCTGAACTCTCTAAAGCGAATTAAAGAAG
##ACTACTATCTCCCGATCGAACCTCCATACTGCTTCCCAAT
##TTCCTCCAACGACTATGACTAGTGGATCACAGAAATAGAA
##AACAAACTAGGCTGCGCCACGCCACTACCCCAGCTCATTC
##TAATCCTACTGCATAGCAATTAGAAACGCACATCCTAATA
##CGCACAGATCAAAAAGTTCCTGGAAGAGCGTTTCCCCATC
##CCCAGCTAAGTAGTGAACACAGGCACTATTCAAGGGAAAC
##ATCTAGGAAGTGTGGTCCAGAACATAGTGTTCTAGGTGGC
##AGCCAAGATTGGGGGCACCCCCTGGGTGGTGGACAATATG
##CCCTTCAGGGAAGATCCTTCCATGGTTGTAGCGTATGAGG
##TCTATAATTAATAAAAAATAGGATCCAGTGGGTTCGCTTT
##CGCTGTGCTAGCTTTCTGTGCCAGTATTGACATGCCTGAG
##GATAATAAATATTTCGCTAAGTACTATTCGATCACCAAAA
##TAAGAGAGACTTCCTAGGATGCTAAGGACGAGTTGTAGAA
##CTGTATGCAGGCTGCGTTAACAAAATACCAGTCCATACAT
##GGCTTCAATCCGACAAACGTTATCATTTTCCGGGATGGCT
##TGTCCTAAGGCTAATTTAGCGCTGCTTTCCATTAAGAATT
##CGAAGACCTAATGAAAGTTGCTTGTGACAATGTAAAGGCC
##AAAACAATCTTTTGTCTAACCAACAAAAGCAGAAATGTGA
##AATTTTACACCGAAGACCCAAAGACTGGAAAAATCATTAG
##TCCGGATGTCGGCACCTTGGTCGCTAACGACATTGTGCGG
##GAAGGTAGTGACAACCTGATGTACGAGTTTTATATCCTGA
##CAGCATAGTCCCCGCAAGGCTACACACTGCCTACACACTT
##CGTGGTTATGTAAGACGACATCGGTAAGAATATTGAGGAG
##TTCGCTTCTCTAGCATACAGGCTTTGTTTCTGCTACTACA
##ACAAAACAGGGGCAATTCGAATTCCCGCTTGTTGTCAGAT
##GGCACACAAACTAGCTTACCACTTGGGGAAGGATAAAGCG
##GAGGGTGGGAACATGGGGGTCCCGGAACTGCATGAACTCT
##TCTTGGAGACAGAGTGCCCGTTTTATCTCTGAACAATCAT
##ATATATATTGAGTTTGATGTAAAAAAAAAAAAAAAAAAAA
##AAAAAAAAAAA
##end-DNA
##DNA parduczia_CAMNT_0047600021
##GACTAGTTAAACATACTAAAGTCTATTTAAAGCTTTTGGT
##GAAGGGAGCCAATACATGCCCTAAGAAGCTTAAAATATCA
##CTTACATTAGTCGGCTGCAATGTATATAAGCCGCTATTGA
##TAGTCAAATATAAGAAATGATGAAGGCTACAAGCAACCGC
##AAAGTGGGACTGGTAACCTTTAATAATGAAGTGAGTATAA
##TCGGGGATGGAACTTAAGACCCCATCATTATAACAGGAGA
##CAAACTGTACAGTTGGTAGGAAATTGAAAATATTGCTAAA
##AGCTATTCGGTATTGGGTTGGTAGCATATCAGTGAAACTG
##CCACTGCTATATCCTAAAGACTTTTATCGTTGTAAGAAAG
##CGGGCCAACTGCTTTGGGGCCTGCCCTACTAGCTTGCATT
##TAATTGTTGTCTTAATGTGAAGGCTATGGCAAAGTTATCA
##TTTGTACTGATGGAATTGCTAATGTGGGGCTAGGGAGTTT
##AGATGTTGGGAAAGAACTCATTAAATAGAGTGCTGACTTT
##TATTAATAGGTAGGCGAATTAGCTCAAAATCTAGGCATTA
##GTGTTACTATCATTACTATCGAAGGGGAGGAATGCAGTAT
##CGAAAATATATCCAAGTTGGTGGAAATTACTGGTGGGGAA
##ATTATTAGAGTCGATCCATTGAATTTGGCTACTAATTTCG
##CTAATATTCTCTCTATCCCGGTAATTGCAACTCATGTTAA
##AGCCCTTATGAGATTACATGCTGGGTTATGTTTCCGTAAT
##GAAGGCAATGCAACTTCTTACTTGGAAAAAGAAATAGGTA
##ATGTAACAGCAGGGACCGAAGTGACTTTCTAATATGGTAT
##GCGGAAAAGTGATGAACTCCGGAAATTGGGTATCCATATG
##AGCCAGTATAAGAAATTACCTTTTTAGACGGTGATTTATT
##ATAGTCGAATTAATGGGATGAGATGCATGAAAGTTGTTAC
##CTAGTAACAAGAAGCTACCGAAGCTAGGGAAGAAGCCGAG
##CAAGATGTCTAACTGGATATTCTGGCTGTACATTCTGCAC
##AGTAAACTTCTGATCTTGTTCGGTAGGGGGACTATCGGGG
##GTCTTAGGCGGCTGCTTTTTGTTGGAAATAAATGATGAAA
##AAGAATGCTATTTCGGAAGAGTAGAAGTAAATTCTCAAGA
##GTTACAAGAGTAATATGTCATAGCTGAATAGAGATATCTA
##GTAAGAGTAGATTTTGGAACAGTCAGAAGGAGTTATGGAA
##ATGGATGCAGAAGAAAGAGCTTACAGAAGACATGATAAAA
##TTTCGCATAAGTTGCATAGAGCTAAAAAAGCGAATAAAAA
##AGAGTGTGAAATCATGTGAGAACTTTTTTTATTATATAAA
##TCTTATTATTCAAAAAAAAAAAAAA
##end-DNA
##DNA parduczia_CAMNT_0047596243
##TATTAAGAGAATTACGGATTAAGATATCTAAAGCTCGGTA
##CTTGAAATCATGGGGACCAATGTCAGTACAAATTTCATTA
##CCTGCCCTGCTGACCCTTAACAAATCCTAGGCATCAAACT
##TCCCTTTTTAGTCATGATCATTAAAAACCTAAAAAAATAT
##TTCACCTTCGAAGTCTAAGTCCTAGACGATAAAAATGTAA
##GAAGACGATTCCGAGCCTCCAATTATCAGTCAACTACAAG
##GGTCAAACCATTCATCTGTACCATGCCCATGCGGTTGGAT
##GAAGGCTGGAATCAGATCCAGTTCAACCTATCCGACTTCA
##CCCGTAGAGCGTACGGGACCAATTATATTGAAACTTTAAG
##AGTCCAGATTCATGCTAACTGTAGAATTCGGCGAATCTAT
##TTTTCAGATAGACTTTATAGTGAAGAAGAATTGCCTCCTG
##AGTTTAAATTATTTTTGCCGATATAGAAATAGTGAGATCT
##GGACTATTTTAATATTATATTCATTTTTATGTAAAAAAA
##end-DNA
##DNA parduczia_CAMNT_0047598419
##ACGGCCCCTTGGACATTGCGAGCGGGTCTTGAACTGGAAC
##GACCCATTCTAGCTGAATTACGGGTGGCTGTCCGGGCTGT
##GCGACCTGGATACTGAGGCGGACTATGTACGGGGATCGCA
##GCTTATTTCACTGACCTCATTGGGATTGGCTTCTCAGGCT
##TCCGGTGGGACGCGGCTAAACACATCTAGCCTGAATCCAT
##AGCAGCCATTCTCGCTAAGTTTAAAGCGAAGGTGGGTGGG
##GAGTTACCGCCGGATTTCATCACTTGGCTTGAAGTCCTTA
##TCGGAGGGGAGAAATAGCTTCTTATGTGTTCTGACAATTA
##TTACAGCTATGGAACTAGCTTCACCAATTTCTTGGCGGCT
##GCGGGACTCAGCGATTCTGAAATAGATAAAATCAAAATAT
##GGTCGAGTGACTACCCCAAGGAATTCCCGATTTGTGGATA
##TTGGGTTATTCCTAGTGAGCGCCTCGCTGTTCAAAATGAT
##TGTCATGACGACCAGAACCCAGGGTCTTCATCAAGAGATA
##TGGGAGACAAGGGGTCGGTACTAGTGCTCTAAAAGGACGT
##AGCGGCCCATCGCTATTTCGAAAAATTACTGTTCGACCGA
##ACAGATGGTAATTGGCAGATCAAACTAGTGTTGTCGTCCT
##ACTCTTTCATGGATAACGGCGCAATGGGGCCTCCCGATGG
##CCTCAGCGACATTCCCAGTGTGTGGGAGACAACTGTGGCG
##GATGCAGCAAGTCGATGCCGTACTCGAAGGCCAGGGACGC
##CACTGTCTGTGGGTACACCTGTGAGACTAGTGGGGGCTGG
##TAGCAGGGAGTCTATACCAGGGTGCATCGGGACTATCAAA
##TTATACAAACTATGAGAGATTGGATGCAGTTGCCTACAAT
##AACTGATCCTGTTGAGATCGGTCTGCCAGACTATTGTGGC
##GCTAATGGAGTTCCTATTCCAGAACAAGTATTTTCTTGAG
##GATTAAAATAATTTATTATCGTATTTAAAAAAA
##end-DNA
##DNA parduczia_CAMNT_0047599043
##TGATATGATGGGCAGAATTAGTATTACTTTTGATAATGAG
##GAGGGTGTGGATGCCGGGGGCCTCACTAAGGAATGGTACC
##AAAAGTTGTCGTAGGAGATTTTTAACCCTAATTATGGTTT
##GTTTAAACCCGCAGCTGGTGGGGTGACATTTTAGCCAAAC
##CCTAGTTCATATGTGAATAACGAACATTTGGACTTTTTCT
##TCTTCATAGGTAGAATTATCGCCAAGGCGATTTTTGATGG
##GTAACTGCTAGATGCCTTTTTCACCCGGAGTTTCTACAAA
##CACATCCTGGACTAGCCGGTTTCATATACGGATATGGAGG
##ATCTGGACCCGGATTTTTATAAAAACCTGAAGTGGCTCCT
##GTCAGTCAACTTGGACTCGGACTTCTCTGGGGAGTACTTT
##TTTGTGTATCAGGAAGAAGAATTCGGGACCTTGGTAAACA
##AAGACTTGATAGAAAACGGAAGGAACATTCCAGTGACTGA
##GGCCAATAAGATGGAATATATCAAAGTACTATGCCACCAC
##AAAATGACCAAGAATATTAGAGCGTAGATAGATAGCTTCT
##TAAAAGGGTTCTATCAAATCATCCCCAAGGAACTAATAAA
##AATATTCGACTGTAGAGAACTGGAATTGTTAGTGAGTGGG
##CTGCCGGATATCGACGTTGAGGACTTGAAGGCCAACACAG
##AGTATGTCGGCTACAGTAAGGATGAGTGTGTTATCAATTG
##GTTGTGGGAAACTTTGGAAAATTATGACTAGTAGGAAAAG
##GCGGCTTTTATTTAGTTTGTCACTGGGACTTCTAAAGTGC
##CGCTAGAAGGATTTAAAGGATTATAAGGCATGCGAGGTAT
##TTAGAAGTTCAATATCCATAAGGCATATGTTCCTATAGAC
##CGATTGCCTACTGCCCACACTTGTGTTAACCAGCTCGATC
##TTCCCGAGTACCCAAGTAAAGAAATTTTATAAGAAAGATT
##GACACTGGCTATTTTAGAAGGCAGAGAAGGTTTTGGCTTT
##GCTTGAGATCAACATTTGACATAAATCAAAAATATTATTG
##CTATAAAAAAAAAAAAAAAAAAAAA
##end-DNA
##DNA parduczia_CAMNT_0047597717
##GAGGTGGAACTAAAGACGGGCGAAGAGGACCTGGACACTG
##TATTCAAGACACGGGCAAAGCTGTTCCGGTGGAGGGACGA
##GCAGTGGAAGGAGCGGGGCAATGGGGAGCTCAAGTTGTTG
##AAGGAACAAGTGGAGCCGGCCAAAGTAAGATTTGTAATGA
##GATAAGATTAGACACTCAGGGTGGTGGCTAATTTTTATCT
##GGAAGAGACTCCCTTATGCAACTTATAGCCACATGGAGGC
##AGTGATCGAGCTTTTCTTTGGATTGCTCATGACTATTCAG
##AAGGAGCGATTTCTCGTGAAAAATTTGCTATACGATTTAA
##TAATGTAGAATAAGCTACATAATTCAAAGAAAACTTCTTG
##ATGTCAAAAGAATATAATTTGGCTTAGAAAGAAGGAAGGG
##AGCCACCTGATTTAAATGTCATTCCTTGAAGAATTTATTT
##TAAACTTTCTTTAATATAATCAATTAATGTAAAAAAAAAA
##AAAAAAA
##end-DNA
##DNA cmagnum_CAMNT_0008290397
##CATCTTCCTACAACTGGAAAGAGGATCCCCTAGTCCAAGC
##TCCTTAAATTCTTCAGGCCCCTCCAGCTAGAAAAGAGCTT
##AAGCCAACTGATGTGACTGATTTCCCAGCTCAAAAGGTTG
##TTGAAATTCCAGAGGAATTTCATTATCAAGAAGGAAAGTA
##TAGGCCTCCCACCCTTCCATACAGGTCTGGCTATATTCCT
##ATTAACACTCATTTAGAAGCAGGGAAGATCTATGCATACT
##GCACTTGCGGCGCATCTCACTCAGAACCATTCTGCGACCA
##CAAATGTCACTACCAATTAACCAGAAATAGACCAATTATG
##TTTAATGTGAACTAATCTGGGTATTATAAACTATGCAACT
##GCAAATAATCAGCTAATGCTCCCTTCTGTAATGGAACTCA
##TAAGTTGTTAGCTAAAAATTTCACTAGAAGTTATTTCGGA
##AAGCTTCGAATGGCTGGAGGATTAAGTGTTTTTGCCTCTG
##TAGGGTATCTTTATTACAATTTCTACAATTAGTTTAGTAA
##AATTATGAGAAAAAAAA
##end-DNA
##DNA cmagnum_CAMNT_0008290241
##CTACCGTTTTCATCACCATGGAGCAGCAACAAGTTACTGT
##GGCTACTGTTTAAAAATTACTAGGGAGAACCGGTTCAAGA
##GGAGGAATTACTCAAGTACGTGTACTGCTCCATGGTGATG
##AAAATGGAAGGACTTTGATTAGAAATGTTAAAGGACCTGT
##AAAGGAAGGAGATATGCTCGCATTGTTGGAAAGTGAAAGG
##GAGGCTAGACGCCTTAGGTAGTGCTTAATTCTGTGTTTTT
##GAGAAAAAAAAAA
##end-DNA
##DNA cmagnum_CAMNT_0008289713
##ATGGACAGTTTTAACGGTGACAAAATGTCATCTTAAAATC
##CACGAGGAATAATAGAGGTTTTAGCATAAGTCCAACAGTA
##ACTGCAGGCCAGAGGCGCCAGAACTATACGAGGACTTTCC
##AGATCATTTAGAACAATGGACAGTTTTAACGGTGATAAAA
##AGGTTGACTGGGAAGAATTCCAAGAAGGCCTTTCTCGTTT
##TGGCGTTTAACTATAAGAACCAGAACTAAGACTACTTTTC
##AGCTACTTTGACAAGGATGGGGACGGTTGTGTTAATTTTG
##ACGAGTTTCTAGTAGGAATCAGAGGAAGATTAAACCAACG
##AAGACAAGCGATGGTTGATAAAGCCTTTTTGAAGTTTGAC
##AGGGATGGAAATGGGTTGATTGAGGCTAGTGATTTGTAAG
##GAGTGTATAATGCAAGCATGCATCCAAAGGTCCAGAAGGG
##GGAGATGACTGAGGCTCAGGTTTTCCAGGAGTTTTTGTAG
##AATTTCAATGATGCTAATGGGGATGGAAAGATTGACAGGA
##ATGAGTGGAATGATTATTACGCTGCTGTGAGCTCTTCTAT
##TGATAATGACGAGCATTTTGTGTTGTTGATGAAGATGGCT
##TGGAAGTTAGAGTAGTAACGGTTAGGTTAAAAAAAA
##end-DNA
##DNA cmagnum_CAMNT_0008289673
##CCAATCTTTAACATAAATATGCAAAATCGTCTTAACAAGG
##AGCTATCAGACCTAGGAAGCAACCCTCCTGAGAACTGCAG
##CATTTCTTTAGTTGATGACGACATAACCAGATGGAGAGTA
##GACATTGCCGGACCTCCTGACACGCCTTACGAAGGAGGAC
##ATTTTGAACTTGTAATCAATGTACCTTCCAACTATCCTTT
##TAGGGCTCCTGATGCTAACTTTCAAACCAGGATTTATCAT
##CCTAACATTAAAAGCGATGATGGGTCAATTTGTGCAGATA
##TTTTTTCTACAAATTGGGCACCTACACTTAATATTAGATA
##TGTAGTTGATACTATTATGTCGATGTTAATCACTCCTATG
##CCTGAGCATGCAGTTGAGTCAGAAATCGCACAGTAAATGC
##AGGCAAATCGGGCCGATTTTGATAATACTGCAAGAGAATG
##GACTACAAGGTATGCTCAGTAGTAATTAAATTAGAATTTG
##AAAAAAAAA
##end-DNA
##DNA cmagnum_CAMNT_0008285713
##ACTTAGCTGCTTACGCCTTAGCTTGGTTAGCTGGAAATGA
##GAATCCATCCCCTAAATAACTTTAACAGATAATAGAAGCA
##GGTGGTGGAGAATTTGATTAAGGCCAGGCAGCCGCATTAT
##GTGAATGTCTTAATGGAAAATCGCTTAATGAGGTTATAAG
##TGAGGGACTAGAGAAACTAAGCAGTATACCATCCGGAGCA
##GCTYAACCCGCCGCATARGCTGAAACTGCAAAAGAGGAGG
##AGAAACCAGAGGAGGAGGAAGAAGAAGAAATGGAAGAAGG
##AGCAATGGACTTATTCGGAGGAGATGATGATTGGTAGTAA
##GGTTTATTAATAAGGTTATTGAAAAAAAA
##end-DNA
##DNA cmagnum_CAMNT_0008288751
##TGGAACTAAAGCAACTTCTTATTTTTGGGGGAATTGGATT
##CGCAGTCGTATTGATAATTCTTATAGGAATTTGTTTCAGC
##GCTGTAGAGCCAACCCAGTGGGCTATTGCRTAYAACACTA
##TCAGCAAATCCATACAAAAGGGATCTCTGTATACCGGTGG
##ACGATACTTCTTGATGCCTTGGAACTCATTCATTGCGTTT
##CCAGCTATATACAAGACCATAGAGTTCAGTGACTAAGCTA
##AATAAGTGGCCTTGAAAACCAGAACCTCAGAAGGTGTTAA
##CATAGGTTTACATATCTCCTTCTAATATCAGTTGGTTAAA
##GAAGAACTAGTCGAGTTATACGAAATGGCTAATATCAATT
##ACGAGGGAACATTTATCAGAATTGCAAGGGATGTCATTTT
##ATAAGAAGCTGGTGAGTATAAAGCGTCTTAATACTGGAAT
##GACAGGAGCTCCATTGGGGATTCAATGCTGAAGTTACTGA
##ATAAAGAACTAAGAAAGGCACATGCTATGTGCAAAGGTAT
##ACAAATATTAAAAGTAACACTACCTGATAGCTATGAAGCC
##TCTATTGTCACTACCTAGGTGGAGGTTTAGAATAGACGTA
##TTAAAGAGTTCGAAAAAGAAGCTGCTATTGTAAGGCAGCA
##AATTCAAGTAATGAGATCAGAGTGTAAAAAGACTGTTACA
##GTGACTTATTCTGAGGGATATGCATAAGGGTTTTATCTAG
##TAGAGCAAGCCAAGGCTACTGCTAGTCTTAATCTATTGGA
##TATTGAAGCAAAGTCGTATGGGTCAGTTAAAAGTGAGTTG
##GGAATGGACACCAAATAATTAAATAGATACTTATATCTTA
##TGGCATTGCAAGAACAGGAAGAGAAGACATTGATTGTCGG
##AGTCAACCAAACTATATTGCAGCTTAGTGGTTAGTAGTTA
##TTTTCATTATGAAAAAAAA
##end-DNA
##DNA cmagnum_CAMNT_0008288723
##GTCAATTCTGGAATACAGTGGAGGATCTCTAATAGGTATG
##AAAGGTGATGGCTGTGTTTCTTTAGCAATGGAYAGGCGTG
##TAGGTGCTTAATTTAAGTAAGTAGCAATGGACTTTACTAG
##AGTTTACAAAATCACTGAGAAAACTTTAGCAGGCTTCATA
##GGATTAGCTGGAGACATACAAACCTTCAGCGCTGATTTAA
##AATACAAAGCCAATATGTATGAATTACGTGAAAACAGACA
##GATGGAGCCAAGAGTACTAACATCACTTCTGACGAAATCC
##CTGTATAAAAGAAGAACCTCCCCGTACTTCATTGAGCCTA
##TAGTAGCTGGACTTGATTAAAACAATCAGCCTTATYTAGC
##CAGTTCTGATTTAATYGGGTGTTGCACTGATTTAGAAAAC
##TTCTTTGCTATTGGAACTGGAGCTGAGTTTTTGTTAGGAA
##CTTGTGAGAGCTTCTTTAAGCCTGGAATGGGACCAGACGA
##RCTTTTTGAAGTAACTGCGTAGACTTTTATGTCTGGAGTA
##GATAGAGATGCTATAAGTGGATGGGGGGCAATAGTATATT
##TGATCACTCCTAGTGGAATCACGGCTAAGACACTCAAGAC
##TAGGATGGATTAGGTAGGTAAGATTTTATATAAAAAAAA
##end-DNA
##DNA cmagnum_CAMNT_0008288273
##ATGAGGGAATATATGTAAGAGATATAAATGGAGAAAGTAG
##CCAGCATAAACCTCTAACCCTTCCTCGACTACAAGCAATC
##CGACTCCCCGTAAATCCCAGACCAAGTTTAACAATTGGCT
##AATCAAGTGCTTCAAAGCTTCCATGAAACTGGAATTTTAA
##TACTCTAAGACCCCCGATGCCAGAACGAATAAAACAGCTA
##ATTCATAGACATGCTGGAACAGTACTATGAAACTGCCTCC
##TCTAAACTGTACAACGGGGAGAAGGTGGCTGAGATCCACC
##CTGAACTGGGATACTAAATAGGGGCAACTCCGGAGTTCAT
##AGAGCAGGCTCGTGACCACTGTTCCAGAATGCAGCAATAT
##ACCGAAGAGAACCGACCCCTGTCCCTATGCCCGCCTTAAA
##AAGACGCCAAATGGAGGTATTTCTGGAGAATCGGCCAATA
##CGGGGAGAACAGGGGAAGGTTTGAGCTTGAGAACGATGTG
##CCCGAAGGTTTTCCCTAATGGACTGAAAACATGAACTCAT
##GGGGAGAAACTATGGTCAATGCTATTTTTGCAGTATCAGA
##GCTACTGGAGATAGGTTTTGGTCTTCCCTAAGGAAGACTG
##ACTGAAATGATGAGCCATGCTCCGCATTTGTTAGCTCCAA
##CTGGCTCTGATTTGAACAAGTTTGAAAAGGGGACGATATT
##TGCTGGGTATCACTATGACTTGAACTTTATAACAATACAT
##GGGAAGAGCAGGTTCCCCGGACTGTTTGCCTGGCTTAGGG
##ATGGGACTAGGTTTAGGGTGCAGGTGCCGGATGGGTGCTT
##GTTGCTGCAGGCGGCTAAGATGCTGGAGTACGTGAGCGGG
##GGGTACATAATTGCCGGGTTTCATGAGGTTCTGTATAGCG
##ACTAGACCGAGGAGGCTGTATAGAGGGCCAGGGAGGAAGG
##CAGGAGCCTTTGGAGGGTTTCTTCTACTCTGTTCGGGCAT
##CTCAATACAGATTTGGTCATGAGGCCTTTGGAGGAGTTGA
##GGGAGTATCGGGGAGAGGGAGAGTACCCGGATATTACGGT
##GTAATCGTTTGTGGAGGAAGAGCTTAAAGCTATCAGTTTG
##CTTTCTAGTTAGGTAAAAGAGTGTTGGAAAAAAAAAA
##end-DNA
##DNA cmagnum_CAMNT_0008285347
##ATGCTTGTTGAAAGAAAAGATWTGCTAGGTTACCAACCCA
##GCTCAAAAGAGCAAGCTACAGCCTTACTTGCGACATCTTT
##CACTACAGCAGTTCTACTTCCCTTTGACTTTACTAAAGTA
##ACCTAGCAAATCTTTTCTTTCAACAAGCATAACTCAGAAA
##TACAGCCCTGGGTCGTCTCCAGATCCGCAGTTTCCCAACT
##CGGCTTTTCCGGTATGTACAGAGGAATGGACGCAGCACTG
##GCTAAATACTGCTCCTACAATCTCATACGCCTTAATATTT
##ACGCCGGGTTAACAGCGAAGGACGCCTAGAATGATCGCTA
##TAGCTCAACTCCCATGAGAAGGAAGGTTTGGTATGCTGCA
##TTCGCAGGGGCGGTTGGAACCTTGATATCTAATCCTTTCG
##ATACTGTTTTGACTAGGATTCAAGGAGACTACTTGCTTCC
##CAAGGAGCAGCAAAGAGGGTATAGTGGTCTCGGGGATGGA
##ATGGGAAAGATTCTGAATAAAGAAGGGTTTAAAGGGCTAA
##TGCTTGGAGTTGTGCCAAATATGCTGAGAAGTGCTGCCTT
##TAATATTGGAGCTTTGGCGTACTTTGACTAATAAAGGGAG
##TTTTTGGCTAGAATTTGGGGAAATACTTATCTTGTGCAGC
##CATTCTCAGCGTTTGCTGCTGCTGTTGTGGCGAATGGTAT
##GGCTATGCCGTTTGATAATATCAAAACTAAGTTGCAGTAT
##TAGACGGGAAATGAGTATAGGAGTTTCAAGGATGCAGTGA
##TTAAGACGCTATATAGAGAGAGGATCTTCAATACTTACGC
##TGGGTTCTCTACTTACACGTTTAGAGCTTTCTTCAATATT
##CTACTTACCATGCATTTCGTGGATTTCATGAGACAGGTTA
##TTGGATTTAGGTAGTAGTAAAAATGGCTGAGGATTAAAAA
##AAAAA
##end-DNA
##DNA cmagnum_CAMNT_0008285193
##CTTTAGAACCGACTAAAACGTGCAACGTCACTCCTTGGTG
##TTCCTTTCCGATAATCAAGCAGTGACCCTAATTCCTACTA
##TGCCTTTTAAATGTACGAGGCCTGGAAGTAAGACCCAAAC
##AACGTCCACTCGACCTGGAATTCATACTTCCAAGATCTCC
##ATCATCAAGGCAAGACATTCTCCCCCCCTCGCGTGACTCG
##TCAAAGTACAGCTATAGGAAACCTTGAGGAAAACGACCAA
##TACCGACAAAATATCATAAAAGCCTGGTACCTCCATACCT
##CGTACTGCAGTTGGGGCTTCCTCTTGGCTAAAGTTGACCC
##ATTGGATCTAGATAACCTTGTGGCAGAAAACGCACCGGAT
##AAAAGAGTACCGAGAGTAATGAACCTGGCTAATTACCAAC
##TAGAGCCAGAGGACTACAAGATACCACTAGATCTGTACTA
##ATCCTCCCTCGATGGATTTTTGTCTATGAGTAATGCTAAG
##AATGGGCCTATCACTATAGAAACGTTGTTGTAGAAGCTGC
##AGAAGGCATATACAGGGCATATTGGGTTTGAGTACATGCA
##TCTGCCCTACAGCTAAGAGTGTAATTGGATTAGATCTCGG
##GCGGAGGTAGAGTCGCATACTTAGTAAACCAAAGAATAGA
##AGCGAGTGTTATATGAAAATCTGGCAAAGTCTCACTTGCT
##GGAGGAATTCTTTCATGTAAAGTTCGCTACTCACAAGCGC
##TTTGGACTTGATGGTCTAGAAGCCCTTGTGCCTTTGGTGT
##ATAGTATTATTGAGCAAGCTGCTAGTAAAGGAATAGATTA
##AGTTGTTATCGGAATGCCGCATAGAGGAAGGCTGAATCTA
##ATGACGCATATACTGGAGAGTCCTTTAGAAGATCTGCTTG
##GACAGTTTATGGGAACTGGGAAAAGGCTGTATTAGGAAGG
##AGATGTTAAGTATCATTAAGGCTTTACTAATACTGTTGAT
##TTTGGAGGGAAGAAGGTGACTGTTAGTTTATTAGCTAATC
##CTAGTCATTTAGAGGCAGTTGATCCTATTGCAATCGGACA
##GGCTAGGGCTATTCAGAACTACAGAGAAAACTGGAGCAGT
##ACAATGGTAATTCTAATCCACGGTGATGCCTCAGTAGCAG
##GACAAGGAGTTGTATATGAAACTCTGCAAATGGAAGATTT
##ACATCAATACAAAACAGGAGGTGTAGTGCATATCGTGGCT
##AATAATAATATAGGATTTACAACAGTTCCTAAGAATGCTA
##GAAGTGGCTAATTCCCTACTGATGTTGCCAGAGTAATCGG
##TGCTCCTATCTTCCATGTAAATGCGGACTGTATTGAAGAA
##GTAGACTTTGTTGGCAAGTTGGCTGCTGATTTTAGATCAG
##AGTTTGGGGAAAGTGTCTTTATAGATTTAATCGGTTATAG
##AAGATACGGTCACAATGAACTTGATGAACCTCTTTTCACT
##AACCCGTTAATGTATTAGACCATAAGAAACCATAGATCAG
##CATTTGAGAAATATACAGATAAATTAATACAATAAAATGT
##AATTACTGAAGAAGATGCTCTTGATATACAAAACCAAGTA
##AAGGAAACATATACTAATTGCTTCAACTTTGCAAAGGAAA
##TCTCTGATTAATATCTAAAAAATAAGTTTTAAACTACAAC
##TGAGTTCTCAAGAATTACAATTCCTAAAAAGGACCCAAGA
##CGTACTGGTGTTAGTAAAGATGAATTGACTAGACTAGGGC
##TGTAATTAACCTAAATTCCTGAAAATATCAATGTACACCC
##TCAAATTGCCAGGAATTACCGTTAAAGAAAAGAAGCTATT
##GAAAGAGGAACTGGTATTGACTGGGCTAACGGTGAGGCCT
##TAGCCTTTGCCTCTATTCTTGATCTAGACCAAATGCATGT
##AAGAATAGGAGGCCAGGATGTACAAAGAGGAACATTTTCT
##CATAGACACTGTGTAATTCATGACTAAAAGATTGATAAAA
##TGCAGTATATTCCCCTAAACAATATAAGTGATAAATAGAA
##ACAGTTTAGCCCTGTCAACTCACATCTAAGTGAATACGCT
##GCTCTTGGGTTTGAGTATGGATTCTCACTTGCAAATCCTA
##ATGCTTTAGTTATGTGGGAAGCTTAGTTTGGAGATTTTGC
##TAATGGAGCTTAGATTATTATTGATCAGTTTATCGCAGCT
##GGAGAGAATAAGTGGGGATAGTAATCTGGAATTGTTCTAT
##TGTTGCCACATGGATATGAAGGATAAGGCCCTGAGCACTC
##GTGTGGAAGACATGAGAGATTTTTACAACTTTCTGCCGAG
##GATCCTGATGTAATCCCTTGGGATTGGATTAAAAACAAAG
##TTTAAATATTCAACAACAACATTTAAGTATGTATACCATC
##AACTCCAGCAAACTATTTCCATATGCTAAGAAGGCAAATC
##AGGAGAGAATTCAGAAAACCACTAGTCCTCATGACCCCTA
##AAAGACTTCTAAGACATAAAGAAGCAGTATCAGACCTCGA
##AGATTTCACGCATGAAAGAGTGATCCGTGTATATGACGAC
##TACAGTTTAGACTTGAATGAGCCATAAAATGTCAGAAAGC
##TTATATTTTGTTCAGGGAATGTATACTACGACTTATTATA
##AGAAAGAACAGATAGAAGGATAAAAGATATAGCAATTTGC
##AGAGTGGAGTAAATAGCTCCTTTCCCCTTTGACGGAGTCA
##AAAAGGCAGCTGATCATTTTTACAATGCTGAGGTGATGTG
##GGTATAAGAGGAGCCTATGAACTACGGAGCATGGAACTAT
##GTAAGGCCTAGACTTAACAATCTGCTTAATTCATTGGGGA
##GGGATGAAGCTGCATACAACGGGAGGCCTTGTAGAGCYTC
##AACTGCCTCTGGGTATATGTCTYTGCATAAGTCTGAGTTA
##GCCAGCCTTTTAGAGAAAGCAATGAGTTAGTAATTTTAGT
##AATATGGGGTGMAAAAAAA
##end-DNA
##DNA cmagnum_CAMNT_0008286959
##TAATGATTAGATTAGTGACTAGGAATCTCTCCGCATATAA
##ACACATTCCACTTTCTTAAACATTATAAGAAAAGTTACAA
##CTTCAGCCTAGTTATTGCCATGATGCAAAAGGATTCATGG
##ACAAGCTTACAGGGCTTAGATAATAGAACATCACCGGAAA
##TGAGAAAAGAATCAATAAGTAGCATTCTAGGCATAAATTA
##ACTGCAAGAGAGAGAGTCGAGTTGCTAGTTGACTAAAATA
##CATTTACTGAGTACGACTAACTAGTTACACATAGATGCAC
##TGATTTTGGAATGGAGAAAGATGTAAGTCCAGGGGATGGA
##ATGATCACTGGACATGGAGAAATACATGGAAGGCCTGTCT
##TTCTGTTCTCATTTGATTTCACTGTACATGGAGGTACTTT
##AAGTGAAACTGTGGCTGAGAAGATTGTCAAAATATAAGAA
##AAGTCGCTTTAATATGGAATTCCTGTAATAGGGCTCAACG
##ATAGTGGTGGAGCTAGAATCTAGGAAGGAGTGGCCTCTCT
##AGGTGGATATGCAAACATCTTCCACAACAATGTCCTTTCC
##TCAGGTGTAGTTCCCTAACTCTCATTGATTATGGGTCCAT
##GTGCAGGAGGTGCAGTATACTCCCCGGCCTTGACTGACTT
##TATATTCATGGTAAAGAACACTTCCTATATGTTTGTCACT
##GGTCCTGATGTAGTTAAGACAGTAACAAACGAGGATATAG
##ACATGGAAGGCCTTGGCGGAGCTAAGGTACATACTAGTAA
##ATCAGGTGTAGCCCACTTTGCCCTTAACAATGATGTTGAA
##TTATTGCAGTACGTAAGAAACTTCTATGACTTCCTGCCAC
##TCAATAACAAGGAAAAATCTCCAATTAAACCCACTAGTGA
##TGACCCAAGACGCCAGATTCCAGTTCTAGATAAAATAGTT
##CCACACAATCCCAACATGCCTTATGATATGAGAAACATAC
##TAAAACTAGTGTGTGACGATTTGCACTTTGAAGAGGTGGC
##TTAGAATTTCGCTAAGAACATAGTAGTAGGATTTGGAAGA
##ATGAATGGTGAAACTGTAGGCTTTGTTGCAAACCAACCCG
##CTGCCCTAGCTGGAGTGCTAGACAGGGAATCATCAACCAA
##AGGTGCCAGATTTGTTAGATTTTGTGATGCTTTCAACATT
##CCTTTAGTTTGCTTTGAGGATGTACCTGGGTATCTACCAG
##GAGTGCATGAGGAGCACCATGGTATTATTTCTCACGGAGC
##TAAAATCCTATATGCATTTTCTGAGGCAACTGTGCCTAAA
##ATCACCTTTATCACACGAAAGGCTTATGGAGGAGCATATT
##GCGTTATGAATAGTAAGCATTTGGCATCAGACTATAACTA
##CGCTTGGCCTACTGGAGAAATCGCGGTTATGGGGGCAAAG
##GGAGCCGTTGAGATTATCTTCAGAGGAAAAAACGTAGAAG
##AGGAAACCAAGCATTACCAAGAGGTGTTCGCTACCCCGTT
##ACTAGCTGCACAAAGAGGGTTTATTGACGACATTATAACT
##CCCAGGTTTACACGATAAAGGATTATTGAGGATTTGAAGA
##TACTGAAGAACAAGAAGTCTGATCGTCCTTGGAGGAAGCA
##TGGAAATATCCCACTTTAGTTAAATAGAATTTAAAATGGA
##AAAAAAA
##end-DNA
##DNA cmagnum_CAMNT_0008287071
##CGGAGCTTGAGAGCTATATAGCCAATCTTGTTTATTCAGA
##ATTTGTAGGACCTGAAATTCCCGGTAGCACTCGTGCTTTC
##CGATACAAGGATCCTCCTTAGAATTTCTCTTATAATTCTG
##AAGGATTAGCAAATGGTCCTGAGCCCGGAGTTACAACAGT
##CCAGTAAATCTATGAGATTGCAAAGGAGAAGTGGGCAGAC
##AAGAACCATCTAGGCACTTTGGTAGAAGACCACTACGAGT
##ATATTACCTACGCCGCAGCTAGTGAGAGAGCATATGCCTT
##TGGATCAGGACTGAGCAAACTAGATCTTCTATACTAGGAC
##CAGGACGATGGACTTGACTATAAGCTGATTGGTATTTACC
##TGAGAAACTGTGAAAACTGGATTGTGGCGGATATTGCCAA
##TAGTACTTACTCCTACTGCTCTGTTGCATTCTACGACGCT
##CTGGGATCAGAAGCCATGAGTTACATTCTAAGTCAGACTT
##AAATATCTACGATGATAGCCTCAGACAGTAATGCTTTAAA
##AATTCTACAGCTGGTAGAGTAAGACAGAGAGTCAACTAAC
##ATAAGAAACGTAATTGTAGCCTTAGGTGAAATTTCAGATG
##AACTAAGAGCCAAGGCCTCAAGCTTAGGTGTTAATTTATT
##CTCATTTGAACAAATCATTGAAGAAGGAAGAAGTGAATTA
##CAGCCGCTAGTACCAGTAAATGAGGGAACTCCTTTTACTT
##TGTGTTATACCAGTGGAACTACAGGGTTGCCTAAGGGAGC
##TGTTATAACTCATGGAATGTTTGCTGCAGTGGTATCCGGA
##ATCCAGACAGCTATGCAGCTGAATGATTAGGATGTATGCT
##TGTCTTACCTACCTCTACCGCATATTTACGAGAGAATGAT
##GTCTGTTTGCTTTGCGTACTATGGAAGTGCTATTGCATTC
##TTTAGAGGAGACATGCTGAAATTAATGGAAGATATAGCCA
##TAGCTAAACCAACTGCTTTTGTAGGAGTACCTAGAGTATT
##GAACAGGCTGTATGATGCTATAACAAGCAAATTTGCCTTA
##TTACCTTAAGAGCAGTAAGTGGTGTACGAGCAAGCAAAGG
##CTGAGAAACTAGAGAATTTGAAGAAGGGAATATATACTCA
##TCCTCAATATGATGAAATGTTTTTTAAAGGATGCAAGTAG
##ATGTTAGGGGGTAATATGAGGATAATTGTAACAGGTGCAG
##CCCCTATTAAAAGGGAGACTTTGCTATTACTTAAAATCTA
##CTTCTAATGTAAYATCGTGGAAGGATACGGRCAGACTGAA
##GTATCCGCATGTGCTACTGCTACGAGATATGAGGACTCTG
##ATGCTGGGTATGTGGGAAGTCCAGCTCCATGTATGGAAAT
##CAGGCTAGAGGAGATACCAGAGATGAATTACTTTGCAACT
##GATGTTGATAGTGAGGGAAGGAACTGTCCTAGAGGAGAAA
##TTTGCTTCAGAGCACCCTCGCAGTTTCATAGGTACTATAA
##AGATCCAGAAAAAACTGCTGAGACTATTGATTAGGATGGA
##TGGGTGCATAGTGGGGATGTTGGGYAATTGCTACCTAATA
##TGGCTYTAAGAATTATTGATAGAAAGAAGCATATTTTCAA
##ACTAGCCCAGGGTGAATACGTTGCTCCGGAAAGACTAGAG
##AATATGTACTAAAGATCACCTTATGCTGCAATGTTGTTCA
##TTGACGGAAACTCCTTCTAACATTATCTGGTAGCTGTAGT
##AGTAGCTGAGCGGCCTTTATTAGAAAAGTGGCTAAAAGAA
##AACAGCCCAGAGTCAACTGTAGAAGCTGCAATTGAAACTC
##CTGAATTTAAACAAGTAATCTTAGATAGTTTTGCTGAAAT
##TGCAAGAGAAAACGGTCTTTTACCCTTCGAACTTATAAGA
##AAGGTAAAAGTAGTTCTAGAACCTTTTAGTGTGGAAAGTG
##GAGTAATGACGCCAACTTTCAAGGTAAACAGACATAATGC
##AAGAAATCATTTTAAGGATTTAATTGATGAGCTGTATGCC
##GAGCCTCTTTAGTTAGTAAGAATATAGGATAAAAAAA
##end-DNA
##DNA cmagnum_CAMNT_0008285033
##CTGATCAAGCATGACGATGCCCCAGTGCACACTTCCAACG
##CAAGTTCGGATTACTTCATAATCTTTTAGGGGTATTTGAT
##ACAAACTCTACCGGATACATAGTAGGTACTTACCCCCCTA
##ATCGTTCTATCCCAGAGTACAGCCCCCTGATCAAGCATGA
##CCATGTTGAGTGCACACTTCCAACGCAAGTTCGGATTACT
##TCATAATCTTTTAGGGGTATTTGATACAAACTCTACCGGA
##TACATAGTAGGTACTTACCCCCCTAATCGTTCTATCCCAG
##AGTACAGCCCCCTGATCAAGCATGACGATGCCCCAGTGTA
##CCAGACTACCAAGCTTCCCAACGGCGTGACTATAACTACT
##GAAAGTACAGTGTTCCCAGGCCCAGTGAAGATAGCAGTTC
##GTGTAGCAACTGGCAGTCGTGACGAGACGCTTGAGACCTC
##CGGAGTTTCTTTTTCCCTTGCCAAGACTTACCTTAAGACA
##AACTTCCGTACAAACGAGTAAATAAACTATGGAATGATAC
##AAATGTCCGGAGGATATTTCAACCAGCATTCCGAGCAGGA
##GAACATGATATATTACGGRTAATGTCTTGCACATGATACC
##TACGATTTTATGTAAATGATTAGTGACTGTGTTCTGGATG
##AAAAGACTGTAATGGACGAGGAGGCTGCTCAGTGGCGTAT
##TGATGAGTTTTGGAAGTTGAGGGAGTTCAATATGCAGGAT
##ATTCATAGATTGGATAGTGATAGGTTTACTACTGCTTATG
##GTTTGAGAGGATTAGGAATGCCGGTCCACGGCATTCAGAG
##CAATTTCTAGAACATAGGATACTATAAAATGAACTCATTT
##AGGAAATACTTYGCAACTCCTGACAGAATGACAATATGGG
##GAGCTGGAGTAAATAATCATGACGAGTTTGTACAAGCAGT
##CAGGCCTTACTTTGACAAGTTGGAAGCAGTAAAGCCTAAG
##TAAAGGGAGTAAGCGTAGTATATAGGAGGTGAGGTTAGGT
##AATATTCGGAAAGCCCTTACACTAGTGTCGGGTTATCATT
##TGAAGGGGCAAGTTTGGGAAGCAAGGAATGGTTTGATTTG
##AATGTACTGGCTAAATTGATGGATACTAGTAGAACCAGAG
##GMCCACGCACCCTGCCTTTCGTAGGACATATGAAAGCATA
##ACATAAAGGATTCAGTGATTCTGGGTTACTTTCGTTCAAG
##TTCTAAGCTCCTAGTGAGAAAGCAGGYGAAGCTACTCAGA
##ATTTAACTCAAGAACTGAAGAAACTTGCTAATGATGTTAC
##AGAGTAAGAGGTTACTGCTGCTAAGAATARATATAGAGCT
##TAGTATTTACAATAAACTGAAGATCCAATGRAAAGATTAG
##CTCATAGGGAGGTTTATGGAGATGTTTTTAAGGGCTTAGA
##AGGAGTAAATGCTGAATCTATTAAAAAGACTACTCAGAAA
##GCTTTGAAGACAAGGCCAACTCTTGTGGTATTGGGAGGAG
##ATAGTCATGGAGTACCAAGTTCTGATAAGATTGCTGGATC
##ATTAGCTTAGTAAAATGATTAATTGTGGAAAAAAAAAA
##end-DNA
##DNA cmagnum_CAMNT_0008285577
##GGACGAGGGCGAAAAGTAAACAAAGGAAACCCAACGTGAA
##GACTACATCCTACGGCGAGTGGGGGCGATACTCGGCTACA
##AGAAATCAATAGACAAGTTTAAGAAGTTGACTATGGACCA
##CGAGGATACTCAGAGAAACTTCAACCTGTTCTTGGATGAG
##AACGATGCCATCGGTTACCTTCTTTTTATACAGGGAAAGG
##GAGAGTCGGCTGTCTCGATGACCAGCATTCCCGCTCCCAA
##TGATATCAAAAAGAAAGCTGTACTGTTGTACAAGACGGTG
##CGCGGCAATCCGATTGAGTCTGAGAATATTCGAGAAATGG
##TGGGGCTGTTGGAGCTTACTAAAAACGTACTGGAGAGCAT
##GAGCCTGCTGTGCTAGGAGGTATTCCTACCGGTGTTATCT
##AATCCTCAGAACTAGCAAGGCTGGTCGGACCTGGTGAGCA
##AGGATCTGATTGAGAATAAGTTCCACTAGTTTCTGTCAAC
##GATTTATGTGACCATAGGAGAGGTGAAAGGGAGGACAATG
##CTTCCCATACCTCCACAGGAAACTACTACTTCTGAAAGGA
##TTTCTTCCAAGGATAAGGCACATGTACTGGAGGGGGCAGT
##TATTACATGGACTAAGCAGATTAAAAATGTGTTGAAATAA
##GATCCGGAAACAGCGTTGAAGTCAGGGACTGATCCAAGTC
##CACTGGTTGAGTTAGATTTTTGGAAAAACAAAGCTGAAAA
##TTTAAACTCCATACACAAACAGCTGTAAAGTGAAAAGATT
##AGGAAGGTGATTAAGTTCCTAGAGCAAAATAAAAGTACAT
##ACACTGGATAGTTTTCTAAACTGTAGAAGGAAGTATAGGC
##GGCTAGGTTGGAGGCTAATGATAATAATAAGTATCTTTCA
##ACCCTTGAAATGCTGTTCAATACACTAGTTGACGACTCTC
##AGGAGTTGATTGAGCTGGAGAAAATTTTTGTACCTGTAAT
##GCATACCATCCTACTCATATGGAACCACAGTGAGTATTAC
##AACACTCCAGCCAGACTAGTGGTGTTGATAAGAGAGATTT
##GCAATGCTATAATAACCCAAGCCTGCAACTACCTAAGCGG
##CCCAGACATCTTCACTTTCATAGAAAACGAGGAAGCTGCA
##ATCGCAGCTGAGAAACTCAGCCTAATTCTCGATATAATAG
##CCAAATTCAAAGAAGCCTACTATGAATACAAGTCCCGTGC
##AAATGACACATGGAACATAACAACTAACGCACTGTTCGTA
##AGACTTGATGCCTTTGCTGAAAGATGCCAGGATATACAGC
##ACTTAACTAACACAATAGTACAGTTCATGAAACTAGATAA
##AATAGACATCGGTGGCACTAAGGGAGAAACTCTCACTGAC
##TCCGTCAAACAAATATACAAGGAATTCCTAGATGCAGTTG
##AGGAGTTCAGATCTGTTGAGTACAACATAATGGATGTATC
##GAAGAAAGAATTCGATGATGATTTTTACGAATTTCGGTTA
##AAAATTAAAGAACTAGAAAGGCGTTTAGCTTCAATCTTAA
##CTCAAGGTTTCGATGACTGTGATACCATATACGGCAGGTT
##CAAACTACTGGACAGCTTTGAGGGTCTTCTCAACAGGCCT
##ATAATACAAGACGAGCTAGAGAAGAAACATATTACCTTGC
##TAGAGTCTTACAAACAGGATTTAAAGACAGTGTAACAGAT
##TTTCCTTGAGTCCCGACCTTTGGTCGACAGAATTGACGAT
##AAAGCTCCAATCTCCAAAAACATGCCACCAGTCACTGGAT
##CTATTATTTGGACTCGTGGACTGATTGAAAGGATTAAGGA
##GCCCATGGAAAAGCTGAGCAGTTTGAATCAAGCTGTGCTT
##GAGCGAGAGGAGTATAAGGATGTACAGAAGCTCTACGCCT
##CTCTTATAAAACAACTTACAGAGTATTAAACATTAAGAAT
##TAAAGAGTGGGAAAATGAAATCGAGGAAATTGCAAAGGAC
##AAGCTAAAAGAGCCTTTGCTAGCACGAGATTCTACTAATG
##AAACCTTGTTAAAGGTTAACTTTGATCCTGCTTTGACGAG
##ACTGTTGAGGGAGGTGAAGTACTTTGATTTGATTGATATG
##AATGTGCCTTAAACAGCGTAGGATATCTTTGCTAAGAATG
##AGGTGTATAGGACACAAACAGGTAATTTGGATATAATTGT
##AGGGATGTACAATGAAATAAAACAGACCTTGCTGCCTGTA
##GAGGAGCCTTTGTTGGAGGATAGAATTGTAAAAATGGATC
##AGACACTTGAGCCTGGATTAAGGGACTTGAAATGGAGGTC
##TAATAATATCAGTGAATTCATACATGCATCGATGATTGTA
##GTGAAAGAGGTAAACACTATAGTACTTACTATGCAATCTA
##ATTTGTAGAAGATTAAAGATACCATGTCTAAGTGGTCTGA
##GAAGCCTTTGTTAGAAAGAAGGGGGAAACTAATGAGTCCT
##GAAGATTTTGATTAAGCACATAAGGCCTCTATATCTGTTA
##GAAGGCAGGATATAATCGCAGGAGGTAAAGAAATCAACAG
##ATATATGAAAGAAACGGGAGAATGTGTCAAAAATGCTAGA
##TAATCGCCCCACTGGCCAATCTATGTAGATTATGTCAACC
##AAATAGTAATTGATGGACTGGCACACACAATAGACATTTC
##ACTGAACCATCTATCTAACCTATTCGATCACGTTCTTATT
##AAAAAATCTAATGAAATTCCTTTATTCGATGTCAGAATTG
##AGCTGATAGACAAACAAGTCTAATACACTCCTACGATCAA
##CTGCACTTAAAGAGAAAATGGCCTAAGAGATCTAGTACAC
##TCTTGGATAGAAGATTTTGAAAACATAGCCACCTTATTCT
##AAAGAATAGACGGGCACTCAGGTGACTATTTAATTGAAAT
##CACCACAAATTTCGACATGTTCTTTGGAATCAGTAAAATA
##GAGACTCATATGGAGTGGATTATCAATGAAACTGACAAAT
##TTAAGTCCAGTTTTATGGAGTACAGTTATCTATGGATGGA
##AGACCTTAATAAAACCTTCAGCGAATTTTTAGAACAGGGT
##GCAAAAAGCGCTAATCCAGATGAAGAAGAAGATTTTGAAA
##AACTGGAAAAACTTAAATCTCACCCTATATTCGAAGGAGT
##TACAATGATAATACCTGAACTTGAGCTATTCGATGAGAAA
##ATCACTAACTTAAAGTACATTTAATCTAAAGTATCATCTG
##TGCAATCTCCTCATACAATTGCCTGGCTTAGAATCAACGT
##CGATCCTTTAATCCAGTCCTTGAAATCCCGAGTCCTACAA
##TGGATTAATATATACACATCATTTTTACTGAGTAATGTGA
##CTAATAGAATGAAGAATCTAAGTGACTTCATAAACGAAGT
##GAGCCATGGTATTTAACTGGAAGATGAGGAAAATATACAG
##AAAGAATTACTAATGAAAATCATAACTCATGTAAGAGATG
##TAAGAACTGTTACGGAAGTGTGTGATAGCATGTTTCTGCC
##TATGAGGGAATAAGTGACTTTACTGAAAAGACATGGAGTG
##TAAATGGAGGGTGAACTTGTAGCGAGAATTGAAGACCTTA
##AAACACGTTGGGAGGATTTAAAGTCGTAGGTGCATACTGT
##AAAGGCGGTTATATTGCCACATCAGACTGAGGAAACCAAG
##GAAATTAAGAAGAGACTGAGGCTGTTTGAGGACAAAGTAT
##CTGAATTTAGAGTAAATTTCACTAAAGTATGTCCATTTGA
##CTTTGGAGAGCTTAATGAGGAAATCATAAACAACTCGTAT
##AGAATAGTAGATGAGTAATATGCAGCCTTGCTAGAAATTG
##AAAAGGAAGCAAAGGACTATAACAACCTTAATGAACTATT
##TGAACTAGAGAAAAGTCAGTACAAACAGCTAAAGGACTGT
##AGATCTGAGTTATGGTACTTAAAAACACTCTGGGATGCTA
##TTTCAATTGTTAATTTCTCATACTAAGACTGGAAAAGCAC
##TCTTTGGGACAAAATTGACACTGAAGATCTTCTAGACTAA
##AACAAAAACTTGGACAGACTTGTAAAAACGCTTCCAAAGG
##AGCTTAAAATCTGGAGAGGCTACAACAACTTAATGGAAAC
##TGTTAAAAACATAGCAACAATCCTTCCTCTAATCAACGAG
##CTACACAGTCCAAGTATGGAGCCCAGACATTGGGGTTAAC
##TTATGCAGATTACAGGCAAACAAATTGCCTTTAACAGTCC
##TAACTTCTGTTTAGATGATTTACTACACTTGAGACTCCAT
##GAACATGAGGAGGATGTGCGTGAGATTGTGAGCTAGTCTC
##AAAGAGAGGCTACTATAGAGAGAAAGCTGAATATAATAGA
##AGCTTCATGGGCCTAAAACTACCTAGCATTCGACACTCAT
##AAAGACTGTCCTGTTATACAGCCGCTTGACGAAGTCATAG
##AAATGTACGAACTGCACTCAATGGATCTAATGTCAATGCA
##GAGTGGAGGGAAATCAGTAGAGCATTTCAGAGAAAGACTG
##GATTACTGGCTGTAAACCTTAAAAACTGTGGAGTCAGTAC
##TGAGTGTGTGGCTGAAAGTACAGAGAAACTGGAAAAGACT
##CGAGACTATCTTTTTGGCCTCTGATGATATAAGAAGTTAA
##CTTCCTAGTGAAACTAAGTCGTTTGAGCAGGTTGATAATG
##ATTTCAGGGATATAATGACTGATGCTAAGGAAAACCCGCT
##AATAACTGAGGCAACTACTGCTGAGGGAAGAGAGGAAACA
##TTGGTGCAGATTAGTGAGCAGATTGTTACTTGTGAAAATG
##CGTTGAATGATTACTTAGAAGGAAAGAAGAAGTCATTCCC
##TAGGTTTTATTTTGTGTCAAACCAAGCCTTGCTGGACATC
##CTATCAAATGGTAACAATTGCCACAAAGTATGTGAGTATC
##TCGGAGATTGTTTTGATGGACTGTAAGCTTTGGAGTTTGA
##AAAGGACCCTGATGGAAATAAGAAGAACATATCAAGAGGT
##ATGTACAGTAAGGAGTTTGAGTATATTGAGTTTCCTGATA
##GCATAAATGAGGGTAAATTTGTATGTGAAGGCCAAGTAGA
##GAACTGGCTTAGTGACCTGGAGGCCATGATGTGTAAAACC
##TTAAAGACTATACTGGAAGTTGCTAGAGTATCAGCGGATA
##ATTGGGAAATTCCTGGTGAGAAGACCCGTGATATGTGGAT
##TGATGACTACCCGGCTTAATTGTCCCTTGTAACCACTTAA
##ATTATCTTTACTGAGGAAGTGTACAGAGTAATCGATGAAG
##TGTTTGTTGGCTCCGAAGGAGCCATGAAAGATTACTACAA
##ACTAGTAAACGACAGGATCAGTGCCCTTATCAAGCGTGTA
##CTTAACCCAGATCTTAACTCCAACGAACGTATCAAGATCA
##TTACTATTATTACAATCGACGTGCATGGCAGAGGTACAGT
##TTCCCGATTTGCACAGCTGAAAGTATCAGATACAACTTCA
##TTTTAATGGTAGAAGGAGATTAAGTTTGAGTGGAAAGGTG
##AGAGTGACAATGACCCTAATAAAGACTGTATGATTTCTAT
##ATGTGATTGGAAGACTCGGTACTCGTATGAGTATGTAGGG
##AACTGTGGAAGGCTGGTTATCACCCCACTGACTGATAGAT
##GCTATATCACACTTACTCAGGCCCTCAACTTGAACATGGG
##AGGTGCACCTGCCGGACCGGCTGGTACTGGTAAAACTGAA
##ACTACTAAGGATCTGGGAAGAGCCATAGGACTGCCTGTAA
##TGGTGTTCAACTGCTCCGAACAAATGAACTATTCCACTAT
##GGCACAGATCTTCATGGGACTTGCTCAAACTGGAGCCTGG
##GGGTGCTTTGATGAGTTTAACAGAATCAAGGTAGAAGTGC
##TGTCTGTTGTGTCAAGTCAAGTAAAAACGATTCTAGATGC
##GTAAAAAACGCTTAAAACAAGATTCATGTTCTTAGAAGAT
##GAAATTTCACTGATTAATACTGTTGGGTTCTTTATTACTA
##TGAATCCAGGATATGCTGGAAGAGCTGAACTTCCTGAAAA
##TCTAAAGGCGTTGTTCAGGTCATGTGCTATGGTTGTCCCT
##GATACTGTACTTATTTGTGAAAACATGCTTATGTCTGAAG
##GGTTTATCACTGCCTAATTGCTGTCAGACAAATTTGTAAC
##ACTGTACTCTCTCAGTAGAGATCTATTAAGTAAGCAAAAG
##CATTATGACTGGGGACTTCGCGCTGTTAAATCAGTGCTGC
##GTATGGCAGGAAGACTGAGAAGAGGGGATCCTAATGACGA
##GGAAAACACTGTGCTTATGAGAGCTTTGAGAGATTTCAAC
##TTACCTAAAATTGTAACTACTGATAAACCAATCTTTGGTA
##CTTTGATAAGAGACTTGTTCCCAGGAATTGACCCTGAGCC
##GAAACTGGACTAATAATTGCAGGCATAATTGGTAGAAGTA
##GCAAAGAAGTCTAAACTACAGCCAGAGAAGCTGTTTATCA
##AGAAATCCATAGAGCTAGATGAAATCTTATTTGTAAGACA
##TTGCGTGTTTATTATAGGTGACCCAGGCTGTGGTAAGACT
##GAAGTGTGGAAAAGTTTAGCTAAAGTAGACCCAGCGGGTA
##CTGCCTTTGAAACCTTGAATCCTAAAGCCATTACTTCTGA
##TGAGCTGTACGGAGCAATGACCAAGACTAAAGAGTGGAAG
##GATGGAGTGCTAAGTGTTATCATGAGAGATATGTCAAAAT
##GTAATCCTCCCTACAAGGAACATCATACTAGGAAGTGGAT
##TATACTGGATGGAGATATTGACCCTGAGTGGATTGAGTCT
##ATGAACACTGTTATGGACGATAATAAAGTGCTGACTTTAG
##TGTCTAATGAGAGAATTGCATTGACTACGTCAATGCGTTT
##GTTGTTTGAAATTTCTAATTTAAGAGAAGCAACACCTGCT
##ACCGTAAGCAGAGCCGGAGTGCTGTATATCAATCCTACTG
##ATATAGGATACAAGCCCTACATGGAGTCATGGCTCGACAC
##CATTGAAGACGACATTGCCAGAAGCCACTATATGTTTGCC
##TATCAATAAATAGTAGAAGGAAACATAGAAGACATTATGA
##AATTCGACCCAATTGTCCCAACTGTTCCAATTTCCATGAT
##ACAAACTCTTTGCTGTATACTAAAATCTCTAATGAATTCA
##AAATAATACAAAGATGTAGAGAAATAATTGAAAGAAGATG
##ATAAAAAGGCAGTTTTCGAAGCATTTTTCTTCTATGCTGG
##CTGCTGGGCGTTTGGAGGGGCTATAGGTGATGACAGAGTA
##CAGGCTTAGTTTAACTCATGGTGAAGACATATTTCTAAAA
##AGTACCCTGATGGTGGCACTGTATATGACTACTACTACAA
##CCCCGAAACATTGGCATGGTGCAATTGGTAAGACCATGTA
##GGAGAGTTCATACCACTAGGAGACCAGGCATTCTCTAATA
##TAATTGTCCCTACTGTTGATATCGTAAAACTAAAGGCTGT
##AATTGAGCTACACACTGTAGCATAAAAACCAACTATATTC
##ATAGGAGCCTCTGGTACTGGAAAAACTACTGTTGTTAGAG
##ATTACATCGCAGGACTTAATGCAGAGGAGGTCATCAATGC
##TGGAATTAGTTTTAATAGTTACACTAATTCACTAACTCTA
##CAGAAATTCATTGAAAATAATACTGAAAAAAGAATGGGAA
##GAGAGTTTGGACCACCAGCTGGAAAATTAATGGTGTTCTT
##TATTGATGATCTTAACATGCCTGTGGTTGGAAAGTATGGA
##ACTCAGGAACCTATTGCTCTTATGATACAAATCATTAACT
##ATAAGTAAATGTATGACAGAGACCACTTGGAAGAGTAAAA
##AAGACTTAAGGACTGTATTTTTATGAGTTGTATGAACCCT
##AAGTCAGGATCTTTTGTAGTAGATATTCGTCTATAGAGAC
##ACTTCACTACATTCTCTACACTTCTTCCTTCTAATGAGGT
##GTTAGTACATATTTACAAGAGTATTCTAGGTGCTCATCTA
##CAGCAATTCGACCCATCTATACTAAAACTTACTGATAAGC
##TAATTCAATCTAGTATTGACGTGTTCAAGCTTATAACAAA
##CAACCCAGATTTCTCTCCATCTGCTAGAAAATTCCACTAT
##TAATTCAATCTAAGAGACATATCAAGAGTTATTGGAGGAC
##TGCTACAAAGTCATCCAAGTATGTACAGAGGGTAACCTGA
##GAAAATGGTAAGACTATGGATCCATGAGTGTGAGCGTGTG
##TATTTAGATCGTCTTATAATGGAGCATGACGAGCAACAAG
##TCAACGATTACCTAAAACGTTGTGTATAAGTGTTTTCCGA
##GGATCTATAAGGCCAGGAAGTTTTCGTAGACGACAACATT
##TTCACTTCCTTTGTCACAGCTCATGGTGGAAACGACAAGA
##TGTATATTCCGATAAAAGACATGGCTTAATTGAAAAAGGT
##GCTGGAGGAGTCCTTAGTAGAGTACAACGAATCAAACGCT
##GTAATGAACCTCGTGTTATTTGACTTAGCTATGGAACATG
##TATGCAGAATAGCCAGAATCATAGACCAACCAGCTGGTAA
##TGCTTTGCTTGTAGGAGTAGGAGGTTCAGGGAAACAGTCG
##CTATCCAGACTCGCTAGTTTTATACTGGGCTATGAGGTTA
##TATAAATTCTAGTGACTGATAAGTACCAAGTAGCTGACTT
##ATAAGTCGATCTGCAAGAAATGTACAAAAAAGCTGCAATT
##AAGGCAGGAGGTACTCCTTGTGTGTTCCTTTTGACCGATA
##CTTAAATAACTGATGAAAAGTTCTTGATTTCCATCAACGA
##TATACTGAGTTCTGGATATGTACAGGACTTGTTCCCTAAG
##GAGGAGCTAGATGGAATTTTCTAATCAGTAAGAAACGAGG
##CCAAGGCAGCCGGATACATGGAAACCCCAGACCAGCTACT
##AGAGTTCTTTATCAACAAGGCCCGTAACAACCTGCACATC
##ATTCTATGTTTCTCACCAGTAGGAGACGATTTCAGGATCA
##GATCTCGTAAATTCCCAGCTCTGATCAGTTGCACATCCAT
##CGACTGGTTCCACGGATGGCCCAGAGACGCCTTAGTGGAC
##GTTGCTAATAGATTCTTAGGAGAAATCGAGCTGTAATCTG
##AGGAAATCAGGGAAAACATGTCTCAATATATGGCAGATGT
##ACACGTTTCTGTGAATGATGCTAACTAAGTGTTCCTTGCA
##CGAGAAAAGCGTAGAAACTACACAACCCCTAAAAGTTTCC
##TTGAACTTATTGCATTCTATAAAAAACTACTAGGTGAGAA
##GCGTTAGAAACTCGGTGATGCGATTGAGAGACTGGTGAAT
##GGACTAGACACATTGCAGATGACTAAATCTTAAGTAGAAG
##GTCTAAAACAGGACCTTGATGCTAAAATGGAGTAAGTAAC
##GGAAAGACAGGCGGAGACTAATGAACTGATTACTAAAGTG
##GAGGCTTCCAAGGACATTGCAAGGGCTGAGTAGGAAGCAG
##CGAGTGGTGAGGAGGAAGAAGCGGCTACTTTGACTGAGGC
##TGCTAATAAACTAAAGGAAGAAGCTGGAAGGGAGCTAGCT
##GCAGCTGAGCCAGCTATGCAAAGAGCTATGGAAGCTGTAG
##ATTGTTTGACTAAACCGTCAATACAGGAACTGAAATCACT
##GAAGGAACCACCAGGACCTGTAAATTTAGTGACAAAAGCT
##GTACTGTTGATGAGAGGAGAGAAAAAGAGTTTTGCGTGGA
##CTAATGCGTAAAGAATGATGAATCCACCTCCTAAGTTCAT
##TGATGAATTGACTAATTATGATAAGGAGAACATTGATCAA
##TGGGTTTTAGACCAATTGCAACCCTTGTTGGCTGAGCCTG
##CTTTTAATAGAACTGATATGGCCAGATACTCCTCTGCCGC
##GTCTAATTTGTGCTTTTGGGTGGTGAATGTTGTGGAGTAT
##AATAGGATTTATAAGAACGTCAAACCATTGATGGAAAGAA
##AGGCTAATGCTGAGGAAGAGTCAGCAAAGAAAGAACAGGA
##GTTGTCTGTTGTAAGAGCTAAGGTAAAGGAAGTGACAGAC
##AGAGTAACAGCTTTAGAAGCAGAGCTAGCCGAAGCAAACG
##AAGTAAAAGAAAAGGTGGAAGCTGAGGCAGATGCTTGTTT
##ACAAAAACTATAACTAGCTGAAAGACTAGTAAACGGTCTA
##GCTGATGAGAACAAAAGATGGGGAGAGAATGTTGTGTAAT
##TCAAAATAGAAGAAAACACTGTAATAGGTGATGCTTTACT
##GGCAGCAGCCTTTGTGTCCTACATTGGTCCCTTCTCCGCC
##TCCCTAAGACTAACTCTATGGCAGGACACCTGGCTTCCAA
##ACATCCAAGTAAAACAAATTCCCTTCACTGAAGGAGTCGA
##TCCCCTCCGAGTACTTTGCACAGATTCTGACGAGGCCAGA
##TGGAAGAACTTCGGACTCCCAGCTGATAGAATGTCAATAG
##AAAACGCTTCTATAGTGTCCAGTTGTTCTCGATGGCCCTT
##GATAATTGACCCACAACTACAGGGATCGAGATGGATCAGA
##GGAATGCATGGGGAAGATTTAGAGGTTATTTAACTATCCC
##AGCATAACTGGATTAAGAAGTTAGAGTCATGCATACAGTT
##GGGTAAAATCGTTATGATGGAGAATCTAGGAACCGAGCTA
##GATGCTATGCTGGAGCCACTGCTGGCCAGAGCTATTATAA
##GAAAAGGAAAGTCCATATGCAGGATCAAACTAGGGTCTGA
##GGAAATCGATTACAATGAAAGCTTTAAACTGTACTTGTAA
##ACTCAGTTGAACAATCCTCATTATAGACCTGAAATAGCTG
##CTCAGTGTACCATTATTAATTTCATTGTTACTGAGAGTGG
##ACTGGATGACTAACTGCTAGCAACGGTTGTGAACATAGAA
##AAATCGGAACTAGAGTAAGAAAAGTAAGAATTAGTGAAAA
##GATAGAACGAGTTTAAGGTGATTCTAAGTGATCTTGAGGA
##GTAATTGCTGTAGAGACTATCCTCAGCAGATTAAAGCACT
##ATTTTGAGTAATATTGACTTGATTGAAGGTCTTGAAAAGA
##CTAAGGAAACCTCGTCTGACATCAAAGAACAGACCATTTA
##AGCATAGATCACTGAGAAGAAGATCAATGAAGCCCGTGAA
##GTATACAGAACAGTATCGGTAGAAGGTGCCATGCTGTATT
##TCCTAATCATTGCGCTTTACGTAGTAAAGCATATGTACTA
##ATATTCCCTAGAATCCTTCATTACCTTCTTCCTCAAAGCT
##ATTGACAAGACTCCTCAGTTCGAGGAAGTAGAAGACAGAG
##TGCATGCAATGCGTGAAAGTATAAGAATGACTATCTTCCA
##ATGGGTAAGTCGTGGACTCTTTGAACAACATAAACAAATC
##TTCCTAATGCAAATCACTCTACGTCTAATGCAAAAAGGAG
##TGATATCTACAGTCTACGATCCTCAAATGGTGAATTTCTT
##GCTTCAAGCTCCTATAAAGCCAGGAGTAGAAAAGCCCCAG
##GCCTTGGACTGGCTTCCGGAGACTTCGTGGGATATGGTAC
##AGAGGCTCATTGATATAGAAGAGTTCAACTCATTTGCTAC
##CAGTATGGAAAAGGATGCTCCTACTAGATTCAAGGAGTGG
##TTTAATGACTTGGCACCTGAAGAACTGAACCTGCCATTAG
##ACTGGAAGCGACTTAACGGTACTTTCCAGAAACTTTTAGT
##ACTGAGATGCTTAAGACCTGACAGACTGACCCTGGCTATT
##GACACCTGGCTCAAGGACGCTCTTCCTAATGGAGTAAAAT
##ATGTAGAAATTGACTCTGGCATGAGTTTCGGAGAAATATT
##AGAAAGTGTACTGGAAGATGCTGTAAACACTACCCCTATC
##TTCTTCATACTGAGTCCTGGAACTGACCCGGTAGTGGATG
##TAGAGAGAAGTGCCAAGGTGAGACATATAGAAGAAGGTAA
##GAACTATTGGAATGTGGCTATGGGATAAGGAACCGAGGAC
##AGAGCTATGCGGTACTTGGAAAACGGGCATAAAGAAGGCC
##ACTGGGTAATGCTTCAGAATATACATCTAATGCCTGACTG
##GCTACGTGAGCTAGAAAAGAAACTTGATAATTTTGCATAG
##GAAGGATCCAATATAAACTTCAGACTTTTCTTATCAGCAG
##AGCCTAGTGACTTAATCCCCATCAGTATTCTAGACAGAAG
##TATTAAACTAACTAACGAGCCTCCAACTGGTATGAAGGCT
##AACATAAAGCGTGCATTTGCCTAATTCAACAAGGAGGAGT
##TCTAAGAGCGTGACCCTAGAGTGAAGTCAATTATATTTGG
##ACTGTGCTTCTTCCATGCAACTGTAATAGAAAGAAGGAAG
##TTTGGAGCAAAGGGATGGAACAGAGGGTATCCTTTCAGTA
##TGGGTGATCTACGTGACTCAGCCCTAGTACTAATCAATTA
##CCTAGAAGGCCCTCAGAGCAGTTCTAAGATCCCCTGGGAT
##GATTTGCGATACATTTTCGGAGAAATCATGTACGGAGGCC
##ACATCACTGATGATTGGGACAGGATTCTATGTCTGACATA
##CCTCGACAACCTAATGGACAACCCTCTTTTAGATGAAACT
##GAGATGTTCCCCTTCTCCGACGGCACTGGAGCTAGTTTCA
##GATCCCCAGCACCCACTGACTACGGTAACTACATCCTGCA
##TATTGATGAGAACTTCGGCCAGGAAACTCCAATTGCTTTC
##GGTATGCATCCAAATGCTGAAATAGGGTTCAGAACCAACC
##AGTGTACCATTCTCTTCAATACACTAGTAGACCTACAGCC
##CAATGACGAAGGAGGTGAAATGGAAGAGGGAGTCAAGACA
##CGTAATGAGATTATACAGGATATTGTGACCCAGATACTGG
##AAGACATGGGAATTGAAGGACTTAGGTTCGATTTAGAGGA
##TATTCGTGGAAAATTCATGGAGGATGATGACAAACTCTGC
##TTTATTAACGTTTTCTTGCAGGAGTGTGAGTACATGAACT
##ACTTGCTAAATGATATGCTGATTTCTCTATAAGAAATCAG
##CCTTGCCTTGAATGGAGAACTGACTGCAACTGAGTAAATG
##GATAGAACCATGGACAGTTTAGTACTGGAGAGAGTTCCAA
##CCAGATGGGAACTCCTAGCATATCCTTCCTGCAGAGGTCT
##TACATCCTGGCTAGTGAATCTTCAAAGCAGAATCGAGCAA
##CTGCAGACCTGGAAAGACAACCCTACTGAAGTACCAAAAG
##TGACTAATATATCAAGACTGTTCAACCCTCAGTCGTTCCT
##TACTGCTGTTAAGCAGTATTATGCACAAAAGACACAATCT
##GAGCTGAATCGACTGTAAATTCTGACTGATGTGACTAAAA
##GACTGGAGAATGAGATTGATGCACCGGCAAGGGAAGGAGC
##GTATATAACTGGACTTAATTTAGAAGGAGCAAGGTGGGAT
##GTTGGTAACTCTTAATTGGAATCATCCAAACCTAAGGAAA
##TGTTTTGTCCTTTGCCTGTGGTAAACTGCAGATCTGCTAT
##ACAGCCCCCCGGGGAGTTCATAAAGGATAAGAACACATAC
##TACTGTCCTTGCTATAAGACTGAAGATAGAGGTATGACAT
##TCGTGTTCACAGCCTAACTAAGAACACCAAGAGCACCGCC
##GGATAAGTGGATTTTAGCAGGAGTTGCACTCATTTTGGAT
##GTTGAAGGAATTGGAGATGTTAAGAAGTGAGTTAGTTAGT
##AGTTATTTTAGGAAAAAAA
##end-DNA
##DNA cmagnum_CAMNT_0008284967
##TGGAAAAGTTCAGAATACAATTCGACTAAATAGACTTCTC
##CCAATGTGACTTTACAATGGGGAAATCAATGACATCCTTC
##TTCGAAAAGCTTCTCAACGAAGACAGCGCTTCTACCACAG
##AAACGACCCCGGAAGAATTCCCTRACACTGATCCAAGCTT
##CAACGAAGTAAACTACCAAAGCATCGCTAAACTTAGCAAA
##ACRAAGACTGGCAGTAAACAAGTCCAGCAGATCATAACTA
##GGGCTACTCCCGAGGACATAGGAAGGATAGTTAGTGAATT
##GGCCACTCCRACCACCATTTCCCCTCCTCCCGGATTTGGC
##TCCYAATGCTCACAAATATCAGAGYTAATGGTGGATTTGT
##ACGGTAATTACTTATGTTAGACTCTGTTCCAGTCCTGCAA
##TGCTTAATAAAGACTTACATTACTGTAAGGAATGGAGCAT
##GGGTTGTAGCAAATAGCTATGAATCCTAGAGGCACTCATT
##CCTTACAGACATTGATAGGAATGGCTAGTTTRCCTCAGGA
##AGAACAAATATATGCTAGRAACTTTGCYAATAACGCTTTG
##GYATTGTCTACGCATAAATTTGCATCACATGTTATATAGA
##GATTRCTTGTTACTTTAAAGAACACTGGGTTTATCGTGAG
##CTAATTATTAGGAAATGTAGTATAATTAGCGACTGATAAG
##CTAGGACTATGTGTTATGAAGAAATGTGCYACTAATCCTT
##TTGTTATTAACGAGGCACTTGATAATCTATTGGTGCTTAT
##ATAGGAYCCTTATGGTAATTATCTGATATAGCATATGATT
##GAGTTTGAAATACCTGGACTTATGTAGAAAATATGTGAGA
##AGCTGGTAGGAAATACAGCTTAGCTGTGCATTCAAAAGTT
##CTCGAGTAATGTACTAGAGAAGTTTATGAGAAATGACTAT
##CTTAGGGAGAATCTGCTGTTTGAGATTATAGAGGCAGATA
##AGTTATAGATGCTATTAAATTGTCCATATGGGTGCTACGT
##ACTAAAAACTGCTGCTGAGATGTCGAATATAGTTGGCAAA
##AAGTTAATAAATAGTTCTGTTATGCGTGTGTATCCTCTTT
##TACATCAAAAGAAGCTCAAGGCTAGATGGGACGAAATTAT
##TGCAATATGTGGATAGTTAGTATAAATTAAATTATTTACA
##AAAAAAA
##end-DNA
##DNA cmagnum_CAMNT_0008284583
##GTAGTGATCGACAGATAGTTCGGATCAACACAGTTAATGA
##AAACCCTAGGAGTACGTGCCTTCGCAGGCAAAGATATCCG
##ATTTGGAAGAGACGCAAGGACCTTGATGTTAGAAGGCTGC
##AACAGACTAGCTGATGCCGTTCAAGTCACCTTGGGTCCAC
##GTGGAAGAAATGTAGTGATCGACAGATATCTCGGATCAAC
##ACAGTTAATGAAAACCCTAGGAGTACGTGCCTTCKCAGGC
##AAAGATATCCGATTTGGAAGAGACGCAAGGACCTTGATGT
##TAGAAGGCTGCAACAGACTAGCTGATGCCGTTCAAGTCAC
##CTTGGGTCCACGTGGAAGAAATGTAGTGATCGACAGATAG
##TTCGGATCTCCAAAAATAACAAAAGACGGAGTAACAGTAG
##CAAAGGAGATTGAGTTCTCAGACCGTTACATTAACATCGG
##TGCTTAACTTGTGAAGCAAGTTGCCAGCAGAACAAATGAC
##ATTGCAGGTGACGGTACAACAACAGCAACAGTCCTGGCTC
##GTGCGATATACGCCGAAGGCGTCCGATCAGTAGCAGCCGG
##TGTGAACCCCATGGGTATCCGCCGTGGTATCAACAAGGCC
##GTGGAGGTAATGATCCAAGATCTCAAAGCCCGAGCAATCG
##AAGTAGAAGACAACAACAGTATAAGAAACGTAGCAACAAT
##CTCTGCAAACGGAGACTCTGAAATAGGTGAACTAATAGCT
##ACAGCAATGGACAGAGTAGGTAAGGAAGGAACAATTACCG
##TCGAGGACGGTAAAACACTCTAACATGAGCTCGACGTAGT
##AGAGGGAATGAAATTTGACAGAGGCTACATTTCCCCGTAC
##TTCGTGACTGATTCTAAGACTCAGAGAGTGGAACTAGAGA
##ACCCACTGATCTTGCTAACAGATAAGAAAGTATCAACACT
##TCAGTCTATCCTGCATTTCCTAGAGCACTCAATGAAGTCA
##GGCCAACCTGTTCTGATCATCGCTGAGGATGTAGAAAGCG
##AGGCCCTTGCTACTTTAGTAGTTAACAAGTTGCGTGGAGG
##GTTGAAGGTATGTGCAGTGAAGGCCCCTGGCTTTGGTGAT
##AACAGGAAGAATACTATGGTGGATATATCAGTTTTGTGTG
##GTGCACAGTTGATAAGTGAGGAACTTGGACTAAAACTAGA
##TACAGCTGGAGTTGAGGTTATGGGATCAGCTAAGAAGGTG
##ATAGTGAGCAAGGATGATACACTGATTCTAGATGGATCTG
##GGGAAAAGGCGTCTTTAGATGACAGAGTTTCAACTATAAG
##ACAGTAAATTGAGATCACTAAGAGCGACTATGACAGGGAG
##AAGCTGTAAGAAAGACTTGCTAAGCTGGTAGGCGGAGTTG
##CTGTTATAAAGATCGGAGGTGCATCTGAGGTTGAGGTTAG
##CGAGATCAAGGACAGGGTCACTGATGCYTTAAACGCTACA
##AAGGCGGCTGTATAAGAGGGTATAGTTGTTGGYGGAGGAG
##CTGCTTTGTTGTATGCAACTAAAAAACTGAAGGCCTTGAA
##AGCAAATGCATCACCAGACGAGCAAATCGGAATCAAAATG
##GTAGAAAATGCAGCTAGACAACCTATTGCTACTATTGCTG
##ACAACGCAGGAAGAGATGGYAGTGCTATTATTGAACACTT
##GTTAGAACTAAATGACGAAAGTRTAGGATATGATGCTTTG
##AATCATCAGTTTGTAGAWATGGTTAAGTAAGGTATCGTAG
##ACCCAACTAAGGTTGTWAGAACTGCGTTGGAAGATGCAGC
##TAGTGTTGCAAGTTTGATGACTACAACTGAGGCTATGGTT
##GTGGAYTTGCCGTAGGAGAAGACAGAAGGTGCCCCAGGAG
##GTGGCATGGGAGGCATGGGCGGAATGGGAGGAATGTATTA
##GGGTTAGACTGGTTAATGATTAATTTTATAAAAAAAAAA
##end-DNA
##DNA cmagnum_CAMNT_0008296393
##GTCGGACGTGGTAAAGGAGGAAAAGGACTAGGAAAAGTTG
##GTGGTAAAAAGAGACATAGGAGAGTAGTTAAGGARAATAT
##CCAGGGAATYACTAAGCCAGCTATAAGAAGATTGGCTAGA
##AGAGGAGGAGTTAAGAGAATATCTGGACTTATATACGATG
##AAACYAGAAGTGTGTTAAAGGTCTTTTTGGAAAATGTAGT
##AAGAGATGCTGTTACTTATACTGAACATGCAAGAAGGAAG
##ACTGTTACTGCTTTAGATGTTGTATTTGCATTAAAGAGAC
##AGGGAAGGACCTTATATGGATTCGGAGGCTAGTAATGAAT
##TATTAATTATATCAAAAAAAA
##end-DNA
##DNA cmagnum_CAMNT_0008296377
##GGTGTCAAGGTTTTCKAAATATTTTTGAGTGGACATGGCG
##AGAGGACCTAAGAAGCATCTCAAACGCATAAATGCCCCCC
##ACCACTGGATGTTAAGCAAACTTGGCGGCACTTGGGCCCC
##ACGTCCTTCTCCAGGTCCCCATAAGCTGAGAGAATGCATG
##CCTTTAGTAATTCTTCTGAGAAACAGACTCAGATACGCCC
##TTAACTATAGAGAAGCTATGATGATTGTTAAAGATAAGGC
##CGGACTTATCAAAATTGACGGGAAGAGTAGATCTGATATA
##CGGTATCCCATTGGTTTCCAGGATGTTGTCACTATTGAGA
##GGACTGATGACTAATTCAGAATTTTGTATGACACTAAGGG
##AAGATTTGACCTACATAGAATCACTGATGCCGAGGCTAAG
##TATAAGTTGTGCAAGGTTAAGAAGAGGATTTTAGGGTAGA
##ACGGAGTTCCTTATATTGTGACTCATGATGGGAGAACTAT
##TAGGTACCCTCACCCTGATATCAAGAACAATGATACTATC
##AAGCTTAATCTAGAGACTAATGAGGTTATGGAGATCATCA
##AGTTTGAGCTAGGAAATCTTGGAATGGTTACTGGAGGGAA
##GAATACTGGAAGGATTGGTACAATTTTCCATTACGAAAAG
##CACAATGGAGGGTTTGATATTGTGCATTTCAAGGATGCTC
##ATGGACATACTTATGCTACTAGGTTGACTTATGCCTTTAT
##AATTGGAACTGGAAAACAGCCAGCTATCACTCTACCAAGG
##TCTGAGGGAGTAAAGAGAACTATCTTAGAAGAACAGCAAG
##ATCGCTTACAAAACCAACTTAGATAGTAAAAAATATTTTA
##GATGTTTAAAAAAAAA
##end-DNA
##DNA cmagnum_CAMNT_0008292147
##GGAAGCTACACATACTTAAAACTAGGAAGAAAAGCACTAA
##AAGCTTAGCATACCGGAGTAGTTTTCCTCCGACCCACTTC
##CAATTCCAGAAAAACTGTAGAAATTAATCGACTTCAGTAA
##GAAAATTGAGGAAGAATCTGAAGAAGCTCCTTAGTAAGAG
##CCTAAATTAATAACTCTTCGCAAAAATATACAGAAAAGAG
##GACTATGTGGCTTTAGGCAACAGTGGCAAAGAAATCTCCC
##ATTGAAAACTACATCTCAGGCCAACAAGATGCAAGTGGAA
##AAGCGTTCAACTCGAGAAGTTCCTGTGATTATAAGCCCCA
##GCTGGATGTGTATTGCAGAACTTAACAAGGCTGCTCTGAA
##TAAGTAAGTAAACAGCTTAGCTGGCCCTGATACTTTAGAA
##AGAAGAAATACAGCTTTGCAATATAATAATCAATTAGACG
##CTGTGAGACCTAGAAGGCCACTAGATCTCCAAAGATTCCC
##ATAAAATTTTGAGTATTCTGCATAATCCACTACCTCAAAT
##GACCCARTTATRCAGAATTTGTAAGAGAATTAACTCGGGA
##ATGTGTTTATTACTGATGAAGTGCTCACTACGATCATGAC
##ATCAGCTAGAGGAATATTTGCATGGAATATCAATATAAAG
##AAGCAAAACGGATGCCTGGTTTTCGACAAAGGAAGTGAAT
##CTATTGCTGATCAAATCATTGTTAATGAAAACGCAATGGA
##ACATATAGTAGAAGAAATGGAAGCAAATCCCAATGGAATC
##AATTCACAAAGAAGACTGAATAATGAAGCTAGAAATGTTT
##CTAATAAGTTTTTGAATGCTGCTTTGCTAAAATAAAGTGA
##CACATAAGATTCTACTTTTCCTGCACTGTATAAGTACCAA
##AAGTTTAGCATTGGAGAAGATTACAGTATTATTGTAAGAG
##CTCAAGTTGATGCATATGTAAATGGTGAGGATTTRCCAGT
##TAAGTTGTATTCTTTACATGAGCATCAGTCTAAGTACAAT
##ATAAGTTATAGAAGAAAGCTAGAAGGAAACTTTGGGTAGG
##TTTTATCATAAGAGTTAAAGAATAATTCATTGAGATTAAG
##TAAATTGACATTAGAAGCTAGATTGGCTCAGATCGATGAT
##TTGAAATTAGGATTTGTCAGTAGAGTTGTACTTAACCAAG
##ATAATAGGCATGAAATTATAATGGTCAGGAATATTAAAAC
##TGTTGAACTTGCGGAATAATTAAACTTACAGTATAACTAG
##GCGTGGGGAGTATTTAAAGTTGTATTGGATACGTTAAAAA
##ATGCAGAGGATGGAGACTATATGCTTGTTAAGGAGCCCAG
##TAAAATTTTATTAAGGATGTATAAGATCTGTGAGGAATCG
##AAAGAATTGACTGAGTTTATTTAGGTATTTTAATTATTTT
##GAGCATTAAAAAAA
##end-DNA
##DNA cmagnum_CAMNT_0008295157
##CTTAGAGTGACTCAACCAATGCTAGCATCTTGCTTTGATA
##TACTTCTAGCAAAATTAAAGAGAGAGCCAGAGGACTCAAT
##AGTATAACAGTTGTATTAATAGGAACCATTAGCTAATTAA
##AAGGCTCCAGTCTTTATTACCTGGCGCATTGGCCCTTAAA
##AAGACTTAAGAGGTTGTATAGGAACTTTTGATAATTCCAA
##TGAACTAGGACAAGTCATTCCTAAGTACGCCTTAATAGCA
##GGATTAAGAGACTCAAGATTTGATCCAATAAGTTTATAAG
##AAGTAGAGCATTTGAATGTAGCTGTAAGCATTCTAACAAA
##CTTTAATAGAATCGATAATTGCTATGACTGGTAAATTGGA
##GTTCATGGAATAGAAATTGAGTTTTAAGGCGGAGGAAGAA
##GATTTAGTGGTACTTTTCTGCCTGAGGTAGCCAAAGAGTA
##AAACTGGGATTAAGCAACTACTCTTGTCCAACTGTTTAAA
##AAGGCAGGATACACCCCTAGGAACAAAGGTGCACCAAATG
##AGGAAATAGTTGAAGAGGTAAGACAGTCTCTATAAGTAAC
##TACTTACTAAAGCTGCAAGGCTTCAATGAGCTACTCTGCA
##TATCAGGAATTTGCAACTAATAGATCCTAGTAAAAATAAA
##ATGAGTAAAAAAA
##end-DNA
##DNA cmagnum_CAMNT_0008294717
##TTGCAACTCCTCCTTTAACTATCTCTAGGTGCAATGGAAA
##GTGACCGAGTTCCTTAAATGCCCTAGGCCTAAGACCCTCT
##AAACTTTAGCCTTTACTCAGGGTATCTAAACCTAACAAAC
##TCTAATGGTATAAGAATCCATTACGTATTTGCCGAAAGCT
##AGAACAATCCTTCCACCGATCCAGTAGTACTTTGGCTGAA
##CGGTGGGCCAGGATGCTCCTCATTAGACGGCTTTCTATAC
##GAAAATGGCCCTTATTACTTTGCAGAGCAGTCCTCCCTTC
##TTGTAAAGAACCCCTACGCCTGGAACACTAGAGCCAATAT
##GCTTTACTTAGAATCTCCAGCAGGTGTGGGATTCAGTCTA
##TACGGAAACGCTACAAATCTCAATGCCAATGACAACAGTA
##CTGCAGTTTACAACGCATAAGCTCTTGGTGTATTTTTCCA
##GGAATTCCCAGAGTTCTAAAAGAATGAATTCTATATAAGT
##GGAGAGAGCTATGGAGGGATATACGTACCGACTCTAGCTT
##ATTAGGTGCTTTAGAATAACGATATGGGGGTGTATGATAG
##TCCTATTAATATAAAGGGTATCATAGTAGGAAATGGAGCA
##ACTGATTGGAAGTATGATGCCTGGAGCTCAACTACTGAGT
##TTTCATGGTAACACAGTATAGTGAATTCAACTGTTTGGTA
##GATTTGGAACTACAATGATTGTAATGCTTTCTCATTGAAT
##CGAGGTATACAGCCTTGTGTATGGGCCTATGCAGCAACTA
##CCGAATAGTATAATGATATAATGATTTATGATATATACAG
##GCCATGCATTAACTCTACTTCCTCAAGAAGAACTTTTAAC
##TTTGGTATTGATCCTGAGTCTATTCCGTGTGTTGATTCAT
##ATGGAATTGACYAGTACTTTAACAATGACACTGTAAGAGA
##GATGTTCCATGTAAACAACCCGGAAGTAGGGGCATGGGGA
##GTATGCACTACTGCGGTTAATTACACCATAGGCTACGACA
##AGGGCTCAATTTACACCTATCCCACACTTATATAGAGAGG
##ACTGAGGATCTGGATATACAGTGGAGACACTGACGCCTCC
##GTTCCTACTCTAGGTACGAGAAAATGGATAAAGGAGCTTA
##ATTTAGGAGTCAAAAGAGATTACAGGTAGTGGTTCCTACC
##AAATGACAAGCAGGTTTCAGGATATGTTGTAGACCACTAC
##GGACTAACTTTTCTTACTATAAAAGGAACCGGACACATGA
##GTATTCAGTGGAAAAGGCCTCAAGGGTTCCATTTCTTCAA
##CACTTTTCTGGAAGGAGGCATTCTTTAGTAATAAAATAGC
##ATTTAATTAAAAAAA
##end-DNA
##DNA cmagnum_CAMNT_0008292951
##GAAAAGCTTACCAGAATAGCCATAGTAGCCAAGGACAAAT
##GTAAGCCTAAGAAATGTTAATTAGAATGCAAGCGAGCCTG
##CCCTCTAAATAAACAAGGTAAAATCTGTATTGAGGTTGTA
##AAAGACTCTCCAATGTCTTTGATATCTGAGGAGCTTTGCA
##TTGGCTGCGGCCAATGCGTAAAACGATGTCCTTACCATGC
##CATCCACATAATAAACCTTCCCTCTAGTCTTAACCGCGAT
##ACAACGCATAGATACGGCCAAAACATGTTTAAGCTCCACC
##GTCTTCCAATGCCAAGGACCGGATAAGTGCTAGGCCTTGT
##GGGCTAAAACGGTATAGGCAAATCTACAGCTCTTAAGATC
##TTATCAGGGAAACTCAAACCTAATCTTGGAAGATTTGCTG
##AGCCCCCAGACTGGCAAGAGATTCTGCTAAACTATAGAGG
##ATCTGACCTATAGAACTACTTTACTAGAATAATAGAGTAG
##AATCTAAAGGCAATTATAAAGCCGTAGTATGTAGACTATA
##TTCCTAAAGCAGTTAAGGGAGTTGTGGAGAACATTCTTAG
##GGCTAAGAACTAAAGGGGAGTGTTTGAATAAGTAGTAGAT
##GCATTGGATCTATAGCCGATTCTAGGGAGGTAAATAGCGA
##CGCTCTCCGGAGGAGAGCTATAAAGATTTGCTTTAGGAGT
##AGTAGCAGTATAGAACAGTGATGTGTATATGTTTGATGAG
##CCCTCCAGTTACTTAGATGTGAAGTAGAGGCTAAATGCAT
##CGTAGACTATTAGAAGTTTATTATCTGATCATAATTATGT
##TATTTGTGTTGAGCATGATCTGGCTATTCTGGATTATTTA
##AGTGATTTTATATGTGTTTTATACGGACAGGCTGCTGCAT
##ATGGAGTGATTACTCTTCCGTATAGTGTAAGGGAAGGAAT
##CAACGTGTTTTTAGATGGATTTATACCCACTGAGAATTTG
##AGGTTTAGACAGACCTCGTTAAGTTTTAAAGTAGCAGATA
##CAACTGAGGAGATACTTCATGGGGATATTTCAAGAAATTA
##TAGGTACCCTGATATGAGTAAGACATTCGACGGGTTTAAA
##CTGAATGTAGAGTAAGGAGGATTCACTAACTCAGAGATTG
##TAGTGATGCTTGGGGAGAATGGAACTGGAAAATCAACGTT
##TATATAAATGCTAGCTGGGTAAATCAAGCCTGATGATGAA
##AATGAGCTGCCTCAGCTGAATGTCTCGTATAAACCCCAGG
##TGTTGTCCGGAAATTATTAAGGAACTGTAAGGAATCTACT
##GCATTAGAGGATTAGGAATACATACATGGATGCTCATTTC
##GTATCAGAAGTTACTAGACCACTGCTATTGGATCCTATCA
##TTGATTAATAAGTCACGGCGCTATCTGGAGGTGAGTTATA
##AAGAGTTGCAATCATTCTAGCACTTGGAAAACCTGCTGAT
##ATTTATTTAATTGATGAGCCTTCTGCTTACCTTGACTCTG
##AGTAACGTATTATTGCTGCTAAGGTTATCAAAAGGTTCAT
##TTTAAATAACCAAAAAGCTGCGTTTATTGTTGAGCATGAT
##TTTATTATGGCTACATATTTAGCTGATAGAGTTATTGTAT
##TTGAAGGATAACCTAGTATTGAGACTGTTTCAACTGCTCC
##GTAGAATTTAATCACTGGAATGAATAGGTTCTTGCAGAAT
##ATGAATATTACGTTTAGGAGGGATCCGGCAAATTACAGAC
##CAAGGATTAATAAGTTAAATTCACAGAAAGATCAAGAGCA
##GAAGAATAGCGGAAATTATTTCTTGATGGAAGATTAGTTT
##TAGGTTATGGAATTTTGAAAGTAAAAAAAAA
##end-DNA
##DNA cmagnum_CAMNT_0008291457
##TGGCAGAATCGCAGCGTGAAGGACTAGGTGGCCGTGCTCC
##TGGCGCAGCCCAAAGACAAAACAGAGCCCCCCGCGGGCCA
##AGAAATGATGAAAAGGTCTGGGAACCTTTGACCAAATTGG
##GTCGCCTAGTCAATGCTGGGAAAATCTAAAACCTTTAACA
##AATTTTCTTATACTCTATGCCGATCAAGGAGGCAGAGATA
##ATAGAGTACTTCCTTAAGGATACTTTGAAAGAGGAAATGA
##TGAGAATTATGCCAGTTTAAAAACAGACTTGTGCTGGACA
##GCGTACTAGATTCCAGGCCTACATGGCAGTGGGAGAYAAG
##GACGGGTACATAGGAGTAGGGTGCAAGGTGGCTAAAGAGG
##CACAGTTGGCGATAAGAGGAGCTGCTATATAGGCAAGATT
##GGCTATTGTGCCTGTGAGGAGGGGATATTGGGGGAACAAG
##ATTGGAAATCCTCACACTGTAGCTATGAAAGTCACTGGAA
##AGAGTGGATCTGTTAGAGTCAGATTAGTGCCTGCTCCCAG
##GGGTAGTGGAATTGTAGCACCGCCAGTTTGTAAGAAAATT
##TTATAATTGTCTGGAGTCAATGATTGCTATACGCAGACCA
##GAGGCGCTACTAAGACTACAGGAAATTATGTTATGGCTAC
##TTATAAGGCTCTGTCTAAAACCTATTGCTATTTAACACCT
##GATCAGTGGACACCAAGCATTTTCAATCCGACGTTGTTTG
##AAGAGTACAGTGAGTATTTGAAGAATACCAAGGCGATTAA
##AGCATAGTTAACTTTGGGTTGATGATATAAAAAAAAA
##end-DNA
##DNA cmagnum_CAMNT_0008291463
##TAAAATGTTCCTAACTCGCAATGAATACGACAGAGGTGTT
##AACACTTTTTCACCTGAAGGAAGACTGTTCTAGGTTGAAT
##ACGCRATAGAAGCAATTCGCTTGGGATCAACAGCCCTAGG
##AATAACCACGCAGGATGGAGTAGTTCTGGCAGTAGAGCGT
##AGATTACAGTCTCCATTRCTAGAACCTTCAAGTGTAGAGA
##AGATTTTTGAGCTGGACTCGCATATAGGATGTGCAATGAG
##TGGTATATTAGCAGATGCTCGTACATTGGTGGACTACGGA
##AGATCAGAGGCCTAGAATCATAGGTTTACTTTTAATGAGC
##CGATGAATGTGGAGAGTGTTACTAGTAGTATATGCGATAC
##TGCGATTAATTTCGGTGAGGGAGATGGATCTGGTAGGAAG
##CCAATGTCAAGGCCGTATGGAGTAGCTTTGTTAGTAGGAG
##GCGTTGATAAAAAGGGGCCTTCTTTATACCAGTCAGACCC
##CTCTGGAACCTTGTTGAAATTTAAAGCMCAGGCAATTGGA
##AGTGCATATGAAAACGCTAATTCTACACTACAGGAGCAGT
##GGCATTCCGGGCTAAGTTTAGATGAGGGAATTATTTTGAG
##TTTAAGGATACTGAAGGAAGTCATGGAGGAGAAAATAAGC
##AGTAGTAATGTGGAGGTCGGCGTTATTTCCACTACGGATA
##GGAAGTTTAGAAGGTTAAATGAGGAGGAAGTATCAGCCTT
##TTTGGGAGAAGTAGCAGGGAATTAGTTAGATTAGAGGAGA
##ATAATATAAAAAAAA
##end-DNA
##DNA cmagnum_CAMNT_0008299763
##GATGTCACTTGTTCCAGACGAGGAGTGTAAGTATTTGTGA
##CTGAGTATAACATTAACTCTGCTTTATACGCTTCATATCA
##GTCCAATCTCCTATATTTCAACATTTCTAGTAATTTAGTR
##CCTTCATCCTCTCCAATCCAGCTCAATACCGACTTTTTGA
##ACAACTTTATCCCCGGATTAGTATCTAAATACGGATCAAA
##TAAGCAAGTTGACCTGGTATGCACAGGGTAAAACAATCCA
##GTAGTTACTCTCAACGCTCCTGCATCTGGCAAAACATCYG
##GGGATCTTGATGGAAAACTAACTACCTCATGTGCAGTTGA
##TGTAAGGAGTCAGGGATCCGCTGTAGATTTAGTCATTGAG
##CTAAGCTTAGACGCTGATGTATACGAAGCTGATTGGGAGA
##TCAAAGGAGCCGTGAATACAGTAAGCATTGATAGTATTAC
##TGCTAAAAACGTAACTGTTACCGGGCCTGTTGACACTTCC
##GGACTTGAAAACACCTTGAACTTTGTTATCACTCTCTTCT
##TGCCTACTATTAATCAGTAGTTCTTGCAGAATGGGTATCC
##TCTACCTAATCTCAGCTTTGTGAATTTGACTAACTCTGAT
##GTTATTGTCCAGAAAGGATATGCTAGTATTGAAGCCACCC
##CTGTTTTCACCTTTGATGATTTGGAAATGGTTCCCAAGAG
##CTATGGATCTAATCAAAGACAGTATATTTAGGTTAATTTA
##GAAGTTTAGTAAAAAAAAAAA
##end-DNA
##DNA cmagnum_CAMNT_0008296615
##TTTTTGACTAAAATGGGAGGCAAAAGAGGTAGAAAGCAAG
##AAAAATAAGAAGAAGAAGAAGAAAAGGCAATGATGTTTGA
##TACTGCTGGATCTGCCGAGCTAGTTTTTGCTGTCTGCCAC
##ATTTACGCCACTTTCAATGACACTTTCATTCATGTCACTG
##ATATCTCAGGAAGAGAAACCTTTGTTCGTGTTACTGGAGG
##AATGATGGTAAAGGCTGACAGAGAGGAGTCCTCCCCTTAT
##GCTGCTATGCTTGCAGCTAATATTGTCTGCGAACGTCTTC
##GTAAAATTGGAATCAATGCTCTTCACATCAAAATTAGAGG
##CAAGGGAGGAGCCTAAAGTAGAACTCCTGGACCCGGAGCA
##CAGTCAGCCTTAAGAGCTTTGGCTAGAAACAATATCAAGA
##TTGGAAGGATTGAGGATGTAACACCTATTCCTACTGATGG
##AGTGAGGAGAGCTGGTGGAAGAAGAGGACGTAGGCTATGA
##GTTAAACTTATTTTTAATGCAAAAAAAAAA
##end-DNA
##DNA cmagnum_CAMNT_0008292313
##AAAATGTCATCTCTGAGCTTAGAATTAGAGAACTTTACTC
##TGTCCTAGTAGATTTCAAGTCACACCGCTGCAGTAAGAGC
##TTTGGATATTTTTAACTCTCAGCTGATCTCAGTAGGATTT
##GACTGTTAGGTTTGCTTGTTTGATAGGACAGGGAATTAAT
##TTGAGCATGTGGTTAGTTTTAATGGAGGGAATAGTTATCT
##GTACTCTGTTAAGTTCCGAAAGGATGGGTTGGGGTGTTTT
##ACTGGGGAGTAGTCTGGTAATGTTAACCACTTAGATTTAT
##AGGGAAATTTACTAGGTTGTTTTAAAGGACATTCTAGTAC
##AGTTTGCTCTTTAGACTGTAGAGAAAATGAGGTTTTATCA
##GGATCATGGGATGCAACTGCTAAATTGTGGGATATAAGTA
##CAGGGAGTTGTTTAGCTACTTTTTAAGGCGAAAATCATGC
##ACATGGGGTAACTGTTAGATTTGCTAGTTTTGGAATTGTT
##ACTGGATCGTAGAATGGAAAACTAAATTTTTGGAATATGA
##CAGGGTAAGTACTGAAAAGCTTCAAAGCCCATGATGATAT
##TATACGAGATATAAGGATTTTGGATAATAATAATATCATA
##ACCTGCTCAAATGACTCTTTTATCAAGATCTGGTCGGAGG
##AAGGAAATTTAATGTAAGCTGTTGCGGGACACTAAGGATA
##TATATTTGCTATTTATGAGTAATCTGGCTTTATTTTATCA
##GGAAGTGATGATAAAACTGTTAAGGTGTGGAATAATAATG
##ACTGTATTGATACTATTCAACACCCTAATTCTATCTTTTC
##CATTGTGTGCACTTGGGACAATGATATAGTCACTGCATGT
##GGAGACTGTTTTATTAGAATTTTCACTAAAAATGAGTCAA
##GAATGGCAGATTTAGAAACAATTGATTAATTTAATAAAGT
##AGTCGAGGAAAGCCACAAGCCCATGACTGCTAATGACTTT
##GCTGATGCACCTTCAATTGATTAATTACCGTTTATAAAGG
##GTGAAAAGGACGAGTAATATAAAGTTTTCATGAATAACGG
##AGTTGCTGAGGCATATATGTGGCATTAAGAGGGGGAATTT
##TGGGAAAGAATCGGAGAAGTTGTAACAGAAGCAGATGATA
##CTGTAAAAACTCCTGCAAATCAAGTCAACTAGTACTATAG
##TGGAGACAATCTATTTGAAGCTGGTACTTATGATTATGTG
##TTTGATGTTGAATTCGGAGATGGAGTGTATAGAAAGCTAC
##CCTTTAATAACACATAGAATCCTTTAGAAATTGCAGAGAA
##GTTTGTGTCCAGGGAAAATATTAATAAGGGATTTGTACCT
##TAAATAGCTCAGTTTATTAATAGCAATGCTTAACCTGCAG
##CTGCTGGAATGCAAGAAAGAGCACCTACCAATCCAACTAT
##TGAGTCTAGGTACTTTCCCTATTTAAACTATGTTTTCTTT
##GAAGCCTGCAATACTGACCCTATTATGAAAAAAATTAGTG
##AGTTTAATTAATTGTAATCAGAGGAAAACAAATTAGTTGA
##TATCGAGCTGAAAGGTTTAGGGTTTTTATGTGATAATTTA
##AAAAGCAACAAGCAACTAACCACAGGGTAAATTGAACTTA
##CTAAAAAGCTTCTAAGGTGGAACAAAGACCAACTGTTCCC
##TATTTTCGACCTTTGCAGAATTTTAATGTTGAATCCAGCC
##TCTCAGGATCTGTTTAAATCAACTGATACTGGACAACAAA
##TTATTCTTACTGCTATTTCTCCTATACAAACTCACAATGA
##TGTCCCAACCTTGCTATCATCTTTACGATTTGTAGCTAAC
##ATGTTTAAGTTTGGTAGTTCTCTATATGTCTTGCAGAGGT
##AACGAGAGCAAGTAATAGATATCTGTATTAATACACGGAA
##TCATCAACACAAAGGAGTACGAGTAAGTCTTGCAACTCTT
##TTATTCAATTATTCAGTTTTGTTTTCCAGTAAGAACGACT
##AGGAAGGTAGAGTTTAAATAATAGCAGCTTTATGCGAGTG
##AATTTAAACTGAAACTGACGATGAGATTTTACTTAGACTT
##TTGACTACTTTTGGTAATGTGTTTAAGGGGGGAGAAGGAG
##GACAAGAAGTAGTGTAATTAGCAATTGGACTGGATTTGAG
##TCAAATTCTACAAAACAAGCAGCTTACTGGGAAATGTGCT
##GAGTGTAGCAGGGATTTATTATTAGTATTGAGGTAGTTAT
##AAAAAAA
##end-DNA
##DNA cmagnum_CAMNT_0008291633
##GCAGCAAATAGCATATAAAACTTCTTACGCTCCTTTGCAA
##GTCCCTCAGTGCATAGTTCACCGCCAGGCGGAAATACAGA
##GAATAAAAGTTTCTGGAAAGGAACTCTAAGTGGTGGTATA
##ACTGGCGCTATAGAGTCCTGCATTACATATCCAACAGAGT
##TCATTAAAACTATCTAACAACTTTACCCGGAATATAATCG
##CATGGGTATTATCGGAGCAGGGAAGCACACTGTTGCTGAA
##CACGGAGTAAGAGGACTTTACCGTGGTCTAAGCTGCCTTC
##TAGTATTTAGCATCCCCAAGACTGGAATAAGATTTGGTAG
##TAAAGAGTTCTACGATGCTAACATATTTACAACTAAAAGC
##AGAACAAATACATTTCTGGCTGGTGCATGTGCMGGTGCAA
##CAGAGGCACTGCTTGTAGTTACTCCAATGGAAACTTTAAA
##AGTGAAATTGATTCATGATAGATTACTACCCAACCCGAGA
##TTCAAGGGACTTATAGACGGTATTAAGACAATTTATGCTG
##AAAGTGGATTCAATGGCGTGTATAAGGGACCAGGGCCCAC
##TGTTTTGAGGCAATCGAGCAACCAGGCTATCAGGTTTTTA
##GTATATGGAGAGGTTAAGGATAAGTTGGACTAGTTGATGC
##CCAATGCTCCAATGACTCTAAAAACTGCACTTTCTGGTGC
##AGTTGCAGGTGCTGCCTCAGTACTGGGTAATAACCCTATT
##GATGTCGTTAAAACTAACATGCAAGGACTTAAATCTTAGG
##AGTTTAATGGAAGTATGGACTGTTTTTACAAAATTTTAAA
##GAATGAAGGAGTTTTGGGATTCTATAAAGGATGTGGAGCA
##AGGCTTTCAAGAGTTATACTGGATGTTGCGATTACTTTTA
##CCCTGGTTGAGCATATTAGATCGGTATTGGACAARGTATT
##TCCTTAGTAATAGATGTAGTTTCCATAAAAAAA
##end-DNA
##DNA cmagnum_CAMNT_0008312671
##GTTTGAACTTATAGCTTTGGCAAACATTGATTTTGCAGGA
##TAATAAGTCTAGTAACCAATCGTATCAGATAGGTAAAATT
##TTGCTTAGGAGTAGAGACAGGAAGGCCCAGTAAGAAAATA
##GAATAGCCAATAGTCTCAATAGGTTCCTATATAGATATAA
##TAAGAAGAGATAAAGTAACAGGTGGAAGTGTAGGATGGAC
##TTCAATGTAGTTCTTGTGGCCAATTCCGTGAATTTGGGGA
##TATTGCTTTTCTAGAGTGTGATCATATGTTATGCAAGGAG
##CATGTAATAGAAGCAATCAACGTTTAATATCCTACCAAGC
##AAGTAGTATAATGTCCATAGCGTCGCTGTAAGTATAATCT
##GCATTTGGATGAAATTCGTCAATGTGTGACAGAGGAGTAA
##TTAGACTAGTTGAGACAGGAGAGTATGGACTCAATTATAA
##ACGAGCATGGAGGATTAGTAGTGAAGTGCAAAAATGGACA
##CACTTGTCTCTTCGAGCCTGGAAGGGTAGACTACAATTAT
##AAGGATGAATAGGGCAAGAAGTTAACTAGATCTGCAGCGG
##AACATATGGCTTAATATAGGTTCAGATGTCATTGTGGGTT
##AGTCTCATGTGCACGTTGTGAAGCTGAGCCTTATCATCTA
##GGTAAAACCTGTGAAGAATTCCAATAATACCAAGAAGCCT
##CCCACTGCAGATACTGCTTTAGTGTAGTCCCTGTCGGAGG
##CAACTGCCAAGAGCCGGATTGCCAGCAAAGATACGCCCTT
##TCATGCAAAAAGTCTATGCAATGCGGACACTAATGCTATG
##GTGTAAGAGGAGAGAAGTAATGTGTGGGATGTTTGGAAGA
##AGGATGCGATGTGGTTGTTCAAGGTGATAACTACTGCTCA
##ATCTGCTGAACTGAAGGTCTAGCTCAAGCTCCCTGTGTTA
##TTCTAGAATGTCGACATGTTATTCATTACCATTGTCTGCT
##TACTCAGCTATAGAAAAGATGGGTTGGACCTAGAATAACT
##ATGAATTTTGCAAAATGCCCGGAGTGCAAGGACTGGATAA
##GAGCTAATCATGTAAAGGAAATCAGAAGAATGATGGCTTA
##GGTTGAGTAATTGTACCTGGATTTAAGAGATAAGAGCTTA
##AAACGACTTAAATTCGAGGAGATGGAAAATGATGCTAGGC
##TGAATGATCCCAATGACCCTAATTACTACCAACAGCCTGA
##GAAATACGCGTTTGATAGGTTTTCTTATTACGAGTGCTAT
##GAGTGCAAGGGAATTTACTTCGGGGGCAAGAAGGAGTGTG
##AGCAGAATCTAGATAGAGATGATTATAAAATAGAGGAGTT
##GGTATGTCCTAAGTGTGCAGCTGTTGGAGTAGAAGGAGCT
##GATTGTCCTACGCATGGAAAAGATTTTATTGAGTTTAAAT
##GCAAGTTTTGCTGTAGTATTTCTGCCTGGTTCTGCTGGGG
##AACTACGCACTTTTGTGATGATTGTCATACTAGGCAGAAT
##AAAGGAGATTATTTGAACAGGAAGGCAAAGTCAGAATTAC
##CGAAATGTCTTGGGAAGGGAAGATGTCCGTTGAAGATTGA
##GCATCCACCTAACGGAGAAGAGTTTGCTATGGGCTGTGCT
##GTATGCAGAAATTTAAGTATTAATTCGCAAGGGTTCTGAG
##TAAAAAAA
##end-DNA
##DNA cmagnum_CAMNT_0008302101
##CATATTCTTATCTATTTAAATACATCATAATAGGTGACAC
##CGGAGTAGGCAAATCTTGTCTTTTACTCTAATTCACAGAT
##AAAAGATTCAGACACGACCACGATTTGACAATAGGCGTTG
##AATTCGGTGCTAAAACAATAGAAATAGAAGGTAAGCAAGT
##CAAACTTCAAATCTGGGATACTGCAGGCTAAGAAAGTTTC
##AGAAGTATCACCCGAAGTTACTATAGAGGAGCAGCAGGTG
##CCCTTTTAGTATACGATGTAACCCGCCGGGATACATTCAA
##CCATCTTTCCAAATGACTAGAGGAAACCAGGCACAATGCC
##AATCCCAATATGTCTATTATGCTGGTTGGCAACAAAATAG
##ACGAAGAAGAGAAGAGAGTGGTCAGTTAGGACGAGGGAAG
##AAGATTTGCTGAAATGAACAGTTTGATATTTATAGAGGCA
##TCTGCCAAAACAGCGATTAATGTGGACCAGGCTTTCAGTC
##AAACAGCTAAAAACATATACGATAAGGTAGTATAAGGACA
##GTTCGGGTCTAATTTAGAGAGCAATGGCATCAAATTGGGG
##CCTAATTCTATGCCAGCTACAAGGACTGGTAGAAATGAGA
##AGAGTGGAGGTTGCTGTAAGTAGTAAGTTGTTAATTAAGT
##TAAAAAAAAA
##end-DNA
##DNA cmagnum_CAMNT_0008296729
##AAAATGGTATCAAACAATCCAGCCGACCTAGACATCGACA
##ACATCCTAGACAAACTATTAGAAGTCCGTGGATGCCGACC
##AGGCAAGTAAGTAAATCTAACCGAGCAAGAAGTGCGTGGC
##CTTTGCATCCGAGCCCGAGAGATTTTCATAAGTCAGCCAA
##TTTTGTTAGAGCTCGAAGCCCCGCTAAAAATCTGCGGGGA
##TGTGCACGGCCAGTACTACGACCTCCTCCGCCTTTTCGAG
##TACGGCGGATTTCCTCCGGAAGCCAACTATCTCTTCCTTG
##GCGACTACGTAGACCGAGGCAAATAATCACTTGAGACTAT
##TTGCCTTCTCCTTGCTTATAAGGTAAAGTTCCCGGAGAAC
##TTTTTCCTACTACGCGGTAACCACGAGTGTGCAAGTATAA
##ATAGAATCTATGGATTTTATGATGAATGTCGAAGGAGGTA
##CAACATTAAACTTTGGAAGACGTTTACAGACTGTTTTAAT
##TGTCTTCCAATAGCTGCGATTATCGATGATAAGATTTTCT
##GTATGCACGGTGGACTTAGTCCTGAGCTTTCTAATATGGA
##GTAGATTCGTAGAGTAATGCGGCCGACTGATGTTCCCGAT
##ACTGGTCTAATATGTGATCTATTGTGGTCTGATCCGGATA
##AAGACGTGCAGGGATGGGGGGAGAATGACAGAGGTGTTAG
##TTTTACCTTTGGGCCAGAAATTGTAGCGAATTTCCTAAGA
##AAGCACGATCTTGACTTGATATGCAGGGCACATTAGGTGG
##TAGAGGATGGATACGAGTTCTTTGCAAGGAGGTAATTGGT
##CACTTTATTCAGTGCTCCTAATTATTGCGGGGAGTTTGAT
##AATGCTGGAGCTATGATGAGCATTGATGAGACTCTAATGT
##GCAGCTTTTAAATACTGAGACCTGCTGAGAAGAGGCAGAA
##GTTCAACTACGGAGGATTAAACGTAGGAAGACCTGTTACA
##CCTCCCAGGACAAATGTTCCAAAGAAGCAGTTTAATTAGG
##TTATTAAATAAATTTGGCAAAAAAAAA
##end-DNA
##DNA cmagnum_CAMNT_0008295151
##GGAAGACTTAGTTTACCGGGCGAAGCTATCCGAATAAGCA
##GAACGCTTTGAGGATATGATTCGGGTAATGAAAGATGTAA
##TTGAATAATCCGAAACAATGACAATTGAGCTTAGAAATCT
##CTTAAGTGTTGGATACAAGAACATAGTTGGTTTACGAAGA
##AATGCTCTAAGAACTCTACAAAGCATTGAAAGGAGAGAAG
##ATGCCCGTGGAAATCAAAGATAATCTACACTAGCAAGACT
##TTATAGATAAAAGGTTGATTAAGAGTTGACATAGATGTGC
##AGTGAAGTGATTAATCTAATAGATGAAATCTTAAGCTCAA
##AGTAGAATGATAATGAATGCTAAGTGTTTTTCCTGAAAAT
##GAAAGGAGATTATCATAGATATTCAGCTGAGTTTAAAATA
##GCTAATGGAGAATCAACCTAAGAGGCGTAGCAATCAGAGT
##AGGCTTATAGATAAGCATTGAATTTATGTGTTGAAGATGC
##AAAACTACCAGCAACTCATCCAATAAGACTTGGCCTAGTA
##CTCAATTTTTCTGTATTTTATTATGAGGTTATGCGATAGA
##AGCAGYAGGCTTGTGATATGGCAAAGTAAGCTTTTGATTA
##AGCCATTGCTGAATTAGATGATTTAAATGAAGAATAATAT
##AAAGATTCGACTACTATAATGCAATTAATAAGAGATAATC
##TCACCTTATGGACAACTGAAATTGAGGAAGAACARAAAAA
##GGCTGAGGATTAGTCTAGTAAACAATTTTAGGGTAAAAAA
##AA
##end-DNA
##DNA cmagnum_CAMNT_0008293119
##AAAATATGGAGCCAGACAGCAACTTCTCATCTCCCGTGGC
##AAAATTTAAAATAATTTTCCTAGGAGACCTGTCAGTGGGT
##AAAACTTCAATAATAAGTCAATTTATGTACGGTACATTTG
##AGTCAATGCATTAGCCTACAATCGGTATAGATTTTCTATC
##AAAAATGATGTATGTTGACAACAAATCTATCCGTCTATAA
##CTATGGGACACAGCTGGCCAGGAGCGCTTTAGAGCCCTAA
##TTCCTTCCTATATACGAGGATCATAAGTTGCAATAATAGT
##TTACGATATATCAAACAAATAAAGTTTTGTAAGTGTTGAT
##AAATGRGTAACAGACGTGCGAGCTGAGCGGGGTGACGAGA
##TGCTTATAATAGTAGTAGGAAACAAAAGTGACTTAAATGA
##CAGACGTGCTGTTACTCTAGAGGAAGCTCAATCTAAGGCC
##TAAGATTTGACAGTTCTTTTCATGGAAGTTAGTGCAAAGA
##CAGGTGACAATGTAAACGAGCTGTTCAAGGTACTTGCTTC
##AAGGCTTCCGGGACTATAAGAGGCGGGTGTACCTGAGCCT
##AACTATGCCCCACCTGATCAGTTTTAATTACAATAAAGCC
##CGGGCAATACTCCAGAACCAGCAGCAAGGAAGAAAGGGTG
##TTGTAGAGGTTAGTTAATAAATTTTGCAACCAATTTMAAA
##AAAAA
##end-DNA
##DNA cmagnum_CAMNT_0008292113
##TGTAAATGCAAAGAGAATTCTTAGAGGACTCCAGTAGCGA
##TTCCTCTTCCTTTGATGGTGAGCCTGGAACTCCCCCTCCC
##TTCTACTAAAAAGCCCAGGCACAGTTTAATCCAATCGAGC
##TTGGCTTTTAGACAGGTAATAGCAATGCTTAAAGTGTAGA
##TCTGGTGGGAGACTACTTCGATAGGAGGCATGCTGAGGAA
##AACAAAGTAGACTATGGGGCAGATCTTCTGGGGATACGTC
##AGGATAAGCCTGAAGAATCCTCTCCATAAGTACAAAATCG
##CCCGGTTTCAGCACTTATGAGGTAAAAGATGCTGGAGTAG
##TAAAAGAGCAAGCTGTAGTTCAGCTCACCGTTTGCTAACT
##AGTCGTAGTAGAGTGGTTTTAACATTCTGTAAGAGGAGAA
##TAAAGGCTCTAATTTATAAGGGCATTTGTATAGCAATTAG
##ATATACAATGATGAGGACTTGCTGAATAATATGCACTTGA
##AGGATCTGGGGGCTAGTAATTAGGCTGTTTTTGAGCCATA
##GGTATAGAATAGACATAGCAATCTACCCCAGCCCTTGAAT
##CAGGATATAGTGGTATTTAAGGATGAGGAGTCTAGGTACT
##AAACTACTGAAACTGAGTAGAGTGATATTTCTTTAGCCCC
##TCCTATTGTTATAGGAAATGACCCTCCTTAAGAGATATAA
##ATCGAGAGAACTTAACATCCTGTATAATTTGTTCCATAGG
##AAAGGTAGTTTGATATTGATATATAATACCAGCCCTAAGA
##GCCTTAGACGCATTAAAATTACGATGCATAATATGAGCAT
##TAATAGAACCAATACAACACCCAACCTCCTATATAGGTAG
##AATAACACCCAGTGTATGAAAGAAAAGCCAGCTTATAAAC
##GGACCATGGGGATAATGCTCCAGAGATACTAACAAATCAA
##TAATATAAAGTAGAACAGACGAGAGGAGGACCAGAGGAGG
##AATAAAAGGCACCATAAAATTACTTTGTTAGAGAAATTCA
##TACAGCTATGTAAGATTTGTAATATTTTGTTACTCATCCT
##ATCCCATCTAATAGACTAGTACAATTTACCATAAGAAGAG
##ATAAATCTGGGTTTGGTAGATGGTATCCCAAGTATTTCAT
##GCATCTTCAAGAAGACTTTACCTTCGTATTGGCTGCCAAG
##AAAAGAGGGGGTAATGCTACTCCTAATTATTTAATCAGCT
##TGGATTAAAAGGACTTAAGTGTTAAAAGTCGTGGATACAT
##TGGGAAACTTAGAAGTAACTTTGCAGGAACTGTTTTCCAC
##TTATATTCACCGGGTTTCAATCCAAAGGATAAAAAAGCGA
##CTTTAGATAGAATTAGAGAGGAATTGGCTGTAGTTTTATA
##TGAGCCTAATTTCATGGGAGCAAATGGTCCAAGAAAAATG
##CAAATTATACTGCCTACTATAGACTCCAATAACAATGTGC
##ACCTGTGGAAACCGTAATCTGAGAATTTAGGCTTGCATAT
##GGCTTATAAGGGGGGCAAACATCAACATATGCGAGTTTAT
##AATAATAAAGCTCCAGTATGAAGTGAAAGAGCATAACAGT
##TTATTCTCAATTTCAATGGAAGAGTTGATAGAGCTTCAGT
##AAAGAACTTTCAAATGATTGAAGAGCATAGCCCAGATGAT
##ATTCTTTTGTAGTTCGGAAGAGTTGATGATCATATGTTCA
##GTTTAGATTTCAAATATCCAGTTACGCCAATGTAAGCTTT
##CGGGTTAGCTCTTAGTAGCTTAGATAGCAAGTTTGCTTGT
##GAGTGAGTTTAGTAAATGGTTTAATAAAAAAA
##end-DNA
##DNA cmagnum_CAMNT_0008304599
##CTTATATATCCAGCAGTAAGAGAAAGTGTTCGGGCTTGTG
##TAATGGCTTTGAATTTAACAGGGATGCGTTTTAGTAAAAG
##TATGTAGTCAGTTCCTTTAGTTTAGCTTCAGCTAGATGAA
##AGAGATTGGTCAGGTAATCTTATACATATAAAAGGTGAGC
##TGTCAATATGTAGATTTGCTTTATCTCAGAGTAATTACGA
##AAATTTAAGTGATTTAGAGTTGTCAGAATGATTGATATAT
##AACATGAAGCCATAAGTGCAAAGTGAGCAAAGTGTTAAGT
##CAAATACACAGTTATTCGAGCACTTAGGCTATCTTAACTC
##TTAGATCTAAGGAAAATATATATTCGGAGATAATCCGAAC
##TCATCAGATATACTAGCTTTTTGCTATCTTCAGCCTTTAT
##TTAAGAAAAACACTTGGCTATTAAAAAGGTATACAGGTTT
##GAAGAACTTCTTAGGCAACTTTACACTGGAATATGATAAT
##GCTTAGGTCTATCTAGGTGAAAAGTCTAAAGCAGTTTACT
##AATAAGTGCAAAATTACCAAAAAGAGGCTAAATTGCAAAG
##AGTTAGACGAGACCCAGTGCTACCCTAACCAGACAGACGT
##AATATACTAGTAACTAGTGCTCTTCCTTATGTCAACAATG
##TGCCCCACTTAGGAAACATAATAGGCTGTGTCCTTTCAGC
##AGACGTATATGCGAGATACTGCAGACTTAGAGGCCACAAT
##GTCATTTATATCTGTGGAACTGATGAGTATGGTACAGCTA
##CTGAAACCAAAGCAATAAAAGAAGGATTATCCCCTAAAGA
##AATATGCGATAAGTTCTTTGCAATACATAGAGACATATAC
##GAGTGGTTTAATATAGATTTTGAGATATTCGGCAGAACCA
##CAACTCCACATTAAACTACAATAACTTAGGATATTTTCAG
##GAAGCTATAAGAAAACGGGTTCACATTTGAAGATGATGTA
##CAGCAGACCTTTTGTGAATCTTGCAACAGATTTCTAGCTG
##ATCGGTATGTTTTGGGAACTTGTCCTAAGAGTGAGTGTGG
##GTCTTAAGCCAGGGGGGATCAGTGTGATAAGTGTGGGTCC
##TTGTTAAATCCTACTGAGTTAATTGATCCGAAGTGCTTAC
##TTTGTGGATCAACCCCGGTTGAAAGATAATCTCACCACAT
##TTTCTTAAATTTACCTGAAATCAAGGATAATTTAGAAGCT
##TGGATTGAGTAGAGTTCTAAGCTTGGGGGCTGGAGTAATA
##ATTGCTAGAAAATTACATAGACTTGGATTAGAGACGGGCT
##TAGGCCTAGGTGTATTACAAGAGATTTAAAATGGGGAACT
##CCTATACCTGTGCCCGGATTTGAGGAAAAGGTGTTTTATG
##TATGGTTTGACGCTCCTATAGGATATTTGAGTATTACAGC
##AAATTATACCGATTAATGGGAGTCTTGGTGGAAAAATCCT
##GATAATGTTCAATTAGTTCAGTTTATGGGAAAGGACAATG
##TACCATTCCATACTGTTATCTTCCCTTGCAGTTTAATAGG
##CACGAATGACAGATTTACTTTAATACATAAGATTTCTACT
##ACGGAGTATTTGAATTATGAAGGTGGAAAATTCAGTAAAA
##CCGAAGGAGTTGGCATTTTTGGAGATGGAGCAATAGAATC
##TGGTATAAATGCCGAAGTTTATAGATTTTACTTACTCGCT
##AATCGCCCTGAGGTCTCCGATACTGTTTTCAGTTGGGATG
##ATTTTGCCGCAAAGAACAACAATCAGCTTCTAGCAAACGT
##AGGAAATGTATGCAACAGAGTTTTAAAGTTTTTAGAGAAA
##TTAGGATCCACTGTTCCTGCTTTAGGTGAATTGCAAGAAT
##AAGAAATGGAGTTACTGTCCAATGCTTATTAACTGATATA
##AAGCTATGATGAGGAAATGGAATAAATCCGTATAAAGTCA
##TCACTGATGATTTGCCTGGAGTACTGCTCACTACTTAATA
##AATACTTACAGGAAGTAAAGCTATGGGAAATGGCTAAAAC
##GGATATATAGAGAACTAATAGCATACTAAACTTAACTGTT
##AATTTGCTAAGAGTGGCTGCGTGCTTATTTGAGCCTTTTA
##TCCCACAATTTAGTGCAAAGTTATATCACCAACTTAATTT
##AGAAAGAACAGAGTAGGATGAGGTTTTGCTTAAAACAATT
##TTAGAAGCCAATGATCCTACTATTTTACTACAGCAGTTAA
##AGGAAGGGCATAAAATCGGTTAGATTTCTCCTATTTTCAA
##AAAAATTACTGATGAGGAAGTTGTTAGACTGAGAGAGAGA
##TATGGAGGAAAGCAAAATTGATTAGGTAATTTCAATTAAT
##ACTAAAAAAAA
##end-DNA
##DNA cmagnum_CAMNT_0008304073
##GGCAACTAGATCTTCACAAGCGTAACCTGCTGCCGGAGGG
##CAATAAAGACAATCTGCTAAAAGAGGGGCAGCTTATGGTG
##GCACTAGGAATAATAGTGCAGGATAAATGAAGCTTTATAC
##TGAAGACATGCCTGGAATACAAGTGGGCCCAAGCACTGTT
##TTAATTTTAAGCCTGGTTTATATAGGTGTAGTAGTCGCTT
##TACACATCTTCAGCAAAATAAAGGCTTAGTGATAGTTTAA
##AATATTCAGTATAAAAAAA
##end-DNA
##DNA cmagnum_CAMNT_0008294817
##GGCCGAGACAATTAGAATTATTCCCGGTGACGGCGGAGAT
##CCTATAGAAATAGATCAAAGCGTGGCCTAAAAGTCAGCCT
##TTATCCAGCAAATGTACGAATTTGATAAAGAGAGTCCCAT
##TACCATTGGACAAATTCGCAGAAATACCTTCGAAAGAGTC
##ATTGAGTACTGTACCCACTATGCTGGCCAGGAGCCTCAAC
##CCATTGAATAACCCTTGTAGCATGATCTTAAGTATTATGT
##AAGTGAATGGGATATACAATTTTTAGATAGTATTGATGAG
##CAGAGAACTGTAGATTTGATTGAAGCTGGAGACTTTTTAT
##AGATTTAAAGCTTAAAAAACTTAGCATGTGCTAAAATCGC
##TAGTTTGATTAACGGGAAGAAGGATAAGGATATAAGGAAG
##TTTTTAAATGTTAGTGGTTTGTATGAACCTTCGTTGATGC
##AGAGAGTTATGGAGAGGACTAAATGGATTAATGGTTGATT
##ACTTAATAGAAGTTTTAGAAAAAAAAAA
##end-DNA
##DNA cmagnum_CAMNT_0008291123
##ATAAATATGCCCAAACGCCTCGTAGCCAAAAAAGCCAAAG
##CAAAGAAACCATTAGAAGGCGTTGCAAAGTTACGCAATTA
##GGGAATATCAAGATCCAACGCCTCTACTAATCCAGARAGA
##GTTCTTAAGAAAGGCCAAAAGGTTCACCTAATGCGAGACA
##AATCRACCATCAGGAGATTAAACATGTACCGTGACAARCC
##AAACGAYGAAGCAAGAAGAGTCCGTCCAGAGACTCCAGCK
##ATGATTTAGCCCGATCGTCGTTGGTTYGGTAACACTCGAA
##CAATAGCTCAATAAGACTTAGACCAATTCCGACAGGAAGT
##CAGAGAGTCAACCCACGATCCCTACAGTTTTCTTATAAAA
##TCAACAAAACTTCCAATGGCCCTGATAAAAGACCAGTAGT
##AAGAGCGTTAGATGGATTTGCTTAGRATTGAGAGCTATGA
##GGCAACATTTGGGCCGAAGGCCCAGAGAAAACGACCAAAA
##CTGCAGAATTATAGTATTGAGGGCCTTACTWCATAAATAT
##AGTAGAAACAGGAGAGTTACTAGGAGGAAAATGATTCGAA
##TATAGTAGTRGAGTAGGAGTTTAGAGATCTAGTGCATGAT
##AAAAGRTTCGAGGCAGGGCAGTCTAAAAGGATCTGGGAGG
##AGTTGTACAAGGTTTTGGACAGYTCGGATGTTATCTGCTA
##GGTAATTGATGTAAGGGACCCTATGGGAACTAGAGTTCCG
##CATATTGAAGCATAATTAAAGGCGAAGCCTTTCAAACATT
##TGATTTTGATACTGAACAAGTGYGATTTAGTACCGAAATG
##AGTAACAACTACCTGGGTCAGGCATTTGTCTAAGGAGTAC
##CCTACWATTGCTTTCCAAGCTTCTATYAAGAATCCTTTTG
##GCAAAGGAACGTTAATACAGTTACTTAGGTAATTTGATAA
##GCTGCATTAGGACAAAAAATCTATCAGTGTTGGGTTTATT
##GGGTATCCTAATGCTGGYAAATCCTCRGTTATTAATACTT
##TAAGGAAGAAAGACGTATGCAAGGTTGCTCCAATTCCTGG
##GGAGACAAAAGTATGGTAGTATATTACACTTACTAAAAGA
##ATCTATTTGATTGATTGCCCTGGAGTTGTATATGATACCG
##GGGATGGTGATGCTAATTTGGTTTTAAAGGGAGTAATCAG
##ACCAGAGAAGATTCATGATCCCTCAGTTTACATTCAAGCC
##ATTTTAGATAGAGTCGAYAAAGATCACATAAGCAGAATAT
##ACGGAGTGGACTAATGGGAAGATGCKGAAGAATTCCTGAC
##AATGATTTGCAATAATTCTGGAAGATTRCTCAAAGGAGGA
##GACCCAGATTTAGAAACTATGGCTAAAATGATATTACACG
##ATTGGCAGAGAGGGAAAATCATGTATTTCATGCAGCCACC
##ACCAAGAGATAGTTAGTAAGTTTGTATAAAAAAA
##end-DNA
##DNA cmagnum_CAMNT_0008297103
##AGTATTCAATTTATATATAATAAAAATGGTTAAAAGAGAG
##CCCAAGGATTTAGAGCCATGCAGCCGCGATTACACTATCC
##ATCTACATAAAAGAGTATTTGGCGTTAAATTCTAAAAAAG
##GGCTCCTAAAGCCATCAAGGAAATCAGGAATTTTACCAGT
##CGAGTAATGAAAACTGCTGATGTTAGAATCGACTCTGAGT
##TAAATAGGCATATTTGGAAACATGGAGTTAAAAATGTTCC
##ACATAGAGTTAGAGTTAGGATGTCTAGGAAAAGAGCTGAT
##GATGAAAATGCTCCTGATAGAATGTATACTTTGGTTTAAT
##ATGTCGATATTAAAGATTTCAGCAGGCTGAGGCCAGAAAG
##AGTTGAGGAGAAGTGATAGGTAGGATAAGTTTTAGATTAA
##AAAAAAAA
##end-DNA
##DNA cmagnum_CAMNT_0008296051
##GGATCCTAGACTCTTCGGTATCTGTCTTGCCAAAATAGAC
##GAGAATCCCTAGCTAAAAGATATACTAATAACTCTATACG
##CAGATGCAACATAGTAAGAGATATTACAAGCAGATGCTTA
##AATAGATTAATTAGTATAATCCCTAGAAACGATCCCAGCT
##TCCCTCAAAACCCCGAATACTAGAGTTTACATGGCCTCAT
##GTATGGACATAATCCACTCTGGACACTTTAACGCAATGAG
##ACAGGCAAAGCAGCTTGGAGATATTTTGGTGATGGGAGTG
##ATAGCAGATGATGAAATACGAAGATGTAAGGGTCCGCCTG
##TGATGTCTCAAGACGAAAGAGCTATAATGATCGAAGCCTG
##TAAATGGGTAGATGAGGTTATAATGGGAGTAGAATATTAT
##GTAACACCTGAGATTTTGAATAGAGTTGGATGTGATTTTG
##TTGCCCATGGAGATGATTTAGCTATTAGAAAAGACACTGG
##GACCGATGCTTATGAAGACGTAAGGAACGCAGGGATGTTG
##AAAATTATTAAAAGGACTGAGGGAGTCTCAACAACGGAGA
##TGGTAGGGAAGATGTTGTTGATGACTACCAGCGAGCCTAT
##AAGTGAGTCTGGGCAGTCTGCTAATTAGTATTAGGAGCAG
##GGGGGTAATAAGTAATTCTTTGCTACTACAAGACGTCTGA
##GATAGTTTGCTAATAATTCAACCCCAAAGCCAGATGACAA
##AGTGGTGTATATTGATGGAGCATTTGACCTAATACATATT
##GGGCATGTTAAAACATTGAAAAAGGCTAAGGAATTGGGAG
##ATTATCTCATAGTTGGAGTACATGATGATCATACTGTTAA
##TGAGCACAAAGGATCAAACTACCCAATTATGAATTTATAC
##GAAAGAACTTTAAATTTACTATCAATAAAGTACGTGGATG
##ATGTAGTAATAGGAGCTCCATGGGCTGTAACGGAAGAAAT
##GATTAAAAATTATAATATCTCAGTAGTGGTCTAAGGAACA
##AACCATAAGAATTTAGTTGATCTAGCTGCAGGGGAAGATC
##CTTATTTAATACCAAAGAATTTAGGCATATACCAGGAGTT
##AGATAGTGAATGCAAACTTAGTGCTGAGGATATAGTAAGC
##CGAATTGTTGAAAATAGAAAAGCCTATGTTGAAAGAAATG
##TAAGAATGGTAGCCAATGAGAATGCTTATTATTCTACTAG
##GGAGTACGTCCAAGAGATTTAGTTAGTAGGAAATGTTAAG
##GAAAAAAAAA
##end-DNA
##DNA cmagnum_CAMNT_0008292929
##AAAAAATGTCTCAAGGACCATTGGATTTCCATAACACCCC
##AACCCCCTGCTAATACACTCCTGAAGGAGAATCACCTCAC
##TAACACGTCCCCTACACAAAGCAACCAAAGATATGCCAAA
##ATATACTAGAGGCTATAGGTAATACACCTATGGTAAAACT
##CAACCAAATCCCTGTAGAAGAAAACATTCAATGTGAAATC
##TTGGTGAAATGCGAGTTTATGAACCCAGGAGGGTCTGTCA
##AGGACAGAATATGCAAAAGGATGATAGAAGACGCTGAGAA
##ATCCGGGAGAATTAACTAAGAGACCACCGTAATTGAGCCC
##ACCTCAGGGAATACAGGAATTGGGTTAGCTATGGCATGTG
##CGGCCAAAGGTCTAAAGATGATTGCAACTATGCCGGAGAG
##GATGAGTGCTGAAAAGGCTGATACTTTAACAGTTCTAGGA
##GCGGAGCTCCATAGAACCCCAGATGCCGCTTCATTTACCG
##ACGAGCGCAGCCATATTGGACTAGCCCATAAGCTCTGTAG
##GGAGATTGAAAATTCAGTATTCCTAGATCAATACAGCAAT
##GCGAGTAATCCTCTGGCTCACTACGACCAAACAGCTGAGG
##AAATTTTTGATTAATGCGATGGTAGAATAGACTACATAGT
##TCTAACTGCTGGAACTGGAGGTAGTGCTACTGGAATTGGT
##AGGAAACTAAAGGAAAAGCTGCCTGATATCAAAATTATTG
##GAGTTGATCCCGAGGGGTCAATTCTAGCTGAGCCTAATGA
##ACTCAATGGACCAATTGCGCCTTGGCATGTTGAAGGTCCC
##GGACAAAAATTCGTCCCAAGAACGTGTCAAAGATATGGAA
##TTGACTGGTGGGTGAAGGTAAGTGATAGGGATTCCTTTAT
##TATGGCCAGAAGAGCAATTAGAAATGAAGGCTTACTTATT
##GGAGGATCAGCAGGTATGGCTATATGGGCTGCTGTATAAG
##TGGCAAAGGAGTTGCCAGCTGATAAGAGAGTTGTTGCTTT
##GTTGCCGGATGGAATAAGAAACTATATGACCAAGTTTGTG
##AATGATGGTTGGATGAGAGAGAACGGATTTCTTGAGTAGT
##TAGTTAGATAAAATTGAAATGATAAAAAAAAA
##end-DNA
##DNA cmagnum_CAMNT_0008291391
##CGGATAAAAAATGTCTGCCAATAATCTCTTTGCCCACCTT
##GAAATGGCTCCTCCGGATCCAATTCTCGGTACAGCTATTG
##CCTTCCGCAACGACTCCAGCCCAGACAAGGTCAACATGGG
##TATTGGTGCATACCGTACTGACGAGGGTGTCCCTTACGTT
##TTCCAAGCCGTCCGCGAAGCAGAACGCCGCATCCTTGAAG
##ACCCATCAGTAAACAAGGAGTACCTCCCAATAGACGGTCT
##TGCTGATTTCAACCGACTAGCCAAAGAACTTTTATTCGGA
##GCAGACAGCCCAGTAGTAACTGAGAACCGTACAGTTACCC
##TTCAATCATTATCAGGAACAGGAGCCTTAAGAATAGCTGG
##AGAGAGTTTAGTATAATTCTTGAATCCCCCTGCAGTCTAT
##ACAAGTGTTCCCACCTGGGGCAATCATCTCACCATCTTCA
##AAAGAGCTGGATTTGAACTACGCACTTACCCTTACTGGAA
##TGCAGAGACTAGAGGACTGGATTTAGATGGTATGTTGAAT
##GCTTTAAGAGAGGCACCAGAGAACTCAGTTATTCTTCTAC
##ATGCTTGCGCACATAATCCTACTGGCGTTGATCCTACTCT
##TGAGCAGTGGAATGCTATTGCTGATGTAATGGCTGAGAGA
##AAACTATACCCGCTAATTGACTCCGCTTACTAAGGATTTG
##CTACTGGGGATTTGGAAGGGGACGCTGCGGCTATTAGACT
##TTTTGCCAATAGAGGATTCCAGATGGTTGTTACTTAAAGT
##TTTGCAAAGAATATGGGAATGTACGGAGAAAGAATTGGAG
##CTTTGCATTTCATATGCCAGGACAGCGATACTGCTGCTAA
##GCTGTTGAGTCAGGTTAAGTTGATTGTTAGAGCCTCTTAT
##TCTAGTCCTCCTCTTCATGGAGCCTTAGTCGCTGCAAGGA
##TTCTAGGTGACCCAGCTCTGAGGGAAAGTTGGACCACTGA
##GCTTAGGCAAGTAAGTGAGAGAATTATTGCTATGAGAAGT
##GCTTTGAGAGGAGAATTAGAAAAGTTAGGATGCCCAGGGG
##ATTGGTCTCATATCACAAGTTAAATTGGTATGTTTAGTTA
##CACTGGGTTAACTCCAACTCAATGTGATAACATGATTAAT
##AAGTGGCATTGCTATATGTTAAGAAATGGAAGAATTTCTA
##TGTCTGGTATCAATACGAACAATGTTGAGTATGTCGCAAG
##AGCTATTAAAGATTCTGCTGAGTCAGCTTGAGTAGGTAAT
##TAAGTTCGATAATTTTAAAATGAAAAAAAA
##end-DNA
##DNA cmagnum_CAMNT_0008295093
##ATGCAACGTTTGACTAAAATTATGCGTCAATTCAGTGGTT
##TTAGAGTAGAAAGTGACACTTTTGGAGAACTCCAAGTCCC
##AGCTGACCGTTATTGGGGAGCACAGACTCAGCGTTCAATT
##TAGAATTTTAGAATTGGAGGCAGAGCTGAAAGGATGCCCG
##AAGGGGTAGTAAAAGCCTTTGGAATTCTTAAAAAATGTGC
##TGCAAGAGTCAACAAGAACTTTGGGCTAGATGCGAGTAAG
##GCTGATGCCATTGAGAGAGCTGCTAATGAGGTATTTTAAG
##GCGATTTACTAGAGCACTTCCCTCTGGTTATATGGCAAAC
##TGGATCTGGAACACAGTCGAACATGAATGCCAATGAAGTA
##ATTGCTAACAGAGCCACTGAGTTGTTAGGGGGTACTTTGG
##GTGATAAGTCCTTGGTGCATCCTAATGATGATGTTAATAG
##GAGTCAAAGTTCTAATGATAGTTTCCCTACAGCGATGAAT
##ATAGCAGCTTGTTTGGCTGCTAATCAGAACTTGTTGCCTA
##AACTAGCAAAGCTAAGAGATACTTTACAGTAAAAGGCTGA
##CTCTTTCAGTGATATAATAAAAATAGGTAGAACTCATACC
##TAAGACGCAGTACCAATGACTCTCGGCTAAGAGTTTGGTG
##GATATGCTGCCTAAATCGACTACTGTATTTAAAGAGTAGA
##GCAGTCTTTACAAGACGTGTACAATCTAGCTCAAGGAGGA
##ACAGCAGTGGGAACAGGTCTTAATACATACATTGGATTTG
##CCGAGCAAGTAGCCGAGACCATTGCAAATGAGACAGGTCT
##TCCTTTCAAAACAGCCTCGAATAAATTTGAAGCTTTAGCC
##TGTCATGATAACCTCGTCCACCTCAGCGGAGCATTGAACA
##CCTGTGCTACTTCCTTGATGAAAATTGCAAATGATATAAG
##ATTTTTGGGCTCTGGTCCCAGATGCGGCCTAGGAGAACTG
##ATTTTACCTGAAAATGAGCCAGGATCGTCTATTATGCCTG
##GAAAGGTGAATCCAACCTAATGCGAGGCTATGACTATGGT
##ATGCGCTTAAGTAATGGGTAACCATGTAGCTGCGACTATA
##GGAGGGTCTAACGGGCATTTTGAGCTTAATGTATTCAAAC
##CGGTTATAATTAAAAATGTGCTGTAAAGCATAGAGCTTCT
##AGGGGATGCCTCAGAGTCCTTTACTGATAACTGTGTACAA
##GGAATTCAAGCCAATGTTGAAAAGATAGACAGCATTATGA
##GAGAGTCACTTATGCTTGTTACTGCTTTAAACCCCCATAT
##TGGATACGACAAAGCCGCTAAAATTGCAAAAACAGCTCAT
##AAAAATGGTAGCACTTTGAAAGAAGCTGCATTGAAACTTG
##AAATCTTAACATCTGAAGAGTTTGATAGATTTGTTGTACC
##CTCCGAAATGCTTGGACCTAAGGAATTTAAGGGTTAGTAA
##GGAAGTTTAGTTGCAAAAAAA
##end-DNA
##DNA cmagnum_CAMNT_0008296433
##GTGGATTTTATTAGTCTCTGTTGGCTCATTAGCACGACTA
##TTAACCGAAGCGCCTCCTGCCAGTAAAGTGGACAGGCAAG
##CACAGCTATAATAAGCTTAGGAATACGTTAAGAATTGGAG
##CAGTGATTCCCCAGATTCAGTGTCAATCCTAGGCTTTGAT
##GGTAGCTCAGGAACTTATCCCATAGGCAACGATGGATCCT
##TTATGTTCTACTGGTTTATAGAGTCGCCTAATGAAAACGT
##TACTGTCTCTGATGCTTTGCCTCTCATCCTATGGCTCGAA
##GGAGGTCCTTCGTGCTCTTCAATGGTTGGATAATTCTTTG
##AATTTGGTCCAATTGAGCTTAATAGCACAACAAAAAATAA
##CACTGATGCTACGACCCAAGAATACACTTACTCATCTCAG
##ATATTGCCGCAAAAGCGCGCAATTACTTGGGCTTCTAAAG
##CACATCTTCTATTCATTGATAATCCTTTGGGATCTGGGTA
##CTCATATGCAGCCTCGGACAGCAGCTATGTTACTAATGAG
##GAGGAAATGGCATTCAACTTATACGAGCTTCTGATATATT
##TATAAGGGAAGTATAACTCCACTTACTTTAACCCTAATAG
##AGAGTTTTTCATTTTTGGAGAGAGTTATGCTGGGAAATAT
##ATACCTGCTATTGGTAAAACTATAGTTTTCCATAATCTGA
##ACGAAGGGGAGACTAAGATAAACTTAAAAGGTGTCGGAAT
##CGGAGATGGATTGACTGATCCAGTGTTTTAATTCCTTACT
##TATAGTGAGTATGCTTTCTCCTGGGGATTAGTTGACTAGA
##AATCGAAGAATTAGATTATAAATAATGAGAATCTTGTGCC
##AGATGCTATAATGGAGTAAGACTGGGCAGCTGCCAATACA
##TACCAGGGAAACATCATGAATATAATAGCACAGGCTACTG
##GGAATGTGAACATTTATAACTTCAAAAACTATACCTAATA
##CGACACAACTTATATTGATAATTGGCTGCAACTAGATGAA
##GTGAAAGCCCTTTTCCATGTTCCATCTTTCGTAGATTATC
##AAGATTGTAGTGCTGAGGGCTATAGTAAACTAGCCAATGA
##TATCCCTCAAAGCCAAGCAGGTGATGTAGCTTATCTTCTG
##GACCATATACGTGTTTTGCTTTACAACGGTCAAAATGACA
##TAATAATCAACACCCCTGGCTCCCTTAGCTGGGTATACAA
##CCTAAACTGGAGCGGCCAGAAGGAATTCAACAATTAATAA
##AACAAAATCTGGAGGAACAGTTAAAACTAAGTATCAGGCC
##ACTATAAAACAGTAGGAAATTTAACCTAAGTTATAGTCTA
##CGATGCCGGACATATGGTTCCTCATGACCAGCCTCAGAAC
##GCCTTAGATATGGTAGAAGACTTTATAAGAAGACAATTCA
##ATTAGTTTTAGTAAGCTAGAAAAATGGGAAAAAAA
##end-DNA
##DNA cmagnum_CAMNT_0008310175
##TAAGAAGTCAAAATCCAAGCATAGATTAGACAGATACTAC
##GAGCTTGCAAAGGAGTAAGGCTATCGTTCCCGTGCAGCCT
##TTAAGCTGATCTAATTAAACCGTAAATTTGACTTCTTTTC
##CAGTGCGACTGTGTGTATAGACCTTTGTGCAGCCCCCGGA
##GGGTGGCTCTAAGTTGCGGCTAACAACATGCCAGTTTCTA
##GTTTTATAATAGGAACTGACCTTGTCCCCATAAAACCGAT
##AAAAGGTGTAACTACATTCGTGGGGGATATTACGTCCCCG
##GAGTGTTTTTCTAGAATAAGATATGAGTTGAGAAAGCGAA
##GAGCTGATATAGTCCTACACGACGGTGCTCCTAATGTAGG
##GGCATCTTGGCTGAAAGATGCTTATGAGTAAAATGAGCTA
##GTGTTGGATAGTTTGAGACTGGCTACTAAGGTGTTGAGGC
##CAGGGGGGACCTTTATAACAAAAATATTTAGATCAGCGGA
##CTACAACTCACTTATATGGGTGTTCTCTAAGTTGTTTACT
##AAGGTCACAGCTACGAAGCCAATGGCTAGTAGGTCTGAGT
##CGGCTGAGATTTTTGTAGTTTGTTAGGATTTCAAGGCGCC
##TGGGAAAATTGACCCCAGACTGCTCGATCCTAAGTATGTG
##TTTATTGATATAGACGAGGCGGATGGAGAAGAAATTACAT
##CGTTGAGGCAGCTAGTACCTGATAAGACTAAGAAGAAAAA
##GGGGAAGATTGACTACTCTAAGGGAATCGGGCAGTTTAGG
##GTCAGCACTATCGCTGATTTCGTTAGAGCTACTAATCCGT
##TTTAGTTTATAGCTGATAGCAACCAGTTCTCGTATAGTGA
##TGAGGAAAGCGAGCAATTTATGAAATGAGTGAAAGTGCCT
##AAGCTGTTTAGTGAAATATGCGAGGATTTAAAGGTGTTAG
##GAAAAAATGAGATGAAGGCACTGTTGAATTGGAGATAAAA
##GGTGAAAAAGATTGTAGATGCTAAGCCTAAGCAGGAAATC
##GAGGAGCAGGAGGTGGACTCAGAGGAGGAGTTAGAGGAAT
##TAACACAAAAAGCAAGGTAAAAGTTAAAGAAATAGGAAAA
##GAAAGTAAGGTAAATAGAGAAAAGGAATAAACTGGCCCAT
##AATGAAACTGGAATGGTGATGGAGGATCAGGAGTTGTTTA
##CTTTATAAGACCCTAATATAGACCCTGACGACATAATAAA
##CAACGTGGAATATGAATAATCCGAAGAGGATGAGGAAAGT
##GAGAGCTCCTTTGAGTATGAAAACGAGGCTGAGAGGATGA
##ACCAGATGGAAGAGTAGCTTAATTTAGTATACAGTGAGGA
##AAGAGCCCGCAAGAAGGTGAAAGTAGATGAAGAGGATCTG
##TTAAAGCAAGTCGAGGCCTAAAGGTGGTTCCAAAGGGAGG
##AGTTTAATGATATTGACGAGTACCATGAAAGGCCTGAGTT
##GTCGGAAAGAGATAAGAGGAAGCAAAGACTTAGGAAACTG
##AGAGAGAAAAAGGCAAGGACTGAGGATAATTCATAGAAAG
##TGTAAATGGTTCCATAAGAAACCTAAGATGACGAGATTGA
##GACAATGGAGGATATGGTGGAAACAGTGGCTATAGGGAAA
##GCAATGCTAAGGAAGAAAAGAAGAAGGGATATTCTTTAAT
##CCTCTTATAATAAGTTTGCATTCGATGACCCTGACGGCCT
##TCCTGAGTGGTTTGTTGATGATCAGAAACAACATTATAAA
##AAGCCATTGCCTGTTACTAAGGATGAGCTAGAAGCTGCAA
##GGGAGGAGTTGAAACAGTTTAATGCTAAGCCGATCAAAAA
##GGTCATGGAAGCTATTGCAAGGAAGAAGAAACGAGTGGCT
##TAGAGTTTAGAAAAAGTTAGGGGAAAAGCAGAGGCTATTG
##CTAATTAATAAGACGTATCAGAAGTCACTAAATTAAAGGA
##AATAAGGAAGCTTTATAGCAAATAGTATAAGAAGAATTAG
##CAGTAGAAGAAGTATCTCGTAGCTAAAACACATCAGACGA
##AAAACGCTAAAATGTTGAGGAGAGGGAACAGAGGAGTCAA
##GTTTGTTGATAAACGATTGAAAAAGGATAGGAGAGCGGAA
##AAGGCTAATAAGAGAAGAAGATGAAATTAAATAATAGATA
##TGTTAGAGTAAAAAAAAA
##end-DNA
##DNA cmagnum_CAMNT_0008307833
##GATGAGTTTCTAAACAAGTGATTCAAAAAAGGAAGAGTAT
##AGAAAGTACTTAGAGAAAGCAGGTGTAATTGATTAACTAA
##CACGAGTACTAGTAGGCTTATACGAGGAACCAGAAAAACC
##TTCAAATGCCATAGATTTCATCAAGCGTTATCTAGGATCA
##CCGACTGACATTGACGCGGAAACACTGAGAGCTGAGTATG
##AAGCCCTAAAGGAAAGAAACAGTTAACTAGAGCGGGAAGT
##AGAAGAATTAAGGCGTGAATTAGAATCACTAAGACCTTCA
##GAAGATGTTTAGTTATGAATTTTACTATACTGAAAAAAAA
##end-DNA
##DNA cmagnum_CAMNT_0008302159
##GCACTTTTTAAGGCGAAGGAGGTCTGAGACTATAGGCTAA
##TTTCCAGATGATCTGCCCGATTACAATATTCATTCTGATA
##ATTTTATACTGCCTGAGCAAATCTGTCCTAATTCTCTACT
##TAAAAGTATCTAGAAAAGAGAAGTTTATGGCAACATGGAC
##GGAAGCTATGAGCGTAATATAAGCTTGCGGATGATTCCTT
##ACAAGTATAAATGGGGTTTGCAAGACTTCAACGATCGTGT
##ATATAACACTCGATTTTCCGAAGACGGAAATCTGCTATTC
##TGTACTACCTAGCAAGCCATACAAGTCATTGATACTTCAG
##ATACAAAAAAGTGAAACCTAGTAAATTAAGTAGATGGCAG
##GCATGTATACTGGACTATAACAGATATAGATATAAGTCCA
##TGTTAATAGTTCATTATTTATTCAACTCTCTCCCCAGTCA
##TAAGTCTAATGAATATAAGGCAGATTGAAACAGAAAACAT
##ATATAATGCTTAGGTGGGAGAAAATATACATAAAATTTTT
##GACACTACGCGAGGTAGGGAGGGATTCGGAATCTACTCTG
##CAAAGTTTTCAGGAGCTGGTAATGAAATTGTACTAGGATG
##CAGTGATTAAAGTGTTAGAGTTTATGATTTAGTAAAGGAA
##TAGCTAACTTGCTGTATAACAAGAGCTCACGGTGATGACA
##TAAACTCGATTTGCTTTGCTGATAGAGAAAATTCCTCGGT
##TATTTTCAGTGGTTCTGATGATTCCAGTGTATAAGTGTGG
##GACCGTCGCATTTTTAAGTCTAATGCTTAAGCTCAGGGTG
##TTCTTATAGGTCATAGAGAGGGTATTACTCATGTTAGTTC
##AAAAGGTGATGGAATCCATCTAATATCTAACGGTAAAGAC
##TAATGCATGAAACTTTGGGATATACGAAAAATGGAGGATG
##TGAAATTCTTTAAAAAGCACTAAAAAGAATATCCGATAAG
##TGGTTTTGACTATAGATGGGCAGATTATCCCTTAAATACT
##TACGTATAGGACAAAAGACTGAAAAATGATATGTCTATTC
##TTACACTTAGAGGACATAGAGTGCTAGAGACTTTGATTAA
##GTGCTACTTTTCCCCTATAAGAACTACTGGGTAGAGGTTT
##CTTTATACTGGCTCACAAGACGGCTGTGTGTATGTTTACG
##ACTCTGTCACTGGAAATACAGTTGAGAAATTAGAACCAGT
##GCAGGACCCAGCTATGATACAGTTTGCCAGGTCAAGCACT
##GTAAGGGACCTAGCTTGGCATCCTGTAGTGCCTATGATAG
##CTACTTCTAGTTTTGACGGAACTGTTAGTTGCTATTATTA
##CTGATTAGGTAGTTAATTATTAAATTATACAAAAAAA
##end-DNA
##DNA cmagnum_CAMNT_0008292177
##GGCAGGCAGAGGATCAAAACCTTCGGGTGGCTTTAACCCC
##AAAGAATACGAACGTCCAGGACTAACAGAGGATGAAATCG
##AAGAAATCAAGGAAGCCTTTGACTTATTCGACGCTGATGG
##AGGTGGAACCATTGATCCCAAGGAGCTTAAGGACGCCATG
##CAGTCCCTCGGCTTTGAGGCTAAAAACGCTACAATTTACT
##AAATGATCAGCGACCTAGACGCTGATGGCTCAGGAGCTAT
##TGACTTCGACGAATTCTTAGACATGATGACAGCCCGTTTG
##AGCGATAAAGACACTAAGGAAGACATCAATAAAGTGTTTA
##GATTATTCGATGATGATAAAACAGGAACTATTACTCTGAA
##GAATCTTAAGAGAGTTGCTAGAGAACTAGGAGAAACTATG
##ACAGATGAGGAGCTAATGGAAATGATTGAAAGAGCTGATT
##CCTCTGGATCTGGACAGGTTGCACCTGAGGATTTCTACAA
##CATCATGACCAAGAAGGCCTTCCCTTAGTTAAGTTACTAA
##TGAGTTTGTGGGAAAAAAAAAAA
##end-DNA
##DNA cmagnum_CAMNT_0008290543
##TCTCAGTATAAAACTATTAGTCTTAGTCTCAATTCTATAA
##TTATCTGCAGCCAGCCGCTCAGCTAAGTGTGYAATGAGCC
##CGCAATAAGGAGGAACAGTATAAGGTGAAGTTCAATTTTC
##CCAGTCTAATGAAGACGGAGATGTTACAGTTCATCTAGAT
##CTTTCTGGATCTGAGCTAACTGGAACTCATGCTTTCCACA
##TTCATGAAAACGCAGTAACAACCACAGGTGACTGTTCAAC
##GGCTGGAGGCCACTAYAACCCTACTAATCAAGAGCATGGA
##GCCCCCACTGATACAGTTAGACATGTAGGGGATCTGGGAA
##ATCATGTAGCTAACTCAGCYGGAACMATGGATARGACGTT
##TACGGACAGTGTTATCTCATTATACGGGGACTATAGTATT
##ATTGGAAAAGGATGTGTTTTGCATTCAGGTGTTGATGATT
##ATGGTACTGGAAGCAATGCTGAAAGTAAAATAACTGGAAA
##TGCTGGGYCAAGATTGGCTTGTGGAACTATTCAGGAGTAT
##GATGATGATGATTTCGCAGGGTATGTTGCTGTGGCTATGG
##CTGTTTTATTGATTTAGTTAATATTCGATTTTTGGAAAAA
##AAAA
##end-DNA
##DNA cmagnum_CAMNT_0008292167
##CTTATCATACCTTCTAGTGCCGCTTGGTCAGTTCTTAATG
##AAATCGGTAAAAGATCCGCAATTTAATTCGTAGATCAAAA
##TCCAGACGTTAATGTCTTCAACCGCACCTACGCAGAAAAT
##ATTAGAATATGCGAAGAGGTGGAAAGAAGAATTAAATCCA
##TAGAAGTTGAAATGGACAGATTCCACGTACCACTAGTAAA
##AGTAGAGGATACTGAGACAATGTTTAGATTTTTGGATCAG
##ATTCTAGAATAGAAGCGAGTGTCACCAGCTACTTACTTTT
##CTAAAATAAATGAAAAGGTTAGAAACGCTGACAACAATTT
##AAGAGTTTARATAAAAACCTTTGAGGAGGTATAACAGTAG
##TTTAATTAGCTAGAAGAGAAGAAGATTATATTGCGGTAAA
##TYAGAAACTTTGTGCTTCCGTAGGAGCTCTAGTAGGGCCA
##CGGCCAGTTTTATAAGTTGGCTGGTATAATTGATAAGAAG
##GACTAGGAAAGGTTCTGGAGAATGGTRTATAGAGCTACAC
##GAGGAAACGGGATTGTTATGTTCAGTGATGTTGATTACCC
##CTTAAGAGATCAAAGGACTGGGGAGTTTGTTGATAAAATA
##GTGTTCAGAGTGCTGCTTATTGGTGAAAGTGAAGGACCCC
##TCAGTGCTAAGTTAAATAGAATCTGYGATTCTTTCGCTGC
##ACACAGAATTTAAGTTATTGATAATGAAAGTGAGCTAAAT
##AACTAGATTGAGTAAGTAGAGCAAGAAATTGAAGARAGTA
##AGAATGTAGCTTCTATTACTAGAGATGAGATAAGAAGGTA
##ACTTGAGAAATTGGCTAGATAAGGTCTGTCCAGGGCCAGC
##AAGCTAGAACAAATGCGCAGTTTTGCTCTTAAAGACAAAG
##CAATTTACCACGCCTTGAACATGTTTACAGAACGTGGTGG
##TTTCTTCTACGGTTCATGCTGGTGTCCATTAGAACAAGAG
##GACGATGTGCGCTAATCCTTAGAACTTCTTTAAAGCGGTG
##AGCTCCATCGATCAACAGTCTTACCCGAAGGGCAGAGAAT
##ACCAACATCCTTCCGCCAAAATGACTTTACTCGTCCCTTC
##CAAGAAATCGTTGATACATACGGAGTTCCTAACTACAAAG
##AAGCCAATCCAGCTTTATTTACTTGCGCAACTTTCCCGTT
##CTTATTTGGAGTCATGTTTGGGGATATAGGTCATGGACTA
##GTGATGCTTTTCTTTGCTATTTTCTTGTGTTTTGGGTATG
##ACAGTATATAGAAGAGTGGGAGTTTGTTTAAGGCTTTACT
##TCCTGCTCGGTACTTGCTGCTTATGATGGGTATTTGCTCT
##ACTTACTGTGGAACTATATACAACGATTTCTTTGGAATTC
##CTTTGAACATTTTTGGTTCTAAGTGAAATGAGCCAGATAA
##TTATGACCAYGACAACCCRAATTCCCCTCAATATACCACT
##GAYGGCACATATCCTTATGGAATCGACCCTATTTGGTATA
##AGTCTGATAATGAGTTAGTGTTTCTGAACTCCTTTAAGAT
##GAAAATTGCTGTTATCTTCGGAGTCAGTTAAATGATMATG
##GGAAATATAATAAAAGGAACAAATGCAGTGTTTTTCAAAA
##AGCCACTGGAYTTCTTATTTGAATTCATTCCCCAGATTAC
##CTTCATGCTTTGCATTTTTGGGTATATGATAGTTATGATT
##TTTGTCAAATGGGCCCAGGATTGGGGGTATAACTGGAATG
##ACACAGCTCCTAATCTTATAACTGTTCTTATGAACATGTT
##TTTGAAGCTTGGGTCACTTGACGACTAAAACGCGGTATAC
##GGGGATAAGTCATAATAGGAGTCTATACAGTTAGTTCTTT
##TACTCGTAGCCTTGCTTATGGTGCCTTTGATGCTTCTACC
##AAAACCGTTGATTTTAAGAGCCARATATGCTAATTAAAAC
##CCGTCTAGAAGCCAGTCMAATGTATAGGGAAGTTATGCTA
##ATTTGYAGGATGARGATCTGATTGAGTAGGAATCAAAGCA
##TGAGTTTGACTTTGGAGAGGAGTTTATACATTAGATGATA
##GAAACCATTGAGTATGTGCTGGGTGCTATTAGTAATACAG
##CTTCTTATCTTAGATTGTGGGCATTGTCACTAGCTCATAG
##TCAACTTTCAAAGGTKTTTTTGGATAARTGTATTATAGGA
##ACTATWGAGACTGACAATCCTGCATTTGTTGTAGTAGGAT
##TCTATTTATTTGCTAATGTTACCTTGGGAGTTCTAATGTG
##TATGGATTCTTTAGAATGTTTCCTACATGCTTTAAGATTG
##CATTGGGTGGAGTTTTAAAATAAGTTTTACGGGGGAGAAG
##GTGTTAAGTTTAGTCCATTCTGCTTTACTAATGCTCTTCT
##GATTTCTGGTTAGTTTAGTAATACTTGATATAAAAAAAA
##end-DNA
##DNA cmagnum_CAMNT_0008290323
##GGAAAACTGAGTAGCTGCAGTATCCACCGCTTTAATTTTG
##CTACTTACAATATACATAATAATGCGTAAGAAAAGTTATA
##AAGAAATTGAACCTGGCTAAGATATGAAGATGATGCTTGT
##AGTGCGAAAAGATCTGGGAATGGGAGCAGGTAAAATAGCG
##GCTTAGTGTTGCCACGCAGCTATAGGAGTATACAAAAAGG
##CGGTTAAAGTGTAGCCAAAGGCTGTGGAAGCATGGGAGAG
##GAACGGTTATTATAAAAAAATAGCTCTTAGATGTAATTCA
##TAAGAGGAGTTGTTTGATGTAGCTAATAAGGCCTAGAAAG
##AGTCAGTGCCGTATTATGTAGTAAAGGATGCAGGGCTGAC
##ACAGATACAGGCCGGGTCAAATACAGTATGCGGCGTAGGA
##CCTGCCCCCGACTCAATTTTAAAAAATATCACAGGACATC
##TCAAGCTACTATGAATTTTAGATTAATTAGTAAAATGTCA
##AGCAAAAAAAA
##end-DNA
##DNA cmagnum_CAMNT_0008296405
##GAGTTTTAAAGGGTAAGAGCTAGTGTGGGGTGGGTTTGTA
##GCATAGAAATTCTTAATAGTGGTTAAAAATGAGTAAAAGA
##GGCCGAGGTGGAGCATCAGGTGCCAAACTGCGCGTGACCC
##TAGGTCTTCCAGTAGCAGCTACTCTCAATTGTGCTGACAA
##TACAGGAGCTAAGATTCTTTACATAATGGCAGTAGTCGGA
##TGGGGAAGCAGACTGAATAGACTTCCAGCTGCTTCAGTGG
##GAGAYATGGTTCTAATGACTGTGAAAAAGGGAAAACAGGA
##TCTTAAGAAAAAGGTGTTGTAAGGTGTTATTGTGCGATAG
##AGGAAAACTTGGAGGAGACCTGATGGAGTCTTCATTTGCT
##GTGAAGATAATGCTGGGGTTATTGTCAATCCAAAGGGGGA
##AATGAAGGGATCTGGTGTTTCTGGACCTGTGGCTAAAGAA
##TGCGCAGATTTGTGGCCAAGGATTTCAGCGAATGCAGGGG
##CAATTATTTAGCTTTTTATATGAATTCTGATTTATTGAAA
##AAAAA
##end-DNA
##DNA cmagnum_CAMNT_0008295999
##ATTCTTACGCGACTTCACTAAATCAATCTTCTGACGGTTC
##AACTAATGCTCTAGAATACTATGGTATATTCTAGCTGGAG
##GATAAAGCCATGTGCATTGCCTCTGAAGGCTTCGAACTGT
##ACGATTACATGTTTGAGATGCCGACTGATGATGAAACAAG
##TACCGAGTAAGTAGAAGTTAATGAGTTTGACAATTTACTA
##TTTATGCTTACTGAATTCAAACCCCCTGCCTGTAAAGCTG
##GTGTTAGGATTTCAAACATTAAGTTTTATTCCACCCAGCC
##TAATGCTGATAGTGATTCTTATTATTTAAGAAAATAAGGA
##GGAGGAGCTTGTATTGCTAAGACTAAGACTTTACTCATTA
##TTGGAACTTGGAATGAGACTATAGAACTAAGCAGTGGAGC
##TGGAGTGCAGACTGCTGCTATATGCAATGAATGTGTTGAA
##AGAGTTGCAAATTATTTGAAAGGACTTGACATGTAGTTAG
##GTTAGAATTAAGGTTTAAAAAAAAA
##end-DNA
##DNA cmagnum_CAMNT_0008291187
##TCCAGAGTTTCCATTATATCCTCCATCGGCTGTTTTGGTA
##GATTACTGTCTCAGCCACCTCCTTCTCATAAAATTAATAG
##ATCTGGGTTGCACCAGCAAGCCAAAGAGTACACCAAAAAC
##TGGAGTAGTGACGCTTCTGATGCTGTCAGCATTGGAGGAT
##ATAATGGAAACTCTGGAACTTACCCCATTGGAACTGATGG
##CTCTTTTATGTTTTACTGGTTTATTGAAAGTCCAAATGAG
##AATGTCTCCACCTCTGCAGACCTTCCTTTGATTCTTTGGT
##TATAAGGTGGCCCAGGATGCTCGTCAATGACTGGATAATT
##CTTTGAATTTGGACCAGTTGAGCTGAATTTCGAGCAAACT
##ATTAAATTCAGCAACTCAACTCTAGAGTATGACTATGCCT
##CAGATACCAAGCCTAAAACAAGAGCAGTGAATTGGGCATC
##TTAAGCCCATTTACTCTTCATTGATAATCCTGTAGGAGCA
##GGCTATTCCTATGCTGCTACTGACGATAGTTACGTAACTA
##CAATGGAGGAGATGGCATTCAACCTTTACGAGCTTTTAAT
##ATACCTCTAAGGTAAGTATAATACCACTTATTTCAACCCA
##AATAGAGAATTTTACATTTTCGGTGAAAGTTATGCTGGAA
##AGTACATTCCAATGATTGGCAGTACTATAGTTTTCCATAA
##CTTGAACTCCACTGAAACTAAAATAAACCTTAAAGGTGTG
##GGAATAGGGGATGGAGCTACTGACCCTGCTTTATAATTCA
##CATCTTATAGCGAATATGCCTTCTCATGGAGTTTAATTGA
##CGGAAAGGAGTAATAACAGATGATATCTAATGAATAATAA
##ATTCCTGGGGCTATTGAGACTGAAAGCTGGGAGTCTGCCA
##ACAACTACTGGAATAACATTTTAAACATTTTAGCAGAATC
##TACTGGGAATGTTAACATCTATAATCTTAAAAGCTACACT
##GCCTACGATACTACCTATATTGACAACTGGCTGCAATAAG
##ATGCGATTAAGTCTCTATTCCATGTTCCGTCATTTGTTAC
##ATTTGAAGACTGTAGTAATGAAGCTTATGTTAAGCTAGCT
##AATACTATTCCTCAAAGCCAAGTTGACAATGTAGCTTATT
##TACTTGAGCATATTAGAGTAATGCTGTACAATGGATAGAA
##CGATATCATTGTAAATACTCCTGGAGCAATGAGATGGATC
##TATAATATGGAATGGAGTGGACAAAAGTATTATTAAGCCA
##TTAGCAACAAGGCATGGAAGAATAGCTCAGGAGATGTAGT
##GGGACATTATAAAACTTATGGAAATTTAACGCAAGTTGTG
##GTATATGATGCTGGACATTTAGTGCCAATGGATCAACCAG
##AAAGTGCTTCGGATATGCTTAAGAAGTTTCTTAGTAAAGA
##ATTCGTTTAGTAAAGGTTAGAAAATCAAAAAAAA
##end-DNA
##DNA cmagnum_CAMNT_0008290741
##CAAAAATGCTAGCTCGCAATCTCAGCCGACGTCTTATATC
##TCTATACGAGGGTACTTGGGGCTTAACAGAGGACCAGTTG
##GCCCTCCGCTAAATGGTGAATGACTTTACCCGCTCTGAAA
##TAACTAGCAATGCAAGCACATGGGATAAAAATAAAGAATT
##TCCAATTCCGACCTTTAAAAAGGCAGCTGAACTCGGATTA
##TGCAGTCTTTACATATCCCCAGATAACGGTGGATCTGGAC
##TTTCTCGCCTTGATTCAAGCATTGTTTTTGAGGCATTAGG
##AGCTGGGTGCAATTCAACAGCCTGTTATATTTCGATCCAC
##AATATGTGTAATGGAATAATCGATACATTTGGTAGTTAAG
##AGCAGAAGGACAGGTGGACTCCAGGCTTGAATTCTTTTGA
##TATTATCAGTAGTTATTGTCTAACTGAGCCGGGGAGTGGG
##TCTGATAGTGCGTCTATGACTACCGCGGCTACTGATAAAG
##GAGATCATTTTGTAGTTAATGGATCAAAGATGTTTATTAG
##CAGTGCAGGTTAAAGTGACTTGTATTTGGTAATGGCTAAA
##ACTGGGAAAAAGGAAATTTCATGCTTTGCAGTGGAGAAAG
##GAACCCAAGGATTATCATTCGGGTAAAATGAAAACAAACT
##TGGATGGAACAACATGCCAACAGCAGTGGTTAATTTTGAT
##AATTGCAAAATTCCAAAAGAGAATCTAATAGGTGAGAAAG
##GAGTAGGGTTTAAAATAGCAATGCAGGCTTTAGACTCAGG
##ACGAGTGAATATATCAGCATGTGGGTTAGGAACAGCCCAA
##GAGGCCTTAACTAGAGCAACCAACTATATGGAGGAAAGAC
##AGTAATTTGGTAAGAAATTAAAAGAATTTCAGGCTTTAAG
##GTTCAAAGTAGCTGAAGAAGCGACGAATTTACAATCAGCG
##AGGTTAATGCTAAGATAAGCTGCGTAGATGTTAGATGAGA
##ACTATGAATTAAAGACACCGTATACAGCCATGGCTAAGTT
##GCATGTTACCGAGGCTTGTAAATCCATTGTTGACACTGCC
##CTGCAGTGTCATGGAGGATACGGCGTACTTGCTGACTATG
##AGATAGAAAGAATGTATAGGGACTTAAGGATTCTAAGAAT
##TGTTGAAGGAACTAGTGAAATCATGAAGCTTATCATTGCT
##AGGGGAATATTCGAGTCAAAGTTTTAGTAAAACCGTTGAA
##TAATTAAAAAAAA
##end-DNA
##DNA cmagnum_CAMNT_0008295669
##TTTATCCCAAGCCGATTATCCTGAAGAAGACAATGTAATA
##GTCCTTACAGATGCGAATCTATAAGAAGCCATAACAACAT
##ATCCTGACATCCTTGTAGAATTCTATGCCCCATGGTGTGG
##CCACTGTAAAAAACTAGCTCCAGAGTATGCCAAAGCAGCT
##AAAACTCTTAAAAACAGAGACCCTCCTATTCCAATAGCCA
##AAATAGATGCAACAGAGAACAAAGAAAGTGCCACAAAGTA
##CGGAGTAACAGGATTTCCTAATATAAAGTTCTTTACTAAT
##GGAACACCTGCGGAATATACTGGTGGAAGGACTGAGGAAA
##GTATAGTAAACTGGATGGTAAGGAAAACTGGCCCACCTAC
##TACTAAGTTAGAGTCAGCTGATGACTTGTAAGGTAAAATC
##GACSAAAAAAGGAAAAATAAGAGACACGTATAGAATAGGG
##GGGAAGTTGGGAGAAGGAGCTTTTGGTAGTGTGCGCAGAA
##TAACTCATAGGTAAACCGGAGAGATTAGAGCTGTTAAGAC
##CATTCATAAAAAAGCACTGAAAACAGAGGAAGAGCGATAG
##ACTTTCCTTAATGAAGTTAGCTGCTTAAGAGTTCTAGATC
##ACCCTAATGTACTAAAGCTATATGAGTTTTATTAAGACGA
##CAAGAATTACTATTTGATCACTGAATATTGCTCAGGGGGA
##GAGCTTTTCGATAGGATTATAAATAGAGGCTCTTTATCAG
##AAGCATCAGCTGCAGAGTACATGCGGTAGATCTTATCAGT
##CTTAGTTTACTGTCATGATAGGAATATAGTTCACAGGGAT
##TTAAAGCCAGAAAACTTCCTGCTCAACTCTCCAGATGAAG
##ATGCTACTTTAAAGGTTATTGACTTCGGAACTGCCCGTTA
##ATTTGAGTCAGGGGTTTCAATGACTTAGAAATTTGGTACT
##CCTTACTACATTGCTCCTGAGGTCTTGAAAAGATCATATG
##ACGAAAGATGCGATATATGGTCAGCAGGTGTTAATATGTA
##TATTTTGCTATCTGGCTACCCTCCCTTCGGAGGAAACAAA
##GATAGTATTATAATAAAAAAAGTAGAAGCCGGTAGATACA
##GCTTTCCCTCTCCTGAATGGGACTATATAAGCTTTGAAGC
##AAAAGACCTTATAGGCAAAATGCTTACCTATGATTACTCA
##AGAAGGCCATCAGCTAGAGAATGCATACAACACCCCTGAC
##TCCAAAACGCCAGTCCAGTTCCTATAAACCCTCAACTAGC
##CAGAGGCATATTCGACAATCTATCAAAATTCCACACTGGA
##CTAAAACTCCAAAAGGCAACTTTAACCTTTATCGCAACAT
##AACTATCATCTAAAAACGAAAGAGAGGAAATGCAGGAGGC
##CTTTAAATCAATCGATACAGACAACAGCGGAACTTTATCC
##AGAGAGGAGCTGATTGAGGGATACTGTAGGCTATTTGGAG
##AGGAGGTTGAAGATATAGAGGCTGAGGTTGATAGAATTAT
##GTCAGAGGTTGATACAGACCATTCAGGAGAGATTGATTAC
##ACTGAATTTGTTATTGCAACAATGAATTAAACTATTATGC
##TTTCAAGAGAGAGGCTAGAAATTGCTTTTAGGGCTTTCGA
##TACAGATGGAAGTGGGACTATAACAGCTGATGAGTTGAGA
##GCTATGTTAGGAAAGCATCATGATTATGATGAGCAGATGT
##GAAATGAGTTAATTGCCGAAGTTGATAGTAATGGAGATGG
##TGTTATCGATATGAATGAGTTTTGTGATATGATGATGAAG
##GTTAACCAGGGATAGTTAGGGAATTATTCAGTAAAAAAA
##end-DNA
##DNA cmagnum_CAMNT_0008308383
##ACAAAGAGCTTCCAGATTCCTAGATCACAAATGCCTTAGC
##CAAATTCCACTGGTGTGCGGGTTTAGATGTCAACAAGAAA
##AACAACTTAGCTTTCCTTTCCTCCGATGAAATCATATTTG
##CAGTGGGGTATACATACCACATATACAATATTTCGACAGA
##AGTACGCTAGATTTACTTCGGTAGAGACGGATTTGGTATT
##GGAGCAATAGCAGTGCATCCCCAGCGCACTCATTTCGCAA
##TAGGTGAGAAGGGCAGCTGGCCTAATGTTTACATTTACGA
##GTACCCGTCCATGAAACTATACAGAGTGCTGCGCAAGGGT
##ACAGAAACAGCGTATTCTACAATCAACTGAAGTTAAAGTG
##GTAGTAAATTAGCAACAGTTGGCTCTAATCCGGATTACTT
##ACTAACAGTGTGGGACTGGTTATAAGAGCGTGTTATTCTA
##AAGTGCAAGGCATTTGGCCAGGAAGTATACCGTGTGACTT
##TCTCTCCAACATACGAGGAACAAATCACGACTAGTGGCAC
##AGCCCATATTAGGTTCTGGAAGATGGCTAAGACATTCACA
##GGGCTGAAATTGCAGGGAGATATAGGGAAATTTGGGCAGG
##TGGAGTTGTCTGATATATCAGGGTATGCTGAGCTGCCTGA
##TGGTAAGGTGCTGTCTGGATCGGAGTATGGAAATTTGCTG
##TTGTGGGAAGGCGCATTGATAAAGGCGTAGTTTACTTTGC
##CAGATGGAACTCCTAGTCATGGCGGGGCAGTTGAGGTTGT
##TATGCTACAAGGCGACGATTTCCTATCAGCTGGTACGGAT
##GGGTACATAAGATGGTGGAATTTCGACGAGGTTGATCAGG
##CAGAGCCTGATGAAGGACTTGAGTACTAATTAGCGTTCAA
##GAAAGAGGTTTATATAGGGGATGGAGCGCAGATTGTTAGT
##CTGATACAGGGAGATGACTATTGGGTAGCATTAGATAAAA
##GAGGGATGATGTGGAAATTGTCGGAAGACTGGTAGAAGTA
##AGAGTGCTTTATGGACTTTCATTCAGGGTAAATCGCTGAT
##TTTATAGTATCTCCAGATCACAATGTTGCTATTACTATTG
##GAAGTGATTCGAGGTTGAAGGTATGGGACTTTATTTCACA
##GTAGGAGTTGTACTCATAGTAGTTAACGGGAAAGGGAGAG
##TGTATATCATGGGCACCGTCTACTAAGGCAAACCAAGGGA
##GAATGATAGCAGCAGGGTTTGATAACGGATTAATAAGAGT
##GTTGCAGTTGGACAAGGAACAGTTTAAACTACTGGGAGCC
##TGGAAGGCTCATGACTCTCCTATTGTAAAATGTGCGTTTT
##CCAGATGTGGGAAGTATTTAGTAACCATAGCCGAGGATAA
##TACAATATTCTTCTTCGAGATCAAAGATGACGATGCACTG
##GACCCCGTGTGCATAACTCCCATCGACTCTAAAATAAACG
##ATGTAAGTTGGCATCCTTCCAGTGATAAGCTGATTCTAGC
##CTTAGAGTCAGGGCAGGTTTGCGAACTGGATAGACCTGAG
##CCCTCGCAGCTTGAAACATCACATTCATATGAGGTAAAAT
##TAGAAGAAAAGAGGTGGGTTATGAGGATGATGGAGTTTTA
##AATACAGGAAGATGATGAAGAAGATTTCTTTCTTATGCCG
##CCCAGGCGGCCAGGTGAAAAGGATGATAAGGACAAGGAAT
##GACCACCTTAAAGCATCGTGAGTGTTAGGTACTTCGATAC
##TGATAAATTTATCATAGCTGCAAAGGAGCAGTACATTGGC
##TACTTATATGTATGCAAATTCACTGAAGAAAGGCCGATTT
##AAGCTATTCCTACTTCAGAAACATTAGTGACTAATATAAC
##TTTATCTAAAAACTTTATAGTTACTTCACATGTTGACGGG
##TCATATGAAATCAGGATAAATGAGGAAAATGAGAAGTTTT
##TGAAGAAAAGGCCTCATGATACCAGTACTAAAATAGTTAA
##AGCTGATCTTTCATATAACGAAAACTATGTTATATCAGTA
##GGCAACGATGGAACTATGTTTGTATGTGAGCTATTCCCTC
##AGTAGATTCAAGAAGCATCTACAATGTCCACCACTCCTGA
##GATTCCTTAAGATCCTAAGTTTGAATTAGGAGCAAGCACC
##ATGGGACTAGACGCTGATTTAAATCTAAGAATTGTTACAG
##AGGATATCCAGGATACATCCATATACTCTATTCAAATGGA
##TAAATTAAGAACTGATGAAGATAGAAAGAAAGAATTAGCT
##GAATTGAAGAAACAGAAGAAAAGAGAGGAAATTGAAGCAC
##TGAGAAAGGAGTTTGAAAGTTTATTGAGGGAAAATTAGGA
##AGCTGAGGAGAAATTCAGGCTAAGTGAAGAAGAATTAAGA
##GTTGATCCAGAGTATTTTGATATGTTAGAAGAAAGGAATA
##GAGTTTTGATAGAAGAAGTGCATAAAGAGGTTGCATGGGA
##TAAGGCTTATACCCAATTAGCTCTTGAGAAGTATCAGAAA
##TATTTCCTAGATGAAGTCGCTGTATAAAGATTCTCAGTTT
##ATGGACTATAAACATAAGAAAAAGTGACATCATTCAGAGT
##TACTTATCCCTCTGAGTTCTTAAAGAATAATATTGAAGAA
##ATCACTTAACTTATGGAGGAGGAATCAAGAGGGAAAGGGG
##GAAACATTGGATCAGAAACAGAAAGTGTTGTTTCCCCTGG
##AAAATTCTCATAGTTTACTATAGATTAAAGTGAGTAAAAT
##ATCGAGGAAAATAAAGGAGAGCAAAAAATGAATGCTTAAC
##CTGGAATTGCTAAGCAAAATGAAGATAAAAAGGTATCAAG
##AACTCAGGAATTAATGGAGAAAAGAACTAAAGCAAGAGAG
##GAAAGGAAAAAAGATAAAGAGAGGCACTTGAGAAATAAAC
##CGGATTAAAATAAGTATGATACAGAGGATGACAGGAGTAT
##ACAAACAGCTTTAGAGACTATGGGAGATTTCTAGTTAAAA
##ACAAGTCCTGATTATGTAGTACCAGAGAACTAATGTATAA
##ACGCTAGTAAGAAGAGAAGGTAAATGTTTTTACTAATGGA
##AAGCGCATACAATCTCAAAATGGATCTAAATGGAAGACTA
##TTAGCCCTACGTGAAAACAAGCAAAGACTGATAGACTGGA
##TCAAAAAGCATAATGAGAGAATAACAGAAATTAACAAACA
##GCTTAACATACATGAGCATTTATTCTAACCTGATTTCAAA
##GACGAAGAATGGCCTGAGAATCAGTACATAATTGAAGATA
##AAGACATAGAACAATTTGCCAAGGTGAAAGCTAAAAGAAA
##CGTAAAAGTGTAAAACAGTGAGTATGGAGGAGCTCAAAAC
##CAAGAAGAAAATAACGACGAGGATTAAGAAATGTATGAGG
##ACTCTCCAAGATACGAAGATTCTCCTAAAAGAACTCAACT
##TGCTTTGAGTGAAACTGAAAGAGAGTTTCAAGAACACAAA
##AACCTCAAACTTCTCAATGAGAAAAAAGCATTGCAGTCAG
##ATATACAAAAGAGAGTTATGCAGTTTGATGAGGCCTTAGA
##GTAATAAATAGAACAAAAACATTTACTAGAGTGCGATCTA
##AAGCAAATTGAAATGAAGCTACTAACGTACTATTACGAAC
##TACAGAAACTAGACGACCTAGAACCCCAAGACAACAAGTT
##AAACGACAGAATGCTAAAACTATCACAGGAAAAAGCAAAA
##CTAATGAGTGATATTAATGAAATTACTCAGCAATACGAGT
##CACATAAGCTTGAAGCCGAAAAGATTACAAAGTAGTAAGA
##TGAAATATACCAGAAATTCAATCAAATCGTAGAGGAAACA
##GATCCGTATTATGATTATTTATAAACTGTATTGGATAAGA
##AGCTTAAAAGGTCCAAAAAACGAAAGAAGTCCGATGCTAG
##TGACGATGACGATGATGATGACGAAGATGAAGATGATAGT
##CAAATGAGTGATAGTTATGATGACTCTGATGATGACTCAG
##ATTAAGAGGAAGAACTATGTCCTACTGATTGTGATATGAA
##TAAGTTTGAAGAAGTACAAAATCTAAGAGAGGAACGACAA
##AATTTAGCTGATCTGGCCTTGCATAAAGCATAGATTATGT
##AGGATCTCAAGAGAAGAACTGAAGACATAGAAAAGAAAGA
##TAAAAGGACTGAAAATGAGATTTTAAAGACCAGGCAGGAA
##ATATAGGAGTTTCAAAGGGAAAAAATGAAGCAGCTTAATC
##TTATCAATGTAGCTTTGATGCTTTCTCAGGATCAGATCAA
##AATTATTGACAATGACTTATTGCCAGTCGATCTCAGTGAG
##TCTGTACTTTTCACTATAAATGAAAGAGAAAAACTTAAGC
##TGAGAATCGATGAGCTAAAAGTAGAAAAGGAAGAGTCTAG
##GGAAGAAAGAAGAAAATATGCAAAATAATCGCATGATGAG
##AGTAAGCATATCAATCTATTAAAAAAGCAAAGAGATGAAG
##CAAAGTAGAAGTTCGATGCTATTTAAACTCTTAAGTTTGG
##GTAGCAAATAAAACTTGATAATCTTAAGCACGCTGCTCCT
##AGTGAAGAACTGGCAGAAAAGAAGAATAAGTTTGCGAAAT
##AGGAAAGAGAAGCTATTAAAAATATAGAAAAGTAAAAATC
##ATAATTAGCCAATACAAGGAAAGATTTGCATAAAGTTACG
##GAAGTGAGTACTTTACTTATTAAGGACAGAACTAAAATTC
##TAAAGGAAATCATTGAGTACAACAAGTTGTTAGATTTTGG
##TAACCAGGATATGTATAAGGATGAAGATGATAATGAAAGA
##GACAAAATAGTTGAGGAGAGAAACAAATTAAAAGAGCTGT
##TGGATGTTTAAAGACGAGAAATTGAAACTTTGAAGACAGA
##AATCAATTTATTCCGTAGAAAAGGTGGTCATATTTATACA
##AAAATCACTGCCAATAGAAGAGCAAATATTGAATGAGTTT
##AGTTACTGAGAAAATTATAAAAAAA
##end-DNA
##DNA cmagnum_CAMNT_0008302119
##TCAAACAATCTAGAAATAAGAGAACGAGCAATACAAATTT
##CTCGTTAAGCCTGTGCAGAGGACCGGAATCAAAACTACGA
##AGAAGCCTATAACCTATACAAGCAAGCAATCTAATATTTC
##ATGCATCTAAGAAAATTTGAGAAAAACCCAAACTTAAAGC
##AAAACTACGAGCAAAAAGCAGATGAGTATATGACACGTGC
##CGAGGAAATCTAACAGTACCTCCAAGGCCAAAACAAGCGT
##GCAGTTATAACCAACGGCAGTGAAGAACGTAAAAGTAAAT
##AAGCAAGTGGGGGTGGTGAAGATAACGAAGATAACAACTC
##AGAGCTTAAAAAGTCTCTGGAAAGTGCAATAGTCACTGAA
##AAGCCTAATGTAAGATGGGATGATGTCGCAGGGTTAGATA
##TAGCAAAGCAGTCCTTACAGGAAGCAGTGATCCTGCCAAC
##TCGCTTCCCTGAATTATTCTAAGGCAAAAGGACACCATGG
##AAAGGAATACTATTATACGGTCCTCCCGGTACAGGTAAAT
##CTTATCTGGCCAAAGCATGTGCTACTGAGGCAGATGCGAT
##GTTTTTCTCAGTTTCTTCAAGTGATTTAGTGTCTAAGTAC
##ATGGGAGAGTCTGAAAGATTAGTTCGTTCTTTGTTTGAAA
##TGGCAAGGAGCTCCGCTCCTTCTATTATTTTTATAGACGA
##GGTAGACTCTTTATGTGGAAGTCGAAGTGATGGGGAAAAT
##GATGCAACTAGAAGGATTAAAACTGAGTTTTTGGTGTAAA
##TGTAAGGACTGGGGTCTGGGGATGCAAATGTGCTGGTTCT
##GGGAGCTACTAATATACCATGGGGGCTAGACTCTGCTATA
##AGGAGGAGATTTGAGCAAAGGATCTATATAGCCTTGCCGG
##ATATAGAGGCAAGGTTGGGGATGTTTAAGATACATGTAGG
##GGATACTCCTAATGAGCTAACAGAGGATGATTACTACCAG
##TTTGCAGAGCATACTGAAGGGTTCTCTGGCTCTGATATAA
##ATACAGTAGTTAAAAGTGCATTAATGGAACCGGTAAGGAG
##GTGTCATAAGTCACATTATTTCAAATAAATAACGGAATAG
##GGGAAATAATGGTATACTCCTTGTGCACCAAGTGATCCTC
##AAGCCATAAATATGAATATCATGCAAATTCCCCAGAATTC
##GTTAAAGCCTCCGGATATTTCTGCTGATGACTTCTTCAAA
##ATCTTAGACACTGCTAAGCCTTCTGTGTCCTCTGAAGATT
##TAGTAAAACAAGAAGAGTTTACTACTGCTTTTGGTATGGA
##GGGGTGAGTTAGTAATTATAGCAATATGGTAAAAAAAAAA
##end-DNA
##DNA cmagnum_CAMNT_0008286491
##TAAATGTACAACTCAATTTTCTCCGGTAACTAGCAAGGAA
##GCAATGAAAAACTGGAAATAAAGGCAGGCAGAATGAATTT
##TGACGGTAAAAAAGTAACACCAGATACTCGTATGGGGAAG
##ATTATAATGCAAAGAGATAATGATGGATTTATGCACTTCC
##AATGGGCGGATATTACAACAGGTATTCCTTAGGAGGACGT
##TATAGTTTTCCCAGAGGAATCAAAATTCATAAAAACTAAT
##TAAAGTAAAGGACGAGTATTCTATCTAAAAACTCCTGATT
##AAAGATTCTTCTATTGGTTCTAAGATCCTGACCAGAGTCA
##AGATGAGGCTAATGCAGAAAGGATAAATAACATGCTGAAA
##TCAGTACCACCTGAATAAGCTATCCAACCCTAAAACCCGC
##CTTAAATTTAACAAAGTCCCTTAGTTCCTCCTTAAGTGCA
##TTAAAACCAAATGAACCCAAACAGTCTTGAAGAACTACTG
##TAAAACTTTGCTAATTAATAAGGAGGATTACAACAATTCG
##GGCCTAGACTAGATTAGATACTGAATCCAGAAGTAATAGC
##TTAATTTGCTGATGATGAAGATTTCCATGAGTTAATAGAG
##CATCTGCCTCAAGACCAACAATCTGCTGAGTTTTTACGTG
##AAAATTTGTAAAGTCCTCAATTTCAACAAGCATTGCGGGG
##CTTAAGCAGCTTGATATAAAGTGAGTATGGACCAACTCTT
##ATCTAATCGCTGGGTTATAATTGCGATATGAATATTGATT
##TCTTAGAGTCATTGCTAAGAGACCTGCAGAGGAGAAATGA
##TAGTTAGGTATTAGAGTAAATGTTAATTGAAAAAAA
##end-DNA
##DNA cmagnum_CAMNT_0008288249
##AACGAACTCTGGCTAACCGAGCTAACCTAGTGCAAGCAAT
##TACTTCAAACTAACTATATCAGACTTAACCAATCTTGTTG
##ATGACTATAAAAACAGAACAGAAGCCTAGGAAGTTGACTC
##CCTGCGCGACAATTTTGAAGGAATTGAAGGTCTGCTCAAA
##GGACTTGGAACATCTAAATCTAAAGGTATTAGCGACGACA
##CTATAAACCAGCGTATTGAGCAATACGGTATAAATGCAAA
##ATAAATAAGAGATCCTCTTAGTTACTGCGCTTTATGCTGG
##GAGGCAATGGAAGATCTTACCTTGAGAATTTTACTGATCC
##TAGGGATAATCTCAATTCCAATTGGTCTAGCCCTTGGGGA
##ACATCCCGAGCACGAGTGGATTGAAGGATTTGCTATTTGC
##GTGGCTGTAGCTCTAGTTGTGAATGTAACAGCGTTTAATG
##ACTACCAAAAGGAAAAGAAATTCAGGGAATTGCAGGACTC
##TTATATAAATGACGATAAAGTATAAGCGATAAGAAATGGA
##AAGCAGTCGGCTATTCAAATCAACGATATTTTAGTAGGGG
##ATATTGTGTAGATTACTACTGGATTAGTACTCCCATGCGA
##TGGTGTATTGATACAATCTAACAATATAGAAATGGATGAG
##GCTGCCATGACAGGGGAGAATGATGGTATACATAAAGGAT
##CTGTCATTGATTGCATAGAAGAGCTGGAAGTATATAAGCA
##AAGGAAGCATAAAAAGACTAAAACTGCTACATCCCACCAC
##GATGTAAGATCACCTGTTGTTTTATCAGGCACAACTGTGC
##AATCTGGAAGTGGTCTGATGGTGATTGTAGCAGTGGGCGC
##AAACTCCGCAGAAGGTCGTCTTTTCCAGTAAGCTACATAG
##GAGGAAGGGGATACTCCGTTGCAGGCTAAACTCAACAAAA
##TAGCTATGGATATTTCTAAATTTGGTCTGGGATGTGCTGT
##TTTTGCACTAGTAGCGATGTTTTTGAGGTTTGGAATTGAA
##GTGGCTGCTGATGTTACTGAGTTTGATGAGAGTAAACATG
##TTATGGAGTTTGTGGACTATTGCTTAGTTGCTATTACTGT
##GCTGGTTGTGGCTATACCTGAAGGATTGCCTCTTGCCGTT
##ACTATTTCGCTGGCGTATTCAGTACAGAAGATGCAAAAGG
##AGAATAACCTTGTTAAGAGAATGCATGCCTGCGAAACTAT
##GGGAGGGGCTGATATGATATGCTCTGATAAGACCGGGACC
##TTGACTACTAACGATATGGTAATTGTTAAGTTTATGGTGA
##ACAATTAGGTTATTGATATTGAGAAGTGGGTGTCAAGCTC
##ATCATCATCTTCTAAACTACCCTTCCAGGACGGCTACTTC
##TACATGCTAAAAGAATCAATGTGTGCTAACAGTGAAATTA
##CCTTTTAGACTAAAATGAACGAGGAAACAAAGCAAGAAGA
##GATTGTTCCAGTAGGCTCTAAAACCGAGTATGCAATGGTT
##AAGTTCTTAAAACAACTAGGCCACGATGACTTTGAGGAAT
##AATAGAGATCTTATGAATATCTTAAAGTGAATCCCTTCAG
##TTCCTAAAGAAAGAAGTCAAGTGCAGTTATAAATGTTGGA
##AAAAGAAGAGATGATAATAGAGTTCACTTAAAAGGGGCTT
##CTGACTGGGTGTTTTCTTAATGCAAATATATACTGACTGA
##TGAGGCGGAGCCAGTTGAGATTGATGATGAATAGAAGGAA
##CAGTTAATGAAGAATATTCTAGAGATGAACGAGCAGGGTC
##TCAGGACAATCTGCTTGGCTTATATTGAAATTCCTTATAA
##ATACGACTATACCCAAGTCGACGAAGATACTGGATTCCCT
##GTGATTGAATCCTTAGACTATATCTGTATAGGAATTTGCG
##GTATAAAGGATCCAATAAGAGACGAAGTACCTAAGGCTGT
##AGATTAATGCCAAAAAGCTAGAATTAAGGTAAGAATGATT
##ACTGGGGACAACGCAATCACTGCTAAATCTATAGCTAAAG
##AGTGTAAAATCATTAAGAATGAAAGTGAGGACTAAGTTAT
##CAACGGTAAGGACTTTTATACTGCAATAGGAGGAATTGTG
##TGTGGCTTTTGCAATTAGGATAAAGATTGTAAATGTCCTA
##AGAATTAGAAAGACTATGATGAGTGGGGTAAAGATGCTAA
##ATTAGAAATTAGAAACGATGTGGTTGGTAATCTAGATGAG
##TTTAAGAAGATTGTGCCTAAAATTGCGGTGATGGCTAGAT
##CACAGCCCGAGCATAAGTATGCTATGGTTACTGGACTAAA
##CTAATTAGGACACGTCGTAGCTGTGACAGGGGATGGAACC
##AATGATGCACCAGCGCTGAAAAAAGCTGATATTGGGTTTG
##CTATGGGAATTCAAGGCACTAAACTATCAAAAGAAGTGGC
##TGATATAATTTTACTTGATGACAACTTCGCCTCAATAGTT
##GTAGCAGCTAAATGGGGTAGGAATATATACGACAACATCA
##GGAAATTTATTCAATTCTAATTGACAGTGAACGTAGTAGC
##AGTAACAGCTGCAATAGTAGGTGCAGTTACAATAAAACAG
##TCTCCCTTAACAGCCGTTTAAATGCTTTGGGTGAATTTGA
##TTATGGACACCTTTGCTTCCCTGGCTTTAGCAACAGAAGA
##ACCCAAGGACTCCCTTTTAGACAGGCCTCCATAAAGTAGA
##AATGAGTCAATTGTTTCCAAGCTCATGTGGAAACATATAC
##TAGGCTAAGCCCTCCTACAAATCATAGTAGTTTTTGTTAT
##TCTATATGCAGGAGAGCATTGGATTCTTGAGGAAGGGGAA
##GAGGATGATATAAAAACTAATGGGGATTACGTAGCCTCTG
##GAAGAATGTATAATATAGATGGCTCTGAAGACTATAAAGA
##GGCTTATGATGATCCTGATATTGGGCCTAGTCGCCATCTA
##ACATTTTTATTCAATACTTTTGTTTTCTTACAACTTTTCA
##ATGAATTTAACTGCAGAAGGATTCATGACGAGTTTAACAT
##TTTTGAAGGACTTTGGGGCAACTGGCTTTTTATTGGAATT
##TGGCTTTTTACAGCAATTGGGCAGGCCTTTATGGTTTAAT
##TCGGCCAATATGCTTTCAGTGCTAGTTTCTTTGGATTGTC
##TGCTGCATAGTGGTTCATATCTATTGCATTAGGACTAGTA
##TCGTTTCCCTGGAGACTATTGCTATTATTAGTCCCAGAGT
##CTTGCTTCGGTGAGTATGGAAAAGAGGAATTATAATTGTA
##TAAACCGGAATTGTAAAGACATGGCAGTGGAAGTGGGTCT
##GGAAGAGGAAATAGGACGAATCAACTGATTAGAAAGGCTA
##CTTCAAGAGATCATTGATTAGATAACACTTTTATAATTTG
##AAAAAAA
##end-DNA
##DNA cmagnum_CAMNT_0008285153
##AATAAAATGATCTTCTGCACACTATGGTGAATTGGAATGC
##TCTATATCGTCCTTACTCTTTATAAAGTTCTCCGTCATAA
##AATCTTCAACAATGTAAAAATAGAGAACTTCAATCATGGT
##TGGGCTGCAATAACTGGCTGCACAAGTGGAATTGGATTAT
##CATATGCTCAAGCTTTAGCTAGGAGAAATTTTAACTTAGT
##CTTGATCTCCAGAGACTAATAAAAGCTCGAGTAGTTGAGG
##GACTCATTGATTTAGGCTAATAAAATAGAAGTTAGAATTG
##TTATATCTGATCTTCTGGATGGTGAAAACAATACAGAAGA
##ATTTTATTAAAATTTATTCAATGAAATAACTCAAACATAA
##ATCTCAGTTTTCATTAATAATGCAGGAATTTCAGGTAAAG
##CTGCTTATTTATATAAGTAATCTGTTGAAGACTTAAAAAG
##CACCTATATCACTAATATTTTCCCTATTACATTTCTTAGC
##AGACTGTTAATTCCTTATTTCACATAGAATTTCAAGGCTA
##GTGGAAAATAGAATTTATTCATAAACACTTCATCAATTGC
##AGCGAAAGTGCCTGGGATACTTTTAGGAAATTATTCAGCT
##ACAAAATCCTTCGTAAATAGATTAGCCTAAAATGTATCAT
##ATGTGGCTAGTGACGCTGTTAGAGTTGTTGATTTTCATAC
##TGGACCAGTGAAAACAAAACTATTGAACTCTATTCTTAAT
##GAGGAATCAAAAAATTTGTCAGTTGCCGATCCAGATGACT
##ATGTTGAGTCTGCTCTGTAACATTTGAACTATAGGGAAAG
##CACAGGATTTATAAATCATGAGTTAAATTTAGCAATAAGC
##AACTTAACACCGGGTTTCATACGCGATATGATGACCAAGA
##AAATAGCTGATTTTTAGAATTTTTAGTACTAAAAAAA
##end-DNA
##DNA cmagnum_CAMNT_0008286021
##GGATATTTTATTGGACAATGTCAGCTCACGCTTTACCCAA
##TCTCTAATACGGATACTCGGCCCTTGAGCCCCATATGGAC
##GCCCAGACCATAGAGATCCACTTCACCAAGCACCACCAAA
##CCTACGTTGATAAGCTTAACCAGGCTTTAGAAGGCGACGA
##GGAAAGAAAGGCATTAGACTTGGCTTCTCTGTAAAAAGAA
##GCCGGATATGCAGGCCCAGCAGTCCGCAATAACGGAGGTG
##GCCACTACAACCATTGCCTGTACTGGCAGAACATGGCCCC
##AATCGGCTCTTCCAATACAAGGCCCTTCGGACCACTTGCT
##GAGAAAATTGATGAGACATGGGGATCCTTCGACACTTTTA
##AAGAATAACTAAGCACCGCCGCTCTCACTAGATTCGCCTC
##TGGATGGGCATTTTTAACTGTCAGGGCCGACGGTACACTC
##ACTGTCCATAATACACCCAACCACGACAACCCATTGATGG
##AAACTGTATGTGATGTATAGGGAATACCTATTCTGACCAT
##CGATGTATGGGAACATGCTTATTATCTGAAACATTAAAAT
##AGAAGGACTGAGTTTATTGAGAGCTGGTGGAATTTAGTCA
##ACTGGGATGCTGTAGTCAATAATTATCAGGAGTTTGCATT
##GAATAATAGACCTGTTGCATTTTGATTAGGTAGTAAAATT
##TAAGAAAATGTAAAAAAAAAA
##end-DNA
##DNA cmagnum_CAMNT_0008285945
##CGAGAATATCAGACTGTGGAGAAAATGGCATTTAGACGTA
##ATACTAAGTAATCAACTAAGAATGAGAATCTGTCCTTCAA
##ACTAGATTGCACAGTTGCAGTGGAAGATGAGGTAATTAAC
##ACCAAAGGCCTTGAAAAATTCCTACGCGAGAAGATTAAGG
##TAGCTGGCAAACGAGGCAATCTAGGCGAGAATATCAGACT
##GAACAGTGATACAAATGTCATTTCCCTTAACTCTGCGATT
##CCCTTCAGCAAGCGCTACTTGAAGTACTTAACCAAAAAAT
##ACCTAAAGAAGCTGAAGATTGCAGATTACCTCAGAGTCGT
##TGCTCCAAAGAAGGACACGTACGAGCTGAGATACTTAAAG
##ATTTACCAAGAACAAGAAGAGGAAGAGGCATGATCCTTTT
##AGTAATTTTATTAGAAATTAAAAAAAA
##end-DNA
##DNA cmagnum_CAMNT_0008286965
##AGCTAAAATATTTAAAATCATCAAAAAATGCCCCCTAAGC
##TCGATCCCACAGAGGTAAAGATTGTTTATTTGAAAACCGT
##TGGCGGAGAAGTGGGCCCTGCTGCTTCACTGGCCCCTAAA
##ATTGGACCGTTGGGACTTTCCCCCAAAAAAGTCGGAGATG
##ATATAAAAGCTGCATCGCTAGACTGGAGAGGCATCAAAAT
##AATGGTCAAACTTACTATATAAAACAGACAGGCTGAAATC
##TCTGTAGTTCCTTACGCCCCGGCACTAGTTATTAAAGCTT
##TGGATGAGCCACCAAGGGATAGGAAGAAGGTTAAGAATAT
##AGAGCATAAAGGGAATTTGACGTGGGATTAGATTAGGGAG
##ATTGCTGCGTAGATGTAGAGTAAGAGTGGGGCTAAGTCTT
##TCAAGGGGACTTGCAAGGAGGTTGTAGGCACTTGCATGTC
##TGTTGGGTGTAAGGTGGAAAGGTAGGACCCTAGGACCCTG
##TTTGGAAGGATTGATAATGATGAGTTTGATACATCCGAGC
##CGTGATAGTTAGTTATTTTTAGTACATTGTAATCAAAAAA
##AA
##end-DNA
##DNA cmagnum_CAMNT_0008285933
##AAATGAAATACCTCGCTGCTTACGCCCTGGCATGGCTAGC
##TGGAAACGAGAATCCTTCTCCTAAGCAATTACAGCAAATA
##ATTGAAGCTGGGGGCGGAGAGTTCGACCAAGGATAAGCCG
##GTTAACTTTGTGAATGTCTTAATGGAAAATCCTTGAATGA
##AGTTATCAGTGAAGGGCTAGAAAAACTAAGCACCATTCCC
##GCTGGAGTTGGGGCAGGTCCTGCTGCTACTGAAGGAAAAG
##AAACTGCAGCTAAGGAAGAAGAAGTGGAGGAGGAAGAAGA
##GGAAATGGAGGAAGGAGCTATGGATTTGTTTGGAGGAGAT
##GATGACTGGTAGTGAGGCTTAATCATATTTTTTCAAAAAA
##AA
##end-DNA
##DNA cmagnum_CAMNT_0008284949
##ATGTAAAACCTCTTACTTACAGCAGCTCTCTTCGGAGTAG
##TATCAGCTAACCTAGAAACCAGAATGTTCTCTCACTACCT
##AAATGCCTACTCTAAGCAGTATTCTCCTTCTGAATTTGAG
##TACAGAAACAAGATCTTCTCCGAGAACCTCAAGAAGATCA
##CTGAAATAAATAACAGCAACTTAGGATGGTAAGCCGGTAT
##TACATCTTTTACTGACTGGACTTGGGAAGAATTCAAAGCC
##TTCTACTTAATGGAAGATCAGAACTGTTCTGCCACCGCCT
##CTAGAATCCGTTCTCCAGAGTTCGACTTTACCCCTGAATC
##CTTTGACTGGAGAGACTATGGAAAGGTCAGTGTAGTCAAG
##AACCAAGGCCAGTGCGGAAGTTGCTGGACCTTCTCAACCA
##CTGGAGCCATGGAATCTCATTATGCTATCTACTACAACAC
##AACTGCCACCACTCTGTTTGCTGAATAATAATTAGTTGAC
##TGTGCTGGAGCTTTTAATAACTTTGGATGCAACGGAGGAT
##TACCTTCCCAGGCATTCGAGTATATTAAATACAACGATGG
##AATTACTACTGAGCAGCATTATAGGTATACTGCCAAGGAC
##GGTGCTTGTGATATGGCAGGAAAGCCATTAGTAGGACATG
##CCCCTGGTGGAGCTTTTAATATTACCAGTAAGGATGAAGT
##TGAATTGAAGTAAATGCTAAGTCTATATGGACCAGTTTCT
##ATTGCTTTCGACTGTGTTGATGATTTCATGCATTATAAGA
##GTGGAGTTTATTCTAGTGATAATTGCGGCACCTTACCTAG
##CCAAGTTAACCATGCTGTGTTAGCTGTCGGATATGGAGTT
##ACTGATGACGGAGAAGATTATTGGATTGTTAAGAACAGTT
##GGGGAACTGATTGGGGTGATAAAGGTTATTTCAAGATTAA
##AAGAGGAGCCAATGAGTGCGGATTAGCCGACTGTGCCTCT
##TTCCCTAATCTGTGGAAGGAATATTAGGTAATTAACAGGG
##ATTTTAGTTGAAAAAAAAAAA
##end-DNA
##DNA cmagnum_CAMNT_0008285557
##TGACGCTGCTCTTCTTCACTAGCGGCGCGTTTTCAGATGA
##TGAGGATAGTTATAGTGAAGAAGAGCAGCGTCAACAGCCA
##TAACGTCGTTTTATTGACTTATCAAGCGACGAGTCAGAAG
##AAGAGTAAAGAGTAGTTCGCTCAGCCAAGGACAAGCGTTG
##GGAAACAATCGAGAATATAGGGAAACGAGTAAAACAGCAT
##GTAAAAATTCATGATTTTGTGTCACTTCTAAGAGACTTTG
##ATGAACTGTAGAAAGAACACACTAGAGCACTTGGAATAAT
##AGAAAAAGAAGGACTCCCTGCCTTTTTCACCAGAGCACTG
##GTCAGAATAGATGATACTGTTAGCAAAATCACTAAAGAAG
##AGGCTAAGAAGATGAACGCCAATAATAATAGATCTTTTAA
##CAGGCTTAAATAGTAGTTGAAAAAGAATTTAAAGGGATTT
##TAGGAAGAAATTGATTTGTTTAGGGAAAATCCTGTTTTAA
##GCGAGCCAAGTGAAGAGGAAATAGCCCCTGATGACGATGA
##CTTCGATGATGATGATGAGAGTGACTGGGATAGCGACGAT
##GATGAAAGTGATGATGATGATGAAGTATTTGAAAATAGAG
##GAGATGATCCGGAAACTAGAAGGAGGTTTTGGGAAATCAA
##GGATAAGGGAAAAACAGAGGGAAAGAAAAAGACTAAGGTA
##AAGGCAGTTAGACCTAAGAAGGAAAGGGATTTCAGTAAGG
##GATTGGATCAGGATAAAGATTATAGCTCAATGAGTGTTAT
##TCCCTAATTAGCTATTATAAAGAAAAAGTGGGGAAGGTTA
##GGAGTTGATAATAGATCTGTTATGAACTTATTAGTCGAGT
##TTAGAGATAATTGCTAGGAAGATGTCATTATTATTTAAGT
##ACTGGATTTACTTGTTCCTACTATTTTTACTTTATGGGAA
##AATTCAGAGACTGTGTCAATGTCCGAGGAGGATTGGAATT
##AGGCTTTCTAGAGTATGGAGCAGTTGTTAAATTACTATAA
##GGGGAAAACTGGGCTATTGTAGGATGAGTTGGGGTATATA
##AAGGATAGAATTGAGGGAAGTTTTGTTCAACATTTAGAAA
##GGTTAAATAGTGAAACCCGGAAAATGCTCAGAAATGCTGA
##TTTATAAGGAGATTAATATGCCAGGATATATATTGGATAG
##TATAAGTTAAGTGACATGGCTCAACAACTGCTAGAAATAT
##ACTAAGATCAGCCTAATAAAATATCCAGGTTAAATCAGGT
##TAAAATTGAGCTGTATTATTACTTAACTGATCATTTATTT
##GAATAGGTAAAGTAAAACTCATCATATTCTCAGTCAAGCT
##TCTTCTAAATAGAAAGCCCAACTACCGAAGTTGATAAATT
##AGCTAATTTTATATACGTGCACTCTGATATAAATGATCAA
##TATAAAACAATGCTAATGCATGTGTACAACCAAGCTCTAT
##ACGGTAATTACGTAAAAGCCAACTAAATCTTTATCAGCAC
##AGCCGATCAAAAGCCCTAATATTTTGAAAGGAATGACCAA
##CTGTAAGTAATGTACAACAGAGCTGTAGTTATGCTCGGCC
##TCTCAGCCTTCTACAATGGCTTCTATGTAGACTCTGTCAA
##ATGGCTAGACAGCATTGTATCAACTCACAAAATAGCACAA
##CTTCTAGGTTAATTCATATCAAAGGATAGCTCAAAGAATA
##TGAAAAGAGAACTACAAAAACGTTCGCTACCCTTCCATAT
##GCATATTAACATTGAGCTAATAGAATCAGCTTATGTACTG
##TCTTGCATGATAGTTGACATTCCTATTTATTCTCAGCATC
##AACAAGATCCTTATAAACACAGCATTTCCAATAGCTTTAG
##GTAATTTATGGAAACTTATACAAGAAAACTTCCCATGCCT
##CCTGAGACACATAGGGATTACATATTCAGTGCTTGCAAAT
##TCATAAAGTAATCTGACTGGAAAAACTGTTATGAAGCAAT
##TGAAAGCTTACGGGCCTGGGAATTTGTTCCTAAGAACATT
##GAATTCAAAGAAACTTTATTAAAAGGAATCAAACAAGCAT
##CATTATCAGTATTTTTAAATGATTACAATGAAAGTTATCC
##TAATATAACAAAGTAACAATTAGCTTACAAATTTAAGTTA
##GAAGAGGAAGAAATAGAAAGACTAGTAAACGACATGATAA
##GTAAAAATCAGATTGACGGCCAATGGAATGGAAATCAACT
##ACAATTGCAGCGCTAAAGCTACTCTAAAATACAATTCCTA
##TACYAATTACTGCAAGAGCGAACTGATGAGAGTCTTTAAC
##TGATTCAAACAATAAGCAAGAACAAAGGAGTATTTAGAAA
##ACTCGACGTGAGTGAAATAGCAGCTTCATCAAGTTTTAGA
##TAGTAAATTTCCATTTATAATTAAAAAAAAA
##end-DNA
##DNA cmagnum_CAMNT_0008285733
##AAAAATATGTTTGTAGCTTTACTAACCTTAGTCAATTCAA
##TCCACGTTAACCCGAATACTCGTATGCTGGAGGATAATTT
##CAATAGAACTGTAATTTTCCACGGTACAAACGTGGTAGTT
##AAGGTTCCTCCCTTTATCCCAATCACTTCCCACTTTGATT
##CGGATATGTCAGTGAGTGCAAAGGATTTAGAGTATATGAA
##TGAGTGGGGATTCAATTTCGTAAGACTTGGAGTGATGTGG
##GAGGCAGTAGAGCGTCAGCCTAACTGGTATAACACAACTT
##ACTTAGAGTAAGTGGACAAGCTTGTTACTTTTATGGGAGA
##GTCTGGAGTATACAGCATAATTGACGCACATCAGGATCTG
##TTTGCTAGGAGGCTTTGTGGGGAAGGAGTTCCTAACTTTT
##ACGCTGTTGATTTAGATCATAATTGTGACTACAATGCTGT
##AAGTCAGTTGGCACAGACTGTTGGAATGTGTGTTCCCATG
##AAGGATTATAATTTCACTTATGATGCCTAAGGAAATCCTC
##TACTAGAGGACTGTCTGAAGAATAGTTTTGGAGTTTATTA
##CGGAACCCCTGAAGTTGCATCAGCTTTTGGAAAATTGTAT
##AGGAATGTTGATGGATACTAAGATAAGTTTATTGAGTTCT
##GGCGTCATTCAATCAACGCTTTTAAAAACAACCCATACAA
##TCTCGGCTATGACCCTATAAACGAGCCTCTTCTGGCCAAC
##TGGTACCGTACTTCATCTCTGTGGTTCCCAGGTCAAGTGG
##ACTACCAAAACCTCTAACGTCTCTACGAGAACTTTAACAC
##AGCCTTACGTGAACTAGACGATGAAAAAATTGTATTCTTC
##GAGCCTAGTCCAGGTGATGTTGAGCCTTATTATGGTGGAC
##TTACCTTCGAGGCTGGATTTACTCAATCTCCCGGCGGCTA
##AGAATACATCAACAGATCTTTCTTCAATGCTCATACTTAC
##TGTTGCCAGGCCGACAACACATTATGCGGAGGTGGAGAAC
##CTCCTCTATCTTCCTATGACATGTGCAAAAAGTTCCATGA
##TAGAAGAATCAGGACTAGAGCAGATGATGCCAAACGTATG
##GGAGTTGGCCTTTTCATCACTGAGTTCGGGGCATGTGCCA
##ATACTGACGCATGTGCATAAGAGATCAGTCTTGCTACCGA
##TGCATGTGATTAGAATTTAGCCTCGTGGGCCTATTGGGGA
##TACAAGGGATTCAAGGATTTCACAACTTCCGGAGATGATC
##ACTGGGAAGGACTGTTTACTATAGACGGTGGAATTTAAAA
##GACTAAGTTGAAGGCATTGGTTAGGACTTATTGCCAGGCG
##TATCAGGGAGTTCCCAGCCAGGTTGTGTTTGACAGAAATA
##CAGGAAGTTATACTACTAAGTATGACGTACATGAGTGGGT
##TAGTGCCCCTACTGTTCTTTATTACAATATTGATAACTAC
##TATGCGGATGGGTATGATATTAGTGTAGTTAGTGCTAAGG
##GTGAAAAAGCTCAGGTTAAGGAAACTAAGAAAAATTATTT
##AGAGATATCCGTACCAGCCTAGGATGACTAGATTCAGATT
##TTATTGACTCCAAAGAGCAGTAATAAACACTTGTCTGTGG
##TTGTTGAGGAAACTGCTTATGTAGTGGAAACTAAAGATCA
##TTTTGAAAGTAACCAGTTTGGAGATGTTTACAGTACTAAG
##CCTATTGCTACTATTTACAATTACTCTGATTTGAGTTTAA
##GAATCGTTGGGGAAAAAGGAGTAGTATGCTATATTGGCTC
##TAATGACCAATGTGTTACTGAGTCATGGGATTTGATTAAA
##ACTGAAATTGAGTTCTTAAAGGAAGGAAGAGTTGTTAGAA
##GTATCCCTACTCCAGCTGTTCATCACAATGATCTAGTTTT
##CAATAATATTTAGTAGTTAGTAATTTAGCAAATTAATTAA
##AAAAAA
##end-DNA
##DNA cmagnum_CAMNT_0008285947
##ACTCGAATTCCTCAACATCCAAGCCCCAAAAATGTCAGCT
##ACACTTCAACCGCAAGAAATGCAACTAGACGACCCCTACG
##CCGACGATTACTACCGTCAAATGAAACAACTTGAACAACA
##ACTCGAATTCCTYWRCWTYYAAACCCAAAAATGTCAGCTA
##CACTTCAACCGCAAGAAATGCAACTAGACGACCCCTACGC
##CGACGATTACTACCGTCAAATGAAACAACTTGAACARCAA
##CTCGAATTCCTCAACATCCAAGCCGAGTACATAAAAGACG
##AGCAAAAAAACCTAAAACGTGAATTTGTSCGTGCAAAAGA
##GGAAATCAAGCGAATCTAATCAGTTCCTTTAGTAATCGGT
##TAATTCCTCGAGCTAATAGACGAGAACTACGGCATAGTTT
##CCTCGACAGCCGGCTCCAACTACTACGTCCGGGTTTTGAG
##TACACTTAACCGAGAAATGCTCAAACCTTCCTCCTCAGTG
##GCACTGCACCGCCACTCACACAGTGTAGTGGACATACTTC
##CGAACGAGACTGATTCAAGTATATAACTAATGCAGGTGGG
##CGAGAAGCCTGATGTGACATACCAGGACATCGGTGGTCTT
##GATATACAGAAACAGGAGATYAAGGAAGCAGTGGAGCTTC
##CTTTGACAAATCATGAACTATACGCACAGATAGGAATAGA
##CCCTCCACGAGGTGTACTGTTGTATGGAGCCCCTGGCACA
##GGTAAGACGATGTTGGCAAARGCCGTGGCAAATTAAACAA
##CTGCTTCTTTTATTAGAGTAGTGGGATCTGAGTTTGTATA
##GAAGTACCTGGGTGAAGGTCCACGCATGGTAAGGGATGTT
##TTTAGACTTGCTCGTGAGAATGAGCCGAGCATAGTGTTTA
##TTGATGAGATTGACAGTATAGCTACTAAGAGGTTTGATGC
##ATAGACGGGTGCAGATAGGGAGGTGTAGAGGATTTTGCTG
##GAGCTGCTGAATTAGATGGACGGGTTTGATTAGACGGTGA
##ATGTGAAGGTTATTATGGCCACTAACAGGGCTGATACGCT
##GGATTCGGCACTGTTGAGGCCAGGGAGGCTGGATAGGAAA
##ATTGAGTTTCCAATGCCGGATAGGAGGCAGAAGAGACTTA
##TTTTTYAGACTGTCACGGCTAAGATGAACTTGTCGGAGGA
##AGTAGACTTAGAGGACTATGTAAGCAGGCCTGAGAAGATA
##TCAGCGGCGGATATTGCTGCGATTTGCTAGGAGGCAGGGT
##TACAGGCTGTCAGGAGGAATAGATATATTATTATGCCGAA
##GGATTTCGAGAAGGCGTATAAGACTACTATTAAGAAGTCG
##GATACTGAGTTTGAGTTTTATAAGTAGTTTATAGGAGTTA
##TAAGAAAAAAA
##end-DNA
##DNA cmagnum_CAMNT_0008285169
##GGGGTAATTATTTCTAGTCATGAGAGTATACAAAGACGTA
##TTCAGCGGAGATGAGCTATTGTCCGACTCCTATCCAATAA
##CACCCCTTTTCGATGGATGCGTCCTTGAAGCTAGATCAGC
##CTTCAGAGTAGTAGGTGGTGAATCATATGTGGAATCTAAC
##GATGAGGAAGGCCCAGGCTTAGATGACTAATAAGAAAGAG
##TTATTGACATCGTCGATGCCTTCAGCTTAYGTGAAACAGY
##GTTTACCAAGAAGCAGTACTCTGTTGAAATTAGAGCCTAT
##ATGCAAAGACTCAGGAAATGGTTATAAGAAAACAAGCCGG
##AGAGAGAATAAGCGTTTATGCAAGGAGCCCAGGCATTCGG
##TAAATTTGTTATGTCCAGATTTGCTGATTTTCAGTTTTGG
##TATGGATMAGCCCAGGCTGAGGATAATGAGTTAGGAGGAA
##TGACTGTATTGAGTTACTATGAAGGAGAAGAGCTTACACC
##CAGATTCCTTTATATTGTTGATGGAGTGAATGACGTTAAA
##TATTAGTTAGGGTTATTATTATTTGGGGAAAAAAAAA
##end-DNA
##DNA cmagnum_CAMNT_0008284941
##TAAAATGGCAACTAACCTCAGTAGTCTATCAAAAGGATAA
##CAAGATGAATTAGCTTGTACTCTTGCTTGTCTTATTCTTT
##ATGACGATGGGCAATAAATTGAGGCTGATAAGATTTCAAA
##ATTATTAGACGCTTCAAGCAATAAGGATGTAGAAAAGTAT
##TGGCCAACTGTGTTTGCAAACAATCTAGCTAATTAAGATA
##TAGGTGATTTGCTATTAAATGTAGGTGGAGGTGGACAAGG
##AGGAGCTGGTCCTACTACTACTACAGAAAATGAGACTGCT
##TAAGAGACAAAAGAAGAGGAAAAAGAGGAAGAAGAAGAAG
##AAATGGAAGAAGGAGCCATGGATTTGTTTGGAGGAGATGA
##TGATTGGTGATTAGTTARWATAAAACCAAACAAAATGGCC
##ACTAATCTCAGCAGTCTAGCAAAAGAATAATAAGATGAAT
##TAGCTTGCACTCTTGCCTGTCTTATCCTTCATGATGATGG
##ACAATAAATAGAAGCTGATAAAATTTCAAAACTTTTGGAA
##GCCTCAAACAATAAGGAAGTAGAAAAGTATTGGCCAACTG
##TATTTGCTAACAATTTAGGTAGCTAAGACATTGGAGATTT
##ACTATTAAACGTTGGAGGTGGAGGCTAAGGGGCTGGACCA
##GCAGCTACTACAAATGCTGAGACTGTTGAGGAGACCAAAG
##AGGAAGAAAAAGAGGAAGAAGAGGAGGAAATGGAAGAAGG
##AGCCATGGATCTGTTTGGAGGTGATGATGATTGGTGATTA
##GGTAGTAATGTTTCTAGTATAAAAAAAAA
##end-DNA
##DNA cmagnum_CAMNT_0008284939
##AGAAAAAATATGTCAGGCACCAACGACGCATACACTTAAT
##CTTTCTTCGGCTTTATGGGAGTAACCAGTGCTCTAGTCTT
##TGCCAATCTCGGGGCAGCATACGGTACTGCAAAAAGTGGT
##GTAGGAATTTCCTCTATGGGAGTAATAAAGCCCGATTATA
##TAATGAGGTCGATAATTCCTGTAGTAATGGCTGGAGTTTT
##GGGAATTTACGGACTAATTGTAGCTGTTATTCTAGTCCAG
##AAGATTAACGACACTGATTACAAGTACTATGACGGCTATA
##AGCATTTGGCATCAGGACTGTGCTGTGGTCTCAGTTCACT
##GGCTGCTGGAATGGCTATTGGAATCGTTGGAGACTCTGGG
##GTTAGAGCAAATGCACAGCAGGAGAAGATTTTTGTGGGAA
##TGATCCTCATTCTTATTTTTGCCGAGGCTCTTGGGCTATA
##TGGACTCATTATTGCTCTCATTCTTTCCCAGTAGTAAAAT
##TGGTTATTATGGAAAAAAAAA
##end-DNA
##DNA cmagnum_CAMNT_0008287673
##ATTAAATAGGGATGAACTACAACTTTAAGCAAATCCCTTC
##AATCCCCAACGCAAATGAGTTAATAGACATAATTCTATCC
##AAGACGCAGCGTAGGACTCCCACTGAGGTTCATCCCCAAT
##TCCAAATAAGCAGAATCCGTAAGTTCTACATGCGAAAGGT
##TAAGTTTACTTAAAAGGCAATTGAGGAGAAGCTTAATGGT
##ATTTTGGACCATTTCCCTAAAATAAACGATATCCACCCTT
##TCTACGCTGATTTAATGAACGTTCTGTATGACAGAGATCA
##CTACAAGCTGGCCCTTGGACATTTAAACAAAGCTAAGAGC
##ATAACAGAAAAGATATCCAACGACTACGTTCGAATGCTTA
##AGTATGCAGATTCGTTATACAGATGCAAAACACTAAAAAA
##GGCCGCCTTGGGTAGAATGTGCACACTTTTAAAGTAAATG
##AAGAATTCGCTTACATATCTCGAAGAGGTGAGAAAGCATT
##TATCTAGACTGCCGTCGATAGATCCCCATACTAGAAGCAT
##TATCCTTACTGGGTATCCTAATGTAGGAAAATCGTCGTTT
##ATGAACTTAATAACAAGAGCCAATGTGGAAGTACAGCCAT
##TTGCCTTTACAACTAAGAGTTTGTTTGTAGGACACACAGA
##CTACGATTTCTTGACTTGGTAAGTACTAGATACTCCCGGG
##CTACTAGATAGACCGTTAGAGGAAAGAAACACTATAGAGA
##TGCAAGCAATTACAGCCCTAGCACATCTCCATGCTTGTGT
##TCTGTACCTAATTGATATTTCTGAGACATGCGGATACACT
##ATAGGACAATAAATCCAACTTTTCAACAGTGTTAAACCTT
##TGTTTTAGAATAAGCCGTTGGGTTTAGTAATTACCAAGGC
##GGATTTAGTTAGTCTAGACAGCATTGACCCGTAATACAAG
##CAAGAAATCGATAGGATTATTAATGAACAGGCTAGTTTCT
##ACACTGTCATTTCTAATTAATCGAAAGACGGAGTCATTGA
##GTGCAGAAACAAAGCTTGCGAAGTACTCAAGGCTTTTAGA
##AGTCAAATTGTATAAAATGCTAAAGCACCGGCATTTTCAC
##AGCATATGCCTTATATTGCCCATCCTAAACCTAGAGACAA
##TAAGAAAAGACCTCCTAAAATACCAGAAAGTATAAAGCAA
##CCTCCAGTTGTGAGTATAAAAGAAATCCAGGAGCAAAACG
##GAGGAGCGGGTGTATATTCCATCCCAATCTAAGAACATTT
##CGTAGAATTAGAGGATGAAAGTTGGAGGTACGATGCACCA
##CCTGAAATAATCGACGGTAAAAATGTAGCTGACTACATAG
##ACCCTGACATAATGCTAAAACTGGAGCAATTAGAAAGAGA
##GGAAGAAATGCTACAGGAAGCCCACGAGCCATTAGACTAT
##GAGGAGTTCTAAACCATGCACAAAATCAAAAGAAACATGT
##TTTTAAGTCGAAGACACATCATATGGCAAAACTAACTAAA
##AAAAGGAAGATTCAACCCTCAGAAGGCAAAACTGCAGGAT
##GTAGAGCAGAAATTTGAGGATTTGGGAATAGACCCGGAAA
##ACATTGCACTGAGAGCAAAGACGCARAAAAGAGGAAGGAG
##TCTTAATGAGGAAATGGATATTGATTTTGATGATACACCA
##GAAGGACTCAAGCAGAGAATAAGGTCGGCTAAATCTAAAC
##TGAATAGACAGAGGTCTAAAGGAGCTAAGAAGGAAGACAG
##GGGAAAGGATGAGTACAAATGGCTGCCCAAAAAGAGACAA
##AATATTGCTGATGTACACATTGATGATGAAATGCCTAAAC
##ATCTGTATGCTGGAAAGAGAGGACAAGGGAAAACTCAAAG
##GCGTTGAGATTAGGTAAAAGTATTATGATAAAAAAAAAA
##end-DNA
##DNA cmagnum_CAMNT_0008287593
##CTTACTCTTACCTTTTCAAATACATCATAATAGGTGACAC
##AGGAGTTGGCAAGTCATGCCTCCTGCTTCAATTTACTGAC
##CACAGGTTCCGTCAGGACCACGATCTGACGATTGGTGTGG
##AGTTTGGGTCGAGGATGGTTCGAATTCAAGACAAGGATAT
##AAAACTGTAGATTTGGGACACTGCTGGGCAGGAAAGCTTT
##AGGAGTATTACCCGGAGTTACTACAGGGGCGCTGCTGGCG
##CCCTGCTTGTATATGACATAACCCGTAGGGAAACCTTCAC
##TCATCTGACAAACTGGCTGCAGGATGTAGCTGAGTATGCC
##AATGCGGAGATGCAGATTACTCTGGTAGGGAACAAGTCGG
##ATTTAGATGCCAGGAGGGCTGTCACGGCGGAGGAGGGGGC
##CAGGTTTGCTAGAGAGCATAATTTGTTGTTTATGGAAGCC
##TCGGCTAAAACTGCGTAGAATGTTGAAGAGGCGTTTATGC
##AGACTGCTACTTCTATATTCGATAAGATTTAGCAGGGAGG
##GATGGATATTAGTAGTGAGACCTGCGGAGTAAGAATGGGA
##CCCGGGGCATTGTCTTCTGTTAGTTCCGAGCCAAGACGAG
##CGCAGTCTGGGGGGTGCTGCAAGTGAGTAACTAGTAATAA
##AAGGGTTATTAATAAAAAAA
##end-DNA
##DNA cmagnum_CAMNT_0008288009
##CGTTAATATTTAGCCTTAGGAGGAGTCTAAGGTCGAGTAG
##ATCATTAAAAGTCATTTTGATAGTGAAAGTATACCAGATA
##GGTGTTTATCGTATATGGCTGGAATGATATTAGAAGATCC
##GCCGAGTACTCCTGATCTACTTAAGCAACTTTTGTAAGAC
##TTTTTACTAGATGGGTTTAGAGTATCAGATGAGTAGGCTA
##GTAAGATGTGCGAGGAGCTGCATAAGGATCTATAAAGCGT
##GAATTTGGAGCACAGAGGGCAGCTTTAAAGACTAGTAGCC
##GAAATAATGCCTTAGTCTGTTATGATGAAAAACATAGGAA
##TTGATTCGGAATTTCTGACTTCTAATTACATAGATCCTAT
##ATTAGGTATACAAAAAGCTAATATTAATTATAATAGATCA
##AAATAACAGAAGGTTGCTGTAAAGAAAAGGGATGAAAACA
##AGGATATGTCAGCAGAGTTGAGATCTTTTCAAAGGCAATT
##ACCTCCTCCTAGAGTAAATCATAATAGAGGAGAATCTAGA
##TCACTTGATATTATAGTTGACAGGTACTCTTTAGTTATGG
##GAGGAAAGGCACTACTAGATGGAGCACAGTTGAAATTAGC
##ATATGGAAGAAGATATGGATTAGTCGGTAGAAATGGAATA
##GGTAAGACTTCTTTACTAAGTGCACTGGCTGCTGGTGAAA
##TTGAAAAAGTGCCTAATTATATCTCTATTTTATATGTAGA
##GTAAGAAATTATTGGAACCTAATAAACTGTACTTAATACT
##CTTCTAGACACTGATATAGAGAGAAAAGAGCTATTAGAGT
##TAGAGGAAAAGTATACCTAAGAGAATAATGTTTAAAAATT
##AGAGGAGACAGTTTTAAGACTACAAGAAATCGACAGTGAC
##TCGGCTGAAAGTAGAGCAGCTTCTATACTGAATTCCTTAG
##GATTCACGTAAGAAATGCTAAGCTATCCTACAAGTGCTCT
##TTCTGGAGGATGGAGAATGAGAGTTGCACTGGCCAGAGCT
##CTTTATGCTAGGCCTGATGTTCTACTGTTAGATGAGCCTA
##CGAATCATTTGGATCTAGAAACTTGTATATGGCTTGAAAA
##CTATCTTAATACTTGGCAGGGCACTTTAGTAGTTGTATCT
##CATGCCAGAGATTTTCTGAATAATGTGAGCACTGATATAA
##TTCACTTCTACAGTGAATAACTCACTTATTATAAGGGAAA
##TTATGAGTAGTATGAAATCACTCGAAAGAGAAAGCAACTG
##AATTAGTAAAGAGCTCATGAAGCACAATAAGCTAAGATTG
##ATCACATGTAGACATTTATCAATAGGTTTAGGTGTAATGC
##AAATAGAGCTGCTTTGGTATAATCTCGACTGAAGGCTATA
##AAGCGAATGGATATTATAGAAGAAGTTTTAGATGATCCGA
##CTTAACAATTCATCCTTCCTAATGTCGATAAACTTTCTCC
##ACCTTTACTTAGAGTTGATGATGGATCTTTTGCATACGGA
##AACAATGTAATTCTAGAAGAAATAAATATAAATGTTGATA
##CTAATTCTAGAATAGCATTATTAGGTAGAAATGGGTGTGG
##AAAGTCAACTCTATTGAAAATTTTTACTGGAGAGTTGGAA
##CTTACTGCTGGTAGTTCTTTTAGGCATAGAAGAATGAGAC
##TTGGGTTGTTTACACAACATCATGTTGACTCGTTAGATCT
##ATCAGTGTCACCATTAGAATAGATGGCGATTACATTTCCC
##GGTACTTCGCATGAAGTAATTAGGAATCACTTAGGATCAT
##TTGGTCTTAGTGGAAATTTAGCATTAAGACCCATGTGCTT
##CTTGTCAGGAGGGCAAAAATCAAGAGTTGCTTTGGCCAGT
##ATTGCTTTTAGGTGTCCACATGCCATTTTATTAGATGAAC
##CAACTAATCATCTAGATCTTGATGCTGTTAATGCACTTAT
##TATTGCACTAAATGCATATGGAGGAGGGTTAGTTATTGTA
##AGTCATGATTAGCATTTCGTTTCTGCGGTTTGTGACGAAA
##TTTTTGTTATAAGGAGAAAGAGAGTCAAAAGATTCAATGG
##AAGTTTTCTGGAATATAGGAAATCGCTTAGGTTATGAGAT
##TTTAGATAGAAAAAAA
##end-DNA
##DNA cmagnum_CAMNT_0008288145
##AAAAAAAAATGGGAAGCCATTGCACTAGGAGCTAGCCGGA
##TGACGACACAACAACCACTAAATTTTCCCTGGGAGCGGAT
##TATAGAGAAATCTCGAACTAATTTGTAGGAGAGGGAATAA
##AAAGAACGATCCAATGGAGTGCTACGATCTCTAAGGAGTA
##ATTATAGCAGAAACGTGAGGAATTTTGAAATACAAGAACA
##GGAGGAAGAAGGTAAATATGGCTGGCAGTCCGTTAGGCAT
##GTGAGGCGGATCATGAAACAGCGGAGGTCCTGCTCTAGAT
##GGCTAATATTACCCCCGGGGAAAATATCACTACATGTTTT
##GATTCAAATGGRATTAAGTACGAGATTCCTGTGTTTATGA
##TAAATGATCCCGTGAAATTTGCGGAGGAAAAGAGGTTTAA
##GGTCAAGTAGGTTGCTTAATTGGGACAGGAAGTTATTAAT
##GTAAAGTTGAGGTGTATGRAGACTTAATAGGATCAATTGG
##TTAGCATTGATAACATGGAGACTATTCAGACCTTGAAGTA
##AAGATTTTGTGAGAATAATCAAGATGTTAGTATTGATAAG
##GTAAAGTTTTTGTATGGAGGGAAGATACTTGATAATGCAA
##ARACCATCGCTAGTTATTATATCCGCTCAGAGGTTGTAGT
##GCAAGTGTTTGTTAGTGATTGAATAATGGTTTTATGGTAA
##AAAAAA
##end-DNA
##DNA cmagnum_CAMNT_0008287477
##AATATGAAAAAGGGACTAGTTAAATCCGTGTAGTCTGGCG
##ACTCTCTACTACTTGAAGGAACTGCTCAACCTGGACAACA
##ACCTCCATAGAAAACTATTAGCCTAGCATACTTAGAGGTT
##CCTACATTTGCCTTGCCTGGAATGACCAGTGAGCCCTGGG
##CGTGGGAGTCAAGGGAATTTCTGCGAAATTTGGCAATAGG
##AAAAAGAGTTAATTTTAGAATTGATTATAGTCTAAGATCA
##TCTGATTATTGTAGTATTTTCATAGGAGAAACTTGGGCTA
##ACTTAGAAATTGTAAAATAAGGTCTCGGAAAGGTCAGAGC
##TTCTAAAACCAATGAATAAGTTTAATAGCTGCAGGAGGCT
##GAAAGAGAGGCATAGGCTGCATAGAGAGGAATCTGGTCCC
##AGAGCTCTCCTCCTTAAATAACCATCTAACCTGCTACCGA
##TTACAACACATCCCACCTTGTAGGAGGCACTTACGAATGC
##ATAATAGAGGAAGTAATTAACGCAATGACCCTTAATATCC
##TTATCCTTTAAGACATGGGTATAGCCAAACTAAATATAGA
##AGGAATTTTCACACCTGCTCCCAGTTAAAAGATAGGCTTG
##GAGGGAAAACTACTAACCTAAAGACTTTTACTCCAGCGGC
##AAGTAAGCTGTGAAATTTTAAGAAGAGAAAATGACTAAAA
##CGTTGTCATTGGTAAAATAATTCATCCATAAGGCGATATA
##GCGGTACTTTTGCTAAAAAAGGGATATGCTAAAATAACTC
##AGCAATGCAACTAATAATCCTTATCTTCTCAATACCACCG
##CAGCTTGAAATCAGCTTAAACAGAGGCTTAGTAGTAAAAA
##CTCAATGTATGGCAAGATAGCACCTCAGGAAATCAATAAG
##TAAATGTAAAGGAGGGCAGATTTGAAGGAACAGTTGTAGA
##AATCCACAGTGGAGACAGCCTTACAGTACTAAATGCAAAC
##CAACCTAGACGAGTGTTCCTGGCCAGTATACGAGCCCCAG
##CACTAGGAAACCCGAGAAGAGAAACTTAAGATGCGCCTTG
##GGCATACGATGCAAAGGAATTTCTAAGACGAACAGCGATT
##GGAAAGTAAGTAAGTGTTGAAATCGAGTATGCTAAAAGAA
##TCTAGAACGACTAAGGCGAGAATAACCTAGAATTTGCTAC
##AATTTTAATGAAATCTACAAATCTGAGTTGTTTGCTGCTG
##TAATAAGGACTAGCTACAGTGATGATTCCGAGATCCGATG
##AGGAAGGTTCTAAGTATATACAGGAATTGAGAGCAGCTGA
##GGACTCTGCGAAGTAGAGTCACAAAGGAATCTTTTCTAAT
##CAAACACCGCCTAATCACAGAATAACAGATCTGATTACCT
##CAGGTAATCAGTAAAAAATTAGAACTTTTACTCCAGCACT
##AGTAAACCAAACTCATCTGGGTGTAATAGACCACGTTTTC
##ACAGGAACTCGATTTAAAGTAAGAATCCCCAAGGAAAACT
##GCGCGGTTATGTTTGCTATATAAGGAATTCGTTCATATGC
##CCAAGAGCCTAATCAGCCGGATTAGGATAAACTAGCAAAG
##GAGGCGATTAGCTATGCCAGGAATCATATTTTATAAAGGG
##AAGTAGAGTGCTAGATAACCACAGTAGACAAACGTGGTAC
##TTTTCTAGGTGATATTTTTCTATAAAGAACCAACTATGCG
##ATTGGACTGGTAGCCTAAGGACTGGCGTTCACCCAGGGCC
##CCAGAACCGCTACTACCTAACAGTACCAACAAGCTGAGTA
##ACAGGCCCAGAAGGCCGGACTAGGAGTGTACAACCCAAAC
##CTAGCAGGACTTATGGGATAGGAGTCAGTATAATCTTACC
##AAAGTGTCCAATGCTTCATGACAGAAATAGTAGATGCTTC
##TAAGTTCTACGTTTAATTCACAAATGATTAAAACTCGTAG
##AGAGTGAATCAGATCATGGGTAGTTTTGATCCAAGTTAGT
##CGTCAAGTCTGCAAATGCCTATAAAGCAAGGTGTGTTATG
##TGCTGCGTTGTTCTCTGAGGATAACTAGTGGTATAGAGCC
##AGGACAGAAAGGAAGGTTGGGGATAAGTACCGTGTTTTGT
##TTATTGATTTCGGTAACTCAGAAGATGTTTCTGCTGATAA
##TTTACGGTAACTGACCGGACAAGCTTTGTAAATCCCTCCA
##GTTACTCATGAGTGCAGATTTGCCTATATATAACCTGCCA
##GTTTGTCATGGGGAGATATTGGGTATGCTGCTGGGGAAGC
##CTTAAGGGAGTTATCGTGGCAGTAGGATCTCTATATAAAA
##ATAGTCAATGATAATAGAGGAGTTTTGTCAGTTGTGCTGA
##GTAAGGAGGAAAACTAGGTAGATGGAACTATTGACTGTGA
##ATTAGTAGCCAGAGGACTTGCTAAGGTTGATAAGGTTTTG
##AGGTATTAGTAGGGAAATGTGTATGTTAATCCATTGACGT
##AGAGGGAGGATAGGGCTAAGAGAAGTGGAATTGGAATATG
##GAGTGAAGATTTTGAAGATGAAGAGGAGTATTAGTTATGA
##GTAGTATTATTGGGTATCAAAAAAA
##end-DNA
##DNA cmagnum_CAMNT_0008287319
##GATCAATTAGCTTTGAGGGAATCGGCGTATAAAATCAGTC
##AGGATGTTATAGCGCCTAAGGCTGCTTAGATAGACAAGGA
##GAATTACTTGTAAATGGACACTATTTGGCCTAAATTAGGT
##GAAATGGGCCTATTAGGGGTAACTTGCCCTGAGAAATACG
##GAGGAAGTGATCTGGGGTATCTCGAGCATGTCCTGATTAC
##TGAGGAAATCAGTAGAGCTTCAGGTAGTGTTGGACTTTCT
##TATATAGCTCACTCCAATCTATGTCTTAATCAAATTGTTT
##TAAATGGAAGTGAAGAGCAAAAGGAAAAATATCTACCAAA
##ATTGTGTACTGGAGAGCATATTGGAGCACTTGCTATGAGT
##GAGTATAATTCCGGAAGTGATGTTGTGTCTATGAGTTTAG
##CTGCTGTTGAAAAAGAGGGAGGATATGTATTGAATGGAAC
##TAAAATGTGGATCACTAATGGCCCAGATGCAGATGTACTG
##GTTGTTTATGCTAAAACTGATCCAAAAGCTGGGTCAAAAG
##GAATAACAGCCTTTTTGGTAGAAAAAACCTTTGAAGGATT
##TTCTACTAGTGCAAAGCTTGATAAATTAGGCATGAGGGGA
##TCAAATACATGTGAGTTGGTTTTTGAGAATTGTTTTGTCC
##CCAAAGAGAACATCTTAGGATAACTAAACAAAGGAGTGTA
##TGTACTTATGACTGGACTTAATTATGAGAGATTACTTTTA
##TCAGCAGGGCCAATAGGACTAATGCAAGCAGCAGTCGACG
##TTGTATTCCCTTATGTGAACTAAAGAAAACAGTTTAATCA
##AAAACTAATAAACTTTTAAATGATATAAGACAAAGTAGCC
##CAAATGTATACAAGTTTAGCTAGTAGTAGAGCATTTGCGT
##ATGCAACAGCAATGAGTGCAGATTAAAAAAGAGCCGATAA
##TAAGGACTGTGCTAGTGTATTTTTGTACACTTCATAGTAA
##TCGGTTCAGTTATTATCAGAAGCTATTTAATGCCTAGGTG
##GATATGGGTATACTAATGACTTTCCTTTAGGAAGGATATG
##GAGAGATTGCAAACTGTATGAAATTGGAGGAGGCACAAAT
##GAAATAAGAAAATTGATTATTGCAAGAGAGATTGAAAAAG
##AGTATTCTGATTAGTTTTATTAATCCCAGCCTGTTAAATC
##AAAAAAAA
##end-DNA
##DNA cmagnum_CAMNT_0008287813
##AAAATGCCCCATAGCTTTGGTGTCCGTGCTAGAACTAGAG
##ACCTTTTCTCACAGCCATTCCGTCGCAGCGGTACCATTCC
##TGCAACTACCCTCCTAGCTACTTTCAGAAGAGGTGACTAT
##GTTGACATTAAAGCTAATCCTTCCGTACTCAAAGGTCTTC
##CCCATAAGTTTTATCATGGCAAAACTGGTAGAGTCTTTAA
##TGTTACTCCTCATGGAATTGGAGTTGTTGTGAATAAATAA
##GTCAGGAATAGAATAGTATAGAAGAAGATTTTAGTAAGGA
##GTGAGCATTTGAAGAAAAGTCAGTGTAGAGAGGACTTCCT
##GAATAGAGTAAAGAGAAATGAGGTATCAAAGAAGGAAGGG
##AAATTTGAAGGGTTGAAGAGAGAGCCTGCTGGGCCGAAAG
##AAGGACATTTTGTTGTGACGAACAGTACTAAGGTTGTTGA
##TAAAAGTCCTTTGCCTTTCCAAGAAAACTATTAGTCTAGT
##TAAGCAGATTTTATATCAAAAAAAAAA
##end-DNA
##DNA cmagnum_CAMNT_0008287475
##AAAATAGTGGCTATCAATGACAGACCCTGCCTCTAAGATA
##CTAAAACGCGACGGAGAAGTCACAGAACTAGAATACCAAG
##TGGCGAGAACCCTTTCTGAATTAGAACTTAGCAATACGGA
##GCTAAAGCAAGATATCAGAGATGTTTACATCACAGGAGCT
##ACAAATTTCAAGGAAACTGGGTCAGGGTCAAAGAATGAAG
##CCCTAATCATTATGATCTTGTATCGCTCAATGTCAGCAAC
##CAGAAGAGTCCACAGTCAGTTGGTATAAGAGCTAGAAAAG
##AGATTTAAGAAGCCTGTAGTATTGATCTTCCAGAGGAAAA
##TATTACCCAAGTACTTGAAAAAGAAGGGTGAGCAGTAAAG
##ACCATTCTCAAGGACCTTAACCAGCGTGCATGAGGAGATT
##CTTAATGATTTAATCTTTCCTTCAAATATTTTAGGGAAAA
##GAATAAGAATAAAGTCAAATGGCAGAAGGTTGATCAAAGT
##TTTCTTAGACCCTCAGGACCAGGGAGCAATTGAAGACAAA
##TTAGACACTTGGTAAGATGTGTATAAGAAGCTTACTAATA
##AAGAAGTACAGTTTCTGTTTCCACAGTCAAGAGAATTTCC
##TATTTAGTCGTAGTTTAATGTTACTTCAGTGAAAAAAAAA
##end-DNA
##DNA cmagnum_CAMNT_0008284677
##TCTTCAGGTTTCTCTGAGTTCCTTCTTCGCGAAGAACTTC
##CCGATTACTCCGGAGGTGAGGAGAACATTGAGGAGACAAA
##AGTGGGTCGTGGAGGTCGTAAAAAGGGAACTTTCTCAGGR
##CTGCACTCTTCAGGTTTCTCTGAGTTCCTTCTTCGACGAA
##GAACTTCCCGATTACTCCGGAGGTGAGGAGAACATTGAGG
##AGACAAAAGTGGGTCGTGGAGGTCGTAAAAAGGGAACTTT
##CTCAGGRCTGCACTCTTCAGGTTTCTCTGAGTTCCTTCTT
##CGCGAAGAGCTGATGAACTCAATCTAAAAATGTGGATTTG
##AGCACCCTTCAGAAGTGCAGCAAGAAATTCTCCCTTAGGC
##AGTGATGGGCTGTGATATAATCGGCCAGGCTAAGAGTGGA
##ATGGGCAAAACCGCAGTGTTTGTTATATCCGTCTTACAGC
##AACTAGAACTCCCGCCAGAACCGATCTCTGTCCTAGTGCT
##TGCACATGCRCGAGAACTGGCTTTCCAAATAAAACGYGAA
##TTCGACAGGTTTAGTGAGAATCTAGAAGGAGTTAGAACTG
##AGGTTATATACGGAGGAGTRCATATTTCCAGTCAAATCAA
##CATGCTGAAAAACCCTCCGTCTATACTRGTTGGAACACCT
##GGAAGAATACTCGCTTTAGCTCGTAGAAATACGCTGAAGC
##TAGATAAAATCAAGTTTTTTGTTATGGATGAGTGTGATAA
##GATGCTAGAGTAGGTGGATATGAGGAGTGATGTGCAGTAG
##ATTTTCAAGATGACTCCTCATGAAAAGTAAGTCCTTATGT
##TCAGTGCTACTATGAATAAGGAAATTAGAACTGTTTTTCG
##TAAGTTTGTGCAGAATTAGGTGGAGATCTTTATTGATGAT
##GAGACTAAGTTGAGGTTGGATGGGTTATTGCAGTATTATG
##TMAGRCTGCCTGAAAATGAGAAGAATAGGAGGCTTATTGA
##CCTGCTAGATGCCTTGCAGTTTAATCAGGTTGTTATATTT
##GTTAAGAGTGTGTCTAGGGCTGTTGAGCTAAATAAGATTT
##TAGTGGAGAGTAGATTCCCCAGTACTTCTATTCACAGTGG
##ACTACCTCAATAAGAACGAATCAGCAGGTTTAAGGCTTTC
##AAGGACTTTAACAAGCGTGTACTAGTTGCTACTGATTTGT
##TCGGACGTGGCATTGATATAGAGAGAGTTAATATCGTKAT
##CAACTATGACATGCCTAGGAAGGATGAGCGGGCTGAAAAG
##GCCGCAAGTRCAGGAGGGGATCAGCGTGAGTTTGAGGCAA
##GTAACACCTATCTCCACAGGGTCGGACGAGCTGGACGCTT
##TGGTACCAAGGGCCTGGCCATCAGCTTCATTAGTTCCGAT
##GAGGACTCCTAAGTTCTCAATGAAATCCAGGAGCGTTTTG
##AGATTGCAATCAATGAGCTCCCTTCAACTATTAATGTTAC
##CAGTTACATGAGTTAGGCTTAAGGATTTTAGAGTTCAAAA
##AAAAA
##end-DNA
##DNA cmagnum_CAMNT_0008284493
##TCAGATAAGGATATAGTAAGTATAGATTATTACTCAAATT
##TGGATAATCAATTCTCCACCAATACTACAGAATCTAGAGA
##TGTTTTGAATAATTTTAAGTATAAATATGTTACGAAGAGC
##AGCTCTTGCAGCTACACGTCTTACATTAACTTAAACTCCT
##GCTGCCTCCTTTGCTACTAGGCTCAATGTAGGCGAGGCAG
##CTAGTATATTAAAGCAAAAGGTCTCACAGATTTCACAGAC
##TAATGACTTAAATGAGTTTGGAACTGTGATATCAATTGGA
##GATGGAATTGCTCGTGTTTATGGGYTAGGGAAGGTAAAGG
##CGGGTGAAATGGTTGAATTTAAGGCTGGAGTTAAGGGAAT
##GGCTTTGAATCTTGAGGCTGATAATGTTGGAATTGTTGTT
##TTGGGAAATGATAGAGAGATCTAGGAGGGAGACGTAGTCA
##AAAGAACTGGAAGTATTATTGATGTACCAGTTGGAGAGGA
##AATGTTAGGAAGAGTTATTGATTCTCTTGGAAATCCTATT
##GATGGAAAGGGGGCTATTAAGACAAGTCAAAGATAAAGAA
##TTGAAATCAAAGCACCTGGTATTATTCCAAGGAAATCAGT
##GCATGAGCCAATGMWWRYTCRGWYTTRWGTCTGTTGATTC
##ATTAGYRYCTATTGGAAGAGGATAACGTGAGCTGATTATT
##GGAGACAGATAAACTGGTAAAACAGCGATTGCTATTGACA
##CTATTATCAATTAATTGCAAAACTTCAAAGATCAAACAAA
##TCCTAATGCTAAGTTGTATTGTATCTATGTTGCTATTGGT
##CAAAAGAGAAGTACTGTTGCGAATATTGTAAGAACATTAA
##CACAATATGGATCAATTGATTACTCTATCATTGTGGCTAG
##TACTGCATCCGAAGCAGCTCCTTTACAATTTTTAGCTCCT
##TATGCTGGCTGTGCTATTGGAGAATACTTCAGAGACAATG
##GTAAGCATGCTTTGATTATATACGATGATTTGTCAAAGCA
##AGCTGTGGCTTATAGATAAATGTCTCTTTTACTTAGAAGA
##CCTCCTGGAAGAGAAGCTTTCCCTGGTGATGTGTTTTACT
##TACATTCTAGATTATTAGAAAGAGCTGCTAAGATGCATCC
##TAATTATGGAGGTGGATCTTTAACTGCTCTTCCTATCATT
##GAAACTTAAGCTGGAGATGTATCCGCTTATATTCCAACAA
##ATGTTATTTCAATCACCGATGGTTAAATTTTCCTAGAGAC
##TGAACTGTTTTATAAGGGTATTAGACCAGCTATCAATGTA
##GGATTATCCGTAAGCAGAGTAGGATCAGCTGCCCAGATTA
##AAGCTATGAAGTAAGTTGCAGGATCATTGAAATTAGAACT
##TGCACAGTATAGAGAAGTAGCTGCTTTTGCGTAATTTGGA
##AGTGATCTTGATGCCGCAACTCAATAACTGTTGAACCGTG
##GAGCTTAATTAACTGAACTCCTTAAACAAAAGCAATATGT
##TCCAATGCCCGCTGAAGAATAAGTTTGTGTAATTTATGCC
##GGGGTAAGAGGATATCTTGACAAAGTTCTTACTTCTGAAA
##TCGGAAAATTTGAACAGGATTTCCTTGAACATATGAAATC
##AAGTCACTTAGATATTCTTACAACAATTAGAAAGGAAGGT
##GAGCTATCAAAAGAAACTGATGAAAAGATGGCTGCAATTC
##TCAAAGAATATATGCCAGGAGCTGGACTTAAACTTAAGAG
##TTAGTAAACTTTCGTTAATTATACAATTAAAAAAAAA
##end-DNA
##DNA cmagnum_CAMNT_0008284491
##GAGTGGATAAAAATGAGTAAAAGAGGCCGAGGCGGAGCAT
##CAGGTGCCAAACTAAGAGTAACTCTGGGTCTTCCAGTAGC
##AGCAACACTCAACTGTGCAGATAACACTGGAGCTAAGATT
##CTTTACATAATGGCAGTAGTCGGATGGGGAAGTAGACTAA
##ATAGACTTCCAGCGGCCTCAGTCGGAGACATGGTTCTTAT
##GACAGTAAAGAAAGGAAAGCAAGACTTAAAGAAAAAAGTA
##CTGTAAGGTGTAATTGTGCGTTAAAGAAAAACTTGGAGAC
##GTCCTGATGGAGTTTTTATATGTTGCGAGGATAATGCTGG
##AGTTATTGTTAATCCAAAGGGAGAAATGAAGGGATCTGGT
##GTTTCTGGGCCTGTGGCTAAAGAGTGTGCGGATTTATGGC
##CTAGAATTTCAGCAAATGCAGGAGCGATTATCTAGTTTAG
##GTAAAGTTTTTAATGAAAAAAAAA
##end-DNA
##DNA cmagnum_CAMNT_0008287945
##TTCTTTGGACAAGTAATTCTATCCTCTTTTGCATGCTTAG
##CCAGAACTGACTTCAATTTTGCCTTTGCTCTRCTCAGCTA
##CTATCTCTGGCATAATGCCACATCCCAAGGCAAGGATATC
##GCTGATATAGGCAAAAAGATATTTATACTGAACGGAATTT
##TAGTAGTTTTAGACTTCATTTGGCTTATAGTAATGGGAAG
##CATATGGGGAGACACTCCAATCCACGATGCTGAGAGTTGG
##GAGTCAACAAGCGGTATAAGAAGTTTTGCCTTGTTGGTGT
##CTTGGTTAAACTTTATAGCAAGACTTGGAGCTTTAGGATT
##AATGGGAAACATGCTGAAGGATTCACTGCTAGGCGGGACA
##AAAATGACTGAAGAAAGGGAAGAGGCAGTCCATGACATGG
##GAAGAGTTCCAGCTTGATGAGATTAGATAAAAAATGGATA
##GAAAAAAAA
##end-DNA
##DNA cmagnum_CAMNT_0008288133
##GGAATAAAAATGTTAACAAAAATCGCTGTRTTTCTAACTC
##TYATAACTCTATCTCAAGCTAGCTGGTACTTTGGACCTTG
##CCCCTCGGTAGATGTAGCCTAAAACTTAGACTCTTCTAGA
##GTAAATGGCAAATGGTATGAAATTACTAGAAATAGGGACT
##TCCCCTATGAGCATGGGAAATGTTCTTATTTAGAGTACAA
##CGCCACAAGTGACGGGAAGGTCACTGAGACTGCTTACTCG
##TTAGACAGYGACAATCAGGTTCATTCTGGCAGTGGAGAAG
##GCTATTGTGTTGAGGATTCTGGAGAATGTTACGTTAAGAT
##GGGAAAATCTCCTGTTTACGGCGGACAGTTTATTCTAGAC
##ACTGATTATGATAATTACCTAGTCATGTATCACTGCACTA
##ATTGGTGGATTGTTAATTGGCAGTATGGATGGATATTCTC
##TAGATATAACGACATGCAAGTTRACTTAGAAAATCTTGAC
##TATTTCGAGCAAAGTTACCTAGAGAAGGAAGACTTTATGT
##TTACTGATCAAACTGATTGCAGTGCATTGAATTAGATTAA
##TTAGGCTGTTTTTGGGTAATGAAAAAAA
##end-DNA
##DNA cmagnum_CAMNT_0008288859
##CAACATCTCGCCCTTAGAGAGGAGGGATAAAAATGAAATT
##CGGCCCGATACACATATCAGTAGCAAACCAGGTAATGCCG
##GCTCTTCAATCATTAGTCAGTAGTACTAATAGGAAAATAG
##CATCCGGTAGTATTTTCCTCCTGGCTCTCTACATCCTTCG
##CAGCTACTAATAAAGATCGACAGCAACACCCAGAGAAGCC
##CCAACATCTCGCCCTTAGAGAGGAGGGATAAAAATGAAAT
##TCGGCCCGATACACATATCAGTAGCAAACCAGGTAATGCC
##GGCTCTTCAATCATTAGTCAGTAGTACTAATAGGAAAATA
##GCATCCGGTAGTATTTTCCTCCTGGCTCTCTACATCCTTC
##GCAGCTACTAATAAAGATCGACAGCAACACCCAGAGAAGC
##CCCAACATCTCGCCCTTAGAGAGGAGGAAGGGGTAATGTA
##GACATGGCCTTTCTGATCAAAGTAAAAGAACTCCTCTTAA
##TAGCAGTCCCTGGCTTTAAATCATACGAAATGATGAATTT
##AATTTTTCTCTCCCTACTACTCATCCTTAGAACTTATCTA
##AGTATAGAACTAGCCGAGATTACAGGGAAGATTGTCAAAT
##CAATTGTCAATGTAGACTTCTAAGACTTCATTAAGAGAAA
##TATATAACTTGCTATGTTTTCTATACCATCCAGTACGATC
##AACTCAGCTTTAAGCTTTTTGAATAGAAAACTTGCATTGT
##AGTTTAGAATAAGACTCTCTAAGCACTTAAACAGAAAATA
##CTTGAATAATTTGACTTACTACAAAATGACTAATCTTGAC
##GGAAGGATTACTAATCCAGACTAACGCTTGACTTAAGATA
##TTGATAAATGGGCACTTTGTCTTTCCAACTTATACTCAAA
##TTTAACCAAGCCAATGCTAGATATTTTCCTATTTTCCAGA
##AAATTGAGTGAAATCGTGGGAGTTGAGGGACCTTTGTTTA
##TGATTATCTGGTATTTTCTATCAGGAATGGTAATCAGGTT
##TATTTCGCCATCATTTGGGCTACTAACCGCTTAGGAATAG
##TAAAATGAGGGACTGTATCGTACATGCCACTCTGATTTGG
##TGAATCATGCTGAGGAGATTGCGTTTTATAGAGGAAATGC
##CTGGGAGTTCACTAAACTAAGAATTTAGTTAAGAGTTTTG
##ATCAGACATGTGAAAAATGTACTAATTAAGCGATTTTATA
##TGGGAAGTTTTGACTCAATGCTGGTAAAATACGGTGCAAC
##TATAGTAGCATATGTTATTTTAGCCCTTCCGGTATTTGGC
##CCTAACTCCTATAAATACGTTGATTAGGTTTAATCTGATG
##TAAGTACAATCACTGGAGATTATATAAAGAACTCATCACT
##ACTGCTTAACCTGGCAAAGGCTATAGGTAGACTAGTGGTT
##TCTTATAAAGACTTGCAGTAATTGGCAGGATATACAATGC
##TTGTACACGATTTAAAGGTAGTTTTGGATCAAGTAGGCCA
##GGGTAAGTACTAAAGAGAGCATGTTAATAATAATCTTGAC
##ATGACAAAGCGAGGAAGGATGATAGAGTCCCAGGATATCA
##TCAAATTTGAAAAGGTTCCTATAGTATCACCAAATGGCGA
##CATTTTAGTACCATCACTAGACTTAGAAATAACGCCAGGC
##ATGCACACTTTTATAAAAGGGCCAAATGGATGTGGCAAAA
##GTTCACTTTTCAGAGTATTAGGAGAACTTTGGCCTCTTTT
##TGACGGAACTGTGCACAAACCATCCCAACAAAGCATGTTT
##TACATACCCTAAAGACCATATCTACCCTATGGCACACTAA
##GAGATTAGATCATCTACCCGCATTCTAAGCAATATTTCTA
##TTAAAAGGGAGGAAGGGATGAGTAATTACAAGAATTGTTA
##GAGATTGTATACTTGCCAACATTAGCTACTAAAAGAGGAG
##GTTTTGATTAAATTGAAGAGTGGAATGATACACTGTCTGG
##AGGACAGAAGCAAAAGGTAGCTATGTGTCGTTTACTTTAC
##CATAAACCAAAATTCGCTATTCTAGATGAGTGTACTAGTG
##CAGTTAGTGTTAATATTGAAGGTGAAATTTACGAGTATTA
##CAAAAAGGCTGGAATTACTTTATTCACTGTTAGTCATAGA
##GAGTCATTGATTAACTATCATGAGTATATGCTGAGATTTG
##ACGGATTAGGGGGATGGAGTTACGAGAAAATAGAGAAATA
##GATTAGTTATATTTAAAAATGGAAAAAAA
##end-DNA
##DNA cmagnum_CAMNT_0008289767
##CTGTAATAAAAATGCTTTTTACTCGCATCCGCTCGATTCC
##CAGATTATGTAGATCTTTTACTACTTATTTCAGTAAAGAT
##CATGAGTGGATAAAGGTAGAAGGTGACAAAGGAAGAATTG
##GAATCACAGCACATGCTGCTGAGTCCCTAGGAGATATTGT
##ATTTGTAGAGTTACCACAATAAGGAACTACTTTCAATATT
##CACGACTCTATTTCTTCCATTGAATCTGTAAAAACGGTTG
##CTGAACTTTACTCACCTGTCAGTGGCGAGGTTTTAGAGGC
##TAATGCAGAGCTAGAAGGAACCCCTGAGTTAGTTAATGAG
##TCCCCAGAGGCAAATGGGTGGATAGTAGATGTTAAGTTAA
##ATGATGTAAAGGAGCTTGAGGACTTAATGGACTAAGACGG
##CTATAAAAAGTTTGTAGAAGAGGAAGTAATTAGTAGTATT
##AATTAGATTGTTTGCCAAAAAAAA
##end-DNA
##DNA cmagnum_CAMNT_0008289751
##GTCTACTCCATCAATAGCCCAAGGCAGAAAAATTGTTGTA
##TAAAATCCTGTAGTTGACATGGACGGGGATGAGATGACCC
##GTATCATCTGGGCAATGATTAAAGAAAAACTAATACTTCC
##TTACCTTGACATTCCTATCTAATACTTYGACCTCTCTATT
##CAGAATAGGGATGCAACTGATGACCAGGTTACTCTAGACG
##CGGCTAATGCTATCAAACAGTGTAAAGTTGGTATTAAGTG
##TGCTACAATTACTCCAGATGAGGCGAGAGTAGAAGAGTTC
##AGCCTGAAGAAAATGTGGAAATCTCCAAATGGAACAATCA
##GAAATGAACTTAGAGGCACAGTCTTTAGGGAGCCTATAGT
##CATGAGAAATATCCCTCGCTTGGTTCCAGGCTGGACTGAG
##CCTATAGTAGTAGGCCGTCATGCTCATGCAGATTAATACA
##GAGCCACTGATATTCTCATTAAAAAACCTTCAAAACTACA
##GCTAGTAGTTCGTCCTGAAGACGGAAGTGATATATAAGTT
##CACGACGTTTTTAACTTTAAGAGTGAAGGAGTAGGCCTTG
##CTATGTATAACACTGAAGAGTCGATTCGGGAGTTTGCCAG
##AGCCTCATTTGACTATGCGATTCAGCGAAAATACCCTCTA
##TATTTCAGTACTAAAAACACTATTCTAAAAACCTACGATG
##GCCGCTTTAAGGACATCTTTGAAGAAATTTACCTATCAGA
##ATACAAAACACGCTTTGAGGAGCTTAACATCTTCTACGAG
##CATCGCCTTATAGATGACATGGTTGCCCAAGCTATAAAAT
##CTAACGGTGGTTTTGTATGGGCATTAAAGAACTACGACGG
##TGACGTATAAAGTGATATAGTAGCTCAGGGCTACGGTTCT
##CTGGGGCTAATGACCAGTGTTTTGACTACCCCTACAGGTG
##CTCTAGAAGCTGAGGCTGCGCATGGAACAGTCACCCGCCA
##TTACAGGGTCCATCAACAAGGTGGGGAAACATCAACTAAC
##TCCATTGCTAGTATATTTGCATGGAGTCGTGGYTTGGAGT
##ATAGAGGAAAACTAGATAACAACGAAGAACTTATCAATTT
##CGCTAAGGAAGTTGAAAAAGTTGTCATAGAAACAGTTGAA
##AACGGAGTKATGACTAAGGATTTAGCGATCTGTATACACG
##GAGAGGCTGTTAGAAGGGAACATTATGTGAACACTGAGGA
##GTTTATTGACCGTGTTGCTGATAATTTAAGAGTTAGACTC
##ACAACACCAGCACCAAAGCTTTAGTAATTTTTATTAAGCC
##CAAAAAAA
##end-DNA
##DNA cmagnum_CAMNT_0008284895
##CTAGTATATCCAGCTAATGATACATTAAAAATCCAAACTA
##TCCCCATCCCCAATCCTTCTCACCACTCCAACTTCTTCCC
##TGCGCTTTCTCATCAAATCCCAAATTCGCGTTGAATATGC
##AACCATTAATTACTCCATTTGCAATTATTTCCAGCCATGA
##GACGATACATAGACRTATTCAGCGGAGATGAGCTATTGTC
##AGACTCTTATCCAATCAAACCTCTTTTCGATGGATGGGTC
##CTTCAAGCTAAATCGGAMTTAATAGTATTAGGCGGTGAAT
##AACATAGKGAAGATAGTGATGAGGAAGGCTCTTATAACTA
##TTAAGAAAGAGTAAATAACATCGTCAATGCKTTCAGATTG
##AATGAAGTAGGATTTAGCAAGTAGGAGTACTCTTAGGCAA
##TGAAAACCTATTTSCAAAGACTCAGGAAGTGGTTACAGGA
##AAACAACCCGGAGAGAGAATAAGCATTTATGCAAGGAGGC
##CAGGCATTCATGAAATTTGTTCTGTCCAGATTCGATGATT
##TCAGTTTWTGGTAAGGAGGAAACTAGATGGATGATGATGG
##GTTAGGAGGAATGACTGTAGTGAGTTATTTTAAAAAGGAA
##TAWGATGAAGCACCTAGATTCCTTTATATTGCCGATGGGT
##TGAATGAAGTTGAAATTAGTTAGGGTTATAATTTTTAGCA
##GTGAAAAAAAA
##end-DNA
##DNA cmagnum_CAMNT_0008285273
##TGGTAGACGCCCCTCGCATGCGATACAATTTCTTAGGAAA
##CTCTGGCCTTTCCGTCTCAGCAATATCCTTAGGGAACTGG
##ATAACAGGCCACAATGCTGAAGAAGAGGAAACCTAATTCC
##AATGCTTTGATAAAGCAGTCCGTAGTGGAGTCAACTTCCT
##AGATACCGCAGAAGTATATGGCCAAGGTGTAGCTGAATCA
##GTCTTAGGAAACATCATTAAGCGTGGTGACTACAATAGGG
##ATTCAATCATTGTTTCAACCAAGTTCATGAGATGCGGAAA
##GGGACCAAACGCTGGGAATCTGAGCAGGAAGCACCTGATA
##TAAGGAATGAGGAATTCCCTCAAAAGGTTGCAGCTAGACT
##ATGCTGACATCATCTTCATGCATCGTCCTGACCATGAGAC
##TCCTCTAAGGGAGACTATTCACTCTGTCAGTCATTTATTA
##GATAAAGGAAAGGCTGATCACTGGGGAACTTCAGAATTCT
##CTGACTTTTAATTAACTGAGATATACAGGATTTGCGATAA
##GTATGGGTATCCTTATCCTAATGCAGAGCAGTGCGTTTAT
##CATATGTTAAAGAGAGAGAGAGTAGAGAAGGACTTAGTTC
##CCTTCTTCGACACCAAAGGATTAGGTACAACAGTCTGGTC
##TCCCTTGGCAGGAGGAATACTAACTGGTAAGTATAACACT
##GGAGAGCTTCCTACCGACAGCAGATATGCAACTAACGACT
##CTCTATCAGGAATACTAAGTCAGTACTTCTCAGACGATAA
##AAAAGAGTCCACTGTGGCAAAACTTCAAGGATTAGCAACC
##ATAGCTAATGAGTTATAATGCACTCAAGCTCAATTGGCTT
##TAGCCTGGGTTTTAAAGTCCAATGATGTTAGCACTGCCAT
##TACTGGAGCTTCAAGAGTTGAATAAATCGAGTCCAATTTA
##GGAGCTTTGAATGTTATTGATAATTTAACTCCTGATGTTC
##TAGCAAGGATTGAGGAGCTTTTGGGTAACAGGCCTGGGTT
##ACCTATGAATTTCAGGCATAATCTAAATGCCGGTCCTGAT
##TCACCAATGCCAATTTATGGCCCATCTTTCAGGAGATAGT
##TAGTTAATTAGTTCTTTTAGTAAAAAAAAAAA
##end-DNA
##DNA cmagnum_CAMNT_0008310493
##TCAAATCTTTTATCCAGATTCACACGCAATGCGTTTAACC
##TAGACTCGCGCACTACTATAGGAGTTGAGTTTGATAATAA
##GGACTTGGTGATAGATGGACATAAGATTAAAACATAGATC
##TGGGACACAGCAGGATAGGAACGATATAGAGCGATTACTT
##CTGCGTATTATAGAGGAGCTGTGGGGGCCTTTATTGTGTA
##TGATATATGCAAGGAATAGTCGTTCAAAAATGCTGCTAGA
##TGGTTAGCAGAGCTACAGGATCATGCAGAGCCTAATACCT
##TTGTAGTCTTAATTGGAAACAAAACAGATTTAAAGCATTT
##AAGGGCTGTCAGGTAAGAAGATGGAGCTTAGTGGGCTTAA
##GAGCAGTCAATTCCTTTCATGGAAACTAGTGCTTTGGATT
##CTAGTAATGTGGATTAGGCATTTAGTTTTATGGTGAGCGA
##GATACTTAAGATGAAAAAGCAAAAAATTACAAGGGATGGA
##GAGGATATTCAAATACATCAGTCAAGGAGGATTGATTTAA
##GGGATGAAGGATTTAAAAGTACTAAGAAGGATAAAGATAA
##GTGTTGTTGAGGGAATAAATTAAAATTGTGTAAAAAAA
##end-DNA
##DNA cmagnum_CAMNT_0008302389
##CGGAAGCTGAAAAACCTGTAGAGTTGTCGGAGGAAGATTA
##AGAGTTGTAAGAAAAGTTTGAGCTACTGGTGTCAAGACTG
##CAAGATTCCAAGTAAACCGAGCAAGCTTTGGGGCTACTTG
##AGGAGGAAGTCAGAGGTGCTACGACAAGTATGACCTCGAT
##TCCAAAGCCTCTCAAAATTTTAAGGCCATTTTACCCAACT
##ATTAAAGAGTTTTACTCAAATTTGCCAAGTTCGTAGTTAA
##AGCAACGATTGGCTAACTTTTTATCAGTCTGCGCAATTAC
##AATGTCAAAGTAGGAGGACAGGGAGGTTTTGGCGTTTTTG
##CTGTAGGGAAATACTGCTGAATTGGTCACTTGGGGCTATG
##AGTACATAAGGAACCTCTGCGGGGAGATGAGGGATGAGTT
##TTTCATTAGGTTTGAGAAGAGTTAGGACAATTAGGAGATT
##TTAGATCTTACGTAGATAATTATTCCGTATTTGATGCAGC
##ACAGCTCGGAGGTTGATGCAGTGGACTTGTTGTGTGAACT
##TGATTGTCTTGATAGAATTGTCCCGTATGTGGATTTAGAC
##AATTATCAGAGAGTGTGTTTGTATATAAGCACGTCGGCCT
##AATATGCTGCAGACCCTGATGAAATGTTCAAGACCTTGTA
##AGTTTGTTTCTAATGCTACCTTGCAGTTGGAAAGTTCCCT
##GAAGCTCTAAGAATTGCTTTGAAGATTAATCGTCCGGAAT
##TCATATAATAAGCTCTTACTCAATGCTAAGACTCCTTGTA
##ATTAAAGTAAATGTGCTACTTGCTAGGACGGTAGAAGTAC
##AATTATGAACTTGATGATGAGGAGCTTACTGTTATTCTGT
##CTAATGAGAATCTCAGTTCTTCTTTTGCGAAATTAGCAAC
##TGATTTAGATGTTCTTGAGCCAAAATCTCCTGAGGATATT
##TATAAATCGCATCTTGAGGAACATGGAAGAGGTATTAATA
##CCGGGGCATAGCTTGACTCAGCATAACAGAATTTGGCTTA
##GACCTTTGTAAACGCTTTTGTCAACTGCGGCTACGGTACA
##GACACTCTCTTAACTGATGAGTCTAAAAACTGGCTTTTCA
##AACACAAAGAAACTGGTCTAATGTCCGCTGCAGCGTCTCT
##AGGAACTCTTCTTCTATGGAACATGGATGAAGGTACAGCT
##AAAATAGATAAGTACCAGTACTCTCAGAATGATTTTATAA
##AAGCAGGAGCATTAATGGCCTTGGGAATCGTTAATGCTGG
##TATCAAGAATGAATGTGACCCAGCCTTTGCCCTATTGACT
##GAGTATATCGACACTTCTAACGATGTACTAAGAAATGGTA
##TTATTTCAGGACTTACTCTCGCATATGCTGGCTCCGCCAG
##AGAGGATGTATTGGAGGTACTTACACCTTTGGTAATAGAT
##TGCAGTATTAGTTTCCAATCATCTGCTCTCGCAGCACTAG
##CACTTGGCCTTGTATTCGTTGGAACTTGTAACGAGGATGT
##TGCATAAGCTATTGTACAGACTTTGATGGAAAGAACAGAA
##GAAGAGTTGAAGAATTCATGGGCTAAGTTCTTTGCATTGG
##GAATAGGATTAGTGTTTCTGGGCTAATAGGACAGAGTATC
##AACTATTCTAGGAGTTATCGATGACTTTGTGGGTGACCCT
##CTCAAAGGCTATGCAAAAATCAGTATAGAGAGCTGTGCAT
##ACGCCGGCTCAGGCAACGTTTTAAAAGTACAGGAAATGCT
##TCACGTATGTGCAGACCACGGTGACGACAAAGACGTAGGC
##GCAATAATGGCTAGTGTGCTTGGAATAGCAACAATAGCAA
##TGGGTGAAGACATCGGTGCAAGTATGGCGCTTAGATGCTA
##CGACCATCTGCTGTAATACGGTGACCTTAACATCAAAAGA
##GCCACTCCCCTGGGCATTGCTCTCCTCTTTGTAAGCAATC
##CCAAGGTAAATGTAATAGATCTACTGAGTAAGCTATCCCA
##TGACAACGACTCAGAAACTGCCCAGTCTGCCATTTTCGCA
##CTTGGTATGGTAGGCGCAGGTACTAACAACTCCCGATTAG
##CAGGCACTTTAAGACAACTTGCAGGATATTATTCCAGAGA
##AAGCAACTAATTGTTTATGGTGCGTATAGCTCAAGGATTA
##CTGCATCTGGGAAAAGGACTAATGACTCTCAAGCCTTATC
##ACTCCGAGAACTTCTTACTTTCTCCAGTGGCATTGTCTGG
##AATTTTAACGGTTATACACTCCATGCTTTCTAAAGATGAA
##ATTATACACTCTAGCGGCAGTTATATGTTGTTCTATTTAA
##CAGCTGCGATTTACCCTAGAATGCTGGTTACGTTAGATGA
##GAATTTAAACCCATTGCCGGTATAGGTAAGAGTAGGAGAG
##GCTGTTGATGTTGTTGGACAGGCTGGAAGACCTAGGACAA
##TTACTGGATTTTAGACGCATACAACACCTGTTCTGCTTAG
##TCATGGAGAGAAAGCGGAGCTGGCTACAGAAGAGTATATT
##CCTGCTACTGAGATATTGGAAAACTTCGTTATTTTAAGGC
##CCAACCCTAATTATATTCCCGAGGAAAGTTAGATAGGTTA
##GTAAAGTTTATTCATATAAAAAAA
##end-DNA
##DNA cmagnum_CAMNT_0008288915
##TTAAAATGGTGCGAATGAATGTGCTTGCAGATTGCCTTAA
##GAGTATCGTGAATGCTGAAAGAGTAGGTAAAAGGCAAGTG
##ATGATTCGCCCTAGCTCTAAAGTAGTAGTAGCTTTTCTTA
##AACTTATGCAAAAACACGGATACATCGGTGAATTTGAAAT
##AATTGATGATCATAGATCAGGTAAAATCGTAGTAGAACTA
##AACGGAAGACTTAACAAATGCGGAGTTATTTCCCCTAGGT
##ACAATATACCTGTTAAGAAAGTAGATCACACTGCCAGTGT
##ATTGCTACCCTCCAGATAATTCGGATTTGTTGTTTTAACT
##ACTACCTATGGCATCATGGACCACAAAGAAGCAAGACATA
##GACACGTAGGTGGAAAACTACTAGGGTTCTTCTATTAGTA
##ACTAGAAATGTTTAAATCGTGAAAAAAAAA
##end-DNA
##DNA cmagnum_CAMNT_0008289127
##GTTTTAAGAAGTCGAAGCTACAAGACCAGTTATCGTCTCT
##CGTAACCACAACGCCAGAGTGCGTCCTCCTCTTTACCGCT
##GGACTCTCCCKAAAGACTGGGATGTATCTTGGAATATGCA
##GCGAGCTGATATGATTGGCCTTTACTACGGAGTAGTTTCT
##GCAATTTACGGTTAATTCTACACTCCTGCCCAAGAAATGC
##TCAGGTTTTATGCCCCTCCTGATAACTTGRCCTAAGCAAG
##GATTTTTGCTCGTGAAATGTTTTAATTAGATAGTTTCCGT
##AGAGGGTTTATAAGCAAYACGCTGTTTAGTGGATTATATG
##GACTATGCTTTTAATCGAGCAGATTTTACTTATGGCATAG
##CTATGCAGCYGGATATACTCACGAGCCAGGGTGTGTTGAT
##GTTTGGATTTTCAAGAAATTCTTTACTGCTCTTGGAGTTG
##GATTGGCCACTTGCTGGATTCCTGTGCCTTTTTATAATAT
##ACAGAGGAGATTAATGCAAGATCAAATATTGCCAGCTGAT
##GTGAGGAGAGGATATAAGGGTTAATTTGATGCTACTTTAT
##AAATCGCTATGAAAGATGGATTCTTCCCGTTTGTAAGGGG
##AGCTGGGCCTATCATGGCAGAAGCAGCTGGATCCACTTTT
##GGATTGTTCTATGTTTTAGATTTTGTTTAAGATAAGTTCA
##GGCTGTTGAGGAAATATGGAACTGAGTTYAATTGTACTCC
##TGAATTATCATTRAAGGTTGGCTATATTACAGCTGGAGTA
##CTAGGATCAATATTCTGTGGATATCCTTTCAAAATGCTAG
##CCCAGTATGTAGACTAACTTCCTAAAAATGCACAGGGATA
##GGTRATATTTAAGAGCTATTCCCAACTGCTATGGATGACT
##TTAGCTGATAGYGTCAACTTTACTCATATGTGGACAGGTG
##TATGGAGATATGCAATCAGAGCCTTCCCYCCTCTATTTTT
##AACCACCTGGTTTGCCGACTCCTTAGGAATGATTCCTCAG
##AACGAGTACTATTCTTATATGGTGCCGGATGAAGAGGACG
##AGGATGATGAGTAGGTTAGTTAATAGTTATAAAAAAA
##end-DNA
##DNA cmagnum_CAMNT_0008286101
##AAAAGGAGCCAAGGCCGACAACCCTATGCGTCAAATAAGA
##ATTCACAAATTAGTACTGAATATATGTGTTGGCGAGTCTG
##GCGATAGGCTTACACGTGCAGGAAAAGTACTAGCAGATCT
##CACAGACCAAACCCCTAATTATTCTAAATCAAGACTTACT
##ATCAGATCTTTYGGRGTTCGTAGRGGTGAAAAGATTTCTA
##CCTGGGTCACTGTAAGAGGAGACAAGGCATTTGATATTTT
##AGAAAAAGGACTTAAAGTAAGGGAGTATGAATTGAATAAG
##AAAAACTTCTCAAACACTGGGAACTTTGGATTTGGTGTAC
##AGGAGCATATTGACTTAGGAATCAAGTATGACYAGAGCAC
##TGGTATATATGGATTRGACTTTTATGTTGTGTTGAAGAGA
##CCCGGATCAAGAGTTTCGTAGAGGAGAAGGGCTCARCAGA
##GGATTGGATTGTCACATAAGCTTAAAAAGGAAGATGCTAT
##ACAGTGGTTTGTCCAAACTTTCAGYGGAACTGTTTTGAAT
##TAGTTAGTAAAATGTATCACATAAAAAAA
##end-DNA
##DNA cmagnum_CAMNT_0008284885
##AATGTCAAGTGTTGGAAAAGGTAAAGGAACTCGTGGTAAA
##GCTACCTCAGTTACTAAAACGACTAGGTCTTAAAAGGCTG
##GATTATAATTCCCAGTTGGACGTATTTCAAGATTTATGAA
##ACAGGGAAAATACGCTGAAAGAGTCGGAGCTGGAGCCCCT
##GTATACCTAGCTGCTGTATTAGAGTACTTGGCAGCTGAAG
##TATTGGAATTAGCTGGAAATGCAGCAAAGGATAACAAAAA
##GACCAGAATTGTACCCAGACATATTTAACTAGCTATTAGA
##AACGATGAAGAACTTAACAGATTGATGGCTAATACTACCA
##TTGCTAGTGGAGGTGTTYTRCCTTATATCCATAGTTCTTT
##AYTACCMGGAAARAGCAAGAARGATGAAGAYAGTAGGATG
##ATTTGATTGTTTAATTTAAAGAGTTTTTTATGAAAAAAAA
##A
##end-DNA
##DNA cmagnum_CAMNT_0008284883
##AAAGAATTATAGAAGGTTTTAATTCAGTGTATGACTCAAC
##TCCAAACTATGTAAAAATTCCTCTAGCAGCTATAGGAGCT
##GGATATATTCTATCAAGTAGTTTCTAGGCTCTAAAAGGTA
##CCTATAAATCTTTCCTAAGACAACCTTTAGACCTTTAAAG
##CAGATATGGAAAGTCAACCTGGGCGTTAGTAACAGGTGCT
##GGCTAAGGCATAGGAAAACAATGGGCAGTTCAACTAGCTC
##AGCACAAGTTCAACATAATCTGTGTTGGAAGAGGCCAAAA
##TGTAGATGATTTAGCCTAAAAATTGGAATAGAAATACAAA
##ATTAGAGCGATTTCTATAAAAACTGATTTAAGTCAGCCTG
##AATAGTCCATCCAACTGATCCGATAGGAGATAGAAGACCT
##AGAAATCAGTATATTAGTGAACAATGCTGGAATTATAGAT
##AAAAAGTAGATAGAGGATATGAAAACTTCTGATTACATGG
##ACTTAGTAAACGTGAATTGTATAACACCCACAAGATTAGT
##TCAAACCCTTGTTCCTCAGTTAAAGAAAAGGAAGGAAAGA
##TCAGCTATAATTAATGTAAGTTCAGTAGCTCCCATTGTTT
##GCTGCGGATACATGACAACGTATGCCGCATCAAAAGGCTA
##CTTAACAGCTTTTAGTAGATCATTAGCAGCTGAGTTATAA
##GATAAAATTGATGTGCTAACAGTGGCACCTAGTTATGTTA
##CTACTAGAATGATTGATAACTTAAAGCCTGATATATTCGC
##TGCTACTAGCAAAGATTGTGTCAAGGGAGCGTTAAAGGAA
##CTTGGAAGAGGAGAGTTTACATATGGATCCTGGAGACATA
##ATCTTAAGTTTAATCTTTTTGATGCTGAGTGTTATAGGAA
##ATAAGCTACTATGAAGAATAGAGCCATTGCTTTAAATGAG
##GTTAAAGGTTAGTTTAGCATTATTCTTCATATATTTTAAA
##AAAAAA
##end-DNA
##DNA cmagnum_CAMNT_0008285181
##GAGCCTTGCTGTTTAGGTCCAAAAGGCTTACCAAAAGCAA
##CAAGCAGTCTTCCTAAACAGCAAGGCTCTCCTCTCTAAAA
##AGACCKCAAGCGGAGTTAGATACTGGAAGAACGTCGGTCT
##TGGATTCAAAACCCCAAGAGAAGCTTATAACACCCAATAC
##GTGGACAAAAAGTGCCCCTTTACTAGTGATGTTAAAATCA
##GAGGACGTATATTTAAAGGAATGGTAGTGAGCACCAAGAT
##GGAAAGAACTGTGATTGTTAGAACAAACTATTTGCATTAT
##ATTAAGAAGTATAACAGATTCGAGAAAAGACACACTAATG
##TGGCCGCCCATTGYTCACCCAGCTTTGCTACTATCAAGGA
##AGGAGATATTGTGACTATTGGACAGTGCAGGCCTTTGAGT
##AAAACTGTWAGGTTCAATGTACTGAAGGTGCAGGCTAACC
##AGATTTTCGGGTCAGCAAGAAAGCAATTCGTTCTATTTTG
##ATACTAGGTAATGTTTGTTGGTTAAAAAAAAA
##end-DNA
##DNA cmagnum_CAMNT_0008287713
##GGCAGGTTTAGCGTTGTTAGGAGCCCCGGCCCTGGGCTGC
##ATGCTCGGCATTTGCACCTAGAATAAACGTTGTGAATGCT
##GGTTGTATAGAGATGATATTGGAATGCGTAGAGGAATCAA
##AGGTTACGAAGAACAAGCAATGATTGATAAGTTCCACTGG
##CCTTTTGAGCGCTACTTTGGAACTCACAGTGCCTAAACCC
##TTCGTAGAGGTTTTAGGATTTTTGCTAGATCTTGTAATAC
##ATGCCACGCTATGCGTGCTAACAAATACGACTTTCTGATT
##AAGAAGGCATATAGACAAGGAGAATTGGCTGAAATTTTGG
##ATGAAATGGCCCCAGTGTCTCCAGGCCACTGGTATTTAAA
##GGGATATTTCCGTCAAGAGTGGGACGAGAGGACAAAGCGT
##ATATCAGATTTCATGTTTTCTCCTTACCTCAGCCATGACC
##ACGCCCGAAGTGCCAATGGCGGTCTACTTCCCAGTGATTT
##GAGTCGCATTGGAATCTCTAAGCCTGGCGGGCCTGCATAT
##GTATACAACATTCTGACTGGGTATGGGTATGATGCTCCAT
##TCGGCACTGATGTACCCGAGGGAAAGTACTTCCATCCGTA
##CTTCAGACACATGATTATAGGAATGCCCCCGCCTCTGTAT
##GATGGATTTTTCGAGTATGACGATGGTACTCCAGCCTCTC
##TTCCTTAAATGGCTTATGATGTATCAGAGTTTTGCCATTT
##CATGGCCAGTAAAGATAATCTAGAGTATAGAATTGCATGG
##TTGAAGGTTACTTTACTGTTTTTAACGGCTGCACCGTTCA
##TGTGGTTTAGGATCAAAGTTGCCAGAACTGCACTCTGGCA
##TATGAGGGTTGAGCTGTATAATGTTAGTGACGGGTATAAG
##AAGTTCAAGTATTTTAATAGGTTTTATAAGTTAAAGAGAA
##GTTTAGGGTTCAAGAGGTGGCATCCCAGAGGATATTTTAT
##TGGAAAGTGAGAGTATTTAGTAAAGCCAAAATGTTTAAAA
##AAAAA
##end-DNA
##DNA cmagnum_CAMNT_0008285959
##ATGGACGAAGAGCTTTTCTACAAGGAACAAACAGTCCTTC
##CTCCCGCCTAATAAGCGACAGCAGATGCCCAGTGCGACAG
##GCTTCGTATGAAATTTATATCCGACTGGGCATTGAAGCGA
##GATTTGAACTATTATCGAACCGAGGCAGAGAGAGATTGGG
##CATTTATTGTAAAACGTGAGTATAGATACATAGTGCTCGG
##AAGATCCGTTGGAGATGGAATCTTTGCAGGGTCTTTGGTA
##TGGTCTGCTGCTATTTTTTAAGCTAAAGCTATGCGCTTTT
##GGCCACTTGCTACTATTCCCTTATTCTCGCTTGTGAGAAA
##GCCGTAGTTGTTCAGGAAGCATAATAGAAGGCTATTTGAG
##ATGTTGAATGTAGGGACTGAGTATGAGCTAGGAGGCGAGA
##GAAATAGAGTGCTGGAAGAGTGCAATAGGATTGCTCATAG
##AGCTGATTTTTAGGTTTAAGTTTTTTTAATGAAAAAAAAA
##end-DNA
##DNA cmagnum_CAMNT_0008285221
##TGTTAGTAGGTCCAGAAGTAAGACAACTAGCCCATGGGGC
##ATACAAGTTCGATGAGCTATCATAGAACGGGAAAATAATA
##GCAGAATACATATGAATAGGAGGAAATGGATTAGATATAA
##GATCAAAAGCTAAAACATTAGATATAGATTAAATAACAGA
##TATCTCTTAATTACCTGAATGGAACTACGATGGTTCATCC
##ACCCGCTAAGCAGAAGGTCAGGATTCTGAAGTCTATTTAT
##AACCTAGAGCCATATACAAAGACCCGTTCAGAGGGGGAAA
##CAATATTTTAGTTCTTTGTGATACATGGAAGCCAGACGGA
##ACTCCAGCCAATTCTAGTTTTAGATAAGAATCAATAGAAA
##TAATGCAAAAGTGTACTCATGAGGACCCTTGGTACGGATT
##TGAATAGGAATACACACTATTTAGAACTGATCGATTTCCA
##AAATGGCCGCTGGGATTTCCTGATGGAGGGTTCCCTTTAC
##CTCAAGGGCCGTATTATTGCTCTGTTGGAGGAGATGTTTG
##CTTTGGAAGGTAAGTGATGGAGTCTCATTACAAGTGCTGC
##TTATACTGCGACATAAAGATTTCAGGAACTAATGCAGAGG
##TGATGCCAGGATAATGGGAATACTAAATAGGACCTGTTCA
##GGGAATGGAGGCTGGAGATTAACTTTGGATTTCTAGATAC
##CTTCTACATAGAGTTGCAGAGCATTATGGAGTAGCAGTTT
##CTTTCGATTGTAAACCAATTCAAGGAGACTGGAATGGAGC
##CGGGTGCCATACTAATTACTCTACAAATAGTACAAGAAAT
##GACGGAGGAATAAGTGTAATAAGAGAATACTGTGAAAAAC
##TTGGCCAAAATCATTCAAATCTAATTGATGTGTATGGGCC
##TGGAAATGAAATGAGATTAACAGGGCTACATGAGACTGCT
##AGTATTGATTAATTTAAGTATGGAGTAGCTGATAGAGGAG
##CTAGTATAAGAATTCCTAGATTCACTGATAGAGATGGAAA
##GGGTTATTTAGAGGATAGAAGGCCAGCTGCTAATATGGAT
##CCTTATATTGTGGCATCATGCATAGCTGACATAACTGTTT
##TAGATGGTAAAAGCACACAGAATTTACAGGAAAGATATAA
##GAGCTTTATAAATAGCATCTAGTTAGGTAATTAGGGAGTT
##TACTTAAAAAAAAA
##end-DNA
##DNA cmagnum_CAMNT_0008285367
##AATGACATCATAGGCCAGAAGACTTAAGTTGATAGATTCT
##CACATAACCTCTAGCTTCTAGTTTAACACCTAACTACGTA
##ACTTAGATGATTATAGATCCAGGGGACTGCAAATTGATCT
##AAAAGAACTCAGATCTTTATACCTAGGATTCGGACAAGAC
##AAATTCGAAGAAATGCTACAAACATTAGAGCAATCTCCTT
##TATTCGATCATACAAGAGACATAGACTTATCCCGAGATGA
##ACTACGAGAAATGCAAATTCGCTAAATTTTATACTTTTAT
##CCTAAGTACTAAATTAACAATTAAATCGATATTGATGACG
##GAAGGCACAAACTTGTTATGAACAAAGCCCTGGGATGTTA
##TGACATATCACTCTCAACTCGTTTTGTAGTGCACAACACT
##CTATACATTGACACGATTCAGCAACTCGGTACATAAAAGC
##ACTCTAGGTACATTGACTAAGCATTTACTCTAGAAGACTA
##CGGATGCTTCTGCATGACTGAGCTGGGCCACGGCAGCAAT
##GTAAGTGGATTGGAGACAGTGGCAGCATTTGACCCTAAAA
##CGCGCGAATTTGTAATAACTAGCTCTTCCTCTGCCCTACA
##GTCTGAAACCTCAACTCCCTGTCCAACCGCTGCTAAGTGG
##TGGGTCGGAGCCTTGGGAAAGGTTGCAAATATGGCTGTTG
##TTTTCGCTTAATTGTTAATCGGAGACTAGGAGTATGGCAT
##TCATGTATTCCTAGTACCAATTAGAGACAAAGAAACATTT
##GAGCCTTTACCTGGAATTGTAATAGGGGATTGTGGGCCTA
##AGATAGGACTGCATGGAATTGACAATGGATTTGCGTTGTT
##TGATAATTACAGAGTGCCTTATGACTGTTTGTTGGATAAG
##TTTTCATAGATTTCAGAGGAGGGGAAGTTTAAGACTGATA
##TTAAGAATAAGGAGAAACGTTTTGCAGCGATGCTAGCAGG
##GTTGATTAGAGGAAGATTTGCTGTTATGGGAGGGTGTTAT
##ATGAATACGCATAAAGCTTTATAGATTGCAATACGATATG
##CAGCTGTTAGATAGTAATTCAGTACTGATGGCCAGAATGA
##GTCGGTTATACTAGATTATCCACTGCATAGGTATAGACTA
##ATGCCTCACCTAGCCAGGTTGTTTGGAATGGTTGTAGTTA
##ATCATAAGATTATAGATTTTTATATGAGAATTAAGTCAGT
##TATTTCAGAAGATCCAATGTGTGCGGAAGGTGCTGATCTG
##CATTGCTTTCTATCTGCAATTAAGGTTGTGTTTGGATGGT
##ATGCGATAGAGGCCGTTTAGGAGTGTAGAGAGGCGTGTGG
##AGGGCATGGATATTCTGCTTATAGCTTGCTAGGGAAAATT
##AGAGCTGAGACTGATATTCATCATACTTGGGAAGGGGACA
##ATCATGTTTTAATGTAGTAGTCTTCAAGGTTTATTTTCAA
##ATAGATGTAGAAACTGTTCAAAGGACAAAAAATTGAAAGT
##GAATTGCTATGGTTTCTAAATAGTGATATGACAAGTGTTT
##TTATGGAAAAGGCTTAGTTTGAAAATAAGGAAGATCTGAG
##TAATTAGAGGTTGATTGAAGGATTATATCATAAGTTTAAT
##TTGATTTTGCATAAAACTGTGCATATGCTGTAGTAAAATG
##CTAAAAAGGTACAAAATCCTGTTGATGTGTGGAATCTTTC
##TGGTATCTTTGGGCATAAGGAGTTGGTTATAGCATATCTA
##GAAGCTATTATGGGATACGAGCTATTTTAGATGATAAATT
##CAGCATAAAACTAAGAAAACTAAAAACTATATGAAAAAAT
##TGCACGATTGTACGCAGCTCATACTTTAGAGAAATCCCAG
##AACTACCTTATGGAAGAATATCTAAACCAAACTTAACTAA
##ACGTCTTAAGAGAAGTAATAATGGAAAATTGTAATGAACT
##AGCAGAATCATCAGTCAAAATAATCGATGCTATAGAAATT
##CCAGATAAATTAATCGGATCAGTACTGGGGCTTAAAAATG
##GGTAAGTATACTAAAACTTAATGACAACAATCGAGTCAAG
##AGAAAAGTACAATCAAAGACCAGAATGGATCGGTAAATTT
##TTAGAGCTTAGAAACGCAAGGCCTAGTTCTTAGTAATTTA
##TAAGGTTTCTCTAAAAAAAAAA
##end-DNA
##DNA cmagnum_CAMNT_0008285195
##ATAATAAAATGTTATCCACTTTTGCACGTACTGTGGCAAG
##ATCTAATATCCATCACGTTTCTTAACGTTCCTTCTTAGGT
##TTAGGGGGTATTTTTAAGTCTCTTCGTGGTATCTTTGATC
##ATTCTATAAGCCCAGGCGCAGGAAACTACAATATGCATAA
##TGGTGAGTCGTCAAGCACTGAGTTATTTGATGAAGATGCC
##CATGAAATGAAAGCATTTGCTACTAACAACGCTTTTGACG
##TTGAGATTCACGGCGGTGATAATAACACTATGAAGAACTT
##TGGTACAGTTGACAATCCTGTWATCATTTTCTCTGCTAAT
##ATTGGATGGAGATATGTAATGTGTTCCGGACAGAATGATG
##AAGAGGAGGGTGCATCTCATACTCCTGTTTGGTTTATACT
##AAGAGATGGTCCTCTTCACCGCTGTGCCAACTGTGGTCAR
##GTTTTCAAGCTAGTGACTCTCAGGGATGAAATGAACGAGG
##AAAACGAGTACTATACTGAGCATTATCTTCCAGTTCTTGA
##GGAAGAAATGGGAGAAGAGGATGAATTGTTCTAAAGGTGG
##ACTCAGCATAAATTTGCATCTCCTTATCCTCTCTCAACTC
##CAAAACAATGGTCAAATGTCTTCCATGTACTAGTGAATGC
##AGATGACCATGATAGAATTTTAACAGATCCTGCATATAGA
##CTCTAAAAACTAGCCGAAGGTCACTAAAGAATGGAACACT
##TTTATCAGGCCTTTATTGACGTTGAATCATAAAAGGCTAG
##AATCACCTCCAACAGCAATAGAAGAAACATAACCCCGGAG
##CAATACAGAGACCTTGTAGCATCTGAGCTTGCTACTAGAA
##AACTAGATAGAATATTACAAAGAGTAAGTGACTACTAATA
##AAGAGCAATGACTAATCCTTAAGAGCATGAAAGACGTGAG
##AAGAGGATGAGAGAAAGGGCCCAGGAAAGAAAAGCTAAGG
##GATATTTACAGTACTTTAATACCAATGAAACTGAGTTAAG
##ATTCAAGGATTATTATGAAACTGATTATGGTGAGGAAGTT
##TTGCAATTAGAAGAAGAAATGGACTACTAAGAATTAGTCA
##GTCAAGGAATTTTCCATTTCTAAAACTACAACTTTATACA
##AGAAGGGCAAGTACAGTCAAACCCTGTATCCATGAATACA
##TATGATAGAAAAGCGTTTAGATTTGAGTACAGGAAGTGGA
##ATGATAATCCAGCCACTCATTTCATAAGGGAATAGAGAAT
##GATTAAAAGATATTTTGAAAGAATTTCTAAGAACAAGCCC
##GAGGAGCTTTTCAGTTCCTAAGATATATAAGGAGTCTTGA
##ATAATGAAGGAGAGAGTCAGGCTATTAGTCATGCAAAGGT
##TTTCAGAGACTGGGCTGCAAATGAGGCAATATAACAGTAC
##AAAGACTACTATGAAAGTGACCCTGAAGACTTAGCCGATT
##TCCAGTACATTTCTCCACAGGAAAAATTAGAATTTGCTAG
##AGTATTTAAGGATTATTCAAAGCCCTTTGGATCAGAAAAA
##CATTACTTAGCTGTTCCTAAGGCTGAATGGGATAGTGAAA
##AATCATTTTTAGAGAACTCAAAGAACCAAGTTGTCGATTT
##TGCTAAAAGAGTACTACCGGAGACAAGGAAAAATGTTTTA
##TAGGGAGTCGCTAATGAGCAAAGCTTGCCTAGTTAATTAA
##ATGCTAAACTTCCTGAGCTAGGAAGCAAGGTTGAGAAGTT
##AGAAGATATTTTCAAGATTGGAAAAGAGGATAAGATTGGA
##ATTTAGTTTAGATGAAAATTTTAAGTAAAAAAAAAA
##end-DNA
##DNA cmagnum_CAMNT_0008285205
##ACTTTCGTTCTTGATTAATGAAAACATGGCCGACTATTCT
##TTCATGGACTCTCCCGACTTTGCCTTACCTCAATTTTTCA
##CTCCACAAGAGCCTCAACTTGATCTAGACTTCAAACCAAC
##TCTAAACATCCCACCATCCCACCTTCTAAGCGAGGTAGAG
##TAAAACAAAGACACAGAAAAGCTTAAAAAGTTCAGCAAAG
##GTACTACAACCTTAGGCTTTGTATTCCAAGGAGGAATTTT
##AATAGCCGTGGATGCTCGTTCTACAATGGGTAATTTTGTG
##AGTTCTAACAACGTAAAGAAGGTGATTGAGATAAATGATT
##ACTTACTAGGAACAATGGCAGGAGGTGCTGCTGATTGTAT
##GTTCTGGGAGACTTAACTGGCCCGAGTGTGCAGGTAATAT
##GAGCTTACGAATGGAGAGAGAATATCCGTAGGAGGAGCTG
##CTAAGTTGCTGGCGTCGATGGTTGGCAGGTATAGAGGATA
##TGGTCTTTCTATGGGGACTATGGTTGCTGGCTGGGATCAC
##AAGGGCCCAGGACTCTATTTGGTTTTAGATGACGGTGCCA
##GGATGAAAGGCTAAAGGTTCTCTGTGGGCTCTGGGTCCAT
##ATACGCTTATGGTGTACTAGACGCATTTTATGATTACAAT
##ATGTCAGTTGATGAGGCTGTTTAGTTGGGAAGAAGAGCCA
##TTTATCATGCAGGGCATAGGGATTCAATGAGTGGAGGGAA
##GGTAAGAGTTTATCATATACATGAGAATGGATGGACTAAT
##ATTATAGAGGGAGAAGATGTGAATGTTATGCATGATATTA
##TCACTAAGGAGAAGGGACTAGAGGGGTATAAGGATGATAG
##AGTTTTAGGGTAGTAAGGTTAAATTGATAAAAAGTTGAAA
##AAAAA
##end-DNA
##DNA cmagnum_CAMNT_0008285341
##ATTAAATGGCACAGCCTCAGCATACCCATCTCCCTGATAA
##ACTAGAGTCAGTGCAAACTCACGGCAGAAAGAAAAAGTCA
##ACAGCAGTTGCTCTTGTAACCAAAGGCACAGGCATGATAA
##GAGTCAACGGAGTTCCCCTGCATCTAGTAGAGCCCCAGCC
##TCTCCGCACTAAGCTCTTTGAGCCTATTTTACTCCTAGGC
##TAAGCCCACTTTGAACACGTAGATATCAGGGTCAGGGTAA
##GAGGTGGAGGAAATGTAAGCCAGATATATGCAATCAGACA
##AGCCATTTCTAGAGGAATAATTGCGTATTACCAGAAATAT
##GTAGATGAAGCTGCTAAAAGGGATCTCAAGGATTCTTTAT
##TGGATTATGATAAAACTTTACTTATATCTGACCCAAGGAG
##AAAGGAAAGTAAGAAGTATGGCGGAAGAGGAGCCAGAGCA
##AGGAAACAAAAGTCATATCGTTAGTTTTGCTTACTTTTAT
##TGGAAAAAAAAAA
##end-DNA
##DNA cmagnum_CAMNT_0008284971
##AGAAGATTAAATTCCTAATTGAAGTCTTCCATCAAACTAC
##TCCTTGGTTAGAAAAATAGGAAAAGGGGCCTTTTCGCAAG
##TATACGTGGCAAGAGATAGCAACCAACCTGATGATATCCT
##TGCAGTTAAAAATATTAAAAATATCTTYGAAAACATACAA
##AAGGGCAAGCAGCTATTGCGTGAGATTTATATAATGCATY
##AATTAAGTCACCCTAACATAATGCAGATCAGAGACTTAGT
##TGTACCTAGAAATCCCGGGCAAGAGTATGAGGATATTTTT
##ATAGTAATGGACTGCTGCCAAACTGACTTACGAAAAGTTT
##TCCATTCTCCTATGCATTTAGATCATGATTAGATAAAGTT
##CATTATATACCAGGCCTTGTGTGGAGTGAGATATTTRCAC
##AGTGCYAATATTCTGCATAGGGACCTAAAACCAGCGAATC
##TGCTCATAAATGCRGACTGTAGCTTAAAAATATGCGATTT
##TGGACTGTCTAGAAGCTATTTRCTATTATCAGAGTCTAAA
##GAATTCCCATAGATACCTGAGGAAGATACTAAGACTGAGG
##AAGTAGGRGGAGTTACTATTAGAAAATTGAAGTAAACTAG
##RCACAGTGCCCCAAAACTAACGAAAAGAGTGGTTACTAGG
##TGGTATAGAGCCCCAGAGGTGATATTAATGGAGCAAGAGT
##ACGACAAAACAGTAGATATATGGAGTCTTGGCTGCATTTT
##TGCCGAGTTGCTTGGAATGATACAAGAAAATAAGGAAAAT
##TATTAGGAKAGAAAGCCAATGTTCCCTGGAAAATCATGCT
##TCCCTTTATCTCCGGAGCTAAACCCTATCATCAACGAAGC
##TGGATTTCCWGTATCTGAAAGTGATTAGTTGAGAATGATT
##ATAGATGTGCTAGGAACACCAACGGAAGAGAGTATTAACT
##TTTTAACTGATGAAAAGGCTATGGCTTATATACAGTCGTT
##TCCTTAGACTGAGAAAGTTCCCTTTAATACATTGTTCCCA
##GGTAGTACATAGGAAGAGCTTGATATATTGGATAGTATGC
##TGCAATTTAATCCCAGACTAAGAGCCAGTTTAGATACTAT
##TTTATAAAATCCTTACTTTGACAGTGTAAGACAAGCTGAA
##AGAGAGGTTTCAGCCAATAATCCTCTTGAGTTAGCATGGG
##ACTTTTATCCTAATATTTCATGTGATGATTTAAAGACTAT
##TTTTAGGAATGAAGTGGAAAGTCATTTTGCTAGTAGTGCT
##AATTAGGAAGGTTAGTTAATTGATGTTTATTAAAAAAA
##end-DNA
##DNA cmagnum_CAMNT_0008285001
##AGAGSARGAAGAATCAAATGAGGATCTAGTATATTTGCCC
##ATAGAGGATTAYAGGAAATACAAGTAAGAAAACGAGTAAT
##CCAATARCWAGGGTATATGCCTTTCTGAGATTTACTTMAC
##ATCTATAATAAAGATCAGACCAGATGAGTAAGATTACGAA
##TTGTTTCTATATAGAGGAGGCAACTTTGAATTACAACTCG
##ATGCTATAGTAAATGCTGCAAACCATTCCCTACTAGGAGG
##TGGAGGTTTAGACGGAATAATTCATGGTAGAGCTGGACCA
##TTACTAATGCAAGAATGCGCGTATAGATATCCCGATGGAT
##GTGAGACCGGAGAAGCAAGAATAACTAAGGGTTACAATCT
##CCCAGCAAATTATGTAATCCATGCAGTTGGCCCAGCATAC
##TACAAYCAGTCAGAATAGGAGTCTAACGCACTATTACATC
##AAGCCTACACCTAAGTTTATGAAATATGCGATGAGTTCCA
##AATAGAATCAGTAGGARTTTCTTGCTTATCATGCGGAATT
##TTCAGCTTCCCAGTAGACAAAGCAGCTGATATATCAGTCC
##AAGCCGCAGTCAGKTATATAAAGAAACAAGGTGCTACTAA
##GAARATTGTTTTTTGTGTRTATACCCAGGAAGAAGTACAA
##GAGTATTATAGGGCAATTCTTCAGCATTTTACTAACTTTT
##AGGCTAATTATTTTCAAAAAAAA
##end-DNA
##DNA cmagnum_CAMNT_0008284729
##ATATTATAATCGATGGTGACCAGATTTAAGTCAAGCCGTA
##AGAAGAGAGGTCACGTAAGTTGTGGTCACGGTAGAATTGG
##AAGACATAGGAAGCACCCAGGTGGTCGTGGAAATGCAGGA
##GTAAAGCATCACCATAGAATTTTATTCGATAGGTTCCATC
##CGGGTTACCTAGGAAAAGTGGGAATGCGTCGTTTTCATTT
##GAAGAAGAGTTAAGTCTGGTGTCCTAATATAAATCTAGAT
##ATGCTCCATACTCTATTGACCGATGAGCAAGTAGCAAGTA
##AGGAAGTACCAGTTGTTGATGTAAACAAGTTTGGAATTTT
##TAAGGTTTTAGGAAGAGGTCAGCTCGCAAGACCAATGATC
##GTAAAAGCAAAGATTTTCTCTGAGAAGGCCATAAATAGAA
##TTAAGTCTGTAGGAGGGGATATTGCAAGAACAGCTTAGTA
##AAAGATGATTAGTTCTGAAAAAAAAAAA
##end-DNA
##DNA cmagnum_CAMNT_0008296769
##ATATTTAGCAGCTTACGCCCTGGCATGGTTAGCAGGTAAT
##GAAAATCCCTCTCCTAAGCAAATTTAACAGATTATTGAAG
##CTGGTGGCGGAGAGTTTGATTAAGCCCAGGCCGCAGGATT
##ATGTGAATGTCTTAATGGAAAATCTCTGAATGAAGTTATA
##AGCGAAGGATTAGAGAAGCTGAGTACTATACCAGCCGGGG
##TCGGAGTAGCCTCATCTGGAGCATAAGCTGAAACTGCTAA
##ATAGGAAGAGAATGTTGAGGAGGAGGAAGAGGAAGAAATG
##GAAGAGGGAGCTATGGATTTGTTTGGAGGAGATGATGACT
##GGTAGTGAGGTTTAATCATATGTTTTCAAAAAAAA
##end-DNA
##DNA cmagnum_CAMNT_0008294519
##CATCGACCAACCATTCAGCCCTTGGGCAAAATCGTTCTTC
##TGACTTCCCGGGCTCCCATAGCTGGGACTCTCATCATGAC
##TCATATTCGGGTAGAAACAATTATCAAGATCGCCGTGATA
##ATTATACTCGACGAGACGAGAGACCCCAGAGATTTGACAA
##TTTCAGAAGCTACGAAAATGGGCAAACTCGTGGGAGATTA
##GAACGAGATTAGAATAGGTTCGATGATAGGAATAATTTTA
##AATCTGAAAACTATGGTAACAATCTRGAGGCGATTAACTG
##GTCGACCTAGGATTTAAAGCCTTTCAGAAAAAACTTTTAT
##AGAGAGCACGAAGATATCGCCAGAAAGACTCAAGAGGAGA
##TTGACGAGTTCAAGCGAGAGAATTAAATCACTGTGTTTGG
##GGACAATGTTCCAAATCCAGTTAATTCMTTCGAGGATATC
##AACTTCCCTAGACAAATCATCCAGTCACTGCATGATGCTA
##ACTTCTAAAAGCCTACGCCCATACAGGCCCAAGGCTGGCC
##CGCAGTRCTGAGTGGATTCGATTTAGTGGCAATTGCAGCC
##ACTGGCTCGGGGAAAACTCTAGCTTTTGTACTTCCTGCCA
##TAGTGCATATATAAGACCAGCCYCCACTGCAAAGAGGAGA
##CGGCCCTATTGTACTGGTACTTTCACCTACTAGAGAATTA
##GCTATGCAAACTTCGTAGGAATGTCTGAAATTTGGAAGAA
##CCTCAAGAATTTACAATGTGTGTGTGTATGGAGGGGCTAG
##TAGACTGTATTAGAGTAGAGATTTAGAAAGAGGGGCTCAT
##ATTGTAATTGCCACGCCCGGGAGGTTGATTGATTTCTTGG
##AGTCTGGGGTYACTAATTTGAAAAGAGTTACTTATTTAGT
##ACTGGATGAGGCTGATAGGATGCTTGATATGGGATTCGAG
##CCTCAGATTAGAAAGATTATTGGGCAAATTAGGCCTGATA
##GGTAGACTGTCATGTGGTCTGCTACATGGCCTAAGGAAGT
##AGAAAACTTAGCAAGGGATTTCTTAGTAAGCCCTGTACAC
##ATTTAAGTTGGATCACTCAATCTATCAGCTAATCATATGA
##TAAAACAGGTTATACAAATCGTAGAAGAGGCTGAAAAGTT
##CACAAAACTGGAAAGATTGTTGCAAGAGTATGATGTACAG
##TAGGATAAGATYATTATATTCACGGAAACTAAAAGAGGAT
##GTGATCACTTGCATAGAAGTTTGGTCTAGTAACGATATAG
##AGTGGATTGTATACATGGAGACAAAACCYAGAGGGATAGA
##GATAGAGTYATCATGAGCTTTAAGTCAGGAAGRAGTAATA
##TTCTAGTAGCGACGGACGTAGCTAGCAGAGGACTCGATGT
##AAAAGGGATYAACTTGGTAATCAACTATGATTTTCCTATG
##CAGGTTGAAGACTATGTACACAGAATCGGAAGAACTGCAA
##GAGCTGGGACCACAGGCACTGCYATTTCCTTCTTCACTAT
##GCAAAATGCTAGAYTGGCAAAGGATCTAATAAACGTGTTA
##AGAGAGGCCAAACAGGAAGTACCTGAATCACTTTTTGATA
##TGATGAGAATTTCAAGGATGGGAAAAAGACCTTAGAATTC
##AAGATACTAAAGAGGAGGGTATCAAGGGGGAAATAGATAT
##AATAACTATAGAAGCAGGAGTCCGCAGAGATATAATAGAT
##AGTAAAAATTGCATATTTAAAAAAA
##end-DNA
##DNA cmagnum_CAMNT_0008292863
##ACTTTAATTTTACCAGCAAAATGTCTCGTCACAGAAATCT
##CAAATGGCAAATGTACGAAGATGATGATTACTATGATGAT
##GACGATATCAACTAAGACTAAGAAGATGAAGATGAGCTTT
##ACAACTAAGAAATAAAAGATGAGCTAATTACGGTCATAAT
##GGAAGCTACAGGTGTCAATATAGCAACAGCCGAAAAGGCA
##TTAGACGAGTTTGAATGGAATACTGACTAAGCAATAACAG
##CAATTAAGCAGAGAAAACGTCAACAAGCATTGGCACGAAA
##ACAGCAAAAGGACCAGCCTAAGAAATCCCCAGTAAGAAAA
##GTAGAGAATCCATAGCCAATAAAGCAAGTTCCTAAGGAAA
##TTCAAAGCATCTACCCTGAAATCGAGCCGGATATACCATA
##AGATGATCTCCCAACAATAAACCTAGTAGTAATTGGTCAT
##GTGGACTCCGGTAAATCTACTATAATGGGCCATCTGCTGT
##ATAACCTAGGATACGTGGACTAGAAAACAATGCATAGATA
##TGAAAGGGACTCTAAGTAAATAGGAAAGGACAGTTTCTAA
##TATGCTTGGGTACTCGACTCAGGAGATGAGGAAAGATAAA
##GAGGAGTGACCATTGACGTAGGGTTTAATACTTTTAGGAC
##TTAGAATAGGAAAGTAGTGTTATTAGATGCTCCCGGGCAT
##TTAGATTACGTGCCTAAGATGATATCAGGGGCAGCGTAGG
##CAGATGCGGCTGTATTGGTTATTGATAGCTAAGATTTTGA
##GAGAACTTTTAATGGAGGGCAGAGTAAGGAACATGCTTTT
##ATAGCCAGAGCCATGGGGATAACTTCTATCATAATAGCCG
##TAAACAAGATGGAGACAAGTGAATGGGATTAGGGAAGATT
##TTAGCAGATTTAGACGAGCGTTGAAGGTTATTTAAGCTCA
##ATTGGGTTTAGATAGGAAAATTTGAAGTTTGTGCCTATTT
##CTGGGCTGTAGGGTGTAAATTTAGACGTTAAAAGTGATCT
##GGCTTAATGGTACGAAGGTAATTGCTTGGTAGATTTGATT
##GACTGCTTAGTTCCTAGTAATAGAAACATAAAAGCTCCGT
##TTAGATTGTCAGTCATGGATGTATACAAATAGGCATTTGG
##GATTATCTAAGGGTTTTGTGTGGGAGGGAAAGTAGAGGGA
##GGTGTTGTAAAATTGTAAGATAAGGTGGTTATAATGCCTT
##CAGGACTAATAGCAGTTGTTAATAAAATCGAATGCATGGG
##AGAAAACGTGTAATATGCGAAAGCTGGTGATAATATCGAT
##ATATCATTAAAGCAGTTAGACTAGGATTTTGAGACAGTTA
##TTCCAGGAAGTGTAGTATGTGATTTTAACTACCCTATACC
##TATGGTGAATAAATTTCAAATCAAGGCTGTTTTGTTCGAT
##ATACAGTTCCCAGTACTCAAAGGAAGCTAATTTCTAATGC
##ACTTTCAATCCCTAAGAATTCCAGTGAATGTGTCTCGAAT
##TATATCCCAAAACGATCCTTAATCTGGGGATATAATCAAG
##AAAAATCCTAGAATGCTTACTCGATTTATGTCAGCTGTCA
##TAGAAATCATATCAAGCCACCCTGTATGCTTAGAGCTTTA
##TACTAATTATAGAGGACTAGGAAGACTGACACTCAGAGAC
##GAAGGAACAACAGTTTTAGCAGGCATGGTAATTAGTCTTA
##TTAACTGATAAATGGAGAAAAAAAA
##end-DNA
##DNA cmagnum_CAMNT_0008292335
##AAAAAGGGAAATGGTGCTTATAAGCAAACAAGAACGTCGA
##GTTGTCTACGAATACCTAATATAAGAAGGCACCATAGTGG
##TAAAGAAAGACGCCTCTATGCCAAGGCACCAAAACCTTCC
##GATCCCCAACTTAAAAGTGATGATGATTTGCAAGAGTTTG
##GCTAGCAAGAAACTTCTCAACTCCACTTTCAATTGGCAAT
##GGTATTACTACAGTTTAACTCCCGAAGGTATCAGAGGAAT
##GTGCGACTATCTGGGCTTACCTCCTAACATCAAGCCAGAA
##ATCTACAAGCCTTAACCTTCCCAAAGACTCTAAGTTGGAG
##GAGGTGGCAGAGGCAGAGGATATAGAGGAGGATTTGGAAG
##AGGAGGAGCCCCAAGGGAAGAACAAGCCGAGGAGCAATAG
##ACTTTATAAGATTTTACGTGAAAAAAAAAA
##end-DNA
##DNA cmagnum_CAMNT_0008302155
##TTGAAGGCCAACAAGTACCAGAGTTTAAACTAGTTTTAAT
##AGGGGATGGAGGAGTAGGCAAAACAACATTTGTAAAGCGC
##CATCGCACAGGAGACTACGAAAAACGTTATATAGCCACAG
##TAGGAGTAGAAGTGCACCCTATAAACTTCTAAACCAGCAG
##AGGTCCTATCGTCTTCTAAACCTGGGATACAGCCGGCCAA
##GAAAAACTTTCAGGATTAAGAGAGGGGTACTACATAAACG
##GCCAATGCGGTATTATAATGTTTGACGTAACATCAAGAAT
##CACTTACAAAAATGTTCCAAGATGGCATCGAGATCTTACT
##CGTGTATGCGACCAAATTCCTATTGTTTTAGTAGGCAACA
##AAGTAGATGTACCTGATCGTAAGGTTAAGGCAAAGCAAAT
##CACTTTTCATAGAAGGCATAATATACAGTATTTCGACGTA
##TCAGCTAAGAGCAACTATCAATTTGAAAAACCTTTTCTTT
##GGCTTGCTAGAAGACTGTCCGGGGATCCCAATCTCACTTT
##TATTGCATAGGGAAACGAATTGCTAGCTCCTGAGGTTATT
##ATATCTGACCAGCAGAGAATTCAGTTAGAGCAAGAGTAAA
##GAGAGTTAGAGGCATATGCTAATCAACCTCTACCAGAAGG
##TTTTGATGATGATGAGCCTATTTGATACTTAATTAGATCA
##CAGTTGCATTAAAAAAAAAA
##end-DNA
##DNA cmagnum_CAMNT_0008296583
##AAACAATGGTTAAAAAGGGAGGAAATCAAGGGGCTAAGTC
##TACCGCTAGAGGACTAAGATAAGGAGCCGCCAAAAAGCAG
##CATACTAAGAGAACTGAGGTTACTTTCAAGAGGCCCGATA
##CTCTCAAGCTCCCTAGAAACCCAGCTTATCCTAAATACGC
##GTTACCTAAGAACAAAAGTCTAGATAAGTTTGATATTATG
##CTCCAGCCTCTTGCTACTGAGCGTGCTATGAAATGTATTG
##AAGATCAAAACACTTTAGTTTTCTTAACTGATACCAGAGC
##TAATAAGAAGCAAATCGCCAAGGCTGCTGAGAATCTATAC
##CAAGTAAAGGTAGAAAAAGTTAACACTTTAATTAGACCAG
##ATGCTAGAAAGAAGGCTTTTATCAAGCTAACATCTGAATT
##TGAAGCCTTAGACGTAGCCTACAAAATTGGAATTCTATGA
##GTTAGGCTAACTTTTAAATTTGCTGGAAAAAAAAAA
##end-DNA
##DNA cmagnum_CAMNT_0008296067
##GTGAGCTAAAACAGCCATTGATTTCCCAGCCTCAGACCAA
##GTCTGAACCATATCTATACGACCGCCCTAACACTGATAAT
##TCATTTAATAGGGTAGTCGACTAAGTCCTACGTGGCCAAA
##TCCAGACAGAGCAGGAGACCTTGCTACAGTACTGTCATAC
##GAAGCCCGACAGCAAGATAAAGCAGCTTAAGTTCAACACT
##AAGTAAAATTGCCTTGGTATCTCTTACGAAAACGCAGGGC
##TAGAAATAGTCAAACTAGAGCAAGACAATACGTTCTCAGA
##GCCTTTCTTATTCAACGAAGATATTGATACTCAATTCGAC
##TTTGGGATGAATCATGGACATATGTCATACATGGCCTAAG
##TAGATGAGGAAACTGTAGAAATAGGTAAAATTGATATCTC
##TGATAACTACAACCTTGTAATGCAGCAGTAACGTAAGAAG
##AGAGCAACTCAAGGTCTGTTCATGTCAAACGATCAACAAA
##AGACATTCTACTTCGAAGACAACGCAGTTCGTCTATTGGA
##GGAAGGAGAAAAGCAGCTTTATAATTTCTATAAGAAACAC
##CACATTACCTGTATAGCAAATGCCCCTTAGGATAAGTATT
##TGTACTATGGTAATAAAAGAGGGCATGTTTTTAGGTCAAA
##CTTACAGCAAGAGGCTGAAGATTCTCAATTCTTAGGCCAT
##TCTTCCCCTATAACCGCTCTAGCATCTATGGACCAGCAGT
##CTTTACTAGCCAGCGGAAGCCGTGATGGGTAGATTAAAAT
##TCATAGATCTGATAATCTGCTATGTGTTGGAGTTATTGAC
##TATTATAAAAATCCAGTTGAGGATTTATATATTACCTAGG
##ATGGGTAGAATCTATTAGCTTGTGATGGTAATGTATTTAC
##CATCTGGGAGCTTTATAATATGAGTGCTATTGCAAAACTT
##CCTAATGTTTAAGATTTTGTAGTGACGAGAGACGAGGAAA
##GTATATGGTTTGCTCACTCTGACACCATAGTGCGAAGAAA
##GAACCCCTTAAAAGCAACTAGTCTGACTGTATTTGGACCT
##ATGAATAAAGAAAGAGAGTATATCGAGTACCTTTAAAAGT
##TGATCAAAAATGAGTTGTGGGACTATGATAGCCAGTTTAA
##TACATACACTCTATTCCCACAGTTATTCTCAACTCTTCAT
##TTCTATACTGAGTTTAATAGGTTCTAGAATATAGATGAAG
##TGCTAGCCGATAGCTGCTTGTATTTAGAGTCAAAGGATGG
##GATCACTCCGCTTACAATTAGCATATACAAGCAGGACATA
##CATTCAACTAGTCTGTTTATCAACTTCGTATTGAGCATTG
##CTAAAACTAATCCTCGCTTTGGAGGGTTACTCGAATACGA
##TATAACCAACCTCAACAGAATTTTAAATGTAAACAAGATC
##GAAAGAATTTATAATGAGTTGTTTACAATGACGGACTGCT
##CTAATATCGTATAGTTTTGCAAATCTGGAACCGAGTTGCC
##TATTACTAGAGAGCATAACGAATTCAAAGATGTAAATCCT
##CACTTCTTCTTAGAGAAAAGCTCAGAGGGTATAAACCAGC
##CAATTTTATTCAAAACTTTCATGATACCTTTACCAATCAA
##GCCTGGAAGTAATTCTAGTATAGAATTTCTCGAAAGTTTA
##TCCTATCATGAAAAATTCTATCAACTGAAGTTTGTTTAAG
##ACTTTTTAGAATGGAAATGGTAATAAGTGAAAGGATGGGT
##TATAGGATAAGGGATTATATTTGCTCTTTATTTACTAACT
##TTGCTTATACATATTCTATTTGGCTTTGAGCCGATTACCA
##TGTTTATCAATCTGCTTCTGTCAAACCTGCTATTACTGAA
##TGAACCTATAGCTATGATTACCTCAAAGTCCAAATACTTT
##TCAGATTGAAAGAACTATAATGATATTATAAGATGCCTTC
##TATTCGATGTTTACGCAGTTTACTACTTTATTGATATATC
##AGATAACGTAGAAGATACATTGCTAGTAATTGTTCTTATA
##TTGTCCTTTTCCAGAGGATTAGTATACTTTGCACTGTTTT
##AAAACACCCGATACTTTGTATTCCTAATAGGTGAGGTGCT
##CAGAGACATGGTGACCTTCTTCATTATTCTATTCTACAGT
##CTTATGACCTTTGCTTTCATCTTCTATGCTCTTGACACTC
##ATCAAGGCGATGCTAAAAGCTTTTTCATATACATTGAAGA
##TAGTTTTAAGCTAAGCAGAGGAAGTTTCCCCCCTGGAACT
##TTCACTGGAAGTGAAAAAGGAATTTACTATATAGGAACAC
##TCATATGCTCAATGATCTTAATGACTGTTCTTATCTCCGT
##AGTTGCAGGTACTTTTGCCAGGGTTAGACTAAATGCTTAA
##GAGACCAAAGCAATGCAACTAGCAGACCTGATCTTAGAAA
##TAGAAAACATGCTGTTCTGGAAACGATAGGAGAAAGGAAC
##TGGATATATAACTGTATGTCTAGCTGACTGGGACTAAGAT
##AAGGCAAAGAATACTGATGATAGAGTTAAAACTATTGAAC
##TTAAATTGGACAGTTTGTCTACTGAAACTGCCAAAATCCA
##GGAGCTAAGAGATCAGCAAAAGCTAATTTTAGCGCAATTA
##GATAAGCTTGTAGAGCAAAATGCGTGATTAGATTAGTAAT
##TTAGGTTATCATACAAAAAAA
##end-DNA
##DNA cmagnum_CAMNT_0008293479
##AAAAAATATGGCAGACGTAGAACCACAGGGCAACGCAGTC
##AACGGTAAGAAACTTTTTACCAGACACTGCACAGTGTGCC
##ACAATGTTAATGTAAAAGGCAAACACGGTACAGGACCAAT
##GCTTGGGACTGTATGGGGTCGTAAGATAGGAACAGCCAGA
##GGATTTAAGTATTCCGCATCTTTAAGTGGACTCAAGTCTC
##AGGTATGGTCTTTTGATAACCTCAACTAGTATCTAGAGAA
##TCCACAAGGCTTTGCATCTGGTAACGCTATGGCATTTGCC
##GGAGTCAAAAATGCCAATGAAAGAGGAGATATTATTAGGT
##ATTTGTGGGAATGCCACCCTAGGAACAAGAAGAAGTAGTA
##GTAACACATCCTATTAGCGGAAAAAAAA
##end-DNA
##DNA cmagnum_CAMNT_0008291349
##GTCATAATTTGCTACACTTCTTCTCAAATTTACTTCAGAA
##TTCGGAGGAACAGCCCTCCTTACAATGGCAGTAGGAATAA
##CCGGTGGATCAGCTCTAGCAGTAGCAGCCACTTTGTTCAT
##TACAATGGCAGCAACATCAATGATCTCCGGCGGCCACTTC
##AACCCCGCCATCACTCTAGGAGTGATGATAAGCAATTTCC
##TTAACTGTAAATTCGACTTATACGACATCCTAGTCCAAGT
##CCTTTATATTTTATTCTAAATCGTAGGAGCTATTGTAGGT
##GCCTTGCTAGCCTGGGCTATAAGAAACTCTACTATGTACT
##TACACCACGACGATGACAACGTAGACGGCAGCCAGGCTCT
##TCTAGGTGAGGTAGTGTTTACTGTAGTGCTAGTATGGACT
##TTCCTCTCAGCCAAAAAGTACTTCTCCGAGTCTCCTCTAC
##TATACATGTTGGTAGTCTCTGCAGCTCAGTATGCAGGAAT
##TCAAATCGTTTCTGGAGTTTCCGCAGGTTTCATGAATGTT
##GCTGTTAGTCTTGGTATCAAATTCGTTGATGCCGGAGAAC
##ATGATAGTGATGATTTAGATGATGCGTGGATTTATATACT
##AGGATTTTTGATTGGAGGAGCTTTGGGAGCTGTACTTCAT
##TGGGTGCTAGAACTCGGAATTAAAAAGACTGGAGCTAGCA
##AAGCTTAAGAGGGTAGTAAGTCAGAGAAAAAGTAATTGAA
##TAAGAAAGAGGAGAATGAAGATGAGGGTCAAACAGCATAG
##GTTTAATAATTTTAAAGGTTTTTATAAAAAAA
##end-DNA
##DNA cmagnum_CAMNT_0008290399
##TATAAAATGTCCCAAGAAATCCCAGCTGACGAGACAATTA
##CAGTTGTATCTGCTTCGCATCAAACAGAATCTGCTATTAT
##TGACGCCCCAGCTAATGAGGTATGGGCTCATATTCGTTCA
##TTAGATTTGAATACAATTGCTCCTGAATATGTATAGAATA
##TTTCCTACATAGAAGGTCAGCCAGGCTAAGTGGGCTCTTA
##ACTTAGACTAGATTTTGCATCAGGTGACTAATGGGTAATC
##TAAATTCTTGAAATATCAGACTTCAACAGAAAAATAGTAT
##ACGAGCTAGTAAGTGCAGAGCCTTCTGTTTCCTACCACGG
##CCACCTAACAACAATTACAGTCTATAGAGAAACATTAGAC
##AATCGCAGCTTTATTATATGGGAAACTGATTTCAGTAATG
##ATGCTACATCCTAGAATATTCTTGATGCTAAGTGGAAGAA
##AGTCGATGCTTTTAAATCAATGCGACAATTTTTCTCTAGT
##TAGGATAATAACATTGGGCTTTAAAAAAA
##end-DNA
##DNA cmagnum_CAMNT_0008302021
##GGCAGTTTCAGGCGAGTATTCCTCAACTACTTTTCGATTA
##GAACCAAAACCAGAGGAGCGGTTTTTCCCCTCTCAAGTAA
##AAAGTATAATTTAATAGGTTCTAGAAGAAAAACTAGCTGA
##TTCAACTTACTCTGATGAGCTAGCTACCACTGAATCGCTT
##GAAATATCAGAAATAGTGAAAAGCAGATGCAAATAACTCA
##GAATGCCACGATTTAAAATAATTGTTTAGACGATAATAGG
##AGAAATGCTGGACTAAGGAGTGAAAGTAACAAGCAAATGT
##CTTTGGAACACCAACTTTGACAATTATGCTTCTCATACAC
##ATATTGTTAATAATGTGTTTGCAGTGGTCATGGTGTTTGG
##ATCATATTTTGAATAGTTAATGAGAATTTTTAACAGATAA
##AAAAAA
##end-DNA
##DNA cmagnum_CAMNT_0008294499
##CTCGAGGAAGAGTCCCAGGTGCAAATTCTGAAAGAGGAGT
##TGTAATAGAAGAGAAAATAACAAAGTCTCCGGGAGAAACA
##ATGATCAAAAGATACAGCAGAGGAAAATACCTTGGCAAAG
##GAGGCTTTGCGAAAGTATATGAAGTAACAATCCCAGAATC
##CCGTAAAAAGGTCGCAGCAAAGATAATCTCTAAAGCATCC
##TTAGCTAAAAACAGAGCTAAGGAAAAGCTAATGGCAGAAA
##TCAAAATCCACAGAAGCATGAAAAACGATAATATAGTAAA
##TTTCGAGCATTTCTTTGAGGATCATGAAAATGTATACATC
##CTTCTTGAGCTGTGCACGAATCAAACATTATCAGAGCTCT
##TAAGAAGACGTAAAAGACTTACGGAAGTGGAGGTTTAATG
##CTACGGCCTGCAAATGCTCAATGCTTTAAAGTACTTCCGC
##TAGTAAAAAATTATTCACAGGGATCTGAAAATAGGAAATC
##TGTTTCTCAGTGACAAAATGGAGATAAAAGTAGGTGATTT
##TGGTCTTGCAGCAAAACTAGAGAATGACAATGAAAAGCGT
##ACAACTATTTGTGGTACTCCTAACTACATTGCCCCGGAAA
##TCCTGGAAAACTAATAAGGCCACTCATACGAAGTAGACGT
##ATGGTCGTATGGGGTTATACTGTACACGCTTATGGTAGGC
##TCCCCTCCTTTCGAGGCCGCGGATATTAAGACAACTTATC
##GTAGAATAAGAATGTGTGCTTATTCTTTCCCRGACCATGC
##CCCGTGCTCAGATTAGGTGAAAAGTTTGATTAACAGCATT
##TTAGTRCTGGAGCCTGAAGGAAGGGCTACTTTAGATGAAA
##TCTCTAGCCATGACTTCTTTAATATGAATACTATCCCTAA
##GTTACTGCCACCCTCTACATTAGCGTGTCCACCGTCAACG
##TCGTATGTGAGGCAATATCAGCCTTAGTCTTCTGGGAATA
##CATTGACTGTGCAGAAAGATGCGGGGCAGGGCAGACTCAG
##GGCCTCACCTACTCCTATGACACCACTTGACCCTATTAAC
##TAAATATGGGTGYAGAAGTGGGTTGACTATTCAAGTAGGT
##ATGGCCTCGGGTATGTACTTTCCAATGGGGCYGTTGGAGT
##TGTTTATAATGATTCCACTAAAATCCTACTTGATAAGGAC
##GGCTAGGAGTTTAGGTATATTACTAGAACTGTTAACAGCA
##ATAGTGATGATATTTAAATTTACTTTTTAGATGATTATCC
##TGCTAATTTGTAGAAAAAGGTGGTTATTTTGCAACATTTT
##AAAGATTATTTAGTTGAAAAAACGGAGAAAGAAGAGAGCT
##AGCATAGTTCGTAAATGGCGTATATCAAAAAGTGGCAGAA
##GACTAATAAAGCAATAATGTTCAGGTTGAGTAACAAGCTT
##ATATAAGTTGTCTTTAATGATAAAACAGAGCTAGTMTTAA
##GTGCTAAGAGTAAGATTGTTACTTACATTGACGCGTAGGG
##AGATAGAATGACTTATTAACTATTAAGTGCTTTGGAGAGC
##AATGAGCCCGATTTAGTGAAGCGTTTAAGATACACCAAGG
##AATTATTAACTAATTCATTGAGAAGAAGTGCTACAAGAAA
##ATCATTAGGTTAGTAGTGAATTTTATTAGAAAAAAAA
##end-DNA
##DNA cmagnum_CAMNT_0008292721
##GAGCGTTTAAGTTACCTGGTTAGGTCATGCATCACTGATG
##CTAGAAATCACTGTTGACGGGGAGAAAAAGGTACTGCTGA
##TAGATCCTTGGCTAGATGGTCCTACGTTTCCCTAATAATT
##CAAAGAGTTTTCGTAAGTTGACCATATTTTAATCACTCAC
##GGTCATTTCGATCATTCTGGAAGTGCAGCTGCTATTGCCA
##GGCAAACAAATGCAACTTTAGTCGGAATTTTTGAGCTAGT
##GAATATACTCAACTCGTAGAATGACTTATAGGTTCACGGT
##ATGAACACAGGAGGCACTTTTGATACCGGATATTGTCAGG
##TTACTGTTGTTCCGGCTGACCATTCTAGCAGTTGTGGCCA
##TCCAAATGGAGGTGTTTAATATGCCGGGTGCCCGTCAGGA
##TTTGTACTGAGGTTTAGAGATGGAAGCAGTTTGTATCATG
##CAGGAGATACTAATTGCTTTACTGATATGAATATTATAAG
##TGACCTATATGCACCTAAAGTCGCGTTTTTACCTATTGGA
##GGAAATTTCACTATGGGGCCCCCTGAGGCTGCTTATGCTT
##TAAAGAATTTCTTGAGGTCTGTTGAAACTGTTGTTCCCAT
##ACATTTCTAGACTTTTCCACTTATTCCTGGATCACCTGAA
##GAATTAGAGAAGGAAATTCAAGATAAATAAGTGGAAGCAA
##AGATGTATTTGTTGGAAATTGGAGTTACTAGAAGTCTGAT
##TGAAATTAGATAGTTAAGTAATTTGGTTTACCTATTGAAA
##AAAAA
##end-DNA
##DNA cmagnum_CAMNT_0008292247
##AAAAATGTTTGCGTACAGAGCTATAGGGAACATTAGTCGT
##CGCTGTTTTTCTTCAAGATTGATAAATACATTGTCATCTG
##AATTGGACTATGAGAGGGAGAACTATGCAATCAATCAAAC
##CCTATAGTAATTCTTACGTAAAAACAATTATGAAATTGTT
##GATTAACCTAATAATCTAGAAGTGCAGCTTAAAAGATACC
##ATAATGGATTTGATGTTAGTATATTATTCCAGGCTCGAAG
##TTCCGAGGAGTTTCAGGAGGACATGAATGAAGACGAGGAG
##GAATACAATGATCCTTTGTTTTTCAGTGTTGTGATCTAGA
##AGCCTAAGACTAAAAAAGCTGTGGTGTATGATTGCCATTT
##TGAGCAGAATGAGTTATAAGTACAGAACGTTACTCATGTT
##GATGACTATAAGGAAAGCACTATTGATGAATTAACTGTAA
##ACACATAAATATACAAAGGGCCTGAGTTTGCATCTTTAGA
##TGACAAGTTATAAATGGCTATTAATGAGCATTTAAGGTCA
##TTTTAGATTGATGGTGAATTAGCAGGCTTTTTAGAGGATT
##ATGCATTTGATAAAGAACAGAGACTTTATATGTCCTGGCT
##TCAAGATTTTAAAGACTTTCTAAGTTAGATTTAATTACAG
##TTTCCATAAAAAAAAAA
##end-DNA
##DNA cmagnum_CAMNT_0008310427
##TGAACCTATAAAAATGATTTCCCTTTTACTTTAAGTAGCG
##CTTGGCGCAGTATCAAGTGACCGTCTTCCTAATATGCCAT
##GGGCAACTGAACCCTTGAATTTCAACCTATATTCCGGCTA
##TCTCAACCTGACTAACACCAACGGCATTAAGATCCATTAC
##GTCTTTGCTGAAAGTCAGAGTAACCCTTCCACCGACCCAG
##TAGTACTCTGGCTAAACGGTGGTCCTGGATGCTCATCAAT
##GGACGGCTTTCTGTACGAAAACGGGCCTTACTACTTTGCA
##GARCAATCAACTTACCTGCAAAAGAACCAATATGCCTGGA
##ACACCCAGGCTAATATGCTTTATTTAGAAGCCCCAGCTGG
##AGTTGGGTTCAGTTTATATGGAAACGCTACTAATCTAAAT
##GCTAATGACAACTCCACGGCTGTATACAACGCMCAGGCAT
##TAGGAGTTTTCTTCKAAGAATTCTCAGAGTTCCGTACCAA
##TGACTTCTACATCAGTGGGGAAAGYTATGGAGGTATTTAC
##GTTCCCACTCTTGCCTATCAGATTCTCCAGAACAATGACA
##ACTAAGTCTATGATTCTCCAATAAACCTAAAGGGATTCAT
##GGTRGGAAATGGCTGTACTGACTGGCAGTACGATGCTTAA
##AGTGCAACAACTGAGTTCTCATGGCAGCATAGCTTAGTGA
##ATGAAACCACTTGGAATCTTTGGAATGAACACGGCTGCAA
##TGCTTTTCTGCTTAACCATGGAGTGTACTAATGCTTGTTG
##GCATATCATTAAACCTCGGAGTAATTCGATGATATAATGA
##TATACGATATATACCGTCCTTGCATAAACACAACGGCTAC
##ATCTTCCCGATTRCATTATTTCCAYCAATACGGAATTGAC
##CCTGTTTCTATTCCTTGTGTTGACTCTTATGGAATTGACT
##AATATTTCAATAACGATACTGTTAGAGAGCTGTTCCATGT
##GAAYGACCCTGCAGTGGGACCTTGGGGTGTGTGCACTAGT
##GCTTTGAACTACACCACTGACTACCAAAAAGGATCTATCT
##ATGCTTATCCGTATTTGATATCCAGAGGACTGAGGATTTG
##GATTTACTCCGGAGATACTGATGCATCTGTGCCTACTGTT
##GGAACAAGGAAGTGGATCAAGGAATTAAACTTAGGAGTTA
##AGAGAGATTATAGACAGTGGARCTTACCTGGAGATGATYA
##AGTGTCTGGATATGTCGTGGATTACTATGGACTGACTTTC
##CTTACTATTAAAGGTACAGGACATATGAGCATACAATGGA
##AGCGTCCCCAGGGATATCATTTCTTCAATACGTTCTTACA
##AGGAGGAATTCTTTAGTTTAGTAAACTAAGATGAAAAAAA
##A
##end-DNA
##DNA cmagnum_CAMNT_0008296463
##ACATCAGTGAGTGCAACTACAGCAGCCTTTTTCTTCCCTA
##CCAACTTCCCTAGCTTAGATTTTCCCTTAACAATAACATA
##AGGAACATTCATAGTTTTACAGAGAGAGGGCAGCCAGACC
##ACTAATTCCACAGGTTCAACATCATGAGCAATGGCTACAA
##TCTTGGCCTTCTTGCTTTCAATGAGATAAGTTACATGGTT
##TAGCCCGTATTTCAATACAGTAGGCTTGGTGCTTTCGGAC
##TTTTCTTGGCTCTGAGACTTCAGTCTTTCTTATTTTTCTG
##TTCTGGTCTCTGGCCTATATTTAGAAAACAAGCGGAAGAG
##GGAGGAGGACTGCGATTTGTCGAGTGCATTGTTGAATTAG
##TTGATTTAAGGAGGAACCTTGAGCCTTTTGAGCAAAATTC
##TCTTCTTTCTCTGGAGTTGCACGTATTAAGGCCAGCGAAC
##GAATCTATACAAGTCACGTTTGGGTTGGATATCACCTCCA
##ATTCTAAAGCTTTTCTCCCTTTGTGCATATAATGGATTTT
##CTGCTTCCTGAGATGATGCCACCTTCCTCTTCTTTCGCTG
##ATTCTTGACCATATTTATTCTGGTAACTCTTCGCCTCCAA
##AAGCGACTGGCATCAAGCGTCCTTAACTGTGGAAAACGTA
##GGATCTGGATGGATCCTAACGAAACAAATGAAATCTCACT
##GGCTAATTCTAGGAAAAATGTTAAGAAGTTGGTTAAGGAT
##GGGTTTATTATGAGGAAGCCCACCTCAATCCACTCAAGGG
##CCAGGGCCAGGTTGTATAAGGAGGCTGTTAAGAAGGGAAG
##GCATTGCGGACAGGGGAAGAGAAAGGGAACTGCTGAGGCG
##AGRATGCCTACTAAGCTTGTATGGATGAGGAAACAGAGGG
##TATTGAGGAGATTTTTAAGGAGATATAGGGAAGCCAAGAA
##AATCGATTCTAAGTTGTATCATGAGTTTTATTTAGCCTCA
##AAGGGTAATATGTTCAAGAACAAGAGGGTGTTGATGAATA
##GTATTCATAAGGCTAAGAATGAAGCTATTAGATTGAAGAA
##CTTAGAAGAGCAATAAGAGGCCAGGAGGCAGAGGGCAAGG
##AATATAAGAGCTAGGAGACAGGCTAAAAATGCACAGGTTT
##AGTATAGGTAATTGTAGTTGTTAAAGGAAAAAAAAAA
##end-DNA
##DNA cmagnum_CAMNT_0008296449
##ATATTTATYRGATGCTGCAAAGCGCACTAAGAAGGTCGGA
##ATCATAGGAAAATACGGAGTGCGTTATGGAGCATCTGTAC
##GTAAGATGATTAAGAAAATAGAAATATAACAACATAGTAA
##ATACGACTGCACTTTCTGCGGTAAAAAGTCCGTCAAGAGA
##TAAGTTGTAGGAATTTGGAAATGCAAAGCTTGTAAACGCT
##CCTTTGCGGGTGGAGCCTGGACCCCAACTACTCAAAAATC
##AACCACTGCCAGAGCAAATATACAACGTTTGAGAAGGATT
##AAACTTGCAGCTGAGTAGTTTTAGTTAAACCTGTTCTAAA
##AAAAAA
##end-DNA
##DNA cmagnum_CAMNT_0008294739
##AAGCAGGGCAACTCGAAACTTCACTACTCTCCTGCTAGCA
##GAAGTGAATTAATCTAATTTAATTGCTAACTTCTCTAGCT
##TAGTCAATGCAGCTTCCAACTTCCACGATTAAACTCATGT
##TTTAGTAGCTGGCAAAGATGTAGCCAATGCGGCTGAGTAA
##GCAGCAAAAATAAAGGGAGTTGATAAGGTAATCACACTTG
##ATAATGATCAGCTGGCCAATGGTACTGCTGATAACTTTGC
##TTAAGTGTTAAAGTAGATTTTTGATACGGATCAATACACT
##CGCTTTATGAGTTTACATACAGTATTCGGTAAGGATGTTA
##TGCCTCGGTTTGCTGGATAAGTGGAAATCCAGCCAATTAG
##TGACATAACAAAAATTCACAGCAATGACATATTCGAAAGA
##CCTACATATGCTGGTAATGCAGTATACAAGGTTTAATAGA
##CTTAAAATCCTAAAATTCTTACAGTAAGGCCAACTGCTTT
##TGATAAGAATCCTGAACAGTCTCCCGTAGAAATAGAACAG
##CTTAATATAGATGTATAATATCCAAATCTAAGCACATTTG
##TTAAGGAAGAACTGTCATAATCAGATAGACCCGATTTAGC
##ATCAGCAAGTAGAATTGTAAGTGCTGGCAGAGCTATTAAG
##GCGCAAGAGAATTTTAAGATGATAGAAGAACTTGCAGAAG
##TCTTAGGTGCAGGTGTAGGAGCCACACGAGCTTCTGTTGA
##TGCCGGATATTGCTCAAATGACTTATAAATAGGATAAACA
##GGTAAAATAGTAGCCCCTGAGCTATACATTGCTATAGGAA
##TTTCAGGAGCTATTCAACATGTAGCAGGTATGAAAGACTC
##AAAAACAATAGTAGCAATCAACACTGATCCTGAGGCCCCA
##ATTTTCAGCGTTGCAGATTACGGACTTGTTGGCGATTTAT
##TCAAAATTGTGCCAGAGTTGACAGAAAAGTTGAAGGGAAA
##TTAGTTTTAGTAAAATGGATGTACTGCCAAAAAAAA
##end-DNA
##DNA cmagnum_CAMNT_0008291129
##GGTGACGGTAGACTTTACGTATGCGATATTAACACTTAGT
##CAAATATTTATGAGATTAGAAGATTTTTCGCATAGTGGGG
##AAAGGTCTAAACTGTTCATCCAACAAAAAAAGGCATGGTT
##ACAGTTTTCTATCAGAATCCTGCCGATGCTGTAAGGGCAA
##GAATGGCTGCAAATGGGCTGCTATTCAATGAAAAGTATAT
##AAGGTGCATGCTATGGGACGTAAAAGACATTCCTCCACAC
##AGCAACCTTTATGTCAAGAATCTTCGYCCAAATGTCACTG
##CAAGAGACCTAGATCAAGAGTTTGGCAAATACGGTGAAGT
##AATAAGCAGTAAAATCCAATACAATTCTGAAAACGAGTCC
##CAGGGTTACGGCTTTGTACAGTTTACAAACAACAGAGAAG
##CCGAAAGTGCCATCAAATCCCTCAACAACAAGGAAATKTG
##GGGAAGTACRATCTAAGTGATGGCCTTTACTGCAGTTGCT
##GAGCAAGAAGACTCATCAATGTGTAACAATTTGTATGTGA
##GAGGCTTTGAAAATGAYTTCACTGAAGATGATTTAGTAAA
##GAAATTTTCAGAGTTTGGGGAAATTTCTTCTCATACAATG
##AGCATTTCGGGTTTTGCAGGTAAAAAGTTTGGTTTTGTAT
##GTTTCGAAAAGCCTGAAGATGCTTAAAAGGCCATTGAGGA
##GTTGAACAACACTGATGATGACCGAGGATTTACGTGGTAT
##GTGCAGCCAGCGATGAGTAAAAGTTAAAGGAAAGCACTGC
##TAGCCCAGGAGTTTGAGTCTAAGGTTCCTGATTGGAAGGA
##CAGAAATGTGTTTGTAAGAGAACTTCCCTAGGAGTTTACT
##GAGGATAATGTGAGGATGTTGTTTTCTACATGTGGGGAAA
##TTGAAAGTGTCCGTCTTAAAACATAGACTTCTTATGTATT
##GAAGGATGGAGATTTTGCCTAAGAGGAAGTTTCTATGGGA
##ATGGCTTATGTATGCTTTACTACCAGGGAGGCRGCGGATT
##ATGCTGTTGAGTACTTCTCTACTACTAAAATTAATAACCA
##GTATATAATCGTGAAGAAGTGGAAGCCTAGGAGTGAGGTT
##ATATAAGCTAAGAAAAAGTATAGCAGATTTGTTAGTAAAC
##AGAAAGCATTGGGACTTCCTGTGCCTCCGCCGGGAGTTCC
##GTATGTAAGGCCACAGGCTTAGTATTATCAGAATTAAATG
##CCAACTATGTAAGATGCTATGGTTAATCAGGGTGTTCCAT
##AGCCTATGTAAGGTGCTTAGTAGCCGTATAATTCTAGTTT
##CCCTGCTTTACAGCCGTAATAGAGTGATATTTAAATTGAT
##ATTAATCTAGTAAGGAATTCTACYCCAGAGAATAGGAAAA
##ATATTATCGGAAGTTCTATTTATAAGTATCTTGAGCCTAT
##TTATGCAGGGATTACRGGAAAGATTACAGGAATGCTACTT
##ACTTTACCAGATGAGGAGCTGTTGTAATTAGTTTAAGATA
##CTTAATTTTTAAGGACTAGGGCTGGAGAGGCTCATAGGGC
##TCATATGCAGTACAATGCGAATCCTAATTAGTAAAAGTGC
##TTTTAGTTAAAAAAAA
##end-DNA
##DNA cmagnum_CAMNT_0008291777
##TGGATTCTGACTGTGAACCCACAATCTAATAATCTGAAAA
##GTCTCCGATAGCTTCAAAGCCCGATCTAGATTCTTTCAAG
##TTCCCTTAGCTGGAAAACCTGCAATAAGAGATATAAGACA
##CGTACTTTGAAAAGCTGCCAGAATAGGAAAGAGAGTCATT
##GCAATAAAATTGTACTAAAAAGTTCACTGATAGTATATAT
##GAGGGTGACTTGCTGAATGAGAAGCGTCATGGGCTTGGCA
##TAATGAAATATGACTCAAAGCGATCTTACTTCGGAGAGTG
##GAGAGGTGATCTAAGACACGGCCGAGGTATTGAGAAATAT
##GCTAACGGAAATGAGTACTCTGGACAATTTTCCAAAGGGA
##AGGCGGAAGGCTATGGTATTTATATTTGGTCAAATGGGGA
##AATATACTAAGGTGAGTGGCGTAACGGCGTCAAGGAAGGT
##AAGGGACTTTGGAAGAGTGCTTAGGGTGATAGTTATATTG
##GGTACTGGAAAGACTCAAAAGCCCATGGCTGGGGGAGACA
##TAACTGGGCTAATGGAGATTTCTATGAAGGAGACTGGGTA
##GCATGTGTAAAGCATGGTGTGGGTCTTGAGAAGTACGCGG
##ATACTGGGGATGAGTATAGAGGTGAGTTTAGGGATGGAAA
##GCCGCATGGCTATGGTCATTATAATTATGCCAATGGCACT
##GTATATAAAGGATACTTTAAAGACGGGCATAAGCACGGCA
##GGGGTCGTCTTAGAATGCACAATGGGCATAGTTATATAGG
##GGAGTTTAAAAACGACGTAAAGGATGGAAGAGGRTGCTTC
##ATATGGGCATCTGGTAACTAGTACAAGGGTGAGTTTAAGA
##GTGATAAAAGGCATGGCAAGGGAATGATGCAATGGACCGA
##TGGAAGTTGTTACAAGGGAGACTGGGTAGATGGAATATAA
##CATGGATGGGGAGCAATGACATTTACGGATGGAAGGGAGA
##GTAAAATCGGAAGGTTTGACAGGAAYAAGTTTGTAGAAAA
##TTAGGTAATTACAGTTATTGTGTGAAAAAAAA
##end-DNA
##DNA cmagnum_CAMNT_0008290801
##GCAAAAATGGGAGCTTATCTTAATACCCCTAAAACCACAA
##AAACAACAACTCAGGGTTCCAACAGTACTTTAGAATTTGC
##GGCTTCTGAAATGTAAGGCTGGCGCATATCAATGGAGGAC
##GCGAAACTATCAAACACAACTTTTGATGAAAACAGTAGTT
##TATTTGGAGTATTTGACGGCCACGGAGGTAAAGAAGTAGC
##AATTTTTGTGGAAAGACACTTTTGCCAAGAACTTCTACAA
##AATCGATCCTACTAACAAGGAGACTACAAAGCAGCCCTTG
##CTTAAAATTTCCTCCAGATGGATAATTTGATAAAGACTCC
##AAATGGGTAGAAGGAAATACTAAGAATAATGCGAGATTTG
##CCTGATAACGCTGAGATCACTTAAACCGAGAGTGATTCTT
##TTGCCGGGTGCACAGCTGTAGTGGGGCTGATAAAGGATAA
##TACGCTATATGTTGCAAATGCTGGGGATTCACGATGCATT
##TTGGCCAGAGGAGGACGTGCTATTGAGATGACTTAAGACC
##ATAAGCCGGATCTACCAAGTGAGAAAGAGAGGATAATCAA
##TGCCGGAGGAAGTGTAGAGGATGGAAGAGTCTAGGGAAAC
##TTGAATCTCAGTAGGTCAATTGGAGATTTAGAGTATAAAA
##GGAATCCTAACTTAGGCCCGGAGTAATAAATGATCACTGC
##AATGCCGGAAATGAGGGAGTTTACTTTAGATTCGGAGTGT
##GATTTCATGATTTTGGCTTGTGATGGAATTTGGGATGTGC
##TGACCTCTCAGGAATGCGTGGATTTTGTTTACTAGAGAAA
##GGATAATATGGAGTTGACTTAAGTTGTTGAAGAGATTCTT
##GATAGGTGTTTGGCACCTGATGTTACGTCGATGGGAGGGC
##TAGGATGTGATAACATGACTTGTGTTGTAGTCAAGTTTAA
##AAATTGATAGTTAGAATTAAATGGAGGACTTTAAAAAAAA
##end-DNA
##DNA cmagnum_CAMNT_0008310421
##CTTAAAAGCTATAAATAAATGGGCATAGACAAGCTAGTTA
##GAGGCAATCCTAAGAGCAAGAACAGAAAAGAGCCAAAAAG
##TGACAATCTACAATTAAAACTCCTTTTCAAGCTCTACACT
##TTTCTAGCAAGACGTACTGATTCTGAGTTTAATAAGAAAG
##TGGCCAGAAGGCTAGCTATGTCAAGACTAAACAAAGCACC
##TCTTAGCACAAGACACCTGGCAAAATATATGGCCAGAAGA
##CTAGACAAAACCTGTGTTGTAGTTGGTCCAATTTTAGATG
##ATCCCAGGCAAATAGAAGTACCAGAAAACCTGAAAGTAGT
##AGCTTTGAAATTCAGTGAAACTGCAAGACAGAGAATTATC
##GCATCAGGTGGACAGTGCCTTACTTTTGATGAATTTGCCT
##AATAAAATCCCTTAGGAGAAAACACCGTGTTACTTAGAGG
##AAAGAAGACGGCCAGGAAGGCCGCCAAGCACTTCGGAGCC
##TCTCCCGGCGCCTCTAACTCCAAAGCCAGGCCTTATGTCA
##GAGCAAAGGGCAGGAAATTTGAGAAGGCCAGAGGAAGGAG
##GAAGAGCAGAGGATTCAAGGTTTGATAAGTTTTTAGATTT
##CTTACTGCGAAAAAAAAAAA
##end-DNA
##DNA cmagnum_CAMNT_0008302087
##CCCGGAAAGAGAATGCCCGAAAAAGCTAGAAGACCAGCTC
##CCATTCAATAAGAAAGAAGAAAGACTAAAAAGAGGAGTGA
##AACCTTTTCATTATATATTTATAGAGTTTTGAAATAAGTA
##CATCCCGATACAGGAGTTTCCAAGAGATCAATGAATATTA
##TGAATTCATTCATCAACGATATCTTCGAACGTGTCTGCTT
##AGAATCATCTCGACTTGTTAGATATAGTAAGAAGAGAACA
##TTGTCTAGCAGAGAGATTCAAACAGCTGTAAGACTAATTT
##TACCTGGAGAACTTGCCAAACATGCTGTATCTGAAGGAAC
##TAAAGCTGTCACCAAATTTACCACAGGATGAGAATAGTTT
##ATGTAATCACTTTATCACAAAAAAAA
##end-DNA
##DNA cmagnum_CAMNT_0008297091
##AATAAATATAATGGTAGGAAGAGGAAAAGGCGGCAAAGGA
##TTAGGCAAAGTAGGAGGTAAAAAGAGACATAGGAGAGTAG
##TTAAGGAAAACATCTAAGGTATCACCAAGCCAGCCATCAG
##GAGATTGGCTAGAAGAGGCGGAGTTAAGAGAATCTCCGGC
##TTAATATACGACGAAACTCGCAGTGTTCTTAAGGTTTTCC
##TAGAAAATGTTGTAAGAGATGCTGTTACTTAYACTGAGCA
##TGCCAGAAGAAAGACTGTCACTGCTCTAGACGTTGTATTC
##GCTYTAAAGAGACAAGGAAGAACTTTGTATGGATTTGGAG
##GATGAGTGTAGTTTTATAATAATATTTACCACTTAAAAAA
##AAA
##end-DNA
##DNA cmagnum_CAMNT_0008296457
##GTAAATATGGGACGAGTTAGAACCAAAACAGTCAAAAGAG
##CTTCAAGACATATCGTTGAAAAGTATTTCTCTCGTCTCGG
##AATAGATTTTCATGTTAATAAAAGAATTTGTGATGAAGTA
##GCTATCATTTAAACTAAGAGAATGAGAAACAAAATAGCTG
##GATTTACCACTCATTTGATGAGAAGATTGCAAAAGGGAAC
##TGTTAGAGGAATTTCACTGAAGGTGCAAGAAGAAGAAAGA
##GAAAGGAAGCTTGATTTTGTTCCGGATGTTTCAAGGATAC
##AACCCCAAAATATTACCCTTGACGCTGTTTCCTTTGAAAT
##GGCTGAGGAAATGGATATATCTATGGATGGGCTGGTCTAT
##ATTGCACCTGAGGAGTTTAGTTAGTAGTTATTTAGTATGA
##TGTTAAAAAAAA
##end-DNA
##DNA cmagnum_CAMNT_0008296451
##ATGGCGGAGGGCTAAGCTAAAAAACAATCAAACTTTTTTA
##TCGATTTCACTCTCGGTGGAGTATCAGCTGCAGTTTCAAA
##GACTCTAGTAGCTCCTATTGAAAGAGTTAAATTACTCTTA
##CAGCTCTAAGACGCTAGTACCTAAATTAAAGCTGACAACC
##GATACAACGGAATAGTTGACTGCTTTGYAAGGGTGAACAA
##AGAACAAGGATTTGCTAGTTTCTGGCGTGGAAATCTCGCC
##AATGTGATTAGGTACTTCCCAACCCAAGCCCTCAACTTCG
##CCTTTAAAGACACAATTAGAAGAACCATCCCTCAGTACAA
##CCCTAATACTGAATTCTTTAAGTTCTTCCTAGCCAATTTA
##GCTTCAGGCGGTCTTGCTGGTGCCCTTTCTCTTAGTTTTG
##TATATCCCCTTGATTTTGCAAGAACTAGATTAGCTACTGA
##TGTAGGAAAGGGAGCTGATAGAGAGTTTAATGGGCTGGTA
##GACTGTATAAGCAGAATCTTTAAAAATGACGGGCTAGCTG
##GACTGTATAGAGGATTTGGTATTAGTGTTGTAGGAATTAT
##TGTATACAGGGCCTTGTATTTCGGAGGATTTGATACTGGA
##AARGATCTCCTTTTCAAGGATTTCAAGAACGCTAGTGTTT
##TCACTGTTTGGATGTTCGCCTCTGTTGGTTGATCTGTTGG
##TTTGTCTGCTAGTTATCCTCTTGACACCGTAAGAAGGAGG
##CTAATGATGCAAAGTGGAAGAGCTGATGTGCTTTATTCCG
##GAACTATGGATTGCTTTGCTAAAATCTATGCTAATGAAGG
##TGGAATCAAGCCTTTCTTTAAGGGAGCCGCTTCAAATGTT
##ATCAGAGGGACTGGTGGAGCTTTAGTGTTGACCTTCTATA
##ACAAAATACAAGCCTGGCTAGGATTTTGATAGGTTAAGTA
##GTCTTTTTATTTAAAAAAAAAAA
##end-DNA
##DNA cmagnum_CAMNT_0008291625
##TGTTGACTGTACTTCTTTTCCAAGGTGTTTTATCCTACGA
##ATGTCCGAAATATAGATGTGCAACATCTACAGATACCCTC
##TCRCCCGATRCCTGCATTCATTACAACCCTGAYCAGCATG
##AATTCCTTCTTAACCCCTGCAGTTCCCGAAATGACGAGAA
##AACCTACTGTCGTTCAATGCTAAAGCCTTAAATATAGGAC
##AACGTCTGCTAAGTTCCTARTAAAACTAGCAGCCCAAAAT
##ACCCAGGYGAGCAATGCTAAGAAGAYTTTGAGTGTAATAT
##GTAATCCTGCATAGAGGGAGTTTGTCAAGGAATGTAAGAA
##AATGAGATTTGCAGGACTCAGAGCGAGTGCAATCCAGGCC
##TACGATGCTATTCTAGAGTGTGCAAGCCTTTRATGCAAGA
##AGGGGAGCAAGGATGCACTAGTTATAGTGATTGTGATAAT
##AATCTAGGCTGTGCAAATGGAGTCTGTACTAAGTTTTTCG
##CCTTTTAAGTTGGSTAAACTGTGTAAGACTGTCATCTAGG
##CAAATCCTTTATGTGCTACTCTGGTGCTTGTCATTAATCA
##AGTCCCTTTGATAAGGATGCTAAGTGTATTGAGGCTCCTT
##ATAGTGTTAATAATATCTACAGTGCTTGTGAAAGTRATGA
##GGAATGTAAGGGAACTAATAGTGATGGGTTTGAGTTTGAG
##GGAAGGTGTGTATGTGGTAATAATCCATTTGGGGAAAGCT
##ACTGCTAAGGATTTATTGGGGATGAGCCTGGATATAACTA
##TTTGTATTATTTAAGAATGTATTTTGATGGAAATTATAAT
##AGTCATTGCAATACGGCTAAAAGATTTGATCCTGATTGCA
##TTTTAAGCAGTGAGTTTGCTAATAAGGTAGAATTGGTTCA
##GTCTGCTTTGTATGAGTTCTTATTCCCTTATGTACAGGAT
##AATGAGTCTTGTGTCAAGGAAATTTATAATTATAATTATT
##GGTAATATGCATCAGCTGGGAATTTGGTATTCTCTACCCT
##TTTATTAGCTCTTGTTCTTTAGTTAGTAATATAATTTTAG
##GTGGTAAAAAAAAAA
##end-DNA
##DNA cmagnum_CAMNT_0008307277
##AGATAATAAAAATGTCCTGTGTTCTCTGCCTAGCCTTCCT
##AGCTCTATCATGGGGATACCCAGCCTACAAAACTTATCAA
##GTAATAAAAGAAAATGACTACGATGAGCAATGGATTTCCT
##ACTGGATGATCTTCGGAGTCCTAACTTTCCTTGAACATAC
##TATTTTGTACTATCTTACCGGAAATTACGTCTGGGAAATC
##CTAAAAGCAATTTTTGTAGCTTGGCTTGTACATCCTGACT
##TTAAAGGAGCCGAGTTTATCAATGAAAACTTTTCAGGACA
##AGTCTACTTTCCTTTAGAAAACATCCTCAAAAGCACCCCT
##GTGTGGAAACTAGTAGAAAACAGTTAGTTTAGTAATAAAA
##AATATGCTTAAAAAAAAAA
##end-DNA
##DNA cmagnum_CAMNT_0008292093
##GTCAGAGCAGGGGTCTAACAACTTCAAGTTGTGGTATACT
##AATTATAAAGATTCATACGGTCGTCGTGCCTTGCATGACA
##CTAGGGTATTCAGTCCTGAGTTTGATAGCCATGATATTAA
##GTAAGAAACCTCAATGCCAACTACTTTTAGAGAGAGATCA
##AGATTATATTTGCCACCTGAAGGAATGAAATACCCTAGGG
##AGTGTGCAAAGTTTGTTTCTCGATACATGGATTGCCGTAG
##TGACAATGGAGAAAGAGGACTTACAAATCCTGTGCCAGCC
##TGTGATTCAAGAAAAGCCGAAATCTTTGAGCAGTGCCCCC
##ATTGGGTACTTGAAAACATGAAGCTAAAGAAGAAGGTATT
##CAAGAGATATGAGGAAATTGACAATGAGACTTATAGAAGG
##GCTATGGAAATCTCCGATTATAATCGCTAGTTTAGTATTT
##TAAGAGATTTAATATAAAAAAA
##end-DNA
##DNA cmagnum_CAMNT_0008292823
##CGGCCCGGAAAGAGCACTAAAAGGAATGGAAAAAGAGCAA
##AGGCAATGGTTAGAGGCCACGCTATTACTAAGCTGAGCCA
##AGTATCTAAATCCCCATCGGGCGATAAGGGCCGACTAGGA
##AAAAGAGTCTCTTTGATAAGAAAAGTAATAAGAGATGTAT
##CAGGCTTTGCTCCATATGAAAAGCGAGTAATGGATCTTAT
##ATAGGCTGGAGGAAAGGATGAAAAGAAAGCTTTAAAACTC
##TGTAAAAAGAGATTAGGAACTCATTAACGTGGAATGAAGA
##AAAGAGAGTCTCTAAGAGCTGTTCTTCAGTCTATGAGGAA
##ACATTAGTTATATTTAAGCTAGATTTACTAAAAAAAAA
##end-DNA
##DNA cmagnum_CAMNT_0008297277
##ATCCTTGATCCTACTCACACCTACAACACTCTACATCTGG
##CAGACACTGCGGCTTTTCACATTGCAACTAGCACTGAGGT
##TTCTAGCAATCCTTAGGCTACTCACACTACCAGTCACATT
##AAATCTCCTCGCAGACTATCTAACAGTCAGGATTGGCAGG
##CTCACATTAAGTAAAGCATTACGGCTACTCACACTATACC
##TAGCACTTCGGGCACTCAATATCACTACAATTCTCATCAG
##GACACTTAATAACACATTCAGGCTTCTCACAGTTAATTGA
##ACATTACTCAGCAAATGGCTTTTAACACTTAGCAGCACAT
##TTTGGCTCCTAGCAAACTTGTGTACAGAGTGCAGGACACT
##CTGGATTAGTACAACTTCAAGAGCAGTCAGGGTTACATGC
##CGTACTTAGAGAAATTAATAAGTAAAATTAAAGCATTTTG
##AAAAAATGCCATTAAGACTTGACATAAAGAAAAAGCTCAG
##CACTAGGTCAGACAGAGTGAAATGTGTAGAACTGCATCCA
##GCACAACCCTGGGTACTATCTGGACTGTATTTAGGAAATA
##TAGTAATCCATGACTACCAGACACAAGCAGTAGTGAAGAC
##ATTAGAAGTGTCTAATTCTCCCGTGAGATGTGCTAAGTTC
##ATTGTCAGAATGCAATGGCTTGTTATAGGCTCAGATGACA
##AGTACGTAAGAGTGTTTAATTACAACACTTTAGAGAAAGT
##AAAGGCATTTTAAGCCCATGATGACTATCTCCGTAGTATA
##ATAGTTCACCCGACCCTGCCCTATATATTTACCAGCTCTG
##ACGACTGTTTGATTAAGATGTGGGACTGGGACGACTAATG
##GAAAGAAAGTCGTGTATATGAGGGCCACGGTCACTATGTC
##ATGCAACTAGCTATAAACCCTAAAGATTTCAATACATTTG
##CCACTGCCTCGCTTGACCGTACTATAAAAATATGAGGAAT
##AGCAGGCAGTGAAAACGCACATACAACTCTAACCGGACAC
##AATCAAGGAGTAAACTGTGTAGAATACTTCAGAGGAGGAG
##ACAAGCCTTTCTTAGTAAGTGGTGGTGATGATATGCTTAT
##AAAAGTATGGGACTACTAGACACGCCAATGTGTGCAGACT
##ATGGAGGGCCATCATCACAATATTTCTTCAGTATCTTTCC
##ATCCGGAATTGCCTTTGATTATCTCGAGCAGTGAGGACTC
##CAGTGTAAAGTTATGGCATAGTACTACGTTTAGGTTAGAA
##AGCACATTGAACTATGGAATGGACAGAGCGTGGTCTTAGT
##CTAGCCTGCCTGGAAGCAAGGTAGTTGCCTTGGGGTATGA
##TGAGGGAACATTGGTATTGCAGTTGGGAAGTGAGGAGCCA
##GTTGCATCTATGACCAGCAATGGTATTATCATATGGGCAA
##AGTACAATGATGTTTACTCAGCTAATCTAAGGCTGAATGA
##GGAAAGCATAACAGATGGTGAGCCAATTATACTAGTGCCT
##AAAGAATCTGAAACTTGCGAAATTTTCCCATAATTGCTCA
##CTTTTAACCCCAATGGCAGAACTTTTGCTATTTTAGGGGA
##CGGGGAGTACGTTATTAAGAGTTCTAGAGCGTTTAGGAAC
##CAGGGGTATGGTAATGCTGCTGATTTTGCCTGGAGTAGTT
##CTTATGTTGGAGATTTTGCTGTTAGGGAGTAATCACGGGT
##TAAGACAATGAGGGCAAATGAGGAGAAGTTGAATATAAGG
##CCTGGGTTTAACATAGAAGGGATATTTGGTGGGTTTTTGC
##TAGGCATAAAGTCAGATGACTCTATATGCTTTTATGACTG
##GGAATCAGGAGCAGTTATTCGTAAGATTAATGTATGTCCT
##AAGTAAGTATATTGGTCGGAATCTGGAAGTCAGGTTGCTT
##TAGTAATGGAAGACAACTTTTTCATATTGTAGTACAACGA
##AGAAATCATTACCCAATAAGAGCCAGATGAAGATGGATAT
##GAAGATGCTTTTGAAGTGTTATTTGATGTACTAGAAAATG
##TCGTATCTGCCAATTGGCTTAGTGAGTGCTTTGTATTTAC
##AACTCCTCAGAATAAACTAAACTACTGTCTGGGAGGTAAA
##GTGCTACCCTTAGCCAATTTGGATAAGAAGATGTTTATAC
##TGGGCTACGTCCCCCAATAAAGCCGTATATACCTAATCGA
##CGGTGAAATATAAGTAATAAGTTTTGAGGTAATGCTTAAT
##TTCATAGAGTACCAAATAGCAGTGGTAAACGAAGATTTCG
##AAAGAGCAGAAGGTATTTTCCCATCTATCCCTGAGTCCTA
##TCATAACAAATGTGCCAGGTTTTTAGATAATCTGGGATAT
##AAAGAAGAAGCATTGTCTATTTCCACTGACAGAGAACACA
##GATTTGAATTATCTTTGAGCTTAAGTCTCCTGGAAGAGGC
##GTATAAAATAGCTGAGTCAGAAGTAGCAGAGCCTGATGTA
##AAATGAAGACAAGTAGGAGACCTAGCTCTATTATCAGGAG
##ACTTAGCAACTGCTGAAAGCTGCATGCATAGGTCGAAAGA
##CTGGAACGGACTGCTACTGCTCTATACTTCTATAGGAGTT
##GCTGAAAAAGTATAATAACTAGCTGAATTAGCCTCCAATG
##ATAACAAGCTCAATGTAGCCTTCATGTGCTATTTTTTGTT
##AAAGGACTTTGATAAATGTATAGAAACTTTTGTGAAATCC
##GGAAGGATTTCAGAGGCTGCTTTCTTTGCTAGGACATATG
##CACCGTCTAAAATATCAAGTGTTGTAAAATTATGGAAGGA
##GCAAATGGAGAAAGTGTCAAAAGTAGCTGCTTAGTCCTTA
##TCAGATCCTACGGAGTATCCTTAGTACTTCTCAGAGTTAG
##AACCCGCTTTGAAAGTAGAGGAAAAGTTGGAAAGCTTTTA
##CAAACAGAAAAAACCTGCTGGGGATTATATGAACCTGATG
##AACTTGTTTAGTTATGAAATGTTAGACTTAGGCAAGGCTG
##ATGAAGAGATTGATTTTGAAGAGCTTATATACTCAGAACC
##TGAAATACCAGAGGATCCTTTCGAGTTTTCATAGTTAGAT
##TAGATAAATGGCGTAAGGAAAAAAA
##end-DNA
##DNA cmagnum_CAMNT_0008303245
##TAAAAATGGGAGCATACCTAAACACACCAAAAACCACGAA
##AACTACAACCCAAGGTTAAAACGCTTCCTTAGAATACGCT
##GCCTCTGAAATGCAAGGCTGGAGAATTTCAATGGAAGATG
##CTAAACTCTCCAATCTTGACCTAGACACCAACACTGCTCT
##TTTCGGCGTATTCGATGGCCACGGGGGTAAAGAAGTTGCT
##ATTTTTGTTGAGAGACACTTCTGCTAGGAACTACTACGCA
##ACTCAAACTACCAGCAAGGCGACTATGAGACAGCTTTATC
##TGATACTTTCTTGCATATGGATGTTTTACTGAAGGCTCCC
##AATGGGTAAAAGGAAATTTAGAGAATTATGCGCGATTTGC
##CGGATAATGCTGAGGTTGCCTAGGCAGAAAGTGACTCTTT
##TGCTGGATGTACAGCAGTTGTAGGGCTGTTGAAGCAGAAT
##AAGCTGTATGTGGCGAATGCTGGGGATTCTAGATGTGTTT
##TGGCCAGGGGAGGTAGAGCAGTGGAGATGACGTAGGATCA
##TAAGCCTGATTTGCCTTCGGAGCATTAGAGGATTGTAAGT
##GCTGGGGGGAGCGTAGAGGATGGGAGGGTCATGGGAAACT
##TAAATCTGAGTAGATCCATTGGGGATTTGGAGTATAAGAG
##AAATCCCAACCTACCACCGCAGTAGCAAATGATAACGGCT
##ATGCCGGAAATGAGGGAGTTTACGCTAGACTAGGAGTGCG
##ATTTCATGATATTGGCGTGTGATGGAATATGGGATGTACT
##TACTTCGTAAGAGTGCGTGGATTTTGTGTATCAGAGGAAA
##GATAACATGGATCTTAGTAGGGTTGTGGAGGAAATATTGG
##ATAGGTGCTTGGCACCTGATGTTACGTCGATGGGGGGGCT
##GGGATGTGATAACATGACTTGTGTTGTTGTGAAGTTCAAG
##AATTTAAGGTAGTTAGAATAAATGGAATTGAAGTAAAAAA
##A
##end-DNA
##DNA cmagnum_CAMNT_0008291505
##CAGGAATTCTGATCTGCACTGCATGCCGTATAGAGTTTAA
##CAATTATGATGGATACAAAGATCACTATAGATCAGATCTT
##CATATATACAATGTAAAAAGAAAACTAGTAAGCCTACCTG
##CAGTTTCCTAGGATACTTTTGACTAGAAATAGCAACAATT
##AGGTGAATTGACACAAACTACTGACTTCTAAGGCAAATGT
##GATATATGTCGTCGTAATTTTTCCTCACTTAATGCATATG
##ATTAGCATATCAATTCAAAAAAACATAAGTAAACCGAGTA
##GAAGGTGCTTGTTGCACCAAAGGCAAGAGGAGAGCCTCAG
##CCTCTAGTTTCTTGCTTGTTTTGTAATGAGGAAAGTTAAG
##ATATTGAAGCTAACTTAAAGCATATGCTTAACACACATGG
##ATTCTTTGTTCCTTACATATCTGAAGTAATTGACCTAGAA
##GGTTTATTGAATTACCTGTTCCATAAAATTCATTAAAAGA
##TGATTTGCCTGTACTGTGAAAACCGTAAGTGCCATACATT
##CTAATCCGGGTTTGCAGTATAGCAGCATATGATAGATAGG
##CAACACTGCTTTTTAAATTTTGAGTATGATGAAGACTTAG
##ATTAGTTTTATGATGAAGAGGAAGAGGAAGGAAGCTGGGA
##ACTTATATAAGATAACGAAGAGCCTGAAATAAATCATTTA
##GGGGAGTTAAGGCTGGGAAATGGAAAACTAATAGGAAATA
##AGCAGCACAGGAGGTTATATTAACAAAATGTAAGATAAAC
##CAGAGAACAATATATACCATTAGTTGCTATAATGGAAGCT
##GAGTATAGAGGAAACTAGTAAGTTGGATAATAGAGTAGTA
##GAATGAGTATAAAGGAGGAAAGAAGAATTAGAGATAGACA
##CTTGAAGTAAGGGTTAAAGAACAATAAGAACATGCCTCAT
##TTTAGACTACAAAACCCTATTTAGTGAGTAATTTTATTTA
##CACTAAAAAAAAAA
##end-DNA
##DNA cmagnum_CAMNT_0008304545
##GTCARGAGGCCAGTTTGTAGGCTGAAGAGCCAACCAGTTC
##AAATTTAAGTACTGAGTTACCCCCAAAGGACTAGGTTGCT
##CAGAACCCGTGGAAGTAGGGAGCTAGTTCTACTATAAACT
##GGGTTTTTGATGTAGAAGGAATCAAACAAGAAATACAAAA
##GACCTTGGATGAGGTTATTGCTATGGATGGATTTTCAAAC
##TTTGTTAATTGGGTTAGAGATAATATAGAAAGTAAGAAAA
##AAAGTGTACTGGTGAGTTAAATGGTACTGTGGGCAGTTGG
##AAAGCAGCAAGAGGAGTAGGATAAACTGTGGGCTGTTTTC
##GAGCTTTTATATACAGCTAAAGTTATAAACTCACTGTAGG
##TTAGAAGAGGGTTTGATAGATTGTTTAGATTAGAGAATTT
##ACAGGAAGTATAGAATACTGTTGTTGAGTTTCTCCATTCT
##GTAATTGATAATGAAATGATCCAAATGAGGCACTGTCTTA
##GACTTCCTCTGTTGCTGTAAAACTAAGAAATTTTAGGAGA
##AATGGTGGTCAATGAGGTTGATTATGGCCGACTTATGCAA
##AATTTGTAATAAGAAAAATTAAGAATTATCAATTTAATCA
##ACGAGTACTATATATCCGGGAGTTCTGAGGATATCCTGCA
##TTATTTATAATAGAATCCATTCCACACTCCTTTAGTTCTA
##AGAAAATCTGTTGAGTTAGCCCTGGAAACTCATAATTAAT
##AAAAATAATACTGTAGTAGACTATTAGCGGAGCTCTCAGG
##GAAAATAGACTCAGTTTATTATATAGAAGCATTTGACGAT
##CTAGTGTGGAATATAAGAGAATTCAGAATTGACAGTCCTG
##GGGCTGAAAAGACACTAGCTAGATTCATTGCAAGAGCTAT
##TATAGATGAGTGTCTTCCAGCTACTTTTCTAGTAGACTCT
##GAGTTGATGTATATTTCCGAGGACTCGTATGAAATCTAAG
##TACTAAAAGAAGCACAGTCACTACTAAACACCCCTGAATG
##CTATACATTACTGCTAAATGTATGGGGGCCTAGAATAGAG
##GAGCTATAGGACTTAAAAGATCAATTTGACATAATACTGC
##AAGAGTTCTTTGACAGTAAAGACTCCCAAAATGTTTTATA
##ATGCATAAAAGAAATGGCATGTCCTAGTTACATGCACTAA
##TTTGTAAAAAGAGGAATTGAGCTTATAATGGATAGAACTG
##AGGAATGTGAAGCACCTTTTTGCTAATTAATGAAAACTTT
##GATACTTCATGGAGTGCTATCAGAAGTTCAACTTAATTAA
##GGATGGCAGCGTATCCAGAATAGAATAGATGAAATTGTGT
##TAGATGTTCCAAGGGCAAAGGAAATTTTTACACGTTTAAG
##TGATAGATTAGCTAACTCATAGTTTAGACTTCAAAAAAAA
##end-DNA
##DNA cmagnum_CAMNT_0008296423
##CCAACTTATATTGCAATAAATCCCGTAAATCAATTTACAT
##ATATTCATAAAATACCACTTAATACAAAATCTAATTTAAC
##TATGACTTGCTCATAGACTGCTTAACAGCAGCCATAGATC
##TCTTGGTAACAATTGACTTCCTTACATCAGTTCCTGTAGA
##GAATATCAAAAATGAATCCGTCAACACTTACCCAGTATAA
##CCTTCTTTTCCCCCCTTCATCGCATAATATTTAGCAAACA
##GCTTCAACTCAAGTACCTTCAGCACATCTTGCAACATAAA
##GAAAATCAAGTTAAATCCCCATATAAACCCTGCAACTTTC
##CAAGACACAGGCTTCATATCGGGAATATTACTGTTATCAT
##TCCCGGAAAGATTCAAAAACCAATAAACTGACAAAAATGT
##AGCACACATAGTTGCAACAATAAAGGCAATAAGTAAGGCT
##TTCCCAGGCTTTCTTGACCAAAAGAAGTCATTAGTCCTAG
##CAGCGAATACAGTAAAGAAGTCTGAAAGTGATACTTTTAG
##ATAGATTACAGTAAGCACTTCTCCGTATTCAAATCTATCA
##ATTCCGAATCCGTCAAAGAAGGCGTTAGGACTAGAAGCCA
##TGTTTGTCAATGAGGCGGCTAGTAGTATTATCGATGAAAC
##TAAAGCGACTCCACCTAGTAAGCATGAATTACTGAAAATC
##AGCACCAGATTCCATTTCTCAGGCTTCTTGCTGGCAGTTA
##CATGGTCATAAGCAATAGAGATAATAGTTCCATCATTCAA
##TACAGTGATAATAACCAATGCAATTACAGGAATAGTGAAT
##GAGTCTGGAATATCACTACAATGATGGCACGTATAGTCTT
##ATGGGTTGAAGAAAATGATGGCTATGAAGAAAAATACTAG
##TAGTTAGAAAGTACAGGCTATTCTGTATGTACAGTAGTTC
##ATCATTCTTTAAAAGATCTTTCTGGATCTGTATATAGCCT
##CTATGATCACTGATAGTCCTGGGTTTGTTATGACTATATC
##AGATGCAGCCCTGGCAGCATCTGTTGCACCTTATACAGCA
##ATACCCACATCCGCCTTTTTAAGTGCCGGGGCATCATTTA
##CACCATCTCCAGTCATTCCTACCCTATTACCCTTTTTCTA
##CAACAATTCTACTATAGCAAACTTATGTTCGGGGAAAACC
##TCGGCAAATCCATCTGCGCTTTCTACCAATTCATTCAAAA
##TTTAAGATTCTACTGCGTTTTCAGCCATTAGCATCTCAGA
##GTTGTAAATCTTGTCTCCCAGTTTCAATTCACGAGCCACT
##TCTTTAGCTATTGCTGTTTAGTCCCCTGTTATCATCTTCA
##CTGAAACTTCCATGTGTATTGCCTTTTATATAGTTTCAGC
##TGTGTCATCGTGTGGATGGCGTCTAAGCTGAATCAGGAGA
##TCCTTAAGCGTGCGATACATGAAGTCAGTACTCTACAAGG
##TACCAAAAAGCGCAAGTTTAATGAAACTGTGGAACTTTAA
##ATAGGCCTCAAGGACTACGACCCCCAAAAGGATAAGAGAT
##TTGCCGGTAATGTGCGTCTGCCATTCTAAGTGAGGCCCAG
##ACTGCAGATTATTCTTCTGGCAGATCAGGAGCATGTTCCC
##CAGGCCGAGCAGATCGATTTGCCTTATATCGACGCAGAAG
##GACTCAAGAAATTCAGCAAGCAGCGTAAACCTATGAAGAA
##GTTCTTTAAGTAATACAAAGTGCTATTGGCTTCTGATAGT
##ATTATTAAGTAATTGCCAAGGTTAGTAGGCCCAGTTTTAA
##GTAAACTCGGAAAATTCCCCGTTGCTGTTACGCACAGTGA
##CAATTTATAGGATAAGGTGAATGAGGCCAGGTCAACTGTT
##AAGTTTTAATTGAAGAAAGTTACATGCTTAGGACACGCTG
##TTGGGCATTTAGAGCTTAGTGAGGAGCAATTGAGGTAAAA
##TCTTACGCTTTCTATCAACTTTTTAGCGTCTTTGCTTAAG
##AAGACATGGAACAACATCAAGTCGTTGCATATCAAGTCTA
##CTATGGGAAAGCCACAGCGTATTTATGGTTAGTAAGGTTT
##AAGGAGAAAAAAAA
##end-DNA
##DNA cmagnum_CAMNT_0008291365
##CCTCATTTTATCGATAGTCAACGCCGTGAACCCAGATGCA
##GATTACACTTTTATCCAGTACTGCAACCATTATGGGTTCA
##AAGCAGAAAATCATACAGTGGTTACCTAGGACGGATATCT
##TTTAAAGATGTTTAGAATTCCAGGGTACTTAAATGAAACT
##CATGTAGAGTAAAAACCTGTAGTGCTGATGCAGCACGGGC
##TTTTGGACTCTTCTGATACCTTTATTACCAATGATCCTGA
##TATTGCACCCGGGCTCACCTTGGCGCGATCTGGGTTTGAT
##GTGTGGTTTGGTAATAACAGGGGGAATAAATACTCCATTG
##GACATACAACGCTTAAGACTAATTCTAATGCGTTCTGGGC
##GTTTAGTTGGCAGGAAATGGCTAAGTATGATGTGCCAGCA
##ATGGTTGGGTATACTTTGGACAAAACTGGTAAGGAAAAGC
##TGAGTTATGTTGGGCATTCGGAAGGCACTGTGTAATACTT
##CGCACATTTGGCTGATCATCCTGAGTTTTCTAGTAAGATT
##AACTTGTTTGTAGGGCTGGCCCCACTCACTTTTATTAGGC
##ATGTTGATGTGAGCTTGCTTAAGTTTTTGAATGATCCTGA
##GCTGTTCAAGTTGGTTAAGATTTTAGGAATTCATCAGTTT
##TTGCCGTATCCTGATACACCTACACTTTTTTATTACTTGT
##GTGACTATCTCAGCTTTATATGTACATCTATTGTTGGATT
##TTTAACTAATTTGTAAACTCAGTATGATAATTCTGCTAGA
##TACGATGTTATTCTTGCGCATGAGCCTGGTGGAACGAGTA
##TCTAGAATATGTAATACTGGTAATAAATGCTTAATTATAA
##GGATTATAGGTTCTAGAAGTATGACTATGGAGAAACAGAG
##AATATGGCTATATATGGATAATCTGTGCCTCCTTTATATG
##ATTTAACGAAGATTCCTGGGCCATTGGCCTTTTTCTCTGG
##GAAATATGATAGACTAGGAGATCCTATTGATACTCTTGAG
##TTAGTGAAATATGTTAACAAATCACTGGTGTATTGGAGAA
##ATGATCTAGATGCAGGACATCTTACTTTTATGTGGGGGAA
##AAACATGACGTATTTCGAGGATGTTGTGCATCTTATTAAT
##AAGTATAGTTAGTAATCCTAATTAGTTTAAATAAAAAAAA
##end-DNA
##DNA cmagnum_CAMNT_0008296705
##TAAGCACCATCATAGGATTTTATTCGACAGATTTAAGTCC
##AGCCGCAAGAAGCGAGGTCATGTGAGTTGTGGCCATGGCC
##GTATAGGAAGACATAGGAAGCATCCAGGCGGTCGTGGAAA
##TGCAGGAGTTAAGCACCATCATAGGATTTTATTCGACAGA
##TTTAAGTCCAGCCGCAAGAAGCGAGGTCATGTGAGTTGTG
##GCCATGGCCGTATAGGAAGACATAGGAAGCATCCAGGCGG
##TCGTGGAAATGCAGGAGTTAAGCACCATCATAGGATTTTA
##TTCGACAGATTCCATCCAGGTTACTTAGGGAAGGTAGGGA
##TGCGTCGATTCCACTTGAAAAAGAGTCAAGTATGGTGCCC
##CAATGTCAATCTTGATATGCTTCATACTCTACTAACTGAC
##GAGCAGCTGGCTAGCAAGGAAACACCTGTTGTTGATGTTA
##ACAAGTTTGGAATTTTTAAGGTTCTTGGAAGAGGATAGAT
##TGCTAGGCCAATGATTGTTAAGGCTAAAATTTTCTCAGAA
##AAGGCTATAAATAGAATCAAGTCTGCTGGAGGAGATATCG
##CTAGAACAGCTTAGTAATATATGATTTAGTGGAAAAAAAA
##A
##end-DNA
##DNA cmagnum_CAMNT_0008293207
##AATGGAATAATTCTTAGCAGAAAATAAAATTCACCACCAC
##TTATAACTCGCTTGCTAAGAGTTAAATTTCAGCAATCCAA
##CTCCTATACAAAGAGAAGTAATTCCTCAAATACTAGCAAA
##GAAGTCAGTTAGGGCCAGGGCTCCAACCGGTACTGGAAAA
##ACAGCAGCTTTTGTAATTCCTTTAATACATCATCTATCAA
##ATGACCCTTTTAGTGTATTTGCACTAGTTTTAGCACCTAC
##GAGAGAATTAGGACTGCAAATAGAACAGTAATTCTAGGCC
##TTGGGTAAAAGCATAAAAATAAAGACTGCTACTGTACTGG
##GAGGAGTGAATTTAATGAGGCAGTGCAACAATTTGATTTA
##CAAAAGACCACATATTGTAGTAGCCACGCCGGGAAGATTA
##GCTGAACTGGCAACTTAAGCTGATATAATTGCTCTTTTCA
##GGAATTTACAGTTCTTAGTGCTAGATGAGGCCGACTTTTT
##GCATAATGAGCTTTAAAATGAATTAAGAGAAGTCAGGAAT
##TTACTCCCTAAGTGCACTTGCCTAGAATTTTCAGCTACTA
##TGGCAGATTTGGAGGATATTGGAGAAAGGGCAGCATTGAA
##GGAGAAGTTTTTACTAGTGCCCGATGCACTTAAAGATGTT
##TACTTGTATATAGTCCTATAACAGTTTCTAGACATATAAG
##TTATAGTGTTCACAGACTCTTGTGCTAATGCTTAACTGCT
##ATCAATGGTTTTTGAGCATCTAGGGACAGATATTATTGCA
##TTGCATTCCCTGTTGCCTTAGGATGTACGACTTAACAACT
##TACAGAGGTTCAGATCATGCAGAGCCGGGATCTTATTAGC
##AACTGATGTAGCAAGTCGTGGATTAGACATGCCGCAGGTT
##AAGCTAGTCATAAATCACAATGTACCCAGAAACAGCAAAC
##TTTATGTACACAGAATCGGGAGAACTGGCCGGGCAGGCAA
##AGAAGGAACTGCTTTGACCTTCGTTTCTTAATTTGAAGTA
##GATTTAGTACTGAATATCGAGGAAAAAACAGGTAAAAAGC
##TCGAGGAAATGTTTTCAGAGGATCAATTCAAAAGTATTGA
##AAACCAAGTTGTTGACTTTAGCAATAAGATGATTAATGCG
##AAAGCTTTAGTAATGCATAAATTGTAAAGACCAAGTTTAG
##ACAACCATAGAAGACGTAAACTACTGAACAAAGGATTAAA
##AAGACTTCGGAGAATTTAGTTTAGTAAAAAAATGAACAAG
##TAAAAAAAA
##end-DNA
##DNA cmagnum_CAMNT_0008312529
##GAGGAAAGCAAGATAGTTTTAGCTCTATAAGCAGGCTTGA
##ATCCAGACGACACTATACGAAACGAGGCTGAAAACTATCT
##TAAATCGCTTCACTCCCTTCAAGGCTTTACTCCTCTTTTA
##TGCCAAATAGTCGGATCTCAGAATCCATACGATGCCAGAC
##TTATGGCTTCCACAATAGTCAAAAATTTAACAAAGACAAC
##TGAGCAAAACTAAGTTGTGATTTAAGATCTTCCCTAAATA
##CAAACATATGCAGTTTACTTCCTTTAACTGGACACAGATT
##CTAAGATAAGGGCTTAATTTGAGGAAATTACGTACTAGAT
##AATAAAAAGACTAGGAGTATGGGACGGGCTTTTCGAAACA
##ATCCAAACCGCCTTATAAAGTCAGTCGGATTCTGAGAAAT
##ATGCAGGGTTATAATTGATTTATCAAATAGCCAGGGCATT
##TGAGTTTAAGATAGAAGAGTAACGAGAACCAATTGATTAG
##ATGATGGCTCGATTCTAAGCTGATTTACTGCAAATGCTGA
##CTGCTCTAGTAGGGAATTACACTGAGCAGTCCTTATAGTA
##CATTTTACTCCTTTTAAGAATTTATTGGACATCAACATAC
##ATGGACATTCCTCCTACAATGATAGATGATTAGGTATTAA
##ATGGATGGCTAGCTTGCTTTTTACATGTTCTCGACATGCC
##TATGGGAGAGCTGGAAGGCATAGAGTACTATAATGAAATG
##GACACTCAAAGTGTAGATAACAGCAATCCTTGGCAATGCA
##AAAAGGTAGCTGCCTAATCTGTGCATAGGCTATTCCATAA
##GTACTGGGATATAGAAGGAATAAGGCCAGCTAATGTACAA
##ATTGGAAGATTTTTCCTGGAAAACTGGGCTACCACTTTCC
##TGTAGAAATTTGCAGAACTTCTGTTTAAAAGAAGGACAAC
##TTATATTCCTGACTAGGTACTAAGCTACTACATAAAGTTT
##ATAAGTAATTCTTTTAAAGTAAAAGCAACCTAGCAAGCAG
##CCTAACAATACGCACCAACTATAATAAATGAAATTTTAAT
##ACTTATTCTAAAGAAAGTCCCTGGAGATGAGGAGCTGTGG
##AATGAGAATCCTATTGAATTTATAAGAAAAGAAAGTGATA
##TAACCCTTTCATACCTGTCTCCAAGATCAGCAGCAGTGGA
##CATGATGTGTAATATGTGCAAAGCAGGTTAATTTGAGAAC
##ATAATGAGCTATGTGCAATACAACATAAGTACAGATAATC
##CAGTAGAAAAAGAAGCCTTGGCATTTATGATGGGATGTTT
##AAGTGAAGAAATATACTCCTCGAATGTAAAAGACAATATA
##CCATCTTTCCTTGAGACAAATATCATGGGAGATTTCGAGA
##GTCCTATTGGGTTTTTAAGGAAAAGAGCCTGTTGGATGTA
##CGGAGCCCTATGTGCGAAACAGTTTGGTACAGAAATTTAA
##CAAGCACAAATAGCCACAAAGATTTGTTAACTGCTAAAAG
##ACAAAGATCTCCCAGTACGCTTTGAAGCTGCGGTTACTAT
##TCCTAAAATTCTAGGCTGGGAGGCTGCCAAGAGTATAATT
##CAGCCGGAAATAGCCAGTTTATTACAGTTTTATCTAGAGC
##TAGTCACTTAAATTGACTCAGAAGACCTAGTAGACTCATT
##AGAGGCTATAGTTGAGAGATTTGACGATTAGATAATTCCT
##TTTGCATTGGAACTAGCAAGGTTCCTGGCTAATTAATTCT
##TCAGAATGGTTAATAAAGAAACTTAGGAGAATGATGACAG
##TACTATGACAGCTGTTAGTTTAATCAACGCTTTGAATAAA
##ATAGTAGATGCATGCTAGAAGTAAGGAGAGCTACTATAGT
##AATTGTTCACAGAGCTAGACTAAGTAATTGATTATATACT
##GGGTCCTTAGGGCTCTGAGTTCTTTGAAGAAGGTGTAAGT
##CTACTTACTTGCTTCCTTTATTATAGTCCTGGTAATAGTC
##TAACTGGAGTTGTGAAGTATGTAAGACATTTGATGCTTTC
##TATACTGGGGGATGAAATGACTAAGCCTTACGGCTTAGAT
##AACCTAGAAGATGTATTCTCACCTATTGCTAATTTGTATA
##GTAAATATAATGATATTATGATAGAACATACCCCAGATAT
##ACTACAGAAATGCTACCAGCTTCTAGAGAAGGATCATCAG
##GAGTTCACTCTTTGTTGCAAGATTCTAATTGCTATTATTG
##AAAATTCTATTGGGAAAATTGATAATTTACTCCCTAATAT
##CATCACTACAGTTGGAAATTACATGTAAAACGAGTAAAGT
##AAGTCACTAAAAATAATCAGCTGCCAGGTTATTTGTGTAG
##CTTTGAATTACAACACTTTACTAACCTTACAGATCCTAGA
##CTAAAGTAATACAAGAGAATAATTCTTCTAAACCATGTTT
##TAATTACTTGATAAATTTGAAATGAACTTTGCTACTTCCC
##ACGCAATTTATGCTATTTTATCACTTTTATCAATTGCAGA
##GTAAATTCCACCACCACTAAATACAAATTTGCCCCAAGTT
##GGTAAAAATTTACTAGCACTGATGTACAAAATATACCATA
##AGGATAACAAAAAGTACAAAGTATAAACCTAAATTACTAG
##TGAAGAGTTCAATTCTTAATAACAAACGCATATGATGGCT
##TCTGATGACTTTTACTAAGATTTTAATAACATGTTACAAA
##AGATTAAACAAGCCAAGGAGGAAGGAGAGGAATCCAGTGA
##TGACTTTTCATGGATTGATGATGCAGATGATTTATACGAT
##TCTCCATATGAAAGCATGTCTGAGATAAAAAGCTTTAAGG
##AAGTAATGGATGCTTTGTAGGCAAGAAATCAATAACTGTT
##TGATACTGTAATTTCATAATTCACGGACTAAGAGAAGGCT
##GATTTGGCTAAATGGGTGTCTGAGAATAGTTAGGTAATAA
##TAGAGCTTTTATAAAAAAAA
##end-DNA
##DNA cmagnum_CAMNT_0008312461
##GTGTGGTTAATACGATGACTGCAGGCAAGCGTTCTAAGCT
##TTCAGCAAGCTTTTTACCTGCAATGCCCTCTCTCTAAGAA
##ACAGTGCTATCAAACATAAGTATGGCCTAGCAATACTTAC
##AACTCCCTGAGTAATTCCTGGAAGGAATTAAAAGATGCTC
##TCATACAATAGAGTTTTCAATTCCTTTAAGACGAGATGAT
##GGCTCAATGGACTTTTTTAGAGCCTGAAGATCCCATCACT
##CAATTCATACATTGCCTCTGAAGGGAGGAGTGAGATTTTC
##CCCACGAATGAGTGTGGAGGACGTGGAAGGCCTGGCCACC
##CTAATGACTCTTAAGATGGCAACAGCTAATATTCCTTTTG
##GTGGGTCTCATGGTGGAATTGAAGTGAATCCTATGGAACT
##ATCACTTAGGGAGTTGGAAGCACTTACTAAAAGATTTGCT
##AGGGAACTAGCAGCTGCTGGGTTTTTCAGTCCAGCTATTG
##ATGTACTGGGACCGGATGTTGCTACTTCTGGCAGGGAAAT
##GGCCTGGATGATGGATGTGTATTAGAATTACTCACCGCAT
##GACTCTGATGCAAAGGCATGTGTTACTGGGAAACCTCCCA
##GTATAGGAGGGTTGAGTGGTAGAGGGCAGAGCTCGGGACT
##AGGGACTTATTATGCATTGAAAGAGTTCTTAAAGAGTGAG
##TATTTTCTTAATAAGTATAATCTAGAGCCAGATTTAAGGG
##GAAAGAAGATTATTATTGAAGGGTTTGGAAATGTAGGATA
##ACATATTGCAAAGGAATTAACTAATAGAGAGTAAGCATTG
##GTGATTGGAGTTATGGAGTATGACGGAGGGACGTATAATC
##CTAATGGACTGAATACTAGAGAGTTAGCTTAACATTTTAA
##AAAGCATAAAACTGTTAGAGGGTTTAGCGGGGGAAAGACA
##GTTGCAAGGAATGAGGAAATAGCCACTAAAGAGTGTGATA
##TATTCATTCCAGCAGCCAAAGAGCTCTCAATCCACTAAGC
##AAATGTAAACTTTTTAAATGCTAAACTGATACTAGAAGCA
##GCCAATTGCCCACTAACAGTATAAGCCTCTGAATATCTAG
##AAAATAAACATATTCCAATAGTCCCTGACATCATCGCCAG
##CTCTGGAGGTGTAACAATGAGCTATTTCGAGTATGTATCA
##AACATTGGTTAAATAAGTCCAGGTAAGCTTACAAGAAGAT
##GGGAATTGAAATCTTCCCAAAGCATGCTGAAAATCTTTGA
##AGAAATGTCTGGAAAGTAATTTGACCCGGATCTTATAAAC
##GTCGACTTTTTAGTATCATCAAAAGAACTAACAGATAATG
##CTTTAGAAGACGTGATATAGAACTCAGTACTGGCAACAAT
##CCAAAAGCAAAAAGAAAATGACATTCCTTTAAGACATGCT
##GCATATGCTGTGGCTCTCCAAAGAATCTACGAAAACATGC
##GATTTAACGTGATGTATACATCATAGCTTAGTAGTCAAGT
##TTACCCAATTAAAAAAA
##end-DNA
##DNA cmagnum_CAMNT_0008290871
##TGGACGACGAGAGGTTTGATGGACTATTTATGAATGTTAC
##TTAATAAGCTTAGGGAATTGAAGGGTTTGTAAACGCGTTT
##TTCGGATTTTTAAGACGAAAGACGGATTATTTCACTAATG
##TCTCTGCTGCCTAGGAATTACTACAGAAATAGTTCAATCT
##TCACTCACATGCTTATACAGAGTAGAAGGAGAGGGAAGAG
##GCCAGGAAGAGGAAAAGAGAGGAGGATAAACAGAAGTAAG
##AGCAGGAAAAGAGAAAGAGGGAGGAAGTGAAGGATGAGCC
##AAAGGTAGTTGAACTTACTGATGAGGAGGCGTAGAATATA
##TAATAAGGAATTATTACAGAGACTGAGGAAAAACAACCTC
##CCAAGGCAAGTGAGGGAGACTCAGACAATGAGGAAAAGAA
##GGATCCTGAAGATGACTTACCTACACCGATAAACAACGGA
##GGATACACTGATACTTACTTCTGGACTTAAGCATTGGGAG
##AGGTAACTATCAACTTTTATATAGAACAAGGTGTCAGAGG
##AAGAGATTGCTAGGTAGATTTTGGCCCAGAATTGTTGAGA
##GTTAAAGTTAGAGGAGAAACTATTCTAGATGGAGAGTTTT
##ATAAGAAAGTAAAGCCTGATAATCTAATTTGGACTATTGA
##TACTGTGGATAAGTAAAGGGTACTGAGTATAAATGTAGAC
##AAATTTGAAGGAATGGGGTGGTGGAAGGCTGCAGTCAAGG
##GAGGACCTGAAATAAATACAAAGAAAATATAAGCTGAGGA
##AAGTAAATTAGGGGATTTAGATGATGATTGCCGTTAAACA
##GTGGAAAAAATGATGGAAGACTAAAAGAGAAAGCAACTAG
##GCATGCCTTCTATTGAAGAATAAGAGAAAAAAGACAAGCT
##AAAGTCATTCATGGAGGCACATCCCGAGATGGACTTCTCT
##AAGTGCAAGTTTAATTAGGCTAGGTAATGAGTTATACTGA
##AAAAAAA
##end-DNA
##DNA cmagnum_CAMNT_0008309635
##CGGGATATATAAATGTCACACAGGAAATTTGAAGCACCTA
##GACATGGGTCCTTAGGATTCCTTCCAAGAAAGCGTACTCT
##TAAGCACAGAGGTAAAATCCGATCTTTCCCCAAAGACGAC
##CCCGAACAGCCCGTCCACCTGACCGCATTCATGGGATACA
##AGGCAGGAATGAGTCATATCCTACGCGAGGTGGACAGACC
##CGGGTCTATGGTGCACAAAAAGGAAGTTGTAGAAGCTGTA
##ACAATCATTGAGACTCCCCCGATTGTAATAGTCGGCTTAG
##TTGGGTATATCGAGACMYMCYGTGGCCTGMGKGCMCKCAC
##CACAGKRKGGKCTCAAYACCTAAGCGAGGAACTAGTCCGT
##CGTTTCTACCGCAACTGGGTCAAATCTAAGAAGAAGGCCT
##TCACTAAATACAGCAACAAGTACGGCAGCAACTCCAACGA
##CATACAGCGCAGTCTCGACCGTCTTAAGAAGTACTGCAAG
##GTGATCCGTGTGATTGCACATACTCAGACCAACTTACTAG
##GCCTGAAACGTAAGAAGGCTCATGTTATGGAAATCCAGCT
##TAATGGAGGATCTGTGAGTGACAAGGTAGACTGGGGATTT
##AATAAGTTTGAGTAACAGATTTCCGTTGATGATGTGTTCT
##AACCTAATGAAATGCTTGATACTATTGGAGCTTCTAAGGG
##TCATGGACAGGAAGGTGTGATTAGTAGGTATGGAATCAAG
##AATTTGAATAGAAAGACGCATAGAGGTAGGAGGAAGGTTG
##CGTGTATTGGAGCATGGCATCCCGCTAGAGTGTCCTTTGC
##TGTTGCTAGGGCTGGACAGAGAGGGTATCATCATAGGACT
##GAAACCAATAAGAAGATATATAGAATTGGAAAGCATGACG
##ACCCTGGTAATGGAGCCACTAGTTAAGATGCTACTGATAA
##GTAAATTACTCCTATGGGAGGATTCGTGCACTACGGTGTT
##GTTAAGAATGATTTCTTGATGCTAAAGGGATCTGTTATTG
##GAACTAGGAAGAGGGTTATTACTTTAAGGAAGAGTTTAAG
##AGTACCTACATCAAGGAAAGCTAATGAGCAGATCAATCTC
##AAGTTTATTGATACCTCTAGTAAGTATGGACATGGAAGGT
##TCCAGACTTCTGATGAAAAGAATGATTATTTCGGACCTTT
##ATATAGAAAGATGAGGAGACAGGAAGAGGCTAAGGATAAT
##TAGTAATTTTAGTCTTTTAACTGAAAAAAAAAAA
##end-DNA
##DNA fsalina_CAMNT_0049053627
##TTCACTCCTAAACACTGGAGGAATGGAACTACCTTTTTGG
##GAAGAAGTGTGTGTTGGCTCATCGGAGAAAAAAGATACGA
##CCGAATCAGGGTTTGGAAACGCACTATGTACGCAGAGTGG
##TGGTACGTGAAACAAGAGAACTTGCACTGGCTGTACACTC
##AGAAGCCCGACTGGGCTAACTTCTTTGCAGTTCCTCCTAA
##ACCTGATTCTTCGCACGGGTTTCCCTGGAAAAACACTCCT
##GCTAGGTACGCCCAAATTGCAGAGGACAACATTAACTCTG
##ACGGGTATGTAGGTTGGTATACTTACATGTGGGTAGCAGC
##AGCCATATTGTGGAGTGCGTACATTTATGTGTGGCCTAGA
##AGGTGGCTCAAGTCTTATGACTTTTTGCTTGAAGACAACA
##AAGAAAGGATTAGTTTTGTAGACGCCTTTATGACTTCCAA
##CTACGATCAGATCCTTACTTATTGGTGGAACTACTGGCAG
##TACATTTTGCCTCCAAAAAAAAAAATGTCCATTCGACTGT
##TCAACTTCACTCCTAAACACTGGAGGAATGGAAGCACCTT
##TTTGGGCAGAAGTGTGTGTTGGCTCGTTGGTGAGGAGAAC
##TACGACACCTTACGTGTTTGGAAACGCACCATGTACGCAG
##AGTGGTGGTACGTGAAACAGCAGAACTTGTACTGGCTCTA
##CACTGAAAAGCCTGAGTGGGCTAACTTCTTGGCAATCCCT
##CCCAAAACTGACTCTTCACACGGGTTCCCCTGGAAAAACA
##CTCCCCCCAGGTACTCTCAGTTTGCTGAAGACAACTTTAA
##CTCTGACGGGTACGTAGGTTGGTATACCTACCTTGCTGTG
##GGAATGGCTGCACTTTGGAACACTTACATTTACTTCTGGC
##CTAGAAGGTGGGCTAACTCCTACGACTTTTTACTTGAAGA
##CAACAAAGAGAGACTCCAGTACATAGACGCCTTTATGACT
##TCCAACTACGATCAGATCCTTACTTATTGGTGGAACTACT
##GGCAGTACATTTTGCCTCCTCACAAGTACCACTGGTTCAG
##GGAAGACAGGTCTTGGCATTTTATGCCAGACTCCAAGATC
##CAGTCCTTAACTCTTACTTTGAACAGGAGAAACACTTCTT
##ACGACCACCACTGGAGAGGAGTTGGTTACGAAGATAGCAT
##GCTTTAACTAAGCAATTACTTTATAAAAAAAAA
##end-DNA
##DNA fsalina_CAMNT_0049039481
##TTCGTTGTAGAAGGTGTGGTGCCAGATAAGGTTCAACCAA
##TTGTTATTGACAACGGTTCAGGGATGTGCAAAGCTGGCAT
##TGCAGGTGACGATGCACCTCGCGCAGTGTTCCCCAGCATA
##GTGGGAAGGCCACGCATGCCCGGCATCATGGTTGGCACCG
##AGCAAAAAGATGTTTTCATCGGAGATGAAGCCCAAGCCAA
##GCGTGGTGTGCTCAACCTCAAATACCCCATTGAACACGGT
##ATAGTCAACAACTGGGATGACATGGAACGTATCTGGCACC
##ACACCTTCTACAACGAACTTAGAGTAGCCCCTGACGAAAG
##GCCTGTGTTGCTTACCGAAGCCCCTCTTAACCCCAAAGCT
##AACAGGGAAAAGATGACACAGATCCTGTTTGAAACCTTCA
##ACGTGCCTGCCTTCTACGTAGCAATCCAAGCTGTTCTTTC
##TCTGTACTCCGCTGGACGCACTACTGGTATTGTAGTCGAC
##TCCGGAGACGGGGTTTCCCACGTGGTGCCCATCTACGAAG
##GATACGCCTTGCCCCACGCTATTGAGCGTATTGACGTGGC
##AGGAAGAGACCTTACCAACCACTTAGTTAGACTCATGACC
##GAGAGGGGCTACTCCCTTCAAAACTCTGCCGAAAGAGAAA
##TTGTTAGGAGCATTAAAGAACAGCTCTGCTATGTTGCCTT
##GGACTACAACGATGAAACCGAAAAGGCCAAGAACGACGCT
##AGCATTGAAAAAAAAACTACGAGTTGCCCGATGGTTCCAG
##TGTGACTTTGGGAGCTGAAAGGTTCAGGTGCCCTGAAGCC
##CTTTTCCAGCCCAGCCTCCTTGGTCTTGACATTGATGGCA
##TTGCTCAAACTGCCTATAATTCAATTATGAAATGCGACGT
##AGATATTAGAAGAGACTTGTACGGAAACGTAGTGATGAGC
##GGAGGATCCACTATGTACCCAGGAATCGCTGAAAGGATGA
##CTAAGGAACTCACCAACATGGCACCCCCAAGCATGAAGGT
##GAAGGTCGTTGCTCCCCCTGAAAGGAAGTTCTCAGTGTGG
##ATTGGTGGCAGCATCTTGAGTTCCCTTGCAAGCTTCCAGG
##CCATGTGGGTCACTAAGGCTGAGTACGACGAAGCAGGACC
##AAGCATTGTCCACCGCAAGTGCTTCTAGATATAACTTTAA
##CTTCACTTACGTAAAAAAAAAAAAAAAAAAAAAAAAAAAA
##A
##end-DNA
##DNA fsalina_CAMNT_0049035575
##TTCATGAGTTTGATTTCTTCGATTTCGTTGATAGGACTTG
##CTCTGGCTGGTCACTCTGCTGAGGAGTGGAAGTCTCGCAA
##TATTTATCAATTACTCACCGACCGCTTTGCACGGAACGAT
##GGAAGCACCAGCGGATGTTCGAACTTAGGCAACTACTGCG
##GAGGTGGGTTTGTTGGACTCATGAACAACCTTGACTACAT
##CCAGAATATGGGCTTCGACGCCATCTGGATTTCGCCTATC
##GTCAAAAACACTCCAGGAGGTTACCATGGATACTGGGCCG
##AGGACTTTTATGAAATTAATTCCCACTTCGGCACTGAACA
##AGACTTTGTAAACCTAATAACTGAGATGCACAAAAGGGAC
##ATGTGGGTCATGGTGGACGTAGTGGCCAACCATATAGGTC
##CTATTGGAACTTCCTTGAATAAAGTTGGAGAAATTAATCC
##CTTTAACCAAAAAAGCTACTACCACTCTTACTGTTCCATT
##AACTGGAGCAACCAGTGGAGCATTGAAAACTGCTGGTTGG
##CAGACCTTCCAGACCTAGACCAGTCAAATGACTTTGTGAG
##GAAAGGCCTTCTTGACTGGATATCGAACTTAGTAACTAAG
##TACAACGTGGATGGTATCAGAATAGACACCTGCGAAGAAG
##TTCCTAAGTGGTTCTGGAGTCAGTTCAACGACGCTGCTGG
##AGTCTTTACAATCTGTGAAGTAGACAACGGAAGCATTGAC
##TTGAATGCAGGCTATCAAGGCTCAGTTGATGCCACACTGA
##ACTACCCTCTTTTCTGGCTCATAAAGAACTTATTCCAAAA
##CGGCCAGTCCTTCTACAACGCAGTAAACTTTATGCAACAA
##GAAAAGAACTCATTTAAGGACATCACTGTCCTAGGAAACT
##TCGTTGATAACCACGATAATGCTAGGTTCCTACATAACTA
##CGTGAAGTACAACAGGTTCAAGAACGCTTTGGCTTTTAGT
##GTGACCTGGCCTGGCATTCCTATTGTTTACTATGGAGATG
##AACAGGGCTACGCAGGCGGAAACGATCCTAACAACCGTGA
##GATTTTGTGGCCTAACCTTGGAAACACTGACTCTGAAATG
##TACCAATTTGTCAGCAAGATAATTCATTTCAGGAAGGAAA
##TGGAATTGTGGAAGTACGACTTTGTGGACAGGTACCACGC
##TGACAACTTCTACTGCTTCTCCAGGGGCAAGGCTCTTATG
##GCCTTCAGCAACACTGACTCCAACATCCACTACACTGTGA
##GTTACCACCCCTACAAAGTGGGAGATGTTATTTGTAACAT
##TTTCTACGCTGCTGACTGTGTGACTGTGACCACCGAAGGA
##GTGCCAGTCTACTTAGACCAGGGAGAAGTTAAGCTCTATA
##AGCCTAAATAACTAAGGTGAAGAAATAAAGATGAAAAAAA
##AA
##end-DNA
##DNA fsalina_CAMNT_0049042167
##GGGAAGGGGCTTGAGTTCCAGCCCGAAGAACCAGAACAGG
##CAGAAATCAGTGACGAAGAATACGAAGTACTGGGCAACTC
##CGAAGAAAGTTTCTTTGACGAAGAAAAACTCAAAGAAAAA
##CTAGAAGCCCTGGTGGACGACTACTACCAAAAAACTCTTG
##GAAAAGACCCCCAGAAGTTGTCCCTCCAGAAAAAACAAGC
##GAAACTTAAGTGGATCGACCACCTAAGCACAGTTGAAGGG
##GACCTAGGACTTAACTCCGAAGACCTTTCCAACGACTTCA
##AAAGGGAATTAGCCATCTACAACCTCACTCTGCAAAATGC
##CCAAAAAAGCCTCCAAACGCTAAAGGAACTTGCAGTTCCC
##ATCTGGCGACCCAACGACTTCAAAGCTGAAATGTTCAAAA
##GCGACCAACACATGAAGAAAATAGAAAACAACCTCACACA
##GGCAAAGAAGAAAATAGAACTCGTAGAGAAAAGAAAACAA
##GCCACACACAAAAAGAAGTTCATCCAAGCAGCCCACCAAA
##AACACGTCAAAGCCAAACAACAACGCCAAGCAGCCAAGTC
##ATCCAAGAAAAACAAACGGCCAGGAAAGTGGAAGAGACAA
##CGCTCTAATAAAAAGTAAATCTAGAAAAAAAAAAAAAAAA
##AAAAAAAA
##end-DNA
##DNA fsalina_CAMNT_0049035749
##TCGAGCGTTATGCTAGCACAAAAGCTGAACGAAGACTTAG
##GACAGTTCTGGCCGACAGGAGCCACTCTTTCACTAGACGA
##AAAAATGAACTTAGAACTGTCTTTACTCAAACTCCACGAA
##AACGAAGACTTCGAAGAGGTTTTGCTTTGGGGCCGAATCA
##GAGGAGTTATGAGAGACTACTATATTGCCCAAACCCTTAA
##CTACAAAGGACACTACGAATTCCCCCACAAAAGGTTCTTT
##TGGTGCACAGAAACCAACTGGAGTTTCGCAGAACTACCCG
##CCATTTCGCCCAATGACAGAGAACTCGTGGAACTCTTCAA
##CGAGCCTTTGCGCGGAGAACACGACTTGGTGCTCAAAGAA
##GCCCCTCCTCAAGAAGAAGAACCTCAAGAACAAGAAGAGA
##ACCCTGAAGAGCCTGACTCACTTGCTTCAACTGTCGAAGA
##AAAAATCCCACCTAAAGACTTCACTGAACTCGACAGACTT
##GCTTACGTCGTCAGAGCTATTGACCACGACTGCTCAGCCG
##CACCTAAAGGAGCTTTCCGGATCACTCCTGCTCACGAGTT
##AGTGCGCAACAAAGCTTTTGAAGGACTGAAAAGAGAAGAG
##TTAGGCAAATTAAGCAACTACTTCCACTTCAGGAATGTGC
##AGCTTCCTGAAAAGCGCGAACAACTAGACAGGGACGACGC
##TTTGTTTACTTACGACTTTTTGGACCCCCTTGAAAAAGAC
##ACCCCTAAAGGCTGTTGGAGTCTGCAAGTAGAGCCTTCAG
##GGAACCTAGCAACTTTAAGGAGTCTTTTGTGGCCTGGGTA
##CTTTGCTTTCCATATAGCAGATTCAAGCAGGTTTGGAGGT
##TTATACTTAGGTGACGGAGTCAAAAATTCCGATCTTCCTT
##TTATGCTTTAGCTTAACTAAACAATAATTCAGATAAAAAA
##AAA
##end-DNA
##DNA fsalina_CAMNT_0049035717
##GCAATTCGCACAATAAATGGAAGGAGAAAATGCTTTAGCC
##GAACTCGAAACACGGAAGTCTCAGTGCTTCCAACTGCTCA
##AACTGCACCCTAATAAAATCCCTATAATACTTGAGCCCTC
##GCAACTCAAGTCATCGTTTGTGCTCGGTGAAAACAAGTTT
##TTGGTTCCCAACTCTTACACTCTCCAAGAACTTGTGTTCC
##ACCTCCGAAAACGACTTAAGATGCGGAAAACTGACGGTCT
##GTTCCTAGTGATAGGCGATAGGCACCTGACCTGTCTGAAC
##AAAACAATCAAGGCAATCTACGAAGAACACCGGAACCTCG
##ACGGCTTTCTTTATGTAAAATACTCTACTGAAGCTTGCTG
##GGGATAGCTTTAATATTAACTGCTGTTTATAATAGAATTT
##TAACTTACCAGAAACACTTGCTTAAAGATGTCTTGCAAGG
##ATAAGGCTCCATTAAATTCTACTTTTGATAATTTAAAGTT
##ATAAGGCGTTTTGTAATGGTTGTACTATCAGTCCGTACTA
##GAAAGAAGCCCCAACACTCAGTAGTGAAACCCCCCAAAAA
##GCCACATGTAAAGAAAGAAAAATGCAGCAAAAGGAGACCC
##TGGACTCCTAAAGAGGACGAAGCCATTTCCCAACTAGTCA
##CTCTAAACGGCACCAGACAGTGGACCCTTATAGCTGAACA
##GCTCAATAAAAACCTTAACTTCGTAAAGCGCACTGGGAAA
##CAGTGCAGAGAAAGGTGGCACAACCACCTCAACCCAGGGA
##TAAATAAACATCCCTGGACTCTCGAAGAAGAATCAATGCT
##CTTCGAAAGCCACCAAAGACTAGGCAATAAATGGGCCGAA
##ATAGCCAAGCACCTCGAAGGCCGCACTGACAACTCCATTA
##AAAACCACTTCTACTCCACACTCCGGAAACAGTTTCGCAA
##AATGAAAGGCACGGATGCCACTCGCGATCAACTTAAGAAG
##TACGACCTACAACTCACCAGTGCCATACTTGCAACTCTGC
##GCAAAAAGATCAAACAGCAAAAAAAAGCTGAAACTTTTAC
##CCAAGCTTCTGAAGAATTTTTTGACTACCCAGAAAGCTTC
##GAAGTTAATCCCCCAGATTGCCCTGAACTCTCTCCGCTCC
##AAGACGACGAAATGATCATACAAGGACACCACATCAACTT
##GCCCTCGCCTATGCAGTCTTTTGACGTTGAAGAAGGTCCT
##GCAGAGTTCGAGTGGACTGAGAACCCTGTTCTGGGGCACG
##AAGTGTTCATGATGGACCTCAACTTGAACGATTACCCATT
##GTAAATTAGTTAGGACCGACATTTATAATTAATGGCAGAG
##GGAGAATCCAAGAAACAGTCCAACTTCGTCATTGACTTCT
##TACTAGGAGGCGTGAGTGCAGGAGTCTCCAAGACTGCTGT
##CGCCCCTATTGAAAGAGTCAAGTTGCTGTTACAGCTTCAA
##GCCTCTTCTAAGCAGATCTCTGCCGAAAATGCATACAAAG
##GAATTGTTGACTGCTTCGTAAGAGTCAACAAAGAGCAAGG
##CTTCGCAAGTTTCTGGAGAGGAAACTGGGCCAACGTGGTC
##AGGTACTTCCCTACCCAAGCTCTTAACTTTGCTTTCAAAG
##ATACTATCAAAAGGACTTTCCCTAGCTATGACCCCTCCAC
##ACAATTTTGGAAGTTTTTCGCTTCTAACATGGCAAGCGGT
##GGTGCAGCAGGTGCCCTTTCTTTGCTATGCGTGTATCCTC
##TGGATTTCGCAAGAACTAGACTGGCCACTGATGTTGGCAA
##AGGAGCAGACCGCGAATTCACGGGAATCGGTGACTGCATC
##AAGAAAATCATGAAAACTGACGGAGCCGTAGGACTCTACA
##GAGGTTTCGGGATTTCAGTGATCGGTATCATTGCTTACCG
##TGCTCTTTACTTCGGAGGTTTCGACACTGGCAAAAACATA
##ATTTTCAGTGACTTCAAAAACGCAAATTTCTTCGCAGTAT
##GGTTATTTGCCCAAACAGTGACTGTGGGATCAGGAATTGC
##TTCGTACCCACTTGACACCGTAAGGAGGAGAATGATGATG
##CAGAGTGGCAGAGCTGATAAGATGTACAACTCCACACTTG
##ACTGCTTTGCTAAGATCTACAAGAACGAAGGTGGACTCGC
##TCCATTCTTCAAGGGTGCCGGAAGCAATGTTATCAGAGGC
##ACTGGCGGAGCCCTGGTGCTTGTCGTTTACAACAAGGTAC
##AAGCTTATTTGGGCTTCTAATTTAACCATTTATTGATTAA
##AAAAAAAAAAAA
##end-DNA
##DNA fsalina_CAMNT_0049042677
##GTCGCTTTCTAAGTACCGCCTTGTGATGATAAGGCACGGA
##GAATCTATTTGGAACAAGGAAAACAGGTTCACAGGGTGGA
##CAGACGTGCCCCTTACCTCAACCGGGATAGCTGAATCCCA
##AAAAGCAGGTTCGCTGCTTTCCAAAAGCCAAATGAAGTTT
##GACGTAGCTCACTGTTCAGTGCTCAAAAGAGCTATCCAAA
##CCCTAAACACAGTGCTTACTGAAATAGACCAGGAGTACAT
##TCCAGTCTACAAGCACTGGAGACTGAATGAACGTCACTAC
##GGTGCTTTGCAGGGACTCAACAAGTCAGAAACAGCTTCTC
##TGCACGGAGAGGAAAAGGTGAAGGTCTGGAGAAGGTCCTT
##CGACATCCCTCCTCCTGAACTTGAGGAAAACGACGAAAGG
##TACCCTCTGCATGAACTCAAGTACAAAAACACCCCTCTTG
##AGTGCCTTCCCAAAACAGAGTGCTTGAAAGACACCATTGC
##CAGGACTCTGCCTTACTGGTACGACAACATTGCTCCAGAC
##ATACTTAGTGGAAAGCAAGTACTTGTTGTTGCCCACGGTA
##ACTCTTTACGTGGACTGGTGAAACACCTGGACAATATCAG
##TGACCAAGAAATCATTGGCTTGAACATCCCCACTGGAGTT
##CCTTTGGTCTACGAACTCACTGAAAAACTCAAGCCAGTCA
##GCAGCTATTACCTAGGGGACCCTGAAGAACTCAAGAAGCG
##CATGGAAGCTGTTGCTTCCCAAGGAAAGTCTAAGTAAGAG
##TAGGTGATATAATTAAAAAAAAA
##end-DNA
##DNA fsalina_CAMNT_0049052245
##AAAGAATTACTGGAAACACTTCAGAGGAAGGGCTGCTGAT
##TAAAACTTTCAGGTATTTCGACTTGAACAATTCCCAAAAA
##GTAACAGTGGACCAGTTCGGAAGGACCTTAGAAAGACTTG
##GCTTGGTTATTCCTGACAAAGCTCAACTCCAAAGACTCTT
##CAACGAGTACGACACCCAAAACACAGGGTCTTTAGACTAC
##AAAGAATTCACAGCAGTTCTATTTGGTGCTAAAACTGCTA
##CACCCGTGAAGGGAGTGAGTGCGGGGGAACTCCAAGCCGG
##AGAAAGAGCTCTTGAAAAACTTAGACTGGGCCTTAAAGGA
##AGGGGTTCTAGGGGAATAATTGGACTTGCAAGACAGTTCA
##AGATTATGGACGATGACAACTCAAAAACCCTTAGCTTTCA
##AGAGTTCGAAAAAGCTATTAAAGACTTTAGAGTAGAACTA
##ACTGACCACGAAATACAAGCAGTTTTTGGGTGTGTTGACC
##GCGACAGGTCAGGAAGCATTGACTATAATGAATTCATCAG
##GGCAATCAGAGGCCCCATGAACGAAACCAGAAAGGCACTT
##GTAAACAAGGCTTTTGACAGACTAGACCTAGACAACTCAG
##GAGTGATTGACATAAATGACTTAAGGGGAGTGTACGATGC
##CAAGAACCACCCGGACGTCAAACAAGGCAAAAAAACAGAG
##GAAGACATTTTGGGGGAGTTCCTTGAAACTTTTGAACTGC
##ACCACAACATAAGGGGCCAGACAGACCAGAGAGTAACTCG
##TGAAGAATTTGAGGAGTACTACAACAACGTTTCAGCAAGT
##ATTGACAGTGACGAGTACTTTGGGACTATGATGAACAGCT
##CGTGGAAACTAGACCAGCCACCTCCTAAAAGGAGAGAAAA
##TCCCCCTGAAGAACAAAAGCAAGAACAACCCACTATTGGA
##AACATCGAAGAAGTTCTGAGTAAGTTCAGGTCGCAACTGA
##AAGCAAGGGGGGCAAGAGGGATCATTGGAATGCAGAGGCA
##ATTCAGGATAATTGATGATGACAACTCCAAGACTCTTGAC
##CTCCAAGAATTCAAAAAAGGTTTAAGAGACTTTAGAGTCC
##AACTCAGCGAGCAAGATGCCGAGCTTTTGTTCAGACATAT
##TGACAGAGACAACTCAGGCAGCATTGACATTAACGAGTTT
##CTGAGGGAAGTAAGAGGCCCAATGAACGATTCAAGAAGTT
##CAGTGGTGCAGAAAGTTTGGAGGAAGTTTGACAGAGACGG
##AAGTGGAGTAATTGACATCAACGACTTAGAGGGAGTTTAC
##GAAGCCAAAAGCCACCCTGACGTGCTTGCAGGGAAAAAGA
##CTGAGGAGCAAGTACTGGGAGAGTTCTTGGAAACTTTTGA
##AACTCACCACAATCTGGACAACCCCTCTAAGAGGGACCAG
##AAAGTTACTAAGGAAGAGTTTTGGGAGTACTACAACAACA
##TTTCAGCTTCGATAGACAACGATGAGCACTTTGAACTGAT
##GCTGGTGAATGCATGGAAGTTAGACTCAGAAAAGAAACAA
##GAAGCTCCAGACTTCAGGTTTGGCGCAAGAAGGACTTACC
##AAACCTCTTCAACTCCCTGGGGCACTGATGAACCTGTAGC
##TAGGACCAGAAGCAGTGAGCAGTTAGTAGAGCACCTGAGG
##AACAAACTCAAAGCCAGAGGAGGCGGGGGGTTTGTAGGTT
##TCCAGCGGCAGTTTAGGATAATGGACGACAACAACTCCAA
##AAGTTTGAACTTTGAGGAGTTTTGGAAGGGAATGAGGGAC
##TTCCGGACAGGAGTCACTGAACAAGAAACCAGAGTGCTTT
##TCAACACTTTTGACAAAAACAGAGACGGACACTTGTCTTA
##CGAGGAGTTCATTCATACGATTGTAGGGGAGATGAACCAG
##TTCAGAAAAGACCTTGTAGCTAAGGCCTTCAGCACTTTGG
##ATAAGAACTCAAACGGAGTTATTGAGTTGGATGAAATCAA
##GCAGGAGTACTCAGCCAAAAGTCACCCTGAGGTGCTTGAA
##GGCAAAAAAACTGAAGAAGAAATACTTTGCGAGTTTTTGG
##AAACATTTGAAGTGCACCACGCAGTTTTCAAGGAAGACCA
##AAGAGACCACTCTGTTACGTTGGACGAGTTTATGGAGTAC
##TACAACCATATATCAGCTTCGATTGACAACGACGAGTACT
##TTGCAGCTATGATGAACAAAGCATGGTTTGAAGACAAAAA
##CTACGCAAAGGGCGAAGGACTTCAAGTTTAATAATTAAAT
##GGACGCCAATCGTCGTTCCCGAAAAAAAAAAAAAAAAAAA
##AAAAAA
##end-DNA
##DNA fsalina_CAMNT_0049035859
##CCTTTTGAAACGCAACGTCAGTATGACTGTTCGGGATGCC
##ATTAACGCAGCAATGGACGAAGAAATAACCCGAGATCCAG
##ACGTCTTCTTGATCGGTGAAGAAGTTGCTCAGTACAACGG
##AGCTTACAAAGTCTCCAAAGGACTATGGGAAAAGCACGGT
##TCTCAAAGAGTTTGGGACACACCCATCAGTGAACCAGGAT
##TCACTGGCTTAGCAGTTGGAACTTCACTTGTAGGCCTCAA
##ACCCATTCTTGAATTTATGACCTTTAATTTCGCAATGCAA
##GCCATCGACCATATTGTGAACTCTTCAGCCAAAATCCGTT
##ACATGAGCGCAGGAAGGCTTGAAGGCAGCATTGTTTTCAG
##AGGAATAAACGGGCCAGCTGCAGGAGTAGCTGCCCAGCAC
##TCACAAGACTACGCTGCTTGGTACTCCCAAGTGCCAGGTT
##TGATTGTGCTGAGTCCTTACGATAGCGAAGACGCCAAGGG
##ACTACTGAAAGCTGCTGTAAGGGACCCCAACCCTGTTGTT
##TTTCTAGAAAACGAACTGATGTACGGCAGAGAGTTCGAAG
##TTGATGAAAAGGTGCTTGATAAAGACTTTGTACTTCCCAT
##TGGTGAAGCCAAAGTCATGCGTGAAGGAACTTCTGTGACA
##ATAGTGGCTTACTCTAGAATGGTAGGAGTGTCCTTGGAAG
##CCGCAGAGCAACTTGCTAAAGAAGGAATTGAAGCCGAAGT
##CATAAACCTTAGGTCCATCAAGCCTTTAGACGTAAACACC
##GTAGTTAAGTCCATTAAGAAAACCAACAGAATCGTAACTG
##TTGAGGATGGATGGCCTACTTGTGGAGTTGGTGCAGAACT
##AGCAGCCAGAGTCATGGAAACTGAAGCTTTTGATTACTTG
##GATGCTCCTCTTGAAAGAATTACAGGTGCCGAAGTCCCTA
##TGCCTTATTCGTTGCCCCTTGAACAGAAATCAACTCCCCG
##TCCTCAAAACGTAGTTAACGCTGTCAAGAGAGTTTGCTAC
##AAAGCTTAATTTAACTCCCTTTCGTAAAAAAAAA
##end-DNA
##DNA fsalina_CAMNT_0049036149
##GAAGAAAGCAAAGCCTCAAACTTTTTAGAAAAGAACGGAC
##TTGTAGAAGCTTACGAGTACCTTTTGACGAGTTTGATAGA
##ACACGGACTGCCTACAGGGGACCTTTATGAGTTTGCAGCG
##CTTATGGTGCTTAAGTTCGAAAAGAAGTGGAAGCAAAAAC
##AAAGAATCCAGGGCAACAAAGCTAAGCGCACAGACACCTC
##TGCAGAACCCAAAAAGGAGGAGTCTAAGGCTGAGGACAAC
##CCCCCCAAGCCTGAACAAACTAAAAAGGCCAATCCCACTC
##CCCAACCCAAACCTTCCAAAGCCTCCCCGCAAAAACCCAC
##TAAAGAAACCTCTAGGAAAAAGTAACCTCCAAACTCTGGT
##TAATTAAGTCGGATTTAAAACTCGTTCCTAAAAAAAAA
##end-DNA
##DNA fsalina_CAMNT_0049041327
##GGCGGATCTAAAAACCAAGCTAGTCAACCAAGCAAATCAA
##GTGCTGCACCAGCTGCACAAGCTGCTGGAGCGAGCTCTAG
##TGCTCCCAAAGCTTCAGCGCAAACAAACATCAATGTTAGT
##TCAGCTGAAGATCAATGGGAGGACGAGCAGTTCATGATAG
##ACGAAGACCTCGAAAGAGAAACTAACGGCTACAAGTACGA
##CAAAAAGGGCAACAAAGTCTCCCAGTACGACAGGGATGAA
##AAACGCCCTGAAGACAACGCAGGAATGGTAGGACTTTTCG
##AAGTCGAGTCAGCTGGAGCCGGAGACCAAATCATGGCCAC
##TAAACCATGGATTGGAGCTATCAAGCCTCCTACCAACCCT
##CCAGAAATCAAGAATAGCCCTCCCGCAGTCTCCTTAGAAC
##TAGAGTACGTTTATGGCTATAGATGCTTTGACTCACGCCA
##AAATGTTTTTTACACCTCTGACCCCAACAAAATTGTGTAC
##ATGACTGCAGCCTTAGGAGTAGTTCTGGACAAAAAGAACA
##ACACCCAAAGGTTCTTTGGAGCCGGAGATGCCAAACGAGC
##CAACGGGCACAGTGACGACGTTACTGCCCTTGCCATCCAT
##CCTAACAAGGATCTAGTAGTTACTGGCGAAGTTGGCGCTA
##ACCCAAAGGTGTGTGTCTGGTCAGCTAGCAACCCTGAAGC
##AGGCCCTAAGTCAGAATTCAGACTTGGAAGAGGTAGAAGG
##GCAGTGTCATGTGCTGGGTTCAGCCACGACGGAAACCAAA
##TTGCAGTGGCAGACTTGCACAACGACCACTACGTTTCAGT
##GTGGGACACTAACTCTGGAAGGAAAATTGGCGAAAACAAA
##GGAGGCCCAGACAGAATTCTAGACTTGTGCTGGAGCAAAA
##CAGAAGCTAGGTTCGTGACAGCCGGCATCAAGCACATTTA
##CTTCTGGGCTATTGAAAACGGAAGTCTAACCAAAGACAAA
##GGAATTTACATGGGCAAAGGACCTATGTGCAGCATGACTT
##CTGCTCAGTGGCTCAGTGACGGAACATGCATAACTGGAGG
##TACAAACGGAATGCTGTACCAGTGGAAAGGACGTGAGTTG
##CAAAGGGCCGAACAAGTACTTCCCAAAGGAACTGGAGTCC
##ACGCTTTAACAATAGTTGAAGACACCATTCTCCTAGGAGG
##CAGAAACGACTCAGTTACTGTGTTGGACAAAAACTTTAAA
##AAAATCAAGGAAATTCCAACTAAGTCCTGCCCTAGAGCAA
##TCGACATGAACGGCCAGAATGTTGTTGTGGGAACTCGTGA
##CGGACAAATTAGAGAGTTCCCAGCATCGGGACAGCCTTCA
##GTGCTTATGCAGTCTCACGCTGATGGAGAAGTATGGGGGC
##TTGCAGTTGACAAGTCCGACAACATTATAGTTACTGTAGG
##AGACGACAACTACGTTAAGGTTTGGGATGTCAAACAAAGG
##AAGTGTGTAAAAAGCGCAATTCTGGACCCCAACAAGGGAG
##AAGAAAGAAAGGCAGGCTACGGTGCCTCTACTTTAGCTAG
##CACCTCGCCTAACCAACAAGGACGTGCTCTGTGCATCAAC
##CCTTCAAATGGACATATTGCTATTGGACTTAACGATGGCA
##AAGTTATTATCAAGCAGTCGATTGATAATTTAGAGTCAAC
##AGTGAACAACTTCAAAATAGCCAAAGAGTGGATTGAAGCT
##ATGCAGTACAGCCCTGACGGGTCTAAGTTGGCTGTGGGTT
##CCCACGACAACGCAGTGTACGTGTTTGATGTAGCTGGAGG
##CTACAAATTACTGCATAAACTCAACAAACACTCTTCTTTC
##ATCACTGCACTTGACTGGAGTGTAGACGGCTCAGCAATCC
##ACACTACATGTGGTGCTTACGAACTGCTTTTCTGGGACGT
##AAGTAACGGCCAGCAAGTCACTGACGGAGCTACAAGGTAC
##GCTGATGAAGAGTGGGCAACTTGGTCTACTCCCCTGGGGT
##GGCCAGTTCAAGGAATCTTTGGTGGCGTGATTGACTACAC
##CCACATCAACAGCGTGGATAGGAGCAGGTCTGGAGATAAG
##TGCGCTATAGGAAACGACTGGGGACTTGTGGAGATATTTG
##GGTACCCCAACTCAGAAGGTGCAAAGTCAAAGGCTTATAG
##AGGCCACTCGGAACACGTGATGAATGTAAAGTGGAACGGC
##AAGGACTCTTGCGTGTTTAGTGCTGGAGGCTATGACCAAA
##CCATCATGCAGTGGAAAGCAATTTAATCTTAACTTAGTTT
##TAACTTAAAAAAAAAAAAAAAAAAAAAAAA
##end-DNA
##DNA fsalina_CAMNT_0049035695
##GGTCGATAGTTCCTGAGCCGTCACTGTCGAAAAGGGCAAG
##AGCATCAAGAGGCAGGAAACAGCCAGTCAAGACTCAAGAT
##ATCAACCTCACTGAGGACGAAATCAAGGAGTGCAAAGAGG
##CTTTTGACCTTTTCGACAGTGACGGCTCAGGAACTATCGA
##CCCCCACGAAATTGAAGCTGCCATCAACTCTTTGGGAAGG
##GACCAGTCCCCCACTATCTTCAGGCTTTTGGCTGGAGTTG
##AAAAGCTCGGTGCTGAAATTGACTTTGACGCTTTCCTAGG
##CCATATTAACGATAGACTAGGAAACAGGGAAAGCAAGGAA
##GGAATTGCTCGCATCCTTGACTTGTTTGATGACGACGGAA
##CTGGAACTATCAACGTCAAAAACATGATGAGGGTAGCTCG
##TGAATTAGGAGAAAGCATGACTGAAGAAGAGCTTACTGCT
##GCACTTGAAAAAGTTTCTTCCAAAGGAGCTGAACTTACTC
##TAGATGACTTTTACAAAGTCATGACTAAGAAGATTTATGG
##CTAATCTCGTAATTAAATTATGTCCGAGAAACTTGAAAAA
##AAA
##end-DNA
##DNA fsalina_CAMNT_0049035685
##GCGCAACAAGCTGCTCAAGGGCAATTCTTAGCCTTCGACG
##AGTTCGGGAGGCCTTACATCGTGGTTAAAGAACAAGAAAA
##GAAATCCCGAATCAAAGGAGCCGAAGCTCAGAAGATGAAC
##ATCCAAGCTGCTCGTTCAGTGGCGACATTGCTGAGGACAA
##GTTTGGGCCCAAGAGGGATGGACAAGATTTTGGTCTCTCC
##TGACAACGACGTCACTGTGACAAACGACGGAGCTACCATC
##ATGGACAAGATGCAGATTGAACACCAAATGGCCAAGTTGC
##TTGTAGAGCTGAGCAAGTCCCAAGATGATGAAATCGGAGA
##CGGCACTACAGGAGTAGTGGTGTTGGCTGGCGCACTTCTG
##GAGCAAGCCCAAACCCTCCTGGACAAAGGACTCCACCCCC
##TGAGAGTCTGTGACGGCTTTGAACGAGCCTGTGAAATTGC
##TGTGAAGCACTTGCAAGAAACCTGTGAAGAACTGGATATT
##GCTGAAGAGGACCACAAAATCCTCAAAGAAGCCGCTAGAA
##CTGCCTTGTGCAGCAAAGTAGTTTCCAGTCAACAAGACAA
##GCTTGCTGAAATAGCTGTGGAAGCCGTACTAGATATAGCT
##GACATGGAAAGGCGGGACGTGAACTTTGAGCACATCAAGG
##TAGAAGGGAAGCCTGGAGGGAGTCTTGCAGAAAGTTGCCT
##TGTAAGAGGGATCGTAATTGACAAAGACTTTTCTCACCCA
##CAAATGCCCAAAGAAGTAACAGACGCCAAAATAGCCATTC
##TGACTTGTCCCTTTGAGCCCCCCAAACCCAAAACCAAACA
##CAAGATTGAAATAAACTCTGCTGACCAGTACAGAGAACTC
##TACGCACAAGAACAACAATACTTTGTGAAAATGATCGAAG
##ACGTTAAAAACAGCGGAGCCAACTTGGTGTTGTGTCAGTG
##GGGATTTGACGACGAAGCTAACCACTTGTTGATGGCCAAC
##CACTTGCCAGCTGTGAGGTGGGTAGGTGGTGTAGAAATTG
##AACTAATTGCTATGGCCACCAACGGAAGAATAGTTCCTAG
##GTTTTCAGAACTTACCCCTGAGAAACTTGGCCAGGCTGGA
##AAAGTTAGGGAGTTCGGGTTTGGCACTGCAGAGGACAGAA
##TGATAGTTATTGAAGAGTGTCCTAACACCAGTGCAGTGAC
##TGTGATGGTCAGGGGAGGCAACAAGATGATTATTGACGAA
##GCCAAGCGCTGCATCCATGACGCCATTTGTGTAGTGAGGA
##ACATGATCAGGGACTCTAAGGTAGTTTACGGCGGAGGGTG
##TGCAGAACTCCTTGCAGCTATTGCGATCAACAAAGAAGTT
##GAAAAAGAACCTACAATTGAACAGTACGCCATGAGGGCCT
##TTGCCGACGCACTTGAAGACATTCCTTTTGCCTTAGCTGA
##GAACTCAGGCTACTCACCCATTGACGTAGTCACTAAACTC
##AAGGCCGAAATGATCAAAGACTCTTCCAAGCGCTTAGGAG
##TGGACGCTTTGTGGAAAGGCACAGAAGACATGAGGCAACT
##AAGGGTCTTTGAGTCACTCAGCAGCAAAGTGCAGCAGTTG
##CTCTTAGCTACGCAGGTCGTTAAGATGATCCTTAAAATAG
##ACGATGTGTTTGCTCCAGCGGAGTATGAATAACCTAATTT
##TATTCAGTCATAATGAAAAAAAAA
##end-DNA
##DNA fsalina_CAMNT_0049035589
##GAAACTTGCAACTATCAGCATACTGCTTTTGGCTATACTT
##CCTCTTTCAACAGCTAAATTCAGCTGGGGCTGGTGCCCAA
##AAGTTCCCTACCAGGAGAAATTCGAAGCTTCTAAGTACAT
##GGGACGTTGGTACAAGTTGGTCAGAACAACTGATTTCCCT
##TACAACAAAGGAACTTGCGGTCTAGCTGAGTACAGTCTTA
##CTCCAGAAGCTAAGCTAGACATCTTCAACGCAGAACTTGT
##AGGCAACGAATGGAAAACAGAGCCAGCTAAGGGCTACTGT
##GACGAAGGGGTAGGGCACTGTTATGCTTCTTACTACGGCT
##CTCCCTACATTGACTTTTACGTGCTGCAAACTGACTACGA
##TAACTTTGCTGTAGTTTACACCTGCTCTAACTGGGGACTC
##TTCCACTGGACTTACGGTTGGGTGCTTACTAGAGACAAGA
##ACTACACCAACCTTGACAAGTGCATTGATTTGCTAGACAA
##GTCTGGAGTCACCAAGGATTACCTTTCCCAGGAAGATCAG
##TCTGCTTGCCCTCAATATTCTTAATAATAATTAAGTTATT
##CTAGAACAAAAAAAAAA
##end-DNA
##DNA fsalina_CAMNT_0049055367
##AGTTTCAGGAACATAGACTTATTTGAACAAGGAATTTACA
##TGATAAATTTCAAAGTTTACCATAACTACAAAGAAGTAGA
##CTGCTTTGCTTCTCCTTTTGCTTTGCACTATTCCGACGAA
##TTGAACCCAAGAGCATCTTCGCACCGACTGGTGAATCCTT
##GTATAGAAGACACAAATTTTAGAACTAGAGGGTTTTTAGT
##TAAGTACTCTGACGAAGACGTTAGTTTAAATGACATTGCA
##ATCTTCATGGCAGAGTTAGAAGTTTCTCAGGGCTACCAAG
##AAGTTCCTCTTTTAGTTAAAGCTGAGCTTTTGTTTTCAGA
##CTTAAACTTGAACTTGCTAGACAACCAAATAATAGAAAAC
##CCCCCTTCGCTAGACAAGTTTTCTATCGTTTCAAGCACTG
##AAGTTCAAATCACTATGCCTCTTGAAGGAGCAAACCAATT
##CTGCCCTCTTGTGTTCGACAGTGATCATGCTTGCCAAGTA
##AACACTTCTCTCCACGCTATTTTGATTGACTTCAGGTACC
##GCCCCAGTCCCCTAGTCTCNNNNNNNNNNNNNNNNNNNNN
##NNNNNNNNNNNNNNNTACCGCCCCAGTCCCCTAGTCTCTC
##TAGACCCAAAAAACTCTATAGAAACTGAAATGAACCTGCC
##TAAAAAACTAGCTGAGCAGTTCTTCCCTGACTGTTTTCAA
##GTTTCAGACCAAGAAATCAACAGCGTTTACAACCACTACG
##TTATGCACTTAATTGAAATCTACAACAAGAACTGCGAGTT
##TTTGCAAGCATTTGTAGAAGGAAACCTAACTTCCCAAGCC
##AAGAAGCTTTTGCCTGAGTTGCCAAAAACAATAACTCAAA
##AAAGCACTCCTTTCAGTGAGTCTTTACTCAGAAAAGACTT
##ACTTTACGTGTCTGAAGAAATCTTTAAAAACATCCAAGAA
##CTAGCTTCTAAAACTTACTTGATGATTTTTGTGTTTGTTG
##AAGTGATTAAAACTTACCCCCAAGCAATGTGCTTAGTTCT
##TCAACTCGAGTACAACCAAAAACTCAAGAACCACTGGTCC
##AACTACATATTCCGCAATGTTGCTAAAGTAAACAGCTTCA
##CAGAAGTTACTCACGAAAACCTAGGCGAACACCACAACCA
##AATTGCAAGAAACTTCAGAAGAACTTTTAAGTCCAGCACT
##CCTCTTGAAGCCCACCAAACAGACTGCTTTCCCCTTACCT
##GCCCAGTGCTGTTCCACGACATCTTTACTAAAAGCGTACT
##TGAAGAAGGTTCTTTTTGGGACCCTAACTGGTTGAGTTAC
##ATGCACAACCCTGATTACAAAAGGAAAGGAATCCACTTGA
##TAGTGCTTGTGCACGGATTCCAGGGGTCTTCCTTTGACGT
##CCGCAGAATCAGAAACAACATTGCAATGGTGCGTCCTGAT
##ACTGTGCTGATGTGCTCTACTTTAAACGAAGGCGAAACTG
##AAGGAGAGATTATAGAAATGGGCAGAAGACTAGCTTCAGA
##AATCAAGTCTTACATAGAAGAGTGGTGCCCCATGCGTCTT
##TTGAAAAAGATTTCTTTTGTAGGTCACTCTTTGGGAGGCC
##TTATTATAAGGGCAGCTTTGCCTTTTTTAAGTGAGTACTC
##AGGACTAATGCACTTTTTCATGAGTTTTTCTTCTCCTCAC
##CTAGGCTACATGTACAGTAACTCTTCTTTGTTCAACGCTG
##GAATGTGGGTGCTTAAGAAGTGGCGCAAAAGTGCTTGTTT
##AGCTCAACTCTCAATGGCTGACTCTTACGACATGAGGGAG
##TGCTTTTTGTACAAACTAAGTCAAGAAACTGGACTTGATT
##GGTTCAAGCACTTGTGCTTTGTAAGTTCTTACCAAGACAA
##GTACTCCCCTTTTGAGTCAGCCAGAATCGAAATCGGGCCT
##GAAGCTATGAAGGAAACCCAGAAAGCCAAAGTCTACACTG
##AAATGGCAGAAAACATTCTGAACAAACTCAGCATTGATAA
##AGTCCACAGAATAGATGTAAACTACTTGATTAAGGGACAG
##TCCTTTGACTCTTGGATTGGAAGGTCTGCACATATTGAAA
##TGCTTGAAAACGACGCTATGATGCAAATGCTTGTGTATGC
##ATGTGCTCAGTTTTTTGCTTAATAACTAAAATGTCCCTTA
##AAAAAA
##end-DNA
##DNA fsalina_CAMNT_0049042309
##GGTTGGGGTCTTCTTCAGTGGGCAATTGTGGTACTAGAAG
##CAATAATAATGGTGAAGGGAGACTCTAGCTTATCGATGAA
##AATCAGGCAGTATGTTATTGCTGGCCGCAAGTTGCCCACT
##GAAGAAGACCCCAACCCCACAATCTACCGCATGCGAATCT
##TCGCCAGCGACGAAGTGAGGGCTAAGTCCAGGTTTTGGTA
##CTTCTTGCGCAGAATGAACAAGGTCAAAAAATCAAATGGC
##GAAATAGTGTCAGTAAAAGAAGTCCAAGAAAAGCATACAA
##ACCACTGCAAAACTTACGGACTCATGATTCGCTATGAGAC
##CAGAACTATCATCACAAACATGTACAGAGAGTACAGAGAC
##ACTTCTGTGTGTGGAGCTGTTGGGCGCATGTACCAAGACA
##TGGCTGGAAGGCACAGAGCCCGCCCCGAAACCATACACAT
##CATAAACGCTGCTGTGATCCCAACTTCTGAACAAGTAAGA
##CGACCCCACACTCGGGAATTCTACAACCCCGAAATCAAGT
##TCCCTCTGATTCATCAGACTACAAGACCCTCTTCTAAGAG
##ATTCAGGTCTACTTTTGTCGCCAACAGGCCCACTACCCTT
##AGTCGCTAATCTAAAAATGGAGTCACAGGATAAAAAAAAA
##AAAA
##end-DNA
##DNA fsalina_CAMNT_0049040703
##ATTTTTGGCATGAATCAAACTTAGTCCATAGACAAAAGGT
##AGCCAGCTCGGTGCCAATGCGCCATTTAATACTTGCCTTA
##AGAGAGAAGCTCTGCAAAGAGGGGAAGCACGATTTAGACG
##TGGTTCTGCGGACTAAAGGTAGAGAGTACACTAAAAGTGT
##CCATACCTCACTTACTGACCTTGGAGTCAAAAATGGTCAG
##GACTTCCGTGTTGAGATTCGAGAAAAGAATTCAAACCTAG
##ACGCTTTGCGAATTCGTTGTTGCGATGTTGTTCCTATATT
##TGAGCCAGTCTCTTCTGTGTGTACAGTTTCTGAACTTAGA
##GAAAAGGCTTCTCTACTTAAGACTTGTTGTGGGTCCAGGA
##GCTGCAAAGTCCTACTTAATGAAGTTCAATTAGAGGACTC
##TGATGACCTTAGTTCTTTAGACCTTAAAACTGGGGATAGG
##ATCTCCATTGAGTTTTTCAAAAGCAAACCTTCAGTTTGCA
##GTTGGAGAACCAAAAAGAAAGGTTTGATTTTGAAGGGTAT
##TTGTTACAATTCAAAATGCAGTGCTTACAAACAGCATGTG
##TGTATTAATAGAGGTTACGGCGAATTCGACATCAAGGCAG
##AACAAGACCCTTTCAAATCCCACTTATGCAAAGTATGCAA
##AAGGAAAGTTGAAGTGGTAGTTAAATACGGATTTGTCGAC
##TGTATAGTAAACTACCGAGGCAAAGATGAGTCAGGAACTG
##ACTTCGAAGGCCAGCTAGAAGTTGGACCTCACTTCCAAGA
##GTTCTTTTTAGCCTCCAAAAACATGAGAGAGCTATTTGTT
##ACCGTGACCAAGCGGTGAACTACTGTTACCATAAGTTAAT
##TTTCACAGTGGCGAATAAATAAATGGAGTCTGAGTCTATG
##GAGTATCGATCGCTTGGACGATCTGGCCTGAAGGTTTCTG
##TGTTAGGTTTTGGCAACATGGTCAGCGGCTGGGGAGAAGA
##CACTGAGCAGTGGTCTTTTGAATGCATCGACAAGTGCATT
##AGAGCAGGTGTCAACTTGTTTGATACAGCAGAAATGTACG
##GATTTGGCGTAGGAGAAAGAGTGCTGGGCAACAACTTAAA
##GCAAGGAGGCTGGGACAGAGACGACTTAATCATTGCTGAC
##AAGCTCAACCCTAAAGGATTCGGGATCCAAGGACTCAGCA
##GAAAAAGAATCAGACAGGCTACACGCAACGCTCTTGAAAG
##ACTCCAGCTTGACTACGTAGACATACTTTTCTTGCACCGG
##TTCGACCACGAAGTGCCTCTTAAAGAACAGATCTCAGCTA
##TCAACCAAATGATTGAAGAGGACAAAACATTCTACTGGGG
##AACTTCAGAGTTCACTCCCCAACAACTAATTGAGTGCCAT
##AAGATCTGTGAAAAGTACGGATATTCTCCCCCGATAGTGG
##AACAGTGTCAGTACAACATGTTCCACAGAGAAACTTTCGA
##AAGGGACTATGTTACGCTTTACGACAAGTACGGCATGGGA
##ACTACTACTTGGTCTCCTCTAGCCTCAGGATTGCTAACAG
##GCAAGTACAACAACGGAGAGATGGTAGAGGGCTCAAGGTT
##TGCCACGACTCCATTCGCTCCACTTCAGATGTTTTGGAAC
##ATGATGATGGTTGAGAAAAAAGAGTCCACTCTTAAAACCC
##TTAAAGGCTTGGAAGAAGTTTCCAAAGAACTAGGAGTGAC
##TCAAGCCCAGCTTGCAGTAGCTTGGTGTGTGGCTAACAAG
##GACAACAGCTGCACTCTGTTGGGAGCTAGTAAACCTCAAC
##AACTGGACGAGTTGCTCCAAACAGTTGAGATTTCTAAACA
##ACTAACTCCTGAAGTTTCCCAGAAAATCGAAGATGTCTTA
##GGAAACCGTCCTGTTCCTAGCATGTACTGGAGAGGCTTCA
##CTACCAACCCTCCTAGACGTTAATTAACTTTAGCTTACTA
##ATTAAAAAAAAAAA
##end-DNA
##DNA fsalina_CAMNT_0049040117
##TTTCGATTGCAGTAACGTCGGTAGGAGAATCAAAAGCTCT
##AAAAAAAAGTACACCTGGAAATTTGAACTCGACCAACACA
##TACATACTGTAGTTATGTTTGTAAGCAGGATATCTGGTAA
##ACATCGCATACTTCTGGACGACAACATTGTTGTGAAGGCG
##CGCAAGTCAGGCCATTACGTTTCTAGGTATTCATTCCACA
##TTGGTCTCCACAGGATAGTTGCTTACGAGATATCTGACAG
##TGTGTTTGACTTGGAGTGCAACTCTGTTTCTTTCAAAAAA
##CTTTACGAATCCCAGAATGCCACCTCTGAGAAATACCAAG
##CAAGTGGCTCTCAAAGTCCCAAAAAGAAAAAGCAAGAATT
##TGTTTACGAAGATTGGGACCAAGAGTGGACTGATTACTCC
##CCCAAACCCAAAAGATTCTCTATTGCTCAAGAAAAAAAAC
##CATCTGCACCTAAGGTGCCCAGATCTCCCCCGGCCAGATT
##CCCAGAAACCTTTTCTTTTAAAGAAAAACCCGAACCTGTA
##GACTTACTTGACTCCCAACCTAGTCAACTCCCCCAAGACT
##TATTTTCCAACCACGCCAGAACTAATTCTATTGGTTATTC
##AAATGAAAACTTCATTGGGTCTCCCAGAAACCAAACCTCA
##CAGAACCCATTTGAAGCTCCAAGTTCTCCTGTAAAGAACC
##AGCAAGTACTGGTACCCAACCTTTCCATTCCGCAGTTCAA
##TACTGGCTTTGCACCTCAGGCCATGCAGTGGAACCACCTC
##CAAGCTATGCAAGCCTTTATGATGAGCAACCAGTACATGA
##CTCAAAACCCATACTCTCAACCCCCTTTCCAATAAATTGA
##TATTAATTATAATGATTGGGATTATAAACCTGTTTTTGGC
##TGCTTTAGCAACTGAAGAGACTGAAAAGTTAAATGCCTGT
##GTGCTGCTTTGTGAATTGCAGTTTGAAAAGCACATAATAC
##AACTGGAAGACTTAGTAGCTGTCCACCCAAACCACGAAGA
##ACTTCTGGACAAGCTTTTGGCAGAGATGCTGCAAGAGTGC
##TTTTTAGGCACTACAGAAGAACTCTCGCAAAGGATTCTAG
##AGTACAAAGAAACCCTGGACCTAGAAGAGTTTAAGCACCT
##AGTTCCTATGAGGTTCGAGAAACTAAACACAAACCCACTC
##TTCACTCGGGAAGAACAAGAATCCTTCCAGGCCCTGTTGG
##AACTCTACGATAGACAATTCAGTGAGCCAAGTAAGTACTT
##CTTTGTATGGTGCATGCTAGTTGTGGGCGGCTTAGTGTTT
##GCAGTTTGGCACAAAAAAAGCAACCCTAAAAAACAAGTGT
##CTGAGTAAGTTAAGGGTTGTCTGAAGAAAGTAAGCACCCA
##TTTATGGCCATAATAAAATGGTAAAGGAACTAGAACCTGT
##CACACGCGACTATACAATTCACATCCACAAACGCATCCAC
##GGGATTGGGTTTAAGAAGCGCGCCCCAAGAGCTATCCGTG
##AAATCAAAAAGTACGCACAACGCGTGATGAATACAGAGGA
##CGTGAGGATTGACTCAGCACTTAACAACTACGTGTGGAGC
##CAAGGCATCAGGAACGTTCCTTACAGAGTGAGAGTCAGGA
##TGCAGAGGAAGCCCAAAGAAGACGAAAAGGGAGAAGGCAT
##GTACACTTTGGTGAGGCACGTCCAAGTGGACTCTTTCAAG
##GGACTAAGGCCCGAACGGGTAGAAAATGAATAAACTTTTG
##TGGTGGAAAAAAAAAA
##end-DNA
##DNA fsalina_CAMNT_0049037817
##CGATGGCCAAAAAGAAACCCGACCCAGCTGACTTCCGTTT
##CGAAAATCGTTCTAACGAAACGCTGACTCGGGAACCAGGT
##CAGATTTCCCCTTATGAATTCTCGCTGGACTCCTTATCTA
##ACTGCAAAGTTTACCTGATGGACAAGATCTCCCAAGTCAC
##AGCCGATAAAATCAAAGACTCCTACCTACACTTTGGACCA
##ACTGAAGACTCCATTTTCTTGCGAGACTGCGAAAACTGTG
##TTGTCACAGCAGCTTGCGGCCAACTGCGGACCAAAAACTG
##CAAGAACGTCAAATTTTACCTCTTCTGCAACTCTGACCCG
##AGTATTGAATACTCTTCAGAACTGGTCTTTGGTCCCTACA
##ACTTTGCTTACCCTTTGCAAGACAAGCACATGCAAGAGTC
##TAAACTCAACTTAAGCAATGACAAGTGGAGCCAAATTTTT
##GACTTTAATAAAAAGGAGGGAGAAGAGCATTGGCAAATCA
##TGGACGCAGAAGACTTCGAAGAAATGAGCTGGGAAAAACC
##CGAACTAGGAGAACCCGTCAACCCAGTCGCCAGGCACCAA
##AGTTACGGAGGACAACTTTCGGGAGACATACTTGTAGGAA
##GCCAACAACACGGAGAACAAGGCCTTATGAGTTTTGGCTT
##TGATGTCACTCAGCAAGAAGCTGAAAAACAAGTCAACGAG
##AACCCTTTCGACAACCCATTTGACGACCAGGGATACACTC
##CTTTCAACGAAGAACCTCAAAATCCTTTTGGAGACGACCC
##CTTCAGTCAGCCTGCGCCTTCAAGCCAACCTGACCCTTTT
##GGAGGGGATCCTTTTGGGGCAGAACAGCCCCAAAACGGCC
##AAACAAGCGAAAGCTCACCCTTTGACGTAGGCGCTCAAGA
##GTCCCCGGAAGAAGAAGTTGACGACGAAGAAGTCCAAAGA
##AACAAACTTAGAGAACAAGAACACCAAGAACGCATGCGCA
##AACTCTACGAGTTCGAAGAAGAAGAACGCGACAAACGCGA
##ACAACGCAAAGCTGAAGCCAAGAACGAGTTGAAAAAGTTT
##TACGAAGACCGCGAAAAACAAATACAGCAGAAAAAAGAAA
##TGAACAGAGAAGAAGAGAGCCACAGAGCCAAACAGCGCAA
##AGGATACGGTGGGGAGAGTTGGAAGCGTGTGGCTTCAATG
##ATCAACTTCAAAGATTCCGACAGGAAGGAGCAAGCCAGAA
##TGAAAGGTATTCTTCTTTCTAAAAAGCATAACTAAAATGG
##AGTATTCAGTGGAAAAAAA
##end-DNA
##DNA fsalina_CAMNT_0049042593
##CGCCAATCGTCGTTCCCGAAGCAGGAGTTTACTAACAGTA
##GAAGACGTAATGGGCACAAGCGACCTCAATTCCCGAAGGA
##CCAAAATAGTGTGCACTATGGGACCAAGTTGCTGGGATGT
##CGAAAATATCGTGAAGATGCTTGACTTAGGAATGAACATT
##GCAAGGCTCAACTTTTCCCACGGAGACCATAAAACACACG
##CTGAAACTGTGAAGCGCATAAGAGAAGCCAACAAACAGCG
##TCCTGAAAAGGCTTGCGCCATCATGCTGGATACCAAAGGT
##CCAGAAATTCGAACAGGATTGCTCAAGAACCACGAACCTA
##TTAACTTGACTGCGGGACAAGAACTAGTCATCAGCACTGA
##CTACTCAGTTGAAGGGGACCAGTCCGTAATTTCGTGTTCT
##TACAAAAAACTTCCAACTTCTGTGAAGCAAGGAGGCACTG
##TACTCATTGCTGACGGAAGTATACAGTGCGAAGTTACTGA
##AATCCACGAGGACTCTATCAAGGTGCTTGTGAAGAACTCA
##GCTAAACTAGGGGAGAAAAAGAACATGTGCCTGCCAGGGT
##GTATAGTTGAACTCCCCACAGTGACTGAAAAGGACGAAGA
##CGACCTAGAAAACTTTGCACTGAGGTACAATGTCGACTTT
##GTAGCAGCTAGTTTTGTGAGGAAGGCGTCCGACGTGGAGG
##AAGTCAGGGACGTGCTTGGGCCAAGAGGAGCCCACATTAA
##AATCATCAGCAAGATCGAGAACCACGAAGGTCTTGAAAAC
##TTCGAAGACATTCTGCAAGCTACTGACGGAGTTATGGTTG
##CTAGAGGAGACTTAGGGATGGAAATTCCAGCTGAAAAGGT
##TTTCCTTGCACAGAAAATGATGATCCAGAAGTGCAAAATA
##TACGGAAAACCAGTGATCACTGCTACCCAGATGCTGGAGT
##CAATGGTGAATAACCCGCGTCCTACAAGAGCTGAGGCCAG
##CGACGTGGCCAATGCTGTGCTAGACGGAACTGACGCAGTG
##ATGCTTTCAGGAGAAACAGCAAACGGAGGCTATCCTTTGC
##AAGCACTTGAAATCATGTCTAGAGTGTGTGTTGAAGCCGA
##GAGGTGCTTTGACTACACTCAGGAGTACTTTAAGGTTAAG
##GAAAGCATTCCTTGGACTCTAAGCACTACTGAAGCTGTGT
##GTGCGGCTGCAGTGAGAACAGCACTTGACCTTAAAGTTAA
##GATGATTGTGGCAGTGACTGATACAGGGTCCACTCCCTTG
##CAGGTGGCTAAGTTCAGACCACCAATCCCCATTCTTTGTG
##TAAGCATGAACCCAAGCACAATTAACCAAACGCAGATTGT
##GAGGGGAGGACTGACTTTGAAGGTTCCTTCCTACGAAGGC
##ACTGACAACCTGCTGAGGTACGCACTCGAGGTTGCTAAGA
##ACAGGAACTTAGTTAAGTCTGGTGACACTGTGATAGCTAT
##TCACGGCAAGTCGGAGACAGATGTCAACTTGGCAAATATT
##ATGAAAATACTTGTTGTGGATGAGGCTGAAGACTAGTTAG
##TAATTAATTATCCGTTTAGGCAAAAAAAAAA
##end-DNA
##DNA fsalina_CAMNT_0049041101
##CAAAATCGTCGTTGACTTGAATGGCATGAACGTGTTAGCC
##GATTGTCTCAAAACAATTGTAAACGCAGAAAAACAGGGAA
##AAAGACAAGTACTGATCAGGCCCTCCTCCAAGGTAGTGGT
##TAGGTTCCTGCGACTCATGCAGAAGCACGGATACATTGGG
##GAATTCGAAATTGTGGACGACCATAGAGCAGGCAAAATCG
##TCGTTGACTTGAATGGCAGACTTAACAAATGCGGAGTCAT
##CTCTCCAAGGTTCAGTGTGACCGTAAAAGACATCGACAAA
##ATCGCTTCCACACTTTTGCCCTCCAGACAGTTCGGCTACG
##TAGTCCTCACAACCAATTTAGGCATAATTGACCACGACGA
##AGCCCGCAAAAAACACACGGGCGGCAGACTCTTGGGTTTC
##TTTTATTAACTAACATCCACTCGTCTAAAAAAAAAA
##end-DNA
##DNA fsalina_CAMNT_0049037661
##AATTATGGCTTCTGTGGCAAGAGATCAACTAAGCAAATCC
##GAACACGATGAACTTGCTTGCGTATTTTCAGCACTAATTT
##TGCAAGACGAGGGAACTCCCATCACAGCCGACAGATTAGA
##AAAACTCCTCACAGCCTCAGGAAACAAACTTGACAAATAC
##TGGCCAACTTTGTTCGCCAACGCAGTGAAAGGGCTAGACC
##TTGAAACCTTGATAGCAGGCGTAGGAAGTGGAAGTGCTGC
##TGCTTCCGCTGGTCCCGCCCAAGGCACTACTGCTGCACCT
##CAAGCTGCTGAAGAAGAAAAGCCTGAAGAGGATGAAGAAG
##AGGCTATGGAAGGTGCTATGGATTTATTCGGAGGAGATGA
##TGACTGGTAATAAGTTACTTTCCGTTAGTTAAAAAAAAAA
##AAA
##end-DNA
##DNA fsalina_CAMNT_0049035627
##GATCAGAAGCATAGCAAGAGGAGTGACGACCAAAGTACAC
##GACTTCACCGGGAACACAGCCATGAAAAAGTTAGGCATCC
##ACAACAGGCACATTTACCGCAACCTTCTTGTGCCCGAGTA
##TTACGAGATGTGCCTCGGAAAAGAGCCTGCCCACCCAGAA
##ACAAGGCAGACCGTGATGAGCACCAAAGGAGCCCTTTGCG
##CTTACTCTGCCAAGGCAACAGGCCGATCACCCAAAGAAAA
##AAGAGTCGTTGAAGAAGAAACCAGCAAGGACAAAATCTGG
##TGGGGCAATGTGAACATGCCCATTTCTGAACGCTCCTGGG
##AAATAAACCTCCAAAGAGCCATTGATTATTTCAACAATAG
##GCCTTACTTGTACGTAGTTGATGGCTATGCTGGTTGGGAC
##CCCGACTACAGGTTCAGAGTCAGAGTAGTCACAACCAGGG
##CTTACCATGCGCTCTTCATGCACAACATGCTTATCAGGCC
##CACTGAAGAGGAACTTGAAAAAGACTTTGACGAAGTGGAC
##TACCACATTCTTAACGCAGGAGAGTTCCCAGCAGACGTGC
##ATACTGAAGGTGTCAAAACCCAGACTTCAGTAAATGTAAA
##TTTGAAGGAAAAAAAGATGGTGATTCTGGGTAGTCAGTAC
##GCTGGAGAAATGAAAAAAGGCCTGTTCGGAATCTGTCATT
##ACGAGTTGCCACAAAAAGGAGTGGTTTCTTTGCATGCCAG
##TGCTAACGAAGGAGAAAAAGGAGATACTACTTTGCTTTTC
##GGTCTTTCAGGCACAGGCAAAACAACCCTGAGTGCTGACC
##CTCACAGAAAACTCATTGGAGACGACGAACACTGCTGGTC
##GGACAAAGGAATCTTCAACATCGAAGGAGGTTGCTATGCC
##AAGTGCATCAACTTAAGCAGAGAGCAAGAACCAGAAATCT
##ACGATGCCGTGAGGTTTGGGGCAGTTCTTGAGAACATTGA
##GTTCTACCCCAATACTCGTGAAGTTAACTTCCAGGATGTT
##AGCATCACTGAGAACACTAGACTTTCTTACCCGCTTGAGT
##TTATGCCCAACGTTAAGATTCCTTCAGTAGGTGGCCACCC
##TAAGAACGTGATATTCCTTACCTGCGATGCTTACGGAGTG
##CTTCCTCCAGTTTCCAAACTCACTCCTGAGCAAACTATGT
##ACCACTTCATATCAGGGTACACCGCTAAGGTTGCAGGCAC
##TGAATTAGGAATTAAAGACCCAGAGCCCACTTTCTCAGCT
##TGCTTCGGAGAGGCCTTTATTGCACTGCACCCCTCAATCT
##ACGCAGAGATGCTTGCTGAAAAACTCAGAACCCACAACGC
##ACAAACCTGGCTCATCAACACAGGCTGGACGGGAGGGAAA
##TTTGGCATTGGAAAGCGAATGTCGCTTCCAACTACAAGGG
##CAATCTTAGATGCAATTCACGAAGGGAAGCTTGACGGCGT
##CAAAACTAACCAACTGCCCTTGTTTGGACTTCACGTCCCC
##GAGACATGCCCAGGGGTCCCTGAAGACATTTTGTGGCCCA
##AGAACACTTGGTCTGACAAGCAGGACTACGACGAGACTTT
##GAAGAAGTTAGCCACTGCTTTTGTGAAGAACTTCGAGAAG
##TACGAAAAAGACTCATCTGCTGAAATCAAAAATGCAGGAC
##CCAAGCAGGACTAAGTCTTAATAAAGTATGGATTTAGAAA
##AAAAAAA
##end-DNA
##DNA fsalina_CAMNT_0049042691
##CAGAAATGCTTCGAAGACAAACTAGAAAGTTCGGGTTGCT
##GCACAACGTGTTAGGACTGTTCGATACCTCAAGCACAGGC
##TTCATAGTGGGAAGTTATCCCCCTAACAGGGCCCTTCCGG
##ACCACCAAGTGATGGAGCGCAAAGATACTGTACCTCAACT
##CCAATGCACGACTCTCAAAAACGGAGTGCGCGTGGTCACT
##CAAAGCACTTCGTTCCCCACTTCTGTGCACATGGGTGTTT
##CCATCAACGCCGGCACTCGTGACGAGACTTTTAAAAATTC
##CAGTGTGGTCCACGCCCTCAAAGCCACTTACCTAAAAACT
##AACGCCAGAACTAACGAGCAAATCAACTACGGAATGATCC
##AGATGTCAGGCGGAGATTTTGAAATGAACTACAACCAAGA
##GTTCATGAACTACTACGGACACTGCCTTGGCCACGACGTT
##TACGATATGACCCAGATGATTAGTGACTGCGTTTTGGACG
##AAAAAACCTTCCTTGACGAAGAAGCTGCTCAGTGGAGGAT
##TGACGAGTACTGGAAAACCAGAGAAATGCGCCTTACTAAC
##CGCAAGAGACTTGACGAAGTCTGGCTTACAACTGCCTACG
##GCTACAACGGATACGGAATGCCTGTTGAGGGCCTTCAAAG
##CAACTTCCAAAACATTGGCTTCTACTACATGAACCAGTTC
##AGGAAGCAGTACATCACTCCTGACCGCATGGTAGTTTGGG
##GAGCTGGCATCAACAACCACGAAGAGTTTGTGGACACAAT
##GACTCCTTACTTCGGTACTTTGGACGCAGCTAAGGCTCCT
##GAAAGGGCACCTTCTAAGTACTTGGGAGGCGAATTCAGGG
##AGATTTTGGACTCAGAACTTACCCACGTGTCTTTGGGTTT
##CCACGGATTCGGAAGAAACGACAAGGATGTCGTAGCTGCT
##TACGTGCTTAAGTACCTGATTGGAACTACAGGCACTGGAA
##TCCAGAACCGCGCTTACACTCGTTTCCACGAAAAGTACCC
##CTGGATTGCCTACGTGGACCCGCACCACGCAACCTTCGAG
##GACACTGGCAACTTTAGAATCAACTTAGCTGCTCCTCACG
##GCAAAACAGCTGAACTTTCTGAGCTTTTGGTGAAGGAACT
##GCAAGACTTGCAAAACGTCACAGAAGAAGAAGTCCAGAGA
##GCTAAAAACAAGTTTAAGCGCGTGACAGCTGAGAAACTCG
##AAAACACTGTTTCGTGTATGAATAAAACTACCAACGACTT
##CATGCAAACTGGAAAACTCCTAAGTGAAGAAGACAACTTG
##AAGATGATTGACGCTGTGACAACTGACCAAGTCAAAAACG
##CTGCCAAAAAGATGCTGCAGAGTTACCCCACTCTTGTGGT
##TTTGGGTCGCGACACCCATGGAATCTACACTGCAGACAAG
##TTCCACTCAAACCTTAAGTAATATTGGCTTCCAAATTTAA
##AAAAAAAAAA
##end-DNA
##DNA fsalina_CAMNT_0049039925
##GGGAATCTCTTGACCTTATTTCCAATAGTCACTGTTGTTT
##TTAGATTAAGTTAGCATTTGTAGTTATCGCTGTAAGATTC
##ACAAGTCAATAGTTGTATTTCTTTAGGTTGTTTGTACCTC
##TCACGTGCTTTTTCCTGAGCTAACTTGGGCCTTCAATCCA
##CAACTAGTGCTTTGGATCAACCGGTTCATGTTACTGCCCA
##GCAATTAGCAAGCTTAGTCTCTAAGTTTGATGCAGTAGCT
##CAAACTACTCCAAAACCTTTCTGCAGCAGCTCACTTTAAT
##GCTTTAAAACTCCACTTTAAGAAAGGAAGTGTAAAGTTCA
##ACTACTCTAATTAGACATATTTTAGTGGATGGCACTGTTC
##AAGAAGAAGGGTCAAGGAGTACAAAGGAAAGTCAACCTCA
##AGTTCACAATTGACTGCAGTAGAGTGGTTGAAGACAAAGT
##TATTGTGATGAGGGACTTCGAGAAGTACCTGCGCGAAAAC
##ATCAAAGTCAATGGAAAGAGAGGCAATCTGGGCAATGACG
##TCAATGTGACCAGCAACGCCAGAGCCATCTTGGTACAGAG
##TGATATTCCCTTCTCGAAGCGTGCTCTCAAATACCTGACC
##AAAAAGTACTTAAGAAAGGTCAAGATCTCCGAATACCTCC
##GCGTCATTGCTGTCAACAAACAGAACTATGAAATTAGGTA
##CCTGAAGATTTTCAATGAAGAAGAGGAGGAGTAATAATAA
##CCCTATAAATTCTTCACACAGGAAAAAAAA
##end-DNA
##DNA fsalina_CAMNT_0049042565
##AAAAAAGCACTTATTGCACTTAGTGTGCTAGGAGTGGTTT
##GTGTGGTTGGAGCTTTTGCTGTCTTCAGCCCTTCTAACCC
##CTTGGCTCCTATCAAGACCGTCAGCCAGGAACAAATCGAA
##GAACTCGAGTTCCAAAACTTCATGGCTCGCCACAACAAGA
##ACTACGAAGCTGACGAGTACCAAACCCGCTTTAAGATCTA
##CCGTGACAACACTGCTTTCATTCGTGTTTACAACCAACGC
##AACTTGAACTGGTACTTGGGAGTCAACGAATTTGCTGACA
##TGACCTTTGAAGAATTCAAGCAAATCTACACTCCTACTAA
##GTTTGACTTGGACAGACCCCGCAACCCTCAACCTGTTGCT
##AACCTTGAAGTTCCCAGCAGTGTGGACTGGAGGAAAAAGG
##GTGCTGTGACTCAAGTTAAAAATCAAGGACAGTGCGGAAG
##CTGCTGGTCTTTCTCAACTACTGGATCTGTAGAAGGAGCT
##TGGTTCTTGGCTGGACACGATCTTGTTTCTCTTTCTGAAC
##AAGAACTTGTGGACTGCTCTGTGTCTTATGGAAACAGAGG
##ATGCCAAGGAGGCTTCATGGACTACGCCTTCAAGTACATC
##ATTGCCAACGGAATTACCTCAGAAAAGAACTACCCCTACG
##ACGCCAAGCAAGGAGAGTGCCAACAAGACAAAGTCAAGGA
##TGTTGTAGCTAAGATCTCCAACTACACAGATGTCAAGCCT
##GAAGATCCTCAGTCCCTTATGGCTGCTGTTGCTCAGCAAC
##CAGTGTCTGTAGCCGTTGAAGCTGACCAGTGGGTATGGCA
##GTTCTACTTCGGAGGTGTAGTGGACAACTACTGTGGAACT
##AACCTTGACCATGGAGTACTTGTTGTGGGCTATGACAACT
##CTGCAACTCCTCCTTACTACATTGTTAAGAACTCGTGGGG
##ACCTGGCTGGGGAATTGATGGTTACATCAAGATTGGAATT
##AAGGATGGCAAAGGTGTTTGCGGTATCCAGATGACACCCT
##CTTACCCCATCGTTTAAGTTAATCAGTACTTTCAATTAAA
##AAAAAAA
##end-DNA
##DNA fsalina_CAMNT_0049042561
##CAGAAATTTGTCAAGGACGTTTGTCCCCTGATAAACTTCC
##GCGTAAATTCGAAGCAGACGGGGACTACGAAGTTCTTTAC
##TTTGAAGAAAGAGTGGATCACATCAACAGAGACCCTGGCT
##ACTTCAACGTCAAAGTTCTTTTGAGGAGAGGCGACATTAA
##TGCCCCTCTTTTTGTTTACACTGGCAATGAAGGCCCTATT
##GAAGAGTTCTTTAAAATGACTGGGTGGCTCGTCAACGAAC
##TGGGCCCCAAGTACAACGCTACTGTTGCCTTTATCGAGCA
##CAGGTACTACGGAGAAAGCCAAATCTTTCCTTTCACTTGG
##AAGTACCTAAGTTCCAGCCAGGCTCTTTGGGACTTTGCTG
##ACATCACTCAGCAACTCAAACTCACTGAACAAACTCCTGT
##AATTGCTTTTGGTGGTTCTTACGGAGGCATGCTAAGTGCT
##TTCTTCAGACTTAAGTACCCTCATATTGTTGACGGGGCCA
##TTGCTAGTTCTGCACCCGTCCTTATGGCTTTCAACAGTGG
##AAAAGGCTACGCTAATGTCACTACTCAGGACTACTACGAC
##GTAACTCCAGACTGTGTTTCGAATATCACTTCAGGTTTCG
##AAATCATTGAGAACTTAATGCAGCGCCCTAGCACTTACAG
##CATCCTTACTTCTAAATTCCGCACTTGCCAGCAGATCTCA
##CAACCAGCCCAGGTAAGAGAACTCGAAGATTGGCTAACTG
##ACGCCTTGATGACTATGGCTCAGTTCGACTACCCTTACCC
##TGCAGACGTTGCTGGAAACCTGCCTGCAAACCCAGTGAAT
##GTGGCTTGCTCAATCATGGCAGAATACAGTAGACCTCCTT
##TTAGCTTTCCAAATATACTTGAGGGTCTCTACAAGGTAGC
##TAACTTGTACTATAACTCAACAGGGGATGTCCAGTGCTTT
##GACATCTACTCAGCAGGAAAAAGTGTAGGCCAAACCTGGG
##AGTACCAAACCTGCACTGAGTTTTTGATGCCCATTGGCCA
##GTACGGACTACCCAACGACATGTTCCCCAAGAGGCCATGG
##AACGAAGAAATGTGGTCAAACATATGCATGGCTAAGTACG
##GAGTGAAACCTAGGAACTCTTGGGAAAGGATTACTTACGG
##AATGACCCAAGACATTAGGGAAAGTCTCAAGTATGCCTCC
##AACATTGTGTTTTCTTATGGAACTTTGGACCCCTGGAAAA
##CAGGGTGCATCCAAGAAGACATTAATGATGAAACGCTAGT
##GATTGGGATCAAGGGAGGAGCTCACCACTTGGACCTTAGA
##ACTCCTAACCCTTACGACCCCCAGTCTGTCAGGTTTGTGA
##GGAACCGCGAAGAGTCAGAAATCAACAAGTGGATCACCCA
##AAAAGCTGCTAAGTACAGCAATTAACTTAAATTGGTTTAG
##ACGAAAAAAAAAAAAA
##end-DNA
##DNA fsalina_CAMNT_0049039057
##CTCCTTTTACTCCTATTTCATTCACTGTTCCGATGGACGA
##GAGAGTTAAGTGTAAAAAGGGACCTTTTAGAGTAGAACTG
##GAAGCAGGAACTAACTACCACTTCTGTGACTGTGGTAGGT
##CGCAGAACCAACCCTTTTGCGACGGTTCCCACCAAGGAAC
##TCCTTTTACTCCTATTTCATTCACTGTTCCAGAATCGAAG
##ACCTACTCTATTTGTGGATGCAAGTACTCCAACAACAAGC
##CTTACTGCGACGGAATGCATAACAAGATACAGTGGTAACT
##TAAATAAATTCTAGAACCGAAAAAAAAAA
##end-DNA
##DNA fsalina_CAMNT_0049039013
##TGAAATCGAATACTACTCGATGCTCGGCAAAGAAGAAGGG
##AGGAGAAACACTAAACTCCAAGTTAGCTTTAGTTATCAAG
##AGTGGACGCGTACAGTTAGGTCAAAAAAGCACACTTAAGA
##GCGTCAGACAAGGAAAAGCCAAAATGATCTTCATCTCAAA
##CAACTGCCCCCCAATTAGGAAGAGTGAAATCGAATACTAC
##TCGATGCTCGGCAAAGTTGAAGTGGTGCACTACGGAGGCA
##ACAACATGGAGTTAGGTAGAGCTTGCAGAAAAATGCACCC
##CGTTTCTACCCTCGCAATCACTGACGTAGGTGACTCTGAC
##ATCCTCACTGCCACCGCATCTTCTTAACTAACACATTTGG
##CTAAAAAAAAAA
##end-DNA
##DNA fsalina_CAMNT_0049042551
##AATGAGTTCAAGACTGAGGAAACTCACCAACAAGAAAACA
##GTGGATTCAAGGACCAAAATGAAAGCGGAGCGCAGAACCT
##GCCAATCCGAGCTTACTTAGACCAAACAGTAGTTCCAGTG
##CTGCTTCAAGGACTTGCAGAGCTAGCTAAGGCTAGACCTC
##CCAACCCTATAGAGTGGCTAGGCAAGTATCTCATTGATAA
##ATCAAATAAGTAACTTTTATAGAGTCACCAATTTTAAAAA
##AAAA
##end-DNA
##DNA fsalina_CAMNT_0049042543
##CTGACGAGGAGCTTAACTACAAGGAAAGGACTGACTTGCC
##TCCCCGAGAACAAGCAAGAGCTGACTCCATTGCAGACAAG
##TTACGCATGAAGTTCATCAAAGAATGGGCACTCAAGCGCA
##ACATCGACCTTTACCAAACAGACGCTGAGCGGGACTGGGC
##TTATATAGTGAGGCGAGAGTACAGGTACAACGTTCTTTAC
##AGAGCTTTCTTCGATGGACTTTTCTTTGGGTCAGTTCTAC
##AAACTCTTTACACTTGGCAACGCAAGCAGGTGCAGTTCAA
##GCCTTTATTGGTGGTTCCACTAATCATGTTGATGCGTGTG
##CCTTCTCTCTACAAGCAACACCACAGGCGCTACTTCGAAA
##CCCTCAACCTAGGAACTGAGTACGAACTGGGGGCTGAAAG
##GAACAGGATCCTCGAAGAGTGCAACCGGATATCTGCACGC
##GCTGACGTTTAAGCTACTTAAGCTTATTATGGACTCTATT
##AAAAAAAAA
##end-DNA
##DNA fsalina_CAMNT_0049042673
##GTTGCAGTTCCAGGTTCCGAAACACCTGGCAGTTCCCCAA
##TTTACGTAAACCCAGACGCCAAGCCATACCTGGCAGGCTC
##CCTTGCCTCTGGAGCTAAGAACCTCTTCGAGAACTTTAAG
##TCCAGTGTGCAAAGACACGGATCACGTCCATTCTTGGGCA
##CTCGAGTCCAAAAACAGGACGGTTCCCTTGGAGACTACTC
##TTGGAAGACTTACGGAGAAGTAGACGAAATTGCCAGAAAA
##CTAGGTAACGGTTTGGTTTCCCTGGGTCTCAACGAAAGGG
##ACGAAGATAACAATGCTTTCGTTGGAATTTACTCTAAAAA
##CCGAGAGGAGTGGATCTACATGGACTTAGCTTGCATTGGC
##CAAAGCATCACTTCTATCCCTCTGTACGACGTTCAACAAG
##CCGATACGATCAGTTTCATTGTTCAGCAAACCAACATGAA
##GTGCATTGCTTTGCAGGGCAACAAGCTAAACACTCTTTTC
##GAAATCAAAAAAGAAGACAACTTAGGCCAGGTCAAAGTAC
##TTATCCAGTTCGAAGAAGTTGACGAAGAAAACCGCAAAAA
##GGCTGAAGAACTAGGACTGGCACTTTACAGCTTGCAAGAA
##GTCATTGAAAGAGGTGAAACTGGCGACTACAACCCCCCTG
##AGCCCAACTCAATATTTACTTTGTGCTATACAAGTGGAAC
##TACAGGGAGATCCAAGGGAGCAGTTATCACTCACGAAAAC
##ATGATTGCTACTATCGTAGGAGTGCAATCTATGGGGTTTG
##ACTTCAACAAAGAGGACTCCCACATCTCCTACCTGCCACT
##TGCCCACATGATGGAAAGGATTGTATTCCACACCTTAGTT
##GACGCAGGGTCCCAAATAGGCTTTTTCGGAGGAGACGTTA
##TGAAGCTCAAAGAAGACCTTGCTGTTTTGAAACCCACTCT
##TTTTGTGTCTGTTCCAAGACTCTTCAATAGGTTTTACGAC
##GCCATCACCCAGCAGTTCAACTCCCAAGGAGGCATTAAAA
##AGATGCTCATTAACAGGGGACTATCTACCAAGTTAAGTCA
##CTTCAACTCTGACGGCAGACTTACCAGCACATTTTGGGAT
##AGTTTGGTCTTTAAAAAAGTTACTTCGGTGTTAGGAGGCC
##GTGTAAGGATCATGCTGACTGGCTCAGCCCCTATTTCTGC
##AGACGTTCTTAACTTTTTGAAAGTGACATTTTCTTGTCCT
##ATTGTTGAGGGTTACGGCCAAACTGAAACTTGTGCAGCTT
##CTTTGCTTACTAATATAAACGACAGTGAATGCGGGCACCT
##AGGAGGCCCCATTCCTACACTTGAACTCAAACTTGCAGAC
##GTGCCTGACATGAACTACTTAAGCACTGACACTGACGAAC
##AAGGAAACCACCAACCCAGAGGAGAAATCTGCTTCAGAGG
##TCCTCCAGCCTTTAAGAGTTACTACAAAGCTCCTGACCAG
##ACCCAAGAAACTATTGACGAAGAAGGCTGGATTCACTCTG
##GAGATGTTGGAGTCAGACTCCACCACAACGGGGCTTTTAA
##AATCATCGACCGCAAAAAGAACTTTTTCAAACTAGCCCAA
##GGCGAGTACGTAGCTGCCGAGAAAGTAGAAATGGTTTACA
##ACACCTCACCTTACATCATGCAGATCTTTGTTTACGGAGA
##CTCTTTGCAGTCTTACCTTGTTGCAATAATTGTTCCTGAC
##GAACAGTTCGTTAAGAAAAACTGGGCTGCTCAAAACGAAA
##TGGCAGACTCAAGCATGGAAGAAATCTGCAATAACCAAAA
##GTTCAAAGAAGACGTGTTTGCTGACATGCAAGCCAAGGCC
##AAAGAAGGCAAGTTGTTTGGATTCGAACAAGTCAGGAAAA
##TCCACCTAGAGCCTACTCCTTGGACTCCTGAAGACATGCT
##TACTCCTACTCAAAAATTAATGAGGCACAAGGCCAAGCAG
##AAGTACGAAGAAGTTATCCAAGCTATGTATGCTCAGTCTT
##AAGTAATTAGTTACCGTCATTATAAAAAAAAAA
##end-DNA
##DNA fsalina_CAMNT_0049042361
##GAAGCATTGCTACTAAAGTAACAGCTTCTTTGAGGCTGTC
##TTCTGAACAGTTGTCTACACAAGGCCACTACGACTTTGGT
##ATGAGAGCTGTCAAAGCTATTCTAACTGCTTGTGGCAACC
##TTAAAATCCGTTACCCTGAAGAAAACGAAGACATTTTAGC
##TTTGCGTGCACTAAACGACGTAAACCTTCCTAAGTTCACT
##AGCAACGACATTCCTTTGTTTCTGGGAATTACTTCAGACT
##TGTTCCCAGGAGTTGAACTCACTCCTATTGACTACGGAGC
##TCTTTTGACAGGAATTGAAGAAGCTTGCCAAATCCAAAAC
##CTGCAACCTACTGAAGAGTTCAAAAGCAAGTGCATTCAGC
##TTTACGAAACCATCACTGTAAGGCACGGCCTCATGCTTGT
##AGGGCAAACTTTTTCAGGGAAGTCAAAAGTAATCAGTACT
##CTTCAAATGGCCATTAGCAGCGTCAAAGACAACCCTAACT
##TTGCAAATGTGCAAAAAATAACCCTTAACCCCAAGTCAAT
##TACCACCAACCAGTTGTACGGGCGCTGGATAGCAGAGTCC
##CACCAGTGGTACGATGGAGTTATTTCAACCACTTTCAGAC
##ACTTCACTGGAGACAAAAGCGACGACAAAAAGTGGGTGGT
##GTTCGACGGACCTGTAGACTCCAAGTGGATTGAAAACATG
##AACACTGTGCTAGATGACAACAAAATGCTTTGTCTGACCT
##CAGGAGAAACCATCAAGCTAACTGAAACCATGACTATGAT
##GTTTGAAGTAGAAGACCTGAAAGAAGCGTCCCCTGCCACT
##GTTTCTAGGTGCGGAATGGTGTTTTTGGAGCCCCACAGAC
##TAGGTTGGGAAGTTTTGGTTCAGTCCTACGCGGCTTCGCT
##TCCTGAGTACTTGTCTGACAAGTACAAAGAGTACATCATT
##GACATTTACTGGTGGTTCTGTTGGCCTCTTATTGAGTACG
##TGAGGAAGAACTGCAAGTTGCCAGTCCCAGTTACTGAGTT
##GGAACTAGTGAGTACTGCACTTAACATTTTGGACTGTTTC
##CTGGGAGACTACAAAGCCTTAGGAGAAACCGACATAGATG
##AGTCTCCTGATAAGAAAAAAGAAGTTAAACTGCCCGCAGA
##GTTGGATGAACAAATGTCTAACTTTGTGCTGTTTTCAATT
##ATTTGGGGCATTGGAGGCGCCACAGACGAAACAACCCGTG
##CTAAGTTCGGAGAGTTTTTGAAAGAACTCATAGAAGGGCA
##AAACGTTAAAGAAAACCACAAACTCCTAGACACTCCTGAA
##AACTGGGAACCAAGAAGTTACTCGTTTAAGTTGCCTTCTT
##CGTTCTTCGAAGTGACTTACCTCAAAAAGGGCGGCAGCTA
##CAACTGGACCGTTTGGACTAACCTGAACCCTTCTTCGTAC
##ATGCCTAGCAAAACAGCTGAGTTCCACGAAATCACAGTGC
##CTACCAAAGACACTGCAAGGATTTCTTACTTGATGAAGCT
##TTTATCTGATAACAAAAAGCACATACTTTTCTCAGGTCCC
##ACAGGAACTGGAAAAACTGTTTGTGTACTTGAAAAACTTA
##GAGAGGAGTACTACAACGAAACCTGGACTTACTTGTTCAT
##GGCTTTTTCAGCACAAACTTCAGCTAACAAGATCCAGATG
##ATGATGGAGTCTGTTATGGAAAAGAAGTCCCGCAAAGTCC
##ACGCTCCTGCTGGCAACAAAAAAATGATTATTTTTGTGGA
##CGACCTGAACATGCCTGAAAAAGAAGAATACGGAGCACAA
##CCTCCTATTGAAATTCTCAGACAGTGGATGGACTACTTTG
##GGTGGTACGAACTAGGCACTAACGAATTCATGACTTACAA
##AGACATTCAGTTTGCAGCTTCAATGGGTCCTCCAGGCGGA
##GGCAGGAACCACATTACGCAAAGGTACTTAAGGCACTTCA
##ACAAGTTTTACATCGAGCCTTTTGACCACGAGTCCCAGGA
##ACTTATATTCACTACTATTGTGGACTGGTGGTTCGCCAAG
##CAAGACGAACCTTTTTCAAGGGCTGTAGTAGGACTTAAAG
##ACAACCTAGTAAGCGCAACTATCCACGTTTTCAACAGAAT
##CACTAAAGAACTACTGCCTACTCCAGCTAAGATCCACTAT
##TTGTACAACTTGCGAGACGTTTCAAAGGTGTTCCAGGGAC
##TTTCTAGGTCAACTTCTTTGGCAGTCAAAGAAGAGGTGTC
##TTTAGTGAAGTTGTGGGCACATGAGTGCAAACGAGTTTTT
##GAAGACAGACTCATTAACTACCAAGACAGAGAGTACTTTG
##AAAACTTACTGAAAGAGTCTACAAAAACTTACTTCAAAAG
##GGAGTGGGAAGACGTAGTGACAGTAGAACCCCTTATGTTT
##GGGTCATTCATTCCAATGATTTCCAGAGAAGAAGGTAAGC
##CTAAGATTCCAGACTTGTACTGCGAATTAAGCGACCATGA
##CTTGCTCAGAGAAAAAATGGACGAGTTTCTGGACTACTAC
##AACCAAACCAACTCTACCAAAATGAACTTAGTACTGTTTA
##TGGCAGCCATTGAGCACGTAGTTAAGATAGTTAGAATCAT
##TACACAACCTATGGGAAATGCTCTTCTTTTAGGAGTTGGA
##GGAAGTGGTCGCAAAAGTTTAACTATGCTGGCCACCTGCA
##TTGCAGAGTACTCCCTTTTCGAAATTGAAGTAAGCAAGAA
##CTTTGGAATGACTGACTGGCGTGACAAAATCAAAGAACTC
##TTTTTCAAAGTAGGTTTAGAAAACAACGCTACTGTGTTTA
##TGTTCCCAGATACACAAATCTCGAATGAAGGCTTTTTAGA
##GGACGTAAACAACTTACTTAACAACGGTGAAGTGCCCAAC
##TTGTTTGAAAACGAAGACAAGCAAAAAATACTGGACGAAC
##TTCAAGACGAAGCCATGCAGGTTAAGCAAGTAACTACAGC
##TGAAGGAATCTACGCCTACTTCATAGAAAGAGTAAGGTCC
##AACCTGCACATTGTGTTGTGCTTATCGCCTATTGGAGAAA
##GCTTCAGAACTAGACTGAGGAAGTTCCCTTCACTGGTGAA
##CTGCTGCACTATTGACTGGTTTTTGCCCTGGCCTGAAGAA
##GCCCTTAACAGTGTAGCTGAGTACTACATGACCAACATCG
##ACGTGGACGAAAAAACCAAAAAGGGCCTAGTTGAAATGTG
##CGTTAGTATGCAGAAAAAAGTAACAGTGATTACTGAAAGG
##TACAGAGAAGAACTTAGAAGGCACTACTACATCACACCTA
##CGAGTTACTTAGAACTCATAGGTACTTTCCAAAACCTAAT
##CAACACCAAGCGAGTGCAACTGACCAAAAACATAGCAAGG
##TACGAAGGAGGCCTTGAAAAGCTGTTTTCAACTGGAGAAA
##AAGTTAAGATTATGGAACAAGAACTTGAAGAACTCAAACC
##TCAACTTGAACAACAACAAAAAGAAAACAACATCCTGAAA
##GAAGACCTTACTCAAAAACAAAAAGAAGCCCAAGTCGTAA
##GAGCTGCCTGCGAAGAAGACGAAGCTAAGTGCGAAAAAGA
##CCGAGAAGAAGCTGCAAGCATCGCTGCCGAGTGCGAACAA
##AAACTCTCAGAAGCAATGCCTATTTACGAAAAGGCTGTGA
##AAGCTGTCAAGCAACTTGACAAAAGCAAAATTGATGAACT
##CAAAGGAATGAAAGGTGTGCCTCCTAAAGGAGTGACTTTA
##ACTATGGAAGCTCTAAGCAAACTGTTTGGCTTAAGCCCTA
##TCATGGTCAACAAACAGTCAGGGTTTGGAAAGGAACCTGA
##CTGGCTAGAAACAGCTAGAAAGAACATTTTGAACAGGTCA
##AACCTCATGAACGACCTGATTCACTTCGACAAAGACAACA
##TCGACCCTAACGTGATATCTTCACTCGAAAAGATGATTAA
##GAACCCTGAGTTCGAAGAAAAGAAGATCGAAAGGTCTTCT
##AAAGCAGCTTACTGCATGAGTCAGTGGGTAAGGGCTATTT
##ACAACTACGACGACGTCATGAAAGTAATTCGCCCCAAACA
##AGCTGCCTTGGCAGAGGCCCAGGGCAAACTCAAAAAGGCC
##GAAGAAGAACTTAAGGAAAAGCGAGAAAACCTCCAAAAAC
##AAGAAGACTACATTGCCAAGCTAGAAGCTGACTACCAAGA
##AGCCATTCAAAAAGAACAGGAACTCCAAAACAACGTAGAC
##ACTTGCAGAATCAAACTAGAAAGAGCTGGCAAACTCATTA
##ACGGACTCAAGGACGAAAAAGGAAGGTGGGAAGAAGAAGC
##TGCTAACCTCAAAGAAAAAGCAGTTAACATAGTAGGTGAC
##TTAGTGATTTCTTCAGGAATTGTGGCTTACTTAGGAGTGT
##TCACTGGGCACTACAGGTCTGACTGCATCGAAGAGTGGGT
##CCGAAAACTCAAAGAAAAAGAAATTCCTAGTTCCGGAGAG
##TTCAGTTTGCAGGCAGTTTTAGGCGAACCAGTTAAGATCC
##AGGACTGGACCATGGCTAGTTTGCCCAACGACTCTTTTTC
##AATTGACAACGCTATAATCCAGGACATTTCTTCAAGGTGG
##CCTCTTATGATAGACCCCCAAATGCAGGCCAATAACTGGA
##TCAAGAAGATGGAAGGCGAAAGACTTGACATCGCCAAACT
##GCACAACGAAAACTTGTCCAACTTACTAGTTAACGCACTT
##AACTTTGGCAAAGCTGTACTAATTGAGAACATGGGAGAGT
##CAATCAACCCAGAACTTGACGGACTGCTTTCTATGAAGAA
##AGGCCAAGAAGCCAGCGTTAAAATAGGCGACAAACTTGCA
##GACATGTCTAAAGACTTCAGACTTTACATGACCACTAAGT
##TGCCAAGACCCCACTACCCACCTGAGATCTGTGTAAGAGT
##GTCTTTGCTGAACTTCATGACTACCCAAGAAGGACTTTTG
##GACCAAATGCTTGCTTTTACTGTTAACAAGATAGAACCCC
##ACATGGAAGCCCAGAGACAAAAAAGCATCAGGGAGTCAGC
##TGAAGGAGCCAAGAAACTCAAAGAACTTGAAGACATGATT
##CTGAACTTAGTGTCTTCCTCAGAAGGTGACATCCTTGAAG
##ACGAAACACTCATTGAAGCCCTTGAAAAGTCCAAACAGAC
##CTCCAAAGAAATCCACGACCAACTCAGGCAACAAGAGAAC
##CTTATGAAGAATGTTAAAGAAACCAGGAAACTCTACACTC
##CTTCTGCATTTAGAGTGTCACAGTTGTTTTTCTGCATAGC
##AGACTTGTGCATGATTGAGCCTATGTACCAGTACTCTTTA
##GAGTGGTACGAAAGGATTTACTCGCTAGCCATTCAAGAAG
##AACTTGAAAAGAGCACTACTAAAAACGAAAGAGTCAGGAA
##CCTCATTACTACTTTTACCTTGTTGCTTTACCAAAACGTG
##TGCAGGTCTTTGTTTGAAAAGGACAAACTGTTGTTTTCTT
##TCCAAGTCTGCACTAAAATCATGCAGAGTGAAGACAGAAT
##CGACCCTAAAGAACTCAGGTTCTTGATGACTGGAGGCACC
##AAAAGCCAAATAGACTCCCCCAACCCCACTCAAGAAGAAG
##ACAGAACTTGGCTTGAAAACAAAGACTGGGCTGCTATTCT
##TGAACTAAGTGAAATGCCTAGCTTCGACACCTTTGACATC
##GACTTCAAAAACTACGTAACTGAGTGGAAAGAAATGTGGG
##AGTCTCCAGACCCACTAGAGCACTCCTGGCCTGGCGGCTG
##GAAAAATAAACTTTCTAAGTTCCAGCAACTGTTGGTGTTG
##AGAATCATTCGTCCTGACAAAGTAGTTAGTTCAATAGAAA
##AACTCATTGTAGAAGAACTCAGTTCCGACTTTATAAGTCC
##TCCTGCGTTTGACTTGGAACTTTCTTTCAAGGACTCTGAA
##AACAACGTTCCTATTATTTTTGTACTGAGTCCTGGAGTAG
##ACCCTATTTCTGAAGTGGAGAAGTTAGCTGCTAAAATGTC
##AATGAAGCACAGAATGGAAGCTATATCTTTGGGAGACGGC
##CAAGGAGTTAAGGCAGAGGCAGCTCTTGACAGGGCTATTG
##GAGAAGGAGGTTGGGTAGTTCTGCAGAACTGCCATTTAGC
##TAGTTCTTGGATGCCCACTTTGGAAAAAAGAGTTGACGAA
##ATAGACCCCGAAACCACTTCCCCTGAGTTCAGACTTTGGC
##TGACTTCAATGCCTGACGAAAAGTTCCCAGTGTCTATTTT
##GCAAAACAGTATTAAACTTACTAACGAACCTCCTAAAGGC
##CTTAAGAAGAACCTGATCAGGTCTTACTTAACCTTTGACA
##AAAACGCTTTTGGAGACAACCAGAAGCCAATGGAGTTCAA
##AAGACTAGTGTATGGCCTTAGTTTCTTCCACGCTTTAATT
##CAAGAAAGAAGGAAATTCGGTGCTTTGGGCTGGAACATTC
##CTTACGAGTTTTCAATGCCTGACCTTTCAATATCATTTTA
##CCAGTTAAGGATGTTTTTGAATGAGTATGAGCAGATTCCT
##TGGGACGCTTTGAGGTACATGGTTGCAGAGGCCAACTACG
##GAGGCAGAGTTACTGACGCCTGGGACAGAAGAACCATCAA
##CACCATACTTAAGGACTTCTACACTGAAAAAGTCCTGACT
##GACGCCTACGTGATTAACGACTGCAGTGAGTACAAGATGC
##CTCCTGAAGGAGAAGTTGAAGACTACGTGGAGTTTATTAC
##TAAAAGCATTCCCCACTACGACAGAACTGAAGTTTTCGGA
##CTCCACGAAAACGCTTCAATTACAAGTGCAATTCAAGAAA
##CAAACCAACTGTTGTCTACTTGCTTGTCGCTTTTGCCTAG
##AACAGCAGGCAGCCAAGAAAAAACTTCTGAACAAATCATG
##ACTGAAATCGCGGTGGACATCTACAACAAAATGCCCAACT
##TGTTTGACATTGAAGAAGCTTCTAAAAGGTACAAAATCGT
##TTATGAAGAGTCTATGAACACTGTTTTGATTCAGGAACTT
##ATTAGGTTCAACAACTTACTGAAGGTAATCAGAACGTCTA
##CCATTCAGCTGAAAGACGCCTTGGCAGGACTCGTTACTAT
##GTCAGCTGACCTAGAAAAGGTAGGAAACGCTTTGTTCGAT
##AACAAAGTTCCAGAGATGTGGTCTAGAAACGCTTACCCTT
##CACTTAAGCCTTTAGCCCAGTGGGTAGAAGACTTCATTGC
##CAGACTGGAGTTTATGCAGAAGTGGCTTGACGAAGGCCCT
##CCTAATTGCTTCTGGATTTCAGGGTTCTTCTTCACTCAGT
##CTTTCTTAACAGGGACTCTCCAGAACTACTCAAGGAAGTA
##CAAAATACCTATTGACACTCTGTGCTTCGACTTCGAAGTT
##CTTTCTGAAACCCTAACTCCTGACAGTTTTACTTCAGGAC
##CTGAAGACGGGTGCTACGTCCACGGACTGTTTTTGGACGG
##CGCTAGGTGGGACGACTCCCTAAAAGCTTTAGCAGAGCCC
##CTGCCCAAAATACTCTTTTACCCAGTTCCTGTGATTTGGC
##TCAAGCCTGTCAAGATTTCTGAAAAGCCAAAGAAGCACAC
##TTACGAGTGCCCTGTGTACAAGACTTCTACGCGTCAAGGA
##ACTCTTTCTACCACAGGCCATTCAACTAACTTTGTTTTGT
##CTATTTTACTGGACATTCAGCCTGAGCATGACTCAAGTCA
##CTGGATCAAGCGAGGCGCAGCCCTTTTAACTCAACTTGAT
##TACTAATAAAATGGACTTAGATGAAAAAAA
##end-DNA
##DNA fsalina_CAMNT_0049042519
##TGTTGTCTCGCCGTTCACTGCGGAGCTTCTCCACCTGGGG
##AGAGTACTACCCCAACCGAAACTTGTACGTAGCAGGAGGC
##CATAAATACAACACTCGCTACAAGGACTTTTGGCAACAAC
##ATCAGACCTACGGACGCGAAGCTAAGGAGCACACTTACAC
##TCATACAGCCCAGGACTACAAGATCCACCGTCCTTGGGAC
##ACCTTTAAGTTCTGGTTTCTGATCAACATCAAAGGCCAGT
##GGGACTTTTTCTCGTACCGTTATTTGAGAGCAATGGACTT
##GTGCACGATGGCGCTTCTTCCTGCATCTGCTGCGACTTTT
##GCAGTGTTGGGGGCAGCAGTTTTTAAGCCTTTGTACGTTT
##ACTCAGGAGTGTCTTTGGCAGCCTGTTACTACAGGTTGCG
##GGACAAGGTGTCTCACCCTGAGTTCGACGAGTTAGAAATC
##AAAGACTTTTTGTACGAAAACGAAACAGTGAAGAAGTACT
##TCCACGACCAAACTTCTTATGTGATTGACCAGCACCAAGA
##GTACGACAAGTTCAACATTGAAGACTACCCAGAGTACTCA
##GAGAGTGCACTAGCTAGGTTCTTCAACGTAGACTGCAACA
##CTACAAGTGGGTACTTGAAGATGTGTGACGTGGAGACTGA
##CGCCAGGATGACAGTGCACTTCAAAACCATGCCTTGGTCG
##GACGGCAAGTACAACTGCTCGCACCCCTTCATGTTCACTG
##ACCTCTGGGCAGAAATCAACTGCAAAGGAGTCTACGAGAA
##AATAGTGTTCATCGACCCCAAAAAGGTAAACAAGAAGATC
##TTTATAATTCTATAAGTAAGGGGTTAATTCTTGAAAAAAA
##AAA
##end-DNA
##DNA fsalina_CAMNT_0049036709
##AAGGAATCTTACGCTGGGGAAGCTGATACCTATGGAAAGC
##ACCTAGAAACCACCCTTAAAAGAAGGCTTTACCTAGGCCA
##GATAGAAGAGTCCCAGCTGCTTTTTATGCCCAAGCGTTCT
##CAGAGAGACTGGAAAACGACTTTGCAAGACTTAGTTCCTG
##GAATTGCTTCTTTGTGGTTGTTTGGAATTTCAGTGACTTA
##CACATACCCTCGGGCTATCAAAACCTTTCGGTACTTGTTT
##CCTAGTGTGAGGAGCTTTGTGCTGATTCACCTAGGAATAG
##CTCCCATGATGATGTTTGTGAACCTGAACTTACTAGGAGT
##CTTCAAAGGACTTAGTTTTTACTACTACGACAAAATCACA
##GGGGGCACCCAAACTTCTTTGCTTAATGAACTGTTTGAAG
##AGTAATAAAATGGGAGTTCAGGTAGAAACCATCCAGCAAG
##GAGACGGAGTGAACCAACCTGCACGCGGAAAAAAAGTCCG
##AGTGCACTACGACGGGTTTTTGCAAAATGGAACTAAGTTT
##GACTCTAGCAAGGACAGAGGCCAGCCTTTCGAGTTTAGAT
##TGAACGGCCAAGAAGTAATTAGAGGCATGGAAGAAGGTGT
##GGCTCAGATGACTTTGGGACAAAAAGCCAGACTCACTATC
##ACTCCTGACTACGGATACGGAGCCCAAGGAGTGGGTGGAG
##TCATCCCCCCCAACGCTACTCTCATCTTCGAAGTAGAACT
##TCTAAGCTTCAACTAATAAATATGAGCGTAACGTACGTTC
##TCAGAAAAAAAAA
##end-DNA
##DNA fsalina_CAMNT_0049042531
##TAAATCTAGAAAGCTATTCTAATCTTACCAAACTCCAAGA
##AGACCTTCTTAAAAAAGGTTTTTGTTTCGACAACATCTTT
##TCGTTTTCCCTTTACTCGAAAAACCAACACGGGCTTAACC
##ACAAAGCCTCTTACAAGCAAAAACCCAGTGCAACTCCAGT
##GCCTGACATGTACGCTTACACCTCTTTCGAATATAAAAAC
##AAGGGGTTCTCCATTAAAGAAGAGTTAGAAACCACCCAGA
##ACTACAAAACCACCTTTGAGTACGTGCCTGAATCGCGCCC
##TGAGTTCAAAGGGAAGCTTGAAATGGTGTGCAACACTCTT
##AAAGATGAAAGAAACAACTCAGCTTCTGTGGAGTACTCCC
##ACGAAAGAGTTAAGTCGAAGTTCACACTCACTGACACACC
##TGTGTTCAAAGCTAGTGCTGTAACTGGAATTGACAACTTT
##GGAGCTGGAGTTGACTTAGGACTCAACTTAAGTTCTTTAA
##GGTTCACTGACTACAACGCTGCTTTGTGGTGGTTCACTGA
##CGACCACAGGTTTGTGCTGAAGCATGCTAGCACAAACAAA
##GAAGCTTACGAACTTGGAAACATCATAGGGTCGCTTTACT
##ACAACCTTAGTCAGGAAACTAAGCTAGGTGCAGCTTTGAC
##CTACAAGAGTAAAGCACAAGAAGGCAACGTGAACGTTGGA
##TTTGGTTTGTCCCACCAACTAGACTCCTGCAAGCTGCTTA
##AGTTGAGGATGGACAGCGAAGGCATGCTTGGAGTCAACCT
##CAGAAGCAAGCTGAGTGACTATGTGACTATTGTGACTGCC
##AGTCAGTTTAACGTCAAGTCTTTGTCTCAGTCTAACTACC
##CTGGAATGGAGTTTGGCTTTAAGATTAAGATAAACCAATA
##ACCATATAAAAAAAAAAA
##end-DNA
##DNA fsalina_CAMNT_0049042513
##CTTCGAATGGGAGTTTCGGGATGATGGAAGGAGCTTTTTT
##TGTTTCGCGTTCAGAACTACTGCAGTGGGTGAATGACTTA
##CTGCAAGTCAACATCACCAAAGTAGAACAAATGGCCTCAG
##GCGCAGCTTACTGCCAAATAGTTGACTCGATCTTTCCCGG
##CACAGTCGCTTTGAGCAAAGTCAACTGGAACGCTAAATTC
##GAGCATGAATTTATTCAAAATTACAAAGTTCTGCAACAAG
##CTTTTGACAAAAACATGATCAACAAGCATATTGAAGTGGA
##GAAACTCATAAAGGCCAAGTACCAAGACAACTTAGAATTC
##TTGCAGTGGTTCAAGCGCTTTTTTGACCTCAACCATAACG
##GTGCAGAGTACAATGCTTTGGAAAAAAGAAAAGGAGCCAA
##AACTCCTTGGGATGCTATAGACAGAAAACCTGCAAGTCAA
##ACTCGCAGAACCACAAGAGCCCGTGCACGTCCTTCTCAGC
##CCCGTCCGCGCGCTGCTCGCGAACCTGACTCAGACTTGTC
##AAAGCAAATAGCAGAGCTGCGCATGACTTCTGACACCTTA
##GAAAAGGAACGCGACTTTTACTTTGGGAAGCTCAGAGCAA
##TTGAACTGTTCTGTGAACACTACGAAGACCAAGAGCACCC
##TGCAGTTAAAGAAATCCAGAAGATACTCTACGCTACAGAC
##GACGAAACTGTGACTGTTAATGAAGACGGAAGTGTCACAA
##TTGTCCCTGTTCCTGAGGATAGTTAAATAAATGATTGGCA
##GTTTGTCTAAAAAAAA
##end-DNA
##DNA fsalina_CAMNT_0049042511
##ATCGATTTACAACCTGATCCCCAAAGAGTACGTTCCGCCT
##CCCAAACCCAAGCGGTATAAGTCCAAGTACCCCTACAACA
##CTCCTCCTACTGGAAGCACCTTTGCTTTGAAAAATACCTC
##AAAAGTGTGCGACAACTACTCAGGGAACTTTGAGCACTTT
##GACGGCGCGCACAAAAACAAAAACCCAGGAGCTACTTTCG
##GCAAGCCAAAAGGAGCTGCCAAAGCCTCTCCTGACTCTTA
##CAGGAAAAAGGGCACCGGCACTATGAAGCTTTCTGAACCC
##CAAAAGTTCACTTACTCAGACAAAGAAAGAAGACCACCAG
##TTCCAAAACATAGCGAAGCTCCTATTCACGGGTTAAAAAC
##TGACAAAAACTTCATAGTCTCCAACGCAGTAGAAACTATC
##TTGGCAGCACCTAAAGTCAACCCTGAGCCTGAAGACCCTC
##TTAAGAAAAAGGCCTACGGACAAGTGCCTAAGTACTTAAC
##TAGAATCAGAAACGACATAGACGAAGAATACGAAACTCTA
##AGGCAACTCCAAAGAGAACAAATAGAAGAAGAAGAAAGAC
##AACGCTACATCATGTCCCCTGAAGAAGTCCAGCAACTCAA
##AGAAGGGCTGCGCCGCAAGTGGGAAGCTGTGAACAAGGAG
##TACCAGTCAATCACTCACTCCAAACCCGACACCCAAGGCC
##TGAAGCGCAAGAAAGAAAACTGCGAAAAAGAACTTGCCCA
##GATTGAAAAGGACATGGCTATGCTAGAAAAGCCTTATGTC
##TTTGTAGACGCTACAGCTTAATTACTTGATAAGTCTTAAC
##AGTTATAAAAATGCCAAAAAAAAA
##end-DNA
##DNA fsalina_CAMNT_0049042509
##GGTTTACAAAGCAAAATTGGCGGAACAGGCAGAAAGGTAC
##GACGACATGGTAAAGATCATGAAACAAGTAATAGACCAAG
##TCCAAGAACTTTCTGTAGACCAGCGAAATCTGCTAAGTGT
##GGGCTACAAAAACGTGGTAGGAATCAGAAGAACAGCTTGG
##CGCACAATGAACAATCTGGAGTCCAAAGAGGAGTCCCGGG
##GCCACTCACACCAAGTCCAAGTCGTCAAGTCTTACAAGAA
##CAAAATCGAAGACGAAATGAACGCTATATGCAATGAAATC
##CTTGAACTTATTGACAAAATCGTCAACACCAAAGAAAATT
##CCGATGAAAGCAAAGTTTTCTTTTTGAAGATGAAAGGAGA
##CTACTACCGCTACATGGCAGAGTACCAACACTACAACCCC
##GAAAAGTACGGATCCAACGCTGCCAACAACGCAGAGTCTT
##CTTACCAACAAGCAACCGACTTAGCTTCTAAGCTCCCCTC
##TACCCACCCAATAAGACTGGGACTGGCCCTTAACTACTCT
##GTGTTTTTCTATGAAGTCAAAGAACAACCCCAGCAAGCGT
##GTGACATGGCTCGCGGTGCCTTTGACCAAGCAATTTCTGA
##GTTAGATAATTTAGACGAAGACCAGTACAAGGACTCCACT
##ACAATTATGCAACTCATTAGAGACAACCTTACCCTTTGGA
##CTAGTGAAATGCAGGGAGAAGCTGAGTAATAAATAAATGG
##AAGTCCCCAAAAAAA
##end-DNA
##DNA fsalina_CAMNT_0049041191
##TGAAGTTTTGCTAATGGCTAACTTGCTTTATGAAAGGTTT
##GCAGGGAACAACTCTTTTGGTGAATACTTAAAGCACTCAC
##CCAACACCACGTGCTTGCAAGCCTGGCCGAGACACCTTAA
##AAGCCAACTTGGAAAAAACAGAATCTTTAAAACACAGCCT
##AAAGAAGTAGTAGAGCTAGAAACAACTTTTGAGTACTTTT
##TGCAAGTAACTCAAAACTTAAGCATGCCTGAAGAAATGAA
##AACATACGAAAACTGGAAGTGGAGTTACTGTGCAATGAAC
##AGCAAAAGCATTGACTTCTCTAAACAAGCATGGAAGGAGT
##TCAATAACTTAAACTCTTCACAAACAACAAACGAATCTGG
##ACTTGCTGTAGTAGCCTTGGTAGACTTAGTAAGTCACGCA
##CCTAGCCACACCCACTGTCCAGTTACTGTAGAGCCAAACA
##AAGTAATTCTCCAAGCTGGCAGGAACTTTACCCCTGGAGA
##AAAGTTTGTGTGCTCTTTCAAGCCTTTAACAAACATAGAA
##TCCCTTGCTTTTAAAGGATTAGTTTTAGAAAAAAACCCAG
##ACGATTCTTTTCCTTTAGTTGTTGAAAGTAAAAACTCTTG
##CAAAGGCAAACTCTTACCTTTTTCTAAGTGCAAGTACACT
##CTTAAGTCTTCAGAGCTTAGTTTACCCCTGATCTCTTCAC
##TCTTAGAAACAAACTCCCCTTTAAAAGCCTTGCTGAGTTA
##CCGCTCCAGTCTTAAACTGCTTTTCCACAAAAACTCACTA
##AGAATTCTAAAGCGCTCAGAAGAGTCTTTGGTTAATTCTT
##ACTTAATATCCGAGCTGCAAAGCCTACACTGGCACCTGTG
##GCTCCTTGACAAACAAGTCTTAAAAGTAGTAAAGTCCCTT
##ATAAATGTCTAAGTCCCAGTTCAACCCCTACACCAACAAC
##GGAGGAACCGTAGCAGCAGTAGCCACTCCCGATAAAGTCG
##TAGTGGCCTGTGACTCTCGGATTTCCCAGGGATTCAACAT
##CTTGAGTAGGAACTACTGCAAAGTCACCCAACTCACCTCC
##ACTGCAGTGATAGCCACCGCAGGCATGGTGACTGACGCCC
##AAAACCTCCACAAGCTTTTGCTGGCCCGAGTCACTCTTTA
##CAAACACCACCACCACTGCGAGCCCTCTGTGCGGGCACTG
##GCCAAAATGCTTTCAGTGACCCTTTACTCAAAAAGGTTCT
##TCCCGTTCTACACCTTCAACTTGTTGGCTGGAATTGATGA
##AGACGGAAGTGGAATTTGCTTTGGCTACGACGCAATAGGC
##AGTTTTGACGAACTCAAGTACGCAGTGCAAGGAACAGGAC
##AGCAACTCCTCATGCCAGTCCTAGACAACCAGTACAAAGG
##AGCCAACCGGACTGATGAGTACCAGTTCACAGGCAACCCT
##GTTGAGTTGCTGAAAGAAGTGTTCAATTCTGCTGCTGAAA
##GAGACATTTACACTGGCGACAGCGTTATGGTTTATGAAAT
##CGCACGCAGCGGTGTGCAAAGTCATACAGTTCCTTTAAGG
##GCTGATTAAGCTTAATGATTCAGAATAAAAAAA
##end-DNA
##DNA fsalina_CAMNT_0049035915
##GGCGTTATAGTTGCTGGAGCAGGGATTCTGATTTTACTCG
##TGGTTGTTATAATAGCAATTTCTTTCGATACAGTTGAGCC
##CACTGAGTGGGGAATTGCTTACAACACTTGGACTAAAAAC
##GTTTACAAAGAATACATTTACGAAAGCGGAAGGTACATGA
##TAGGGTTTATGTACTCATTCATTACTTTTCCCAGAAATTA
##CGTAAACTACGAGTTTTCAGACCGGAGCCACGCAAGTTCA
##AGTCCTTTGAAAACTAGAACCAAAGAAGGGTTGGGCCTAG
##TACTGCACATCTCCTTCCAGTACCAATTAGTTCCTGAAAA
##ACTAGTTCAGCTTTACGAGTTTTCAAACATAAACTACGAG
##CAAACCTTTTCCCGGATAGCAAGAGACACCATTTTGCAGG
##AAGCTGGGAGCTACGAAGCCCCCCAGTACTGGGGCAACCG
##CACCCAAATCGGACTTAACATGATGAACTTACTGGACGAA
##GAACTGCAAAAAGCTTTTGCAAGGTGCAAAGGTCTGCAGA
##TTCTGAAAATAGAACTTCCCCAGTCCTTTGAAGACAGCAT
##TGTGGCAACCCAAGTAGAAGTGCAAAAAACCACCATGAAA
##GAGCTTGAACAGCAGGCTGAGCGAATTAGACAACAAACCA
##ACGTGCTTGTTTCTGAGGCTGCACAAAAGATCACTGTTAT
##TGACGCCAGTGCAAGTGCACAAGTTTACTACTTAAAGCAA
##CTTGCACAAGCAACAGCTAAGAAGAATACTCTAGGAATTG
##AGTCTTGGGTGTATGATCAAACAAGGAAGGTCCTCAACCT
##AACCCAAGACGAGTTTTCTGACTACATCTACTTGCGTTCA
##ATTCAAGACAACGACGAAGCTACTCTAGTAGTAGGGATCA
##AAGACGCAATAATCTCAGTCAACCCTAGTAATTAACCTAG
##TTACTCCATAAAAAAAAAA
##end-DNA
##DNA fsalina_CAMNT_0049035919
##CAAGGACGCATTAACAAAGAACTCCAGGACTTAAGCAACA
##ACCCCCCTGAAAACTGCACAGTTTCCCTTGTAGGAGATAA
##CATCTCTCAGTGGAGAGTTAACATCTTAGGCCCCCAAAGC
##ACTCCTTATGAAGGAGGCAACTTTGAGCTAATGATTGCAA
##TCCCTGACAACTACCCCTTCAAGCCCCCTGAAGCCCGCTT
##CACCACCCGCATTTACCACCCCAACATCAAGTCTGATACT
##GGAGAGATTTGTGCGGAACTCTACCAAGCTGACTGGGCTC
##CTACTCGCAACGTTCGACACGTAATAGAAGCTATCATGAG
##CACCTTGATTAACCCCAACCCTGACCACGCTGTTGAGAAC
##GAAATCTCCCAAATAATGCTCAGCAACTATGACCAGTTCG
##CAGAAAACGCCAGACAGTGGGTCCAGCAGTATGCCCGTTA
##ATTAAGCTAGTTTTATTAGATAAAAAAAAAAA
##end-DNA
##DNA fsalina_CAMNT_0049042503
##CGCGTGTTTAACTTCTCTGCGGGTCCATCAATACTCCCAG
##TCGAGGTTCTAGAAGCTGCAAACAGAGACTTACTTAACTG
##GCAAGGCAGTGGAATGAGTGTTATGGAAATGTCCCACAGG
##TCCAAAGCTTACGACTCAATCCACAAAAAGGCTACCCAGG
##ACCTTAGGGATATCCTTCAAATCCCTGATAACTATAAAGT
##TATCTTTATGCAGGGTGGGGCCTCTCTGCAGTTCGCCTGT
##GTGCCTCTCAACTTGCTCAAAGACAAAACAACAGCTAACT
##ACCTCACTACTGGGATCTGGACTACCAAGGCTATAGCTGA
##AGCTAAGAAGTACTGTGAGCCCACTGAAGTAGCCTCAGGC
##AAAAGCACAAACTTCACCACAGTCCCTGACCCCAGTACTT
##GGAACATCAACCCTGAAGGTGCTTACTTCCATTACTGTTC
##GAATGAAACCATCCAAGGTTTGGAGTTCGAACTCAATGAC
##GAAATGATGCAGAAAATAGGCGACATGCCCATAGTAGCCG
##ATATGTCTTCTAACTTCTTAAGCAGGCCAATTGACTGGAG
##CAAGCACTCTGTTGTGTACGCTGGAGCACAGAAGAACGCA
##GGTCCTTCCGGAGTGACAGTAGTCATTGCCAGAGAAGACC
##TTCTCGGAAACGCCAAACCAATCACTCCTACTATGTGTGA
##CTGGAAAACTCAAGCTGACGCTGACTCTATGTACAACACT
##CCTCCTTGCTGGTCCATTTACATGTGCGGACTGTACTTTG
##ACTATATTAAGAAGAACGGAGGAATTGCTCACTTCAACGA
##AGTTGCAAGGAGAAAGGCACAGATGATTTACGACTTCATT
##GAAAGCTCAAACGGGTTCTACTCAAACCCTGTGAACCCTG
##CTTACAGATCCTTGATGAACATTCCTTTCCATATCAAGGG
##GGGAAATCCTGAACTAGACAAACAGTTCCTGTCTGAAGCT
##GAGAAACAGAACTTAACTACACTTGCAGGCCACAGGAGCG
##TAGGAGGTCTTAGGGCTTCTGTCTACAATGGAATGCCTGT
##TGAGGGTTGTCAGAAGCTTGTTGAATTCATGAGGGGGTTC
##CAAAGCAATAATCAATAAAACTAAATGGAAAGCTTTTATC
##AGAAAAAAAA
##end-DNA
##DNA fsalina_CAMNT_0049042497
##CCCCGCAACCAGAAGGAGTACCAAATCATAGTCAAAGACG
##AAGACCACCTAGAAAACTTACTTGACTCCGAACCCAAAAA
##ACTCAGCGTAGTTGACGTGCACTTGTCTTGGTGTGGTGCT
##TGCACTTTACTTGGGTCTACCTTTAGAAGTATTGCTTTGC
##GCATTGAAGAGTGGGAAAGCCGCATTCAGTTCCTTGTTGC
##TGACGTGGACAAGATTGCTTCTTTAAAGGACCACCAAAAC
##TCATGCAAGCCTAAGTTCTTGTTTTACCTCGGCTCTAAGC
##ACATTGCTACAGTTGAAGGAGCCAACGTGCCTGAAATAAA
##CACTCTCATAAACAAGCACATCCCCTCCCTGGAGTCTGAT
##TAGTAACTTAAGCTTAATAAAAAAAAA
##end-DNA
##DNA fsalina_CAMNT_0049035851
##CTCAGCGCAGTTATAGGATTCACAGGAACAGTAAGTCAGG
##GCCTTGTTCTGCACCCTGACAACGAGCACCTGATCTTCCC
##ACTAGGCTCTACAATTGTTATTCGGCACATTGTGTCTCGT
##ACTCAATCCTTCCTGCGCGGGCACGACCAGCGGATTTCCT
##GCATCACAGTTTCTAGATCCGGGACCTACATTGCTAGTGG
##CCAGCAAACCCACATGGGATTCCAAGCAGAGGTGATCATC
##TGGGACTTTGCCACCAAACAACCATTCCAAAAGATGAAGC
##TTCACAAAGTGCTCATTCAGTCTTTGAGCTTCTCCCCATC
##TGAGGAGTACCTTGCTTCACTAGGAGGCCAAGATGACAAC
##ATGCTGATTGTTTGGGACGTTGCAACAGGAAAAGGACTCT
##GTGGGTCTTCTGTAGGTCACGAACCCGCAAACCAAGTTAA
##GTTCTTCAACTCTTCAAACAACAATATGATCACTGTGCAG
##AACCTCAACGTGAAGATTTGGCATGCTGACTACTCAGCTA
##AGAAACTTAACAACACTGGTGTGAACCTGGGCAACCTTAA
##GCGCCACATCATGAACGTAGTCATCCACCCAACTGACGTT
##TACGCCTACGTAGGAACTAGAACTGGAGACATTCTAGAAC
##TTAACTTAGAAAGAGCTATTTACAAACGCAGTGGACCTGC
##CAGGAAGCTTTTCTCTTTAGGAGTTCAGTGCATGGAGCTC
##TTACCTAACGGTGACTTACTGGTGGGGACAGGCGAAGGCA
##TCATTGCTAAACTAGGATGCCAGAACTTAGCTGTGAAAGC
##CCAAAGCCAAGTGATGGGAGCAGTCACTTCTATTAGTTTA
##ACTGGTGACGGAACTCACTTCTTTTTGGGTACGAATCAGT
##CAAACACCTACCTCGTGGACACTGACCAACTTAACTGCGA
##ACTGAGGAACACCTGCCACTACGAAAAGATCAACGACATT
##GCTTTTCCTCACAACTACTCAGAAGTCTTTGCAACTTGCT
##CAATAAACGACATCCGAGTGTGGAACGCCAGGAACCGACA
##AGAACTACTCCGAATTCAAGTGCCGAACCTAGAAAGCTTT
##TGCGTGGGATTTGCTCAAGACGGCAAAAGCATCATTAGTG
##GGTGGAACGACGGCAAAATCAGGGCTTTCTTGCCCCAGTC
##AGGTAAACTTATGTACGTCATAAACGACGCACACCGCCAC
##GGAGTGACAGCAATAACTACTACACTGGACTCTTCAAGAC
##TTATATCAGGAGGAATGGAGGGCGAAGTCAGGATCTGGCG
##CATTGGCAAGCAGACCCAAACGATGGAAGTGTCCATGAAG
##GAGCACAGAGGACGAGTTTGGGCCATACAGGTCAATAAAA
##GCAACGAACAAGCTGTAAGTGCTAGTTCTGACGGTTCATG
##CATAGTATGGGACCTGAAGAACTTCACTAGACTTACCTGT
##CTATTTGAAAGCACAATGTTCAAACAAGTGCTTTTCCACC
##CAGATGAGAGCCAACTCTTAACAACAGGTTCGGACAGAAA
##AATCACCTACTGGGACACGTTTGACGGACAAGCCATTAGG
##ATGCTGGACGGAAGCGAAGATGGTGAGGTGAACACCCTTG
##CTATGACTGAAGACGGAGAGTACTTTGCTTCAGGAGGAGA
##AGACCAGTTAGTCAAGATCTGGAGTTATGACGAAGGAGTG
##GTGCTCCACGAAGGACTTGGACACTCCGCAACCATTACCA
##AGACAACTTTCAGTCCAGACCAACGGTCACTCATCAGCAC
##TGGTTCAGAAGGTGCTATTTTCATCTGGAACGTGCCTCAA
##AGTATTTTGCAGCGTAGCTAACTAAATTAGAATACTCAAA
##AAAAA
##end-DNA
##DNA fsalina_CAMNT_0049036085
##CAAAGAGGAAAACTCGTTTTCAAAAAGACTAGCAGAAGTC
##CAAAAGATAAGCTCTAAGTGGCCTGACCGGATTCCGATTA
##TATTGGAAAAGGCCAAAACTTCCCGACTGGAGGACATTCC
##CAAGAACAAGTTCCTTTGCCCCCCTGAATACACCGTTCAG
##CAATTCCTAGGATGCATTCGCAAAAAGGTTAAGTTGAGTC
##GTGACACTGCTCTTTTTGTGTTCGTAAACGGAACAGAACT
##GGTTTCAGGAGACGCTTCTATGAAAAACATCTACGATCAG
##AAAAAGGACGAGGACGGATTTTTGTACATGATTTATAGTG
##ACCAAGAAGTTATGGGTAATTAATTCTACTTAGTTAATAA
##ACCAATCTACTTTTTAAAAAAA
##end-DNA
##DNA fsalina_CAMNT_0049042473
##TGGCTCTCAACAACTTTAAGAAGATCACTCCTTTACTCAA
##CCGAGTTATGATCAAAAGAGTGGAAGCTCCTAAACAAAGT
##GCAGGTGGAATTCTACTTCCTGAAACCAAGGAAAAGGACA
##TGCAAATAGGTGAAGTGATTTCTCATGGCCCTGGATCCTA
##TGATGATCATGGAAAGTTCGTTGAAGTTCTGGTTAAAGAA
##GGCCAGAAGGTGCTCCTACCCCCTTACGGAGGCACTGAAA
##TCGAGTTCAAAGAAGAAAAGTTTTCTCTCTACAAGGACTC
##AGAAATCTTGGCTATTCTAGAGTAAGTAATCGACTTAACA
##TGGAAAAAAAAAAAAA
##end-DNA
##DNA fsalina_CAMNT_0049042487
##CAAACTGTGGTTGAGCGTTCTTCTGTTGTGTGTTGGGTTT
##GCAGAAATCACAGAAGAAGATGACGTCTGGGTACTGGACG
##AAGGCAACTTCCAAGAAGCTTTGGATTCACAGCCAGACAT
##CTTGGTTGAGTTCTATGCTCCTTGGTGCGGCCATTGCAAA
##AAACTCGCCCCCGAATACGCCAAAGCTGCCAAACGCCTTA
##AGGAAAACGACCCCCCTATTCGCATTGCTAAGGTTGACGC
##CACTGTAAACAGCAACCTGGCTAACCAATACGAGGTAAGA
##GGCTACCCCACAATTAAATACTTCGTAAACAAAAACCCCA
##CTGATTACTCAGGAGGCAGAACTGAAGACTCAATAGTTTC
##ATGGGTTCTGAAGCGAGCTGGCCCCGCTTTTACTATTATT
##GACAGTCTTGCAGACCTTCAAAAAAAGATTGAAAACGAAA
##AAGTAGTTGCAGTCTTGTTTGCTGACAAAGACGCCCCTGA
##AGCCAGTGTTTTTGAGTACTCAGCTAAAAACATCGAAGGT
##GCTAACTTCTATCAAGTGACAGACCAGTCAATTGCTGACG
##AGTACAAAGCAACCAAACCCAAGGTAGTTGTCTTCAAAGC
##TTTTGACGACGGCAGGTCTGACTACGAAGGGTCCTTCAAC
##ACCTACGACTTAACTAAGTTCGTGGACAAGAACACCCGTC
##CTTGGGTAATGCCCTTTGACGACTCTGCTATTGAATTTAT
##TTTCCAAAAGCAAAACCCTGGGTTCTTCTTTTTGAGGTCT
##GAAGCAGACAAAGCCAACTTTGAAAAGTCCATTCAAGAGA
##TAGCTAAAGACCTACAAAACGACTTAGCTTTTACCTTTGC
##TGACCTTTCAGTAGAAGCCAACAAAAGACTTGCAGACTTC
##ATGGGAGTCACTCCTGAACAACAACCCACTGCTATTATTT
##TGGACCCACAAGCAGGCTTCCAGAAGTTCAAACTGGAAGC
##TGAAGCTACTGCTGAGTCCCTCAGGCAGTTCGCTATGGAC
##TGGAAGCAAAAGGTTTTAAGTCCTTTCCTCAAGTCTGAAG
##AAATCCCAGCTAACGACTACGAAAAAGACGTTAGAGTCCT
##GGTAGGCAAGAACTTCAAAGAAGTAGTGTACGACTCAACT
##AAAGACGTCCTTGTTGAGTTCTACGCTCCTTGGTGCGGTC
##ACTGCAAAAAACTTGCCCCTGAGTACGAAAAGCTTGGAGG
##CATGGTTAAAGACATTGACTCAGTAATTGTTGCCAAGATC
##GACTCCACTGCAAACGAAGTAGAAGGCATCAACATCAGAG
##GTTTCCCCACTATTAAATTCTTCCCTGCAAAAGACAAGAC
##TCCTAAAGAGTACGAAGGCGAAAGAACTGCTGAAGCTCTT
##TTCGACTTCATCAAAACCAACGCTAACATGCCTATTGAAG
##CCAGAAGTGACCTTTAAGTAAGTTAGTTCATCTAAAAAAA
##AA
##end-DNA
##DNA fsalina_CAMNT_0049042601
##AAGAGATTGTGGTGGACGGCAGAGGACACTTACTAGGAAG
##ATTGGCCTCCATAGTAGCCAAAGAACTCTTGGCAGGACAA
##AAAATCACAGTAGTCCGGTGCGAAGAGCTGAACATTTCAG
##GCCATATCTTTAGGAATCGCATTAACTTCATGAACTACCT
##ACGCAAGCGCAAAAACACCCAACCCAAAAAAGGACCCTTC
##CACCAGCGCTCTCCTTCAATGATGTTTTTCAAAGCAGTGA
##GAGGTATGGTTCCCCGCAAAACAGCCCGTGGCGAAGCTGC
##ATTGGCCAGACTTTCAGTATTTGACGGAGTGCCTCATCCT
##TATGACACAAAGAAGAAAATGGTAGTGCCAGACGCTTTGC
##GCGTAGCCCGCCTTCAGCCTGGCAGGAAGTTTACAGTGCT
##TGGTGAACTTGCACAAAAAGTTGGCTGGAAGAAGAAGGCT
##GTGATTGAACGGCTAGAAAAAGAGCGCAAGGAAAGAAGCG
##AAGCTTGGTACCAGAAGAAACTTGACGATCAAAAACAGAA
##AGAAGAAGTCGAAGAAAGACTTAAAGGCAGTGCTTTGGGT
##CCTGTTCTGGAAACTCTCAAGGAACTCGGTCACTAACTAA
##ATATGCATTCCCTTAAAAAAAAAAA
##end-DNA
##DNA fsalina_CAMNT_0049041737
##CTTTCTAAAATCAGAGTGTTCCGCAGGCATACGACTTGCG
##GACAAAAGACGAGGAACAGCTCAAAAAGCAACTGGACGAC
##CTTAAGACAGAACTTTCACAACTGCGAGTTGCTAAAGTAG
##CTGGAGGAGCTCCTTCAAAGCTTTCTAAAATCAGAGTGTT
##CCGCAAAAACATTGCAAGAGTACTTACAGTGCTCCAGGAA
##AAAAAGAAACAACAGAGGAGAGAGGAATTCAAAGACAAAA
##AGCTCAAGCCCCTTGACCTTAGACTCAAGAAGACCCGCGC
##TATCAGAAGAAGACTCACAAAAGAAGAACGTGAAAAACTC
##ACCCTTCGTGCCCTTAAGAAAAAGCTCAACTTCCCTCAGA
##GGAAATTCGCAGTAACTAGCTAACCTTACCACAGTCTTCT
##TAGTAAAAAAAAAA
##end-DNA
##DNA ecrassus_CAMNT_0042422487
##AAAATAAAGACCAAATATGTCAAGCAAAGCCAAAGAATTA
##CTCGCAAAGAAAAAGAAGAAAGCCAATCAGAAGAAGAAGA
##CTACTAAAAAAGAGGAACTTTCTGCCAAAAACAAGCAGGA
##CACCTCAAGTGCCAAGCAAGAGAACGAATGGGAAGTTGAA
##AAAGAAACTCCCCAGGCAAAGACAACCTTCAAAATTGAAG
##GCAAAGAAGTCGATGAACTCCAGAAAAAGATTGTCAAAGA
##AGACAAGAAGGAAGAAGTCGCCAAATGGGACGAAGAAGGA
##CAAGAATTCCTGAAAGCAGATGAGAACTCAGCTAAGCTAG
##TCCAGGATGCCTCAGCCGCAAAGCCATCAGTACCTGGGAA
##GTCAGCCTCCGATATTCAGTTTGGTGGAAAACCTAGCTTT
##GGATCTGGAAGGCCTAAGTTTACCTCTACTGGCAACAAGA
##GTAACGGAGCTGGATTAGGCAAAAAGAGCATGGGTGCTGA
##ATACTTCCCAGAGCTCGGAGATACAGCTCCTCCTCCAGAG
##AAAGATACATCTAGCAGGAAGCTGAACGGGCCTCCCAAAT
##TCACTGGCAATAACAAAAACAGGTTCGACCAGCTAGAAGT
##CCACAAGACTAACAAAGAAGATAAAAAGGATGACCAAAAA
##GATGACAATAGAGAGCAAGCTCCTCGCTTCAAGAAAAGGA
##AGGATGAGTTCTTCGGGAATTTCAGAACAAACAACAAAAA
##TATCAAAGCTGATGAATCCTCCCCCAAAGAGACAGAGCCT
##AAGCCCACAACTAGCAGCGGTGGACCTCCAAAGTTCTTCT
##CAAAAGGTGCTTCTAACAAGATGACCATGGCCAAAGCCCA
##AGAAGAAGCTGAAAGGAAGAAGGAAGAGCTCAAGAAAAAG
##GAGGATGCTGAAGAAGCTAAAATGGATAGGAAGAAGCCTT
##TAGCCAAAAAGAAGTTCAATGATGATAAAAAGGATAATAA
##ATTCATCAAGAGAGAGCCCAAGAAGGTAGCTGAGGATAAG
##CCAAGAGAGAAGAAGCCAAAAGTTTCAAAAGAGAAAGCAG
##TACTCGAAGATGAATGGGGAGCAGGCGGACTTGAAGATGT
##CCTATAATTTAATAATCGCTGATCATAGCTCAACAATTAA
##AAAAA
##end-DNA
##DNA ecrassus_CAMNT_0042410927
##GAGAAGCTCGTGCCTCTGGTTGAGCTCCTTAAGAGAAGAT
##ACCCGCCCAAAGATCCCAGAGAATGAGATCAGAATCTCAG
##CCAAGGCTGGTGTTGGTAGATACGTCAGATACGTCTACAA
##CCTTATGGAGAAGGACGAGAAGACTTTTGACACCGTTACT
##TTGAAGGCAGCTGGAAGAGCTACTGAGAAGCTCGTGCCTC
##TGGTTGAGCTCCTTAAGAGAAGGATTAAGGGACTCCATCA
##ACATAACAGCATTACCTCCATCACTGAGAAGAGATATGAC
##GGCTCTGAGAGAGAAATCGTCACTTTCGTGATAGTGTTGT
##CCAAGGAAGAGCTTACTAATGATGGCATTGGTTACCAAGC
##TCCAATCCCTGAAGACCAAGTTGAGGAATATAAGGAATAT
##GTTCCCTCTGAAGGCGAAGGAGACAGCCACTACAAAAGCC
##GTGGAAGAGGCAGAGGTAGAGGAAGAGGCAGAGGCAGAGG
##CTACAGAGGAGGTAGAGGCTACAGAGGTGGTAGAGGCTAC
##AGAGGTGGATACGGCTACCATGAGCCTTACTACCAAGACT
##ATGACAATAGTTATGAACAAGACTACCAATCCTATGGACA
##GGAAGAAGAATGGGGATATGGAGGATCTACTAGTTACAAT
##GAAGAGGGTGGTTACGAAGAAGACTATGGCTCCTCAAGAG
##GAAGAGGTTTCAGAGGTGGCAGAGGCCGCGGAAGAGGTAG
##AGGCAGAGGAAGAGGTAGAGGATACTAAGCTCCTTCGAAT
##GAAGAATCTTTACTTTAATGAGTTAGGAAATATCCATATT
##TCTTAAACAGGAAATTTTTTAAGTAATAGATTCTTTCTTG
##CAAAAAAAAAA
##end-DNA
##DNA ecrassus_CAMNT_0042410085
##CACGGATAATAATAAAGATGAAAACTGCTCTGTTCCTCTT
##AGCACTCATCTGCTTCGCAGCTGCTGACGATATCTTCTTG
##GGAGAAGATCACGAAGCAGGCCTTATTGAGCTCGAGAAAG
##GAGACGACATGTTCTACTGGCTCTTCAGATCAAGAGACGT
##ACCAGAGAAAGATCCTTTGGTCTTGTGGCTCACCGGTGGT
##CCAGGATGCTCTTCCGAAGTTGCACTATTCTATGAAAACG
##GACCCTTCATTATTCAAGATGACTTGACTTTGGAGAAGAA
##CCAATACTCCTGGAATGAAGTCTCAAACTTGCTCTATATT
##GATCAGCCATTAGGAACTGGATTCAGTAGAACAGACAAGC
##CAGATCACTACGCCAGAAATGAAAAGATGGTTGCCAAAAC
##CATGTATAAGTTCTTAACTTTGTTCATTGAGAAATATCCA
##GAGTTCAGAGGAAGAGATTTCTTTATTACTGGGGAGAGTT
##ATGCCGGACACTACATCCCAGCCATCACTGCCTACATTGC
##TGAACAAGGAAACCCAGATATTAACTTGGTTTCATCTGCT
##ATTGGAAACGGTCTGGTAGATCCTTATGTCCAATATCCAG
##AATATAACAAGTTCTCCTATGAGAACAACTTGATTGGTGG
##TATCCATAGTACTATCTTGACTGCTGGATTCAAGCTCTGT
##CAGGGACTCATCTGGACTAAAATCTGGCCTTTGGCTTTGA
##TGGAGTGCCAGATCATGACTACTACCATCTTGGGATTCCC
##TCTCAGTCCAAACTTCAACGTTTATGATATTAGAAGGAAA
##TGCGAAGTTCCCCCATTGTGTTACGATTTCGCACTTTTGG
##ATAAGTTTATTGATCTCCCTGAAGTAAGAGAGTTCTTGGG
##TGTTGGAAAGAGAGCCTGGAGCAGCTGCAACCAGGTTGTA
##CATACCTTCATGCTTGGAGATTGGATGGTTGACCTTTCAT
##CCAAGGTTAAGTACGCCCTTGAGAACGACATTAAGATCCT
##TGTGTACTCAGGAGACAAAGATTTCATCTGTAACTGGAGA
##GGAGGTGAGGCTTGGACTCATGCTCTCGAATGGCAAGGAA
##GAGAAGACTTCCACTCTAACGAGTACCAAAAATGGACTGT
##TGACGATGAAGAAGCTGGAGAATTCAAGCAAGCTAACGGT
##CTCACCTTCCTCAGAGTCTACGACGCTGGTCACATGGTCC
##CAATGGATCAACCAAAGAGATCCCTGGAAATGTTGAAGAA
##ATTCATCAACCTTGAGTTTTAATTACTGTAGATTCAAAGA
##CAAGTTCAAATCGTAAAAAAAA
##end-DNA
##DNA ecrassus_CAMNT_0042409595
##ATATAATATTAAAAGATGAGAATAGGTTTTGCCCTGATAT
##TCGCTACATTGCTAGCATTCTCGGTACTTGGTAAAAGAGA
##CATCTCTTCCAACAAGTTCGGATCTCTCGAAGTTACACAA
##GAATTTGATGATATTGTTGAGAAAGAAGTCTTCTTCTCTG
##ATGATAGTCTTTACTTTGATGATGAAGTCAGATCGGATTT
##CCTAATGGATTCCATTGATCAAGCTAAGGTTCATATGAAC
##ACCAACCTGAAGGAAACTATTTACAAATGCAAGGACAAGG
##ATTGGGGATCAAAAGAAGAGTTCCAATTCCTCCCAGTCTT
##CGTTGGATCTCTTATGACTGATGAGACTGTTGTCGAGTAC
##GAGGGAACTTGCTTCGAGAAGATGACATTCACAATGAAGC
##ATAACTCGGATAATTCAGTTAAAGTTTCTATTGATGCTAG
##GAAAAAGAAGAGCACTTTCTGTAAAGAAGCTTTGTTCCTT
##TCCACCACAATGAGACACCATGTTGAATACTTGTTCTTGG
##AGAGAACTCATCATCTGACTCTGAAGAACCTTGACGATGA
##TGACATCATCGATCTGAACTTAACCGGGCTCAAAATGTAT
##CTCTTCTGTGATGGAGTTATGGATAGTTTCATCTCTGTGT
##TCAATACTGCTAAGTTATTCCTCGGAGGGCTTGGAGATAA
##TCCAAAATTGCCAATTATTGGATCCCATGTGCCAGAATAT
##ATGGAGAAAGCTAATGTGCATTTCATTAAAGAAGCCATTG
##GTTGGGATATGCAAAAAAGAGACGTCACTTATGTAGATCT
##TGATGAGTCTGAAATTCACGATGGTGATTACTTTGCTATT
##ACTAGACTTGATGGGCTCGATGAAATTATCATGTGGGGAA
##CTGGAGGAAGAACTGGACACTCAACAGTTGCTCTTTGGAT
##AGACGGAGAACTTCATGTTATTGAATCCCAAGATGCTTGG
##TATTGGCCTAAACATAACATTCAAAGAAACACTTATAAAC
##AGTGGGTCGAGTGGGCTAGGAACTGTGACTTTAATGTAGC
##TATTCTTCCATTGAGAGATGACCTCAGAGCTAAGTTCAAC
##AACACTGCTGCTTTGGAATTCTTCGAGACTGTTGAAGGTA
##TGCCATATGGATACCATAACTTCTTGTTCTCCTGGATTGA
##TACAGTTGATAAGAATTATCCTCCAGTTGCTCCAAAAGAA
##CTCATCCCAATTGTTTTAGACATCTTTGCTCAGATTATGC
##CAGCAACTATTGATACTTTCTTCACCCAAGCAATGAATCA
##AAGATTGGGAACATCAGGACTTAACTATAGACAAGTGATA
##GTCGAAGCTGCACTCAGAAATACCACCATGCTCGAACTCA
##TGGCTCAACCAGAACTTGATGGCTGGATGTATTCAGATGG
##CTACAGTTATGTCTGCAGTTGCTTTGTTGTTGCTATATGG
##AAAGCTGCCGGAATCTTTGGTGATCTCGAAATCAACGCTG
##TTGAGTTCACTCCCAAGGATGTGTACCAACTCAATGTGTT
##CAACACCACAGCTGCCATTTCAGAGAAGTGCAAGAGCGCT
##GACCCAACTCTGCCATACTGCCAAATTTTGGGCAAGTACA
##GAATGGAGTTGAATGGGTATTCAAGCGTTGACATGTACAG
##CCACATGAATGAGAACTGTGAATCAGAGTATCCAGACTAC
##ATTAGAAATGATGGCTGCTAATCAATTCTTATTGGTCGTT
##CAATCAAAAAAAAAA
##end-DNA
##DNA ecrassus_CAMNT_0042409585
##CTGGATTATGGCTACCAATAAGGGGTTAACTATTTATGGA
##CACATCCTGTCACCATTTTCATCTTTTGTAAGAGCTACTG
##CTGAATACTGCAACATTGAGTTCACATATTATACAGTCAA
##CCTTGCTCGTGGAGAGCATAAGAGAGACTGGTTCCTCAAA
##ATTAACCCTAAAGGTCAAATTCCTGCTATCAAAGATGACG
##ATCACTGTCTTGCTGAATCAATCGAAATTGCTAGATATCT
##TATCAAAAGTAGGGAAGTTGACACTCCACTGTATCCTTAC
##AGTGACCCTGCAAAGATCAAAGAGATTGATGGACTCTTTG
##AAGAGTTCAAGGATCTCGAACCAGCCACAATGGAGATCAA
##CATGAAACTTTGGGCCGCTCCATACTTCTTTGGAACTCCA
##AGACCCTCAGAGGAGAAGATTCAGACGTTGATGGATGATC
##TTTATGAGCAATACCAGAAGTTAGACGACCATCTCTCCAA
##ATCAGAGACCAAATATCTCACTAGTGATGAAACTCCGACG
##CTGATTGACTTCTGGGTATTCATGTTGATCTATAAGCTCA
##CTGATAACAATGGGTTGAGCACGGTAGATAACCATCCAAA
##TTTAGCAAAGTGGTTCAGAAGCATGAATGAGATTGCTATC
##CTAAGTACATTACGTGGACAAGGAAGACGCATGCTTAGAT
##TGGTTAACTTCATCTTTGGATATGTAATGCCAGTTGTGAA
##CTGCATCAGATGTAAGAGAAGAAGGCAAGAATAGATCTTG
##ATGTCATAATAAGGATTCACAAATGAAAAAAAA
##end-DNA
##DNA ecrassus_CAMNT_0042409575
##AAATAATCAAATATGAGTATTATGGACTACAATGGCAGCG
##CTATGGTTGCCATGAAGGGAAAGAACTGTGTCGCTATTGC
##TGCAGATACAAGATTATCCCAACAACTCTGCACCATCTCT
##CAGAATATGCAGAAGGTATTCAAAGTTAATGACAGATGCT
##TATTTGGCCTCGCTGGATTGGCTACTGATGTGGCTACTTA
##TTCAAAAGAGCTCAAGATGAAGACTAATATGTATAAATTG
##ACAGAGAACAGAGATATTAAAGCATCTACCTTCACTGATT
##TAGTTGCTACTTCATTATACGAGAAAAGATTTGGCCCATA
##TTTCGTTGTTCCAGTTGTAGCAGGATTAGACGATAAGGGA
##GATGGAGAATATGAACCAGTCATTGCATCCTATGATTACA
##TTGGATGAAAAGAACAATCATACTTCGCATGTGCAGGTAC
##TTCTCAGTCCTTCCTTTATGGTGTCTGTGAGAGTTTCTAC
##AAAGAAGACATGAATCCTGATGAGCTTTTTGAGGCAGTAT
##CCCAATCACTCTTAGCCGCCATGGATAGAGATTCCCTTGC
##TGGATGGGGTGCTACAGTCTATGTGCTTACTCCAACAGAG
##ATCATTGTAAAGAACATCAAGACCAGACAAGACTAATCAG
##AAGGGTTATATTCATGCTCAATAATAATTGAAAAAAA
##end-DNA
##DNA ecrassus_CAMNT_0042409373
##GTTCAAATATTCTTATAAAGATATGGGTTGTGGATCATCC
##AACGGGGCTGACGATCCTTCAAATGATAAGGTTAACTGGA
##ACGATGCCGAGATCGACGAAGAGTTCAAGAAGGAAGAGAA
##TAATATTAACTCTAAGAGAAAGGTATTCGACAAGAGCCAA
##AATAAAATGGTAGAAATTGATGCTCCACAGAATGACAGAG
##AGTTTGACTTCTTTGAAGGTGCTGATGCTGGAGCTGGAGA
##ACAATTCATGGCTGTCAGACCTTACGAAGGAGCTATCGAA
##GAGCCAGAGGAGCACAATGATGTTAACAATGATGCTCCAG
##ACGTTGAATACGAGCTTGAATACGTCTATGGATACAGAGC
##TGAAGACAGCAGAATGAACTGCTTCTATAACGCTGATGGT
##AATGTTGTTTACTTCACTGCTGCTTTGGGTGTGATTCTTG
##ACCAAGGATCCAACAAGCAGAAATTCTTCGGAGGTGGTCA
##AGTAGACAATGCTTCCAAGAAGGTTGCTAGAGATGACCTT
##GGACATACAAATGATATCACTTCCATGGATGTCTCAAGTT
##GCAGAAAGCTTGCCGCCACCGGACAGAACGGATCTAAACC
##AGTCGCTTTCGTCTGGGACTCCTCCAGTGGAGAAAAGAAA
##GCTAGGTTCAAGCTTAAGAAGGGAGGAAGAGAGATCACCG
##CCATTGCTATCTGTCCACAAGGAAAAATGGTGGCCATGAC
##TGACAACAGCAATGACCACAACTTGTCTGTTTATGACATT
##GCTACTGAGAAGAAGGTTGCTGGTGATAAGACTGGTCCAG
##ACCGTATCTATCATATCTCTTGGTCCAAGAAAGAAGGTGA
##GGCAGTGATTGCTACCGCAGGTTGCAAGCATATTGCTCAC
##TGGGATCTTGACAGCAAATTCAAAAAGAGGAAGGGAGTCC
##ACGGTAGTGCTGGTAAACCAACCTCCCACTGTGCTGTCGC
##TTGGGATGACCAAGGTAACTGCTACACTGGAGGTGCCAAC
##TCCAGGATCTACCACTGGAAGTTCGAATCATGCTTCCAAC
##TCCAGAAGACTTATGATGTGCACGGTAAAGGTTTCTGCTG
##CTCCATTAGATGGTGTGATGGAAAAATTATTTCAGGAGCT
##AAAGATGGAAACGTTGTCATCTCAAATCCAGAAACAGGAG
##AAGCTGAGAGAACAATTGACGTAGGATGCTTGGTGAGATC
##TGTGGATATGGATGGATCAAACATCGTTGCTGGGCTTAGA
##AACGGAAACATCATCGAGATTAACTCTGGAGGCAAAATCA
##CTGAGATCATGAACTCTCATAGTGATGGTGAAGCTTGGGG
##ACTTGATATTGATTCTTCAGGTACCATAGTAACATCAGGA
##GATGACAATCATCTCTACTCTTGGAGCATCAAAGACAAAA
##AGAGCACTGGCCATGGAGAAATTTGTGATGAAGATGCTGG
##ACCTAAGAAGGGTGGAGCTAGCTCATTGACTTCATACGCT
##GCAAGCAAGTGCGCCAGAGCTGTTGCCATTAACTCTGCAG
##GAAACGGAAATGTTGCTGTGGGCCATAACGACGGCAGAGT
##CACCATCAGAGACAGCGCGGGTGATTTACAGACCATCCGC
##CACACACTCAACGACAGCGACGAGTGGATTGAGGCCATAG
##CCTATTCTCCATGCGGAGGAAAGTTAGCTGTGGGATCACA
##CGACGACAACATCTATGTGTACGATGCGAGCGACCTAAAG
##CTGATTGGAAAGGGAACTGCCCATAACTCGTTCATCGTTT
##CAGTCGACTGGAGTGAAGATTCATCATACATTCGTTCTGT
##ATGTGGAGCTCATGAACTTCTCTTTTTTTTAAAGTCTCTG
##ATGACGGTGTCGAACAAGACCAAAGCGGAGCCTCTAACAC
##TAAAGCAATTAAATGGCACACAAGCCATGCTAAATACGGT
##TGGCTCGTTACTGGAATTTTCCCAGCTGGAACTGACGGTA
##CTCACATCAATGATGTTGATTTCTCCCACTGTGGTGGATT
##GATTGCCACTGGTGATGATTATGGACTAGTAAACGTGTGG
##AGAAACCCAGCACGTAAGGGAGCTAAGCCTATCTCTCTAA
##GAGGTCACTCTGAACATGTCGTCAGAACAAGATTCACTCA
##TGATGATTCCCACATCATTTCCATTGGGGGTTACGACAAA
##ACTATTATGCAGTGGAAGAAGAAATAAGATTCCATAATGA
##TAATAATAGTTCAAATAATAAAAAAAAA
##end-DNA
##DNA ecrassus_CAMNT_0042409363
##GGCAGATACTAAATCTGGTCCACCTAAATTCGGGGGAGGT
##GGAAAACAAAATGAGGATTCTGAGAACCCTTCAGAAGCCA
##AAAAAGGTGCCACAGGTCTTTCTCAGTCCTACGCTGGTTC
##ATCCAAGCCTAGGTACGGAGGCGGGTTTCCAAGATCTGGT
##CTATCCCAGAGCCAATCCAAGCCAGACGAGTCTGGTGAAG
##AGGAGAAACACTCCTCCAAGAAGGAGAGCAATGGGATGAT
##CATTGAGACCTTCGAAAAACCTTTGATCCCTGACTTAGCC
##CTTAACCACAACTGGACAATTTGGGAGCTTCTTGATACCA
##AAGGCGGCGGAAGCTACAGTTCAGGTATGGAAAAGGTAGC
##ATGGTTCGGGGACATAATCACTTTCTGGAAGGCCTGGAAT
##CAGATTCCTCATTCAGACCCCAAAAACTTCTTCTCCTTTA
##CAAGAGAAGGAAAGTCATATGCCAATTACTACGAGGTAAA
##AGGAAGCGCAATGAAGATCAGTACTCTAGCGATGTTCAAA
##AGTGGCATTCACCCTGCGTGGGAGGATGCAACCAATAAGA
##ACGGCGGAGAGTACGCAGCCAAAGTTGACACCAACGCAGA
##GGCAACTTGAAAGGTATGGAGCAGCCTTGTATTCGACCTT
##GTCACCAGCAACTTCCCTGCCACTGACAGAGTCTGCGGGA
##TCAGAATCGTCGACAAGGGAAGAATTTTAAAAGTTGAATT
##ATGGGTGGATTACGGACTCAGAAAATACTGCGATGCTGCT
##AAGGCACAAGAAGAAAGAATGATCGAGATATGTAGAGAGG
##CTGGAACTAGTGGAATCAAGTTCGATTTCCAAGCACATGC
##CTAAGCAACCATAGATGACATAAGATGCTCAGCTTCCAAG
##CAAAGAAGCTTATTGGATATAAATTAAAGTTGATTACTAA
##ATTCTTTAATTGAAAAAAAA
##end-DNA
##DNA ecrassus_CAMNT_0042409351
##AAAAAGATTTTCATGGCCAGAGTTGCCGACCAATCTGAGA
##GATACGAAGACATGGTTGACTTCTTGGAAGAGATCATTGA
##TGACAGCTCTAAAGATGTATCCATGGACGTCAAGAACTTG
##CTCAGTGTTGGCTTCAAGAATCTTATCTCTGCTTCAAGAT
##CTGCTTACAAGACAGTTCAAGCCATCGAGCAGAACAAGAA
##GTACGCTGAGTACTCCTCCAACTGTGCTGAGTACAAGGAG
##AAGATCTCTACTGAACTCGAGAAGAGCTGCGCAAGAGTTA
##TCCAGATCGTCAAGGATAAGAGTCTCTCTAAGGAAGATCT
##TAATGATGAGGCCAAAGTCTTCTATTTGAAAATGATCGGA
##GATTACTATAGATATACCGCTGAAACTGCTAAGGGAGCCA
##AACTTGAAGAAGTAACTGAGAACGCTAAGACCTACTACGA
##GCAAGCTACTGAGGCTGGAAAGGACTTGAAGCCATACAAC
##TCTAACAAGTTGGGTTTGGCTTTGAACTTCTCCGTCTTCC
##ACTATGAGTTGAAGAACGACTCTTCTAAGGCTTGTGAGAT
##CGCTGAGCAAGCTCTTAATGGCGCTAGAGACCAGATCGAT
##GAGATGGATAATGATGAGGCTAGAGATGCCCTCTCCATTA
##TTGAGCTCCTTAAGGAGAACCTCGACCTCTGGAAGGAGGA
##AGAGGGTGGTGAAGACAATGTTGTCGAAGATATCTAAGAC
##ATATGTCTAGCCCATGTATTCAATTCCTATCATTCATGTT
##CCACTTAAAAAAAAAA
##end-DNA
##DNA ecrassus_CAMNT_0042428063
##CAAAAATGTCTTATCGTGACTTGAGGAATTTTTGAGAAAT
##TATGAGATCCTTGGGGTATTCAAGGCCCATCTCTGTGGAG
##AACTTCAGACTACCCAATTTCGAGCTAGTAGCAGATATAG
##CTCTCTGGTTCGCAGAGAGGTATGACCCTAGCTGAGATAT
##ATCAGATAATATCAATGAAGAGAGGGACAGAGTATTATTC
##ATTAAGTCCATCTGCCAACTGTTCTTGACAAAGGCAAGAA
##TAAAGCTCAATCCTAAGAAGTTATATGAAGCTAATGGGTA
##TGCAGTCAAGGAGTTACTCAAAGTCGCAACAATGCTTAAT
##AAAGCAATGAATGCCAGTGCAGTCGATGAAGATGATATTG
##TCTCCTCAAACGACTTTAATATGGACTCTAAGTTGAGAAA
##TCTCAAACAGGCAAGGTCCTTGGCCAATGAAATCACTGAA
##ACAGGTGCTAAATTATTTGATTCTTTGGGTAAAGAGAATG
##ACTTGAGAGAGTCAAGAGAGAAAGCTCTAGAGTTCCTAGA
##TTCTATTTCAAGAAATCTTGGATCAAACACCGAGCAAGAG
##TACATTGAGAAGTGTATCAGAGACTTGGTTGGTGGCCAAA
##GTCAACAAATGAATCAAATGGATGAGATGATATCTAATCT
##TAGACAAGACGAGAAAGAACTTGAGAACAAAATCCAACGC
##CGAGCTGCTGAACTGGATAGAACCGACAAACGTCTGAAAG
##GAATCGAGCAAGTTAGGCCTGAATTTATGGACGAATACGA
##AAAACTAGAGCAAGAGATCGAGCGTTACTACAGCCAATAT
##ATTGAAAAATTCAAGAATTTAGACTACCTCGAGAACCAAC
##TTGATGAATACAACAAGAGGGAAATTGAAAAGAAGAAGGA
##GAACCAGAAGGCTCTCAGGAAGATCCAAGAGAAGTATAAA
##GTGGAAGAGTACAAGACTTTCAACGAAGGAAATGAAGATG
##GTAACGTGATGAATGAGATGGGTTCTACCAGAACCGGATT
##CAATAAAGGAAACGTCGTTGGCAATCTAGTAGATGAAGAT
##GATGATGACGATGACGAAGATGCTGAAGGAGAAGAAATTT
##CTGAAGACGAAGAGGATGGACCGATTAATATAGAATCTGA
##TGAAGAAGATGATGAGGATATAGAGGAAGACGGCTCTGAT
##GGTAACTTTTAAACAACACCACAGCCTTTTATAATGGTTC
##TATATTTAAAAAAAAA
##end-DNA
##DNA ecrassus_CAMNT_0042427729
##TTCAGAAATGTCAAAGATTAAGGGACACAAGAGGCTAGTG
##AAGGAAATCAAAGATCTTCAGGAGAATTATGAGGAGTTCA
##AGATTCATTTCCCAGATCCAGATACTCTCTATCTGTTCAA
##CGCTGTCTTTGATGGAGCAGAGGGATCATTGTACGAAGGA
##GAGACTTTAGAGCTTCAATTCAAGTTTGACGACACCTTCC
##CATTCGAAGCACCTGAAGTTATTTTTGTAGGAGATATACC
##CACACACCCTCATGTATATAGCAATGGGTATATTTGCCTA
##TCAATTTTGTATGATCATTGGACTCCAGCACTTAGAGTTT
##CATCAATAATTTTAAGCATTCTCTCAATGCTGAGCAGTTG
##TGAAGAAAAAGTTGGTCCAGAGAATGATGGTTCATTCTCA
##AGATACGCTAAAGGAAAATCTCCTAAATCCTTCAACTGGG
##TTTTTGAAGATGACAAGTGCTAAAATACTGGATTATGCCC
##TAAAACATTAATGTTTCAAAAAAAA
##end-DNA
##DNA ecrassus_CAMNT_0042426221
##TTGACAAGATGGGAAACAAAGGTTTTGACAAGATTAAGTA
##CAAGACTCTCCTCACCGAGGCATCCTCAAGGATGAATATC
##AGAAGAGGAAAGAAGGTCAACGAACTCTACAGAGTTAGAG
##ACAAAATCGTTGACTTTGTCAAGAACGGAGATATGAGCTC
##GGCCTTAATTTACATTGATAATTACATTAATGAAGAGAAC
##AAGTTGAAAGTATACGATGCTCTCAGTACCATGTGAGATC
##AGATGAAAGGAAGAGTCTCAGAGGTCGAAAGCTTTGGAAT
##AACTGACGATCTCATGCCTAACGCTAACGCTATTGTTTAT
##GCTGGCCAAAGACTTGATATAAAAGAACTGGAAAAACTGT
##CGGTGATTCTACAGGATTTAATGCCTAAAGTTGAGTATAA
##AGAAGCTGTCAATGGAACATGTCACAACGAAATTGTACGT
##GACAATACATCATACAGAAAATGAGAGAAGGGAGAATCTT
##ACTTGAAGTTAGTTGAACTATGTCAAGAGACAGATACTCA
##GTGAATTCTTACAGAAAAATGGAAAAAGACACTTCGAGAG
##TACTGATACAAAAACAAATTGGACTACCCATATTCAGCTG
##AAGAAGATGTGGGATATAATCCTGGTGGAAGTGCTCCTCC
##TATTCCATCTTATGAACCTGCAGCTCCTGGAGGTTATGCA
##CCTCCTCCAGCTCCAGCAGGGTATGGTCCTAGTCCTGGAG
##GCTATGCTCCAGCACCTGTTCATCACTTACCAGCACCTGG
##AGGCTACGATGGATCTGGAATTCCAGCTCCCTCCCCAGCA
##TCGGCAGGAATTCCTCCTCCAGCTTCTTTGAGTGGAGCTC
##CAAGTTCTTCTGGCTACTCATTACCTCCTCCTCCAGATGA
##CCTGAACCTTCCTTCATATGGCTATGATGCCAAGAAAGTG
##CCAGAGCCATCTGCCCCTGAAGAGAGGGCTCCAAAGTCTG
##AAAAGAGTGATGATTCAGATGACGAAGACTTAATGGCAAG
##GCTTAAAGATCTTCAAAAATAAATTCAGAAAAGAATAATC
##ATTAATCTTAATTCTCGATTCAACCAAAAAAAAA
##end-DNA
##DNA ecrassus_CAMNT_0042425149
##AAAAAAATAGTTATGTCCTTGAATAGGAGTATAGGCAGGA
##AAGAGTGCTCTACTCAGCAGAGCCCTCGCCTCACTACAAA
##GTCTAAGAAAAAGAGCATTGTCCGCCATTCCTTCCATCTC
##AGCCCTAAAGGTTTGGTCTTTGATAGAAGTTTTAACGCAA
##GCCAAGCGACTGATAGGAGTAGTCAGTCTCCAAGGATTTT
##GAATTCCCAAAGAAGATCTCCAAGGCAAACCATTACTCAA
##GGTCTTAATAGAAGTATTGCTGAAAACTCATATGATATGC
##ACAGAAGTTACCTTGACAATTCTCATCAATCGGTCGGAAT
##GAACAGAGCATCTCTAAATTCATCTCCTAGAAGGGCTTCC
##ATAACGAAATTAAAGAGGAAATCGTTAGTCAATAAATAAG
##CCTAGTTTTGGGTTTAGTTTCTACAAAATGCCAAATACTC
##AATACTACAATGAGAGAGTTCTAAATTCAAAGTTTCTACC
##TGGGAAGAAGGATCATTTCTTAGATGAAGTCTGCAAGATA
##AAGAAATACGTACCTTCTCCTGATAAATATAATGTGACTG
##GTGATCTTAACATGCAAAACCCAGAGAAAAGGAAATTTAG
##TAAACTTCCTAGACTCACAATTGCTGAAGAAATACTTAAA
##AAGGGGGCTTCCACCCCTGGGCCAGGAACTTATCGGCTAG
##ATTTTAAGCCGCGAAATCATCAAGGGAAGCATAAGAACTC
##AGATAGACAACTAGGATTCATCAATGAAGCTCAATATAAA
##GGCAAAGCGACTCCACTATGCCATGATGCTAATTTCAAAC
##TGGTTGAGGAAAAACCCAGATATACACTTTTTAAACTTTC
##TAAAGCTGAAAGATCAGTTAAAATAAAAAAGAAACCAGGC
##CTGAGTCCTTGAAGTTATGAGCCCCTAGAAGCCTTTAAGA
##AGACCCAGATAATCACAAGGAAGCCAGGGTTTGGGAAGCC
##TACCAAGATCCCTACCTTCTCAGATGTAGTTGCTAAGGTA
##AAGAAGTTTGTGCCATCTCCAGATTCATATGACATTTTCA
##AAGGAGAGGCTAAAATTTATAAACCGTTTTCCAGAAAGAG
##AAGATAATTACCTTCAAAAAAA
##end-DNA
##DNA ecrassus_CAMNT_0042425993
##CAGAGAAAACCTAAAGACCTACCTTATGAGATGACTCCTG
##AAGAGTCCTTGCTGAGGGATCAGATTTACGATGTAATATC
##GACCATAAGAGACCCTGAGAAGCCATATACTTTGGAAGAT
##CTTGATGTTGTCAATGATGAATTGATCATGGTTAGGAGCA
##CAAAAGATAAAGAGTACACATATGCCATAATAAAATGGGT
##ACCTACAGTCCCTCACTGACACTTAGCTTTAACAATCGCT
##CTATGTATGAGGGCTAAAATAGAAAGAGAATTAGGGCTCC
##CAAACCTTAAGATAGACATTATTGTCGAAGATGGAAAACA
##TCAGCAGAAAGGAGAAATCGACAGACAAGTAAATGACAAA
##GAGAGATACTCAGCTGCCTTGGAGAAAGAAGAAGTTATGG
##ATGTTATTGAGGACCTAATCAAAGATCAATATTAGAAGAA
##CGTCCATGCGGTCAAAAATTCTAATATATACCCTTAATTT
##CAAAAAAA
##end-DNA
##DNA ecrassus_CAMNT_0042426011
##CAGACTAAGGGAGTTCAAAAGCAGAAAAAATCTAAGGTGA
##AAGGCCAGTATAGACAAGATCTAACGCCTGAGCAGAAGCA
##GGAAATAAAAGAGGCCTTTGATCTCTTTGACTCTGAAGGC
##ACAGGCACCATAGATGTTAACGACCTTAAGGTAGCTCTGA
##GAGCATTAGGCTTTGAGCCTAGCAAATAAAGAAATCAAGA
##CTCTGACAGATAACCTTCAGAGTAACAATCAGTCGAACGA
##TGATGAGCATGATAAATCAAAGACTATTGACTTCAATGAT
##TTCTTAGAGATTTTAACAACCAAGATGAGCGAGAAGGACT
##CTGTAGATCAACTCAAGAAAGCATTCATCCTCTTTTCAGG
##AAATAAACCCTTCATTACTCTTGATGACCTCAGAGATGTT
##GCTAATGAGCTAGGAGAAAACATGAGTGATGATGAACTCA
##AGGAAATGCTACATGAAGCATCAAAGGCCGATGGAGAAGA
##AGTTACAGAAGCTAATTTCCTTACCATTTTAAATGCTATG
##GGTGGAGGATCATAAAATTAAAATCAAAATTCAATTTTAA
##AAAAAA
##end-DNA
##DNA ecrassus_CAMNT_0042425651
##TTTAAATCTAATGGACGGACAGGACATTGAGCAGAAGATT
##ACAGAGTTAGAAGACCAAGCCAATAAATTCCATGAGGATC
##TTAAATACCTAGAAGCTATAGACACCCTAGAAGAATTATT
##GGTGCTTAAGAAGGAAGAATATGGCACCACCGGACCAGAG
##TTTACCAAGACTTGTAGACAACTCTGAGAGATTTCTAATA
##TTTTATCTGTGTTTTACCTTAAATAAAGATGCTACCAAGC
##AAGCTTATGACATTCTGAAAAAGTCAGAAGCCCTCTGAGA
##TAATAACGAGCTTGGTAAAGCAATGACTTATAATAATATG
##GCTTGATATTACAGAAGAGTTGGAAAATTAAGAACTGCAT
##TGAAATTTTTAGAGCAAGCTCTGAGCATCGAAAGCAGATT
##AAATAAAATAGATACTCAAGCAGATACACATTTGAACATC
##TGAGCTGTGCTTTCCCAGTTAAATAAACATGCTCTAGCAC
##TAAATCATGCAATGTCTGCAGTGATTCTTCTCCAAGAAGA
##CCTCCTCTTCAAAGCAGTCAATGGTGATAAGAAAGACGAA
##GATGATGAAGACCCTATCGAACTCAAAACAAAGAATAACA
##AAGACCCCAACAAAGACCGCAAGTCTGTGCTTGCAATTGC
##CTACCACAACATGGGGGTGGAGCAGGAGTTCTTGAGGTCT
##TATCACGCTGCCATCATGAGCTACAAGAAGGCAGTCAACT
##TTGCAGAAAAGAACTTAGGGCCTGACAATGGAATAACTGA
##AAACTTAAGAAATGTATACGAAAATGCAAGGTCAGAACTT
##GATCCTTCCTTTAAGAAGAAAAAGCCAACTGGAAAGAAAA
##AGAAAGGAGACCGCCTTAGGATGCAACAAGATATTGCTGG
##AGAGGATCAGGACCTTCCTGATACAATTGGCCATCACGAA
##GATGAGGATAAACTAGACATGGAAGGTGAACACGATGAAG
##ATGAGGTTGAAGAAGACGAGGATCAGTAGAATATTTTATC
##CTATTTTAACAAGTCAATTTAACAAAAAAA
##end-DNA
##DNA ecrassus_CAMNT_0042424875
##TCACAAACACGTGTCTTGAAAAATGTATTCATGCTATTCA
##TCCTCATGACTGCTCAGTACTTACCAGCAGTTGTGATGGC
##AGACGACAAACCAACAGTTGAAGGGCCAGTTGTTGGTATT
##GATTTGGGTACCACCTACTCTTGCGTTGGTATCTTCAAGA
##ATGGAAGAGTCGAGATCATTCCAAATGAACTCGGAAACAG
##AATTACTCCATCCTTTATTGGATTCACAGATGAAGAAAGA
##CTTGTTGGAGAAGCAGCTAAAAATCAAGCAGCAGTCAATC
##CAACAAGATCTATCTATGTAGTGAAGAGATTGATTGGAAG
##ACAATTTAATGACAAGGAAGTCCAGAGAGACAGAAAGCAC
##GTATCTTACGATATTGTGGATAAGGGAGGAAAGCCATATG
##TCAAAGCTCAGATTAATGGAGGAGAGACCAAGACTTTGTC
##TCCAGAAGAAGTCAGTGCCATGATCTTGAAAAAGATGAAG
##GAAATCGCTGAGAACTATCTCGGACAAGAAGTAAATAATG
##CTGTTATTACTGTCCCCGCTTACTTCAATGATGCACAAAG
##AGCAGCCACAAAAGATGCCGGTATTATTTCTGGATTGAAC
##GTATTGAGAATCTTGAATGAGCCAACTGCTGCCGCCATTG
##CTTATGGTCTTGACCAGAAGGGAGATGAAAGAAGCATTTT
##GGTATTCGATCTGGGAGGAGGTACCTTTGATGTATCAATC
##CTTACCATTGATGGTGATGTATTCGAAGTTGAGGCCACCT
##CTGGAGATACCCATTTGGGAGGAGAAGATTTTGACCAAAG
##GATCTTGCAACACTTCACCAAGCTTATTAAAAAGAAGTAT
##AACAAGGACATCACTCAGGACAAGAGAGCTCTCCAGAAAC
##TTAAGGGGGAAGTTGAGAAGGCTAAGAGAGACTTGTCAAG
##TGTCATCCAAACTAAAATTGAAATCGAGAATCTTGTAGAA
##GGAGTTGACTTCTCTGAGACTCTTACTAGAGCCAGATTTG
##AAGAACTGTGTAATGACTTATTCAAGAAGACTCTCAAGCC
##AGTTGAACAAGCTTTGAAGGATTCAGGAAGGAAGAAGAGT
##GAGATTGACGAGATCGTTCTTGTAGGAGGATCCACCAGAA
##TTCCAAAGATCCAGCAGCTTATCAAAGATTTCTTTAATGG
##AAAAGAGCCAAACAGAGGAATCAACCCAGATGAAGCTGTT
##GCCTACGGAGCCGCTGTCCAAGGAGGAATCTTGGGAGGTG
##AAGCTACTGATGAGACTAAAGGACTTTTGCTTATTGATGT
##TGCCCCATTGACCTTGGGTCTCGAGACTGTTGGAGGAGTC
##ATGACCAAGATTGTCCCAAGAGGAACTGTCATCCCAACCA
##AGAAGTCTCAAACCTTCACTACCTATCAAGACAACCAGGA
##AACAGTCACAATAAAGATCTTTGAAGGAGAAAGAGCCATG
##ACCAAGGACAACCACTTGCTAGGAAACTTTGACTTGAGCG
##GTATTCCAAGAGCAGCAAGAGGAGTCCCACAGATCGAGGT
##TACCTTCGACATGGATGAGAATGGTATTCTGAACGTTAGC
##GCCGAAGACCAGGGAACCGGAAAGACCGAATCTATCACTA
##TTACTAATGATCAGGGTAGACTTTCTAAAGAAGAAATCGA
##AGAAATGATTGCTGATGCAGAGAAATTCTCAGAAGAAGAC
##AAGCTCGTTAAGGAAAAGGTGGATGCTAGAAACTCTTTGG
##ATAGCTACTTGCATTCCATGAGAAATACCATTGAAGACAA
##GGAGAAGCTAGCCGATAAGCTTGATGATGACGACAAAGAA
##ACCATTAGTGAGGCTCTCCAAGAGCATCAAGAATGGCTTG
##ATACTAACGCAGATGCCGATAAAGAAGACTTCGAGGAACA
##CCTGAAGGACCTGCAATCAGTTTGCGACCCAATCATCTCT
##AAGGTTTACCAAGAGAATTACGACGACGCTGGGGATGACG
##AAGATGACGAGGATATTGACGACTTGTAACTCTGTATAAT
##TTATTCGGATTGATAAGTTAATTTAATTAAAAAAAA
##end-DNA
##DNA ecrassus_CAMNT_0042424577
##GGAAAGACAAGTGTTACTTATAATGCAGAAAGGGTCATAG
##GAAATGGATCTTTTGGAGTTGTATATCAAGCTAGAGTTTC
##CGAAACAGGAGAAGTAGTCGCTATTAAGAAAGTGTATCAG
##GATAAAAGATATAAGAATAGAGAACTTCAAATTATGAAAG
##AACTTTTCCATCCCAATGTCATTACAATGAAGCATGCTTT
##TTATACAAGTGGAGATAAGACAGATGAGGTATACTTGAAC
##GTGGTCATGGACTATGTCCCAGAGACTGTTTATAGAATAA
##TGAGACACTATGTGAAGATGAAGCAGAGTGTTCCCATTCT
##TTTAGTCAAACTCTACGCTTACCAAATGTTCAGATCTCTC
##GCTTATATTCACTCCTTAGGTATTTGCCACAGAGATATTA
##AGCCTCAAAATTTGCTTGTTGATCCAGCAACTCATATTCT
##GAAACTTTGAGACTTTGGGTCTGCCAAAAAGCTTATCAAA
##GGAGAGCCAAATGTTTCGTACATTTGTTCAAGATATTATA
##GAGCTCCAGAGCTAATCTTTGGATGCCAGGACTACAACTG
##CATTATAGATGTGTGGAGCGTCGGCTGTGTCATTGCAGAA
##CTGATGCTAGGGCAACCATTATTCCCAGGAGAAAGTGGAG
##TGGATCAGCTAGTAGAAATTATCAAGGTTCTAGGAACCCC
##AACAAAGGAACAAATCATGGCAATGAATCCAAACTATACC
##GAGTTCAAGTTTCCTCAGATCAAGGCACATCCTTGGAGAA
##AAGTGTTCAGATCAAAGACTCCTGCAGATGCAATTGACTT
##CATGTCCAAAGTGCTAGTCTACGATCCAAACGAGAGATTA
##CAGCCAATGGAATGCTTGCTGCATTCATTCTTCGATGAAC
##TCAGAGAAGAAGGTACCAAACTACCCAACGGAAACCCTCT
##GCCAGATCTATTCAACTTCACTAAGGAAGAAAAGTCAACA
##ACAACTGCTGAAGTGATAGAGCAGCTGACTCCATCATGGT
##ACACAGGAGGGCTGGAATAAGAAACCGCTGTTTATTAAAA
##TTTCTCAATCTACAAAAAAAA
##end-DNA
##DNA ecrassus_CAMNT_0042425063
##GCCAAATTTCAGAAATATGGAAAAATTTAAGCTACAATCA
##GATGTGCTTTTTGGCTATGCTGGTTCCGATGTTCACATTC
##TTTCCAAAGATCTACACATATTCAGATAGTTTCTCAAGAC
##AGTTGAAGCTTGAACGTCCAGATTACGACAGTGTCCAGTG
##GAGCGACCTCATCCCAATGCTTCTCGTAGTGCCTTTATTC
##ACAGTAATAAAGCGCATTTGTAAACATCTAATGACGCCTT
##ATTTCGAAGGCAAGCTTTCGAAAAAGTATAATGGGGATGC
##ATTGAAGTTGAAAGTGTACAAATCAACCAGAAATTTCTTC
##AAAATCTTTTACTTCACCTTCATAACTTTGTTCGGATTCT
##ACGTATTAAATGGCACTAATTATCAAACAAAATCTATGTT
##CGGCAACGGAGATATTCGGTACCTTTACTCAGATTGGCCT
##TACCAGGAGATGCCAAGGCACTTAAAATTGTATTATTTAA
##TTGGGTTAAGCTATCATGCTGAGGATACGATTGCTCACTT
##TTTTCATCCTATTCAAAACGACTTTTTCGAAATGCTTCTG
##CATCACTACATTACACTAATGCTTGTTCTTGGCTCATACA
##TGACCTCCTTTTGGAACATCGGGCTAATAGTGATGATACA
##GATGGACAATGGAGATGCTATTGGGAGTGCTTGCAAAGCA
##TTCATGGACTTCGTCCCTGTCCCTGTGGTACTAATAAACT
##ATCTCATGATCCTGTTCAGCTGGATATATTTCAGAGATAT
##CATATTCGCTATTGAAACATTCTGGCAAGGATGCCTGTTC
##GGTCAAGTCTTGATAAATGGAGAAACTAGCTTCCATATTT
##ATAGTATAATTCTTTTGATGGGTCTCATATTACTAAACTT
##GTACTGGACATTCCTTTTCTTCAGAATGGGATATAGATTC
##ATCTCAAAGGGAGAAGTAAAAGACCTACAGAATCCAATAG
##AAGACCTGAAAAACAAAAAATTGAAGGAAAAGATTGAGAA
##TTGTTCTTAAGCATGATATCCTTTGTCAGCAACAAAGTGA
##TGAAAGATAAGCTTTTAATTCTTATCAAGTGATTTCCTTT
##CCTTACCTTCTTGAAATTCTCCTTAAAAGGAAGCCACACT
##AATAGTTCCATATTTATCTAATAAAAGCTGGCAAATTCAA
##AAAAAA
##end-DNA
##DNA ecrassus_CAMNT_0042424743
##GGAAATATTCAGCCTAGCTATAAAGAGAGCAAGGTTTAAT
##TATGGAAGACTCCTCAAAGAGCTTGGACTTCAATTTGATA
##GAAAAGGATGCAAATTGTCTTATAATATTGCTCCATATCA
##AGAGTTAAGCAGGCATCAGACTGTTCATCCTCTCTATGGC
##CATACTGCTCACATTAGAAATGCATGGATTGCTCCAAATG
##CTCATCTCTTGGGAAGAGTGGTTGTATCTCCTTGGGCTAC
##AATTTGGTATAATGCTGTTTTGAGGGCTGAAATTAACACT
##ATTAGGATTGGCCATTTCTCCTCGATTGGGGATGCAACAG
##TGATTAATTCCTCAATCTCTACTCCAGTCAATGTTCCTCC
##AAGTGTAAATATTGGTAAAAATGTAATCATCGGAGATAAC
##TGTAGTATAAACAGTTGTATCATTGATGACGAGGTAAAGA
##TTGGAAACAGAAGTTATATCGGAGAAGGTGTAGTGATCGA
##AAGAGGTGCTGAAATTGAAGCTAATTCAATAATCCCTCCT
##GGCTCATTAATTCCTGCTGGACAACTCTGGGGAGGAAATA
##CTGTCAAATATATTAGAGACTTGACTCAGGAAGAGAAATG
##GAACAATTATAATGAAAGCTATACTCAGACTGTTCAGAGT
##CAGAGCGATGAAGGCTCTTCTTGGCCCAGTTCTTACATTG
##AAGACATCTCTGAAAAAGAAGGAGCAGAAACGATTGAAGA
##ATATACTGAAAGGAATTATTTCAGAAAGGGACTGTTCAAT
##TAAAAAAAA
##end-DNA
##DNA ecrassus_CAMNT_0042423509
##GAAAAAGAAAAATAAAAAGGTGTTTTTAAAAGTGGTCATT
##ATCGGCGACTCTGGTGTGGGCAAGACCTCTCTGATCCACA
##GATACACCTCAACTAGGTTCTTACAGGATTTCAAGCCCAC
##TATCGGAGCAGAGTTTTCGAATAAAGAAGTTGTGATCAAT
##GGGAAGACAGTCGTGGCACAAATCTGGGACACAGCAGGCC
##AAGAAAGATACCAATCTCTAGGTATTTCCTTCTACAGAGG
##AGCTGATTGCTGCGGAATCGTGTTTGACAGAAGTGATCAT
##TCCAGTTTTGAGAACCTTGACACATGGAAAAATGCTTTCC
##TCAAGCACGGAGCTCCTAAAGAAGAAGGCACCTTCCCATT
##CTTGGTTATTGGAAATAAATCTGACCTTGATGATGGGACC
##CTTGTTAAAGAAAGAGATGCACAACAATGGTGAGCAGATA
##ACGGAAATCTCGAATATATTGAAACAAGCGCTAAGGACAA
##TACTTCTGTAGAAGAGGCATTCACTAAGCTGATTGAAAAA
##GGTATGGAAAGAGAGAAGGTAAACCTCGTCGAACTTCCAG
##ATAGAATGTCACAAAAGAATAAGACTGTAAATCTCCAGAG
##AGATGTAGCAAAGGATGTAAATAGGAAGCCACAGAAGAAA
##AAATGCTGTTAGACGGTTGATAAAGATTATCCCAAGTTTT
##CTTAAATTTCTTGCAACAATATAATAGAGTTAAGTCCAAC
##CCTAAAAAAAAAA
##end-DNA
##DNA ecrassus_CAMNT_0042423507
##CCACCACCTATGGAAAAGGAATTCATTGGTGCGGATCAAC
##AAGATCAGCTCGGAAACGGCTTCTCTAATAGTAATGAGTC
##ATCTTCATCAGTATCTTCCAAAGGAAATGGCCTTCAAGAG
##GGTATGTGCTTTAAGAAACTCAAGGACATGTCTTATGCTG
##AGATCTCTAAACTGAAGATTTTTCAGGACAACAAGGAAGA
##AATCCTGAATAAGGCTATTGAAGAGGCTAAGAGAATCAGT
##AAGAGAAACGCCTACTTCAAAATTGATGAAGTCATGTTCA
##AAGTCCATTATGAAACCCAAATGGGCCAAGAAGTTAAGAT
##CTTAGGCTATGGAGGCTTATTTGGAAACTGGAAGCCAGAA
##AAGGCGATCAAACTAACTTGGAGTGATGGCCACCATTGGA
##CTGTTAAAGTCTCTACAGAAGAACTTCCTAAGGAAGGAGA
##GTACAAATATATGATTTCTTGAGATAATGGAGATCCAATT
##TGGTCAAGTGGAGAGAACAAGAAGTACAATATCAAGAGAT
##TTAAAGAGGTATTAAACAACACCCAGTTATCTAAAGATAG
##TCACAAGTATGAGGCTGATGTTTGCTTAGTACCAGGGTCA
##GACTCAATGCCCCAACCTGTTGTCAGTGTGAAGATAGAGT
##ATGATCCTCGCACTAAAGTTCTATGCATTGTGGATAACTT
##TCATTCGGCCCCTTAAATTAGGTATTTATTTCAAAAAAAA
##end-DNA
##DNA ecrassus_CAMNT_0042423423
##ATTATAAAAATGTTGTCTCCTATTGCCAACTACACTCCTG
##AAGAACTCAAGGAGTATTATGATATTGGTGCTGTCGATCA
##AGGAAATACCACTGAGAGAAGACCTTATTATAGGAAGACT
##GGCTTCGAATACGGCCCAACCTGGGCCCAGAAGAAGGAAT
##TCGTCCATAGACTAATGACTCATAGTAATATTAACCTTGA
##TGGTAAAAGAAGGTTGAAGGAAAATTATGGTATTATCCAA
##CATTATCAACTCAGAGGAGCTAAGTATGGAGCTATCACTT
##CTGCAGCTGTTTTCTTCTTCCTACCAGTCGTTAATAGGCA
##ACTTTTCCTCAGAAGATTTGCTATTTCCATGATCCCAATG
##TTCGTTTTCTTAAGGTGGGGATATATCTGGGGACACCAAC
##ACTGGTGGAGAAAGTCATACCCAGTTATCACGACTTATGA
##AGTTGTTGCAGGATTGAGAAACCAGTTCACTGGAAAATAA
##CTCTCACAAAAATTCTTTCAAAAAAAA
##end-DNA
##DNA ecrassus_CAMNT_0042423561
##ATTTAGATAAATGCCCCGCTTGACAAGAGCTGATATCAGA
##GAAGCCTTTAATATTATTGACTCCGATGGAAACGGAGGTC
##TTGATGAGAACGAAATAGGAAGAGTCTTAGAACAATTAGG
##AGTTTCAGCAACAGATCAAGATGTCAAAGCCTTACTTATA
##CTCTGAGACTCTGATGGCTCCGGCTATATTGAATACGAGG
##AATTCGAAAAGGCAATGCTAGGTTAGAGATGATGCTATTT
##TTCATATAATAAAAATTTCAAAAAAAA
##end-DNA
##DNA ecrassus_CAMNT_0042424055
##TATAGTTTATATTTTAAATCAATATGGATTTGACCGAGCT
##TCAGAATCAAGAATATGAGGTTATTGCTGATAAGACTCTT
##AGCAATCAGGACCATCTGTTCAAGCTCATCATCATTGGTG
##ATACCGGAGTTGGAAAGAGTTGCCTCCTCAGCAGAGTTAT
##GGACAACGATTTCAAAGAAGAGCACAATGTTACCATTGGT
##GTCGAATTCGGATCGTTTGTCATCAAGATTGATGGCAAGA
##TTGTCAAACTACAAATCTGGGATACTGCTGGACAGGAATC
##TTTCAGGTCCATCACCAGAATTTTCTACAGAGGTGCACAT
##TGCGTGTTCTTGACATACGATGTGACAAGAGATGACACCT
##TCTTGGACGTTATCGATTGGCTCAAGGAAGCCAAGCAGCA
##CTCAAACCCAGACATTCTTCTGTACCTAATCGGTAATCAA
##GCAGATTTGGAAGATGACCGTCAAGTGACAAAGGACAGAG
##CTATCGAGTTCCAAAAGAAGAACAAGATCGATGCCTTCTT
##TGAGACCTCAGCTAAGACAGGAAACAACGTTGAGGAGGTC
##TTTGCTCTTGCTGCCAAGCAGCTTTATGCCATCCACAAAA
##GAGACTCCAAAGGAGAGACCATCGAGGATCCTATCAAGTC
##TGATGGAGGACCAACCAAGCTCAATGTGAACGAGCATAAT
##GAGACTGACGGAAAGAAGAAGAAAAAGGGTTGCTGCTAAA
##TATTTCTCACTTCTATTTACTTTTGATATGATTTTTATCT
##CCAACAAAAAAAAA
##end-DNA
##DNA ecrassus_CAMNT_0042422403
##ATAGACTTATTGCCCCAGGTTACTTCACAAGGCCTGCCAA
##GGTATCAAGAGGACCTTGGTTCAGAGAATTCATGGTTGAA
##GACGATGGTCTCGAATATTATTACCAGTACAAAAATGGAA
##ATGGAGAACAAAAGTACCTCCTTACTAATAATATTCCTCT
##CGCTGAAAGAGAAAGTATACAGAATCTGTATACTGGGTAT
##AAAAGAAATAGCGCCCTGTCTACATTCGCCGGACTGTGGG
##GTGGCTTTGAGCTCGTGACCAGAGTTCCCTTCTTCAAGAG
##AATGTTGCCTGGATACAGATTTATTTCCTTCCTTGTAGTC
##GGTAAACTCTTGGCAATGGAGTTCAGATACTACACAGGTG
##GCTACTACTACATGCCATTGCTGTGCTCTTACTTCAAGAA
##GTACGATCATGTTGCCAAGAGCGACTTGTTCGAGATCACT
##GATGAGAAGAGGGAATGGTTCGAGCTTGACACTTCTCAAT
##ACATGAATTACGACTTCGAAGATCTTGACCATCATCACCA
##TAACGTAAACCACGGTCCTCAACCTGAAGGAGAAGCTTTG
##AGCGCTAGCTGGTTCGTTGAATTAAATAAATACCTCAAGG
##GAGAACCAAATAAATTGAAGGAGCATCCTAAATTCAGAGA
##TTACAACTTTGATTACTCTGATAAATACCAATGGCCAACA
##ACTGACACAGTTCATGATGTGTTCCATGCTAAAGAGATTG
##AACAGCACACCCCAGATTCTTTGAAACCAGGTGCTATTGC
##TAAGCCAAAGAATGAATAAACTAATAGCAATTTGTTGAAA
##TAGCAGATGCTTCAATTTTAAAAAAA
##end-DNA
##DNA ecrassus_CAMNT_0042422399
##TTTTATATAAATATGACTGAGCACTTGTACGACAGGGACA
##ATCCTAAGTCTAACCTCAGATATAAGGGAACCGGAATTGA
##AGGTCTCTTCTATGGAGTTCCAAATATCAACGAGAGAGCT
##GAAATGATCGCCAGAGCCGTTGCTAAAGAATCTGATGGTG
##ACTTGACTAAGTTCGTCATGCAATCTCAAAAGCCAAGAGA
##TGTAGCACAAAAATGGAGAACTTTCAAGAATATCGCCAGA
##TTCTTCAAAAATCCAGTTGGATATGCTTACTGGAAGATGA
##GACCACTCCACAAACAAAACAGAGTCAGAGCTATCTGGGT
##CATTCTCGCTGCCCAACTCTACTTCAGTTTTGTAGCCTGG
##ATTGGTACCAAGAACAAGAAAGAGTCCATGATGGCCTTCT
##GGATGCACTCCATCGGTGAGACCAGCAAAGAACAAGGCTT
##GCCTCTCGACGCAAAGCCATTCCCAGCAGATAGACACAAA
##AACTATCTGAGATACTCGAACTTCCATCAGAAGCTCAGGA
##ACAAAAGAACCTCAATGATCTGGACTTCATGGTGGTGCAG
##AGACCAGAACTTCAGAAAGTACTTCGAAATGAGAAAGAAG
##CATGGCATCAGACCATCTCTGTCTGGGTTCTACCATGAGA
##AAATTTACGATGACTACATCAAGAGTCGTGTGTCTTTGCA
##CAAGAAGAACCAGATGAGAGATTATAGTTAAAATCAGTGC
##ATGGCTATCAATAAAAAAAAAA
##end-DNA
##DNA ecrassus_CAMNT_0042423099
##CTTTATAAAGAAATATGTCCCATAACTTGACTAATGAGGC
##AAGCAGCTCTACTTCTTCCAAGTTTAAAATTGTATTCTTG
##GGAGACCAAAGTGTAGGAAAGACCAGCATTATCAACAGGT
##TTATCTACGATACTTTTGAGGATGTCTACCAGGCAACCAT
##AGGCATAGATTTCCTTTCCAAGCCAGTCTACGTAGACGAT
##AAGACCATTAGGCTCCAGTTGTGGGATACTGCAGGGCAAG
##AGAGGTTCAAATCTTTGATCCCTAGCTACGTCAAGGATTC
##CTCAGTAGCTGTTATCTGCTACGATATTACCAATGCTGAC
##ACCTTTGAAAGTGTGAAAACCTGGGTTGAGAATGCAAGAA
##GCATGAGAGGAGAAGAAGTCGTCCTTTTCATTGCAGGCAA
##TAAATCTGATCTTGCTGATCAAAGAGCGGTTTCTGAGGAA
##GATGGAGACAAGCTAGCTAGTGAGCTTGGAGCAGCCTTCT
##TTGAAACCTCAGCAAAATCTGGCGAAAATGTGAAAACTTT
##GTTTGACGATCTGGCCAAAAAGTTGATAGGAACTAATGAA
##GAAGAGCAAGATGATATGAAAAAGAAGGGAATCAAACTGA
##AGGATGTTCAGGTTGATGATGATGCTCATACTGGAGCACA
##TCCTCCAGGTGAAATTTCCCAAAAAGGGCCTGGTAAAAAA
##TCTAAATGCTGCTAAACAAAGCTTCTTAGAGCTCATAATT
##AAAAAAAAAAA
##end-DNA
##DNA ecrassus_CAMNT_0042423097
##CTCGATGGTGCAAGCTTGGAGTATTGGCAAAAAGTTTAAA
##AGCCAGCCAAAGTCTGTGAGCCCAGGTCCAGGGCAATATA
##CTAGCAGGAATGAAAACGGAAACAAAATTCTACCTCCTAA
##ATGGACTATTGGGACTTCAAAGAGAAGTGATATCAATCCT
##AACAGAGCATTCAGTCCAGGTCCAGGAAATTATAAGACAT
##TGAAAGATGTAAATGAAGCTCCTAAGTATCACTTTGGAGT
##GAAATCTGTAACTGATCTCGATAAGTTTAAGAAAAGTGTC
##CCAGGGCCCGGGCAATATAATCCATCTTCAAATGCTTTCA
##GCAAAACTGCTTTCAGTTTTGCAGGAAGACATGCTACACA
##GAATAAAGGGAATATGTACAACCCTGGTCCTGGCACTTAT
##CAGAATAAAAGTACACTTTCTCAGACTCTAGGAAAATTTG
##GAACATCACAAAAAGGACTTCCTCTTGCATCAAAATTGGT
##GATTAGCAATCCAGGTCCTGGTCAGTATCCCGTTTCATCA
##ACTGATGTTAACAAAAAGGCTTCTCCGAGGTATGGTTTTG
##GATCATCCAAACGAGTAAATAATTCAACAACTAAGTTGCA
##GAAGATGATGCCTGGACCTGGTCAATATCCCAACTCAAAT
##GGATTAGGAAATTCTGCTCCAAAGTTTTCTTTGACAGCAA
##GAAGGCCAGACACAACACCTGCTGTTGGAAGACATTCACC
##TGGGCCTGGAAACTATAATCCTTCAGATACGTATTCCAAA
##AATAAATCTCCTAACTGTAAGTTTGGAAGCTCTCAAAGGA
##AAGACATCAGGAGGGATGCCAGCCCTGGCCCTGACACTTA
##CTCTGCTGGAGGGATGGATTCAAGAAAGAAAAGTAGCCCC
##AGCTTTGGATTTGGAAGCTCTAAAAGACCTGCCCTCGCTC
##AGACTGGATTCACTCCAGGTCCTGGAAACTACAGTCATCA
##ACCCAAAATTGCAGAGAAGGGAGCTTATTACATGGGCTCT
##AAGCTCAAAGACAGAGCAAAGGATGAGACTCCTGGGCCTG
##GAAACTACAACCCTGATCCAAAATTGAGCAAAGCCAGCAC
##AACTTTCTGCAAGATTGGGTCTTCTCAAAGAAAGACTGGT
##AACAAGCATCAAGAGCTTGTTCCTGGACCTGGTACCTACA
##AATACTACAACCCAGCCTTAGACAAAGGACCTCACGTTAA
##AATTGGTAGTGAGCAGAGAGGTAAACAGGTTTCTTCAGAC
##ACTCCAGGCCCAGGAGCTTATAAAATCCCAGTCAAAATAA
##TTGATGTGCCTCGCTATCTGATCCCTAATCCAGAAGAGAA
##GTATAAATTCGTTTAGAATAATTCAAATTAGAAAAAAAAA
##A
##end-DNA
##DNA ecrassus_CAMNT_0042422857
##AATTAATATAAATCATGGGAAGATTAGAGACTAGCCTCTT
##TGATAAAATTCTAAATAAAGGACTTCTCGGTAAGAGAACT
##CTTGGAAGACCAACCAAATGGAGTATCGTCGACAAAACCG
##GAGGCAGAGGTGTACTTGAAGCTATGTACAAACCAAGAAA
##TGCTTTAGAACAGTATTTCGGAAAGTTCGTACATGCCTCC
##ATGCCACTCCTCTCCTACTTCACCTACAGATTCCATGTTG
##AGAGGGCAAGAGCTGCTGGAATGAAAATTGAGGACCATTA
##TCATCAAAAGTTCTTCAGAGAACCATTTATTCACTGGCAT
##ATTTATGCTCAGAACTTCCATCCTAGCACTTTGAACGAAA
##GAATTAGATCAGTGCACTTCTACAGAAAGACTAAGACTCT
##CTTCAAGGGATTCAAGGTTCCAGACTGGGCTCACTCCCAC
##AAGAATGATAAGTATGACATTGACGTACACTACTCCAGAC
##AAGCATGGGACAATGCCATGAAGGACTTCAGATCCGAATG
##GACTCCAATGCCATTTGTAGGAGAGAGATTAGACCCAAAT
##ATTATTAATTGGTTCAGATTCGAGCAAATGGGTAAGGGAC
##TTTCCTCCAGATACTTCTTCAATGAGGTGCCAAAGCCATC
##CATCCACAGACACGGAGGACATTTGGACGACCCAGAAAAG
##ACTCTGCACTCCTTCAAATACGCCGATCAAGAGCAGGGAG
##ATATACTCGGATTTGATACTTCTACTAAGGAAGGAAGAGA
##GCGTCTTGAGGCAGAGATCCAGAGATGGAAGGAGATCACT
##CCAGAGATCTATGAAGCTTATGGATTTGAAAACAAGCTCG
##GTAATGAGAAAAAGAGATATATCAGCTCTGAACCACATTT
##CCAAAGAGCTTTGACTCACTACAGAGCTTTTGCTTTGCAA
##CAAAGAATCGAGAAAGCTATTGCTAAAGAGACTTTGACCC
##AAGAAGAAGTTAATCAAGCTAGAGCTTATTTCGATGAGAG
##AGGACTTCCTTCAGCCAACATGCTCATCATGGGACAGAAG
##GGACTTATGGGAGACGATCATGCATTCCAAGCCTTCACTA
##ACGTTCTTGAGCAGACTGGACTAGGAGGATTCGAGAGAAA
##TATTTCTACTTCCAACCCAGTTGAAGATCAATTCCTTGAC
##TTCCTTGATAGTAAAATGAATATCACTGAAGAAGGACTTG
##TTAAAGCTTTGCCATTGATTATCACTGACGAGAGAGACAG
##ATATAGAGTTCAAGATCTTATCGAATCTGGACATGGAGCC
##GAAGCTTTGCCACAGGAAAGAACCCAACACTTGGCTTAAG
##ACATTATAAAAATTGCCAAATTTCTATAAAAAAAAAA
##end-DNA
##DNA ecrassus_CAMNT_0042422481
##GGATTATTAAATAATCCAAAATAATAACACAAATGGAAAT
##CGATTTGCTAAACTACGACCCAATTGAAGAGGAATCAAAG
##AACAAGTTGAAGAGATTTGTACAGACTCCAAACTCCTACT
##TTATGGATGTCAAATGCCCAAACTGTGGAGCCATCAACGT
##TGTATTCTCTCACGCACAAACCATCGTCACCTGCGCTGAA
##TGCAGCGAGGTCCTCTGCACACCAACTGGTGGTAAGGCTA
##AACTTGTTCCAAAGAGTGCCTATAAAAGAAAGGGAGACTA
##AACATCGTGTTATTGCTAATAATTATATGGTAGCTCATTG
##TCCGAGAAAAAAAAA
##end-DNA
##DNA ecrassus_CAMNT_0042423213
##ATTTGATAAGGAAATGGATCCGAAGACAAGAATTCTCAAA
##GAATTGAAGGAATTGCAAGATTTATCCTCCAAGAGCTCGC
##AAGAAACTGTGAAAGCTAACATAGTTGATGATAACTTATA
##CCACTGGTCGGGTACTATTTTTGGGCCTAAGGACACTTGT
##TATGAGGGCGGTATATTCCATATTGACATCCAGATTCCAG
##AGGACTACCCATTCAAGCCGCCAAAGATGAAATTTGATAC
##TAAAATATGGCATCCTAATATCAGCAGTCAGACTGGAGCT
##ATTTGTCTAGACATTCTGAAAGATGAGTGGACTCCTGCTT
##TGACTATTCGTACAGCTTTGGTCTCTTTGCAAGCTTTGCT
##TTCCTGTCCAGAACCTGATGACCCTCAAGATGCCGAAGTA
##GCCAAGCAGTACAAATTGGATATGGAACTTTTCAATTCTA
##CAGCCAAATATTGGACAAGACAATTTGCTTCAGAAGGAGA
##AGGAGATGATGAGCCTTTAGATGAAATTGAACCTCCGAAA
##GAGCCTGAGGAAGTAAAATTATCCGGCCCTGCTTTGAAAG
##TAGCCAAATTATGCGAGATGGGTTTTGATGAAGCATCTGT
##CAAAGATGCTCTTGAACGTTATGATTACAACGAGGAATTA
##GCAACAAATTATTTACTTGGAGGTTAGAGAAAGTCTTTTA
##TAGAAATTAAACTCAAAAAAAA
##end-DNA
##DNA ecrassus_CAMNT_0042423211
##TGGATTCATCAGGAGGAACTTCAGGCGGAATTAGGTGGAA
##TGTTGCAGTTGATGGTAGTGAAATGTCAGAGACTGCCTTT
##CAAATTATATTTGAATCTCTAATGAAAAGCAGTGATTTTC
##TTACAGTCAGCCACGTATTCTCAAGTCAGAAAGACTATCT
##TTCACATGTGTATAAACCTACAAATGTAAAGAATCATTAC
##GATTCACTCCTAAGTGGAACACACTCCTCTAAATGGCAAT
##TGACTTGGGAACATCTCGATAAAGATCTTACCACCAAAGA
##GCATATTATGAGAATCGCCAAAGAAACAGAAACAGACATT
##CTAGCAATTGGATACCATGGAAGGAAGGGACCGAAGGAAG
##ACCCCACTCTGCTCGGATCTGCTGTCGAGTATATGGCTCA
##TCACCCTGTATGCCCAACCCTTGTAATTAAGACAAAAGAA
##GATAGAAGCGAGAAGGAAAACGGATCCTTCAGATGGCTAG
##TTTGCTCCGATGGATCAGATAAATCATACAATGCTCTAAA
##AGAGACAATTAAGGTTATGGACAAGGAAGTTGATGAAATC
##ATTATCCTTGTAGTCAACCTTGCAATCATCAACCCTGAAA
##AGATCGAGGAGGAGACTAACCAGATCCTCGAGGAGGAAGA
##AGTCAAAAACCATATCTTTGAGACCTTAGACAGAGATTCT
##GATGAACACACATATGAGGCTATTTCTGACTATATTAACA
##TCGATGATACTCCTTACATAGATTTCGTGACTATTGCTAA
##TCATGGAAGTGGATATAAATCGCATACTGAGAAGAAGTAC
##TTCGGAAAGGTAGCCCACGGAGTTCTTTCACATTCCAAAG
##CGAATGTTATGATTGTGTTCTAGACTATTCCTCAGAATAA
##TCTTCAGAATTCAAAAAAAA
##end-DNA
##DNA ecrassus_CAMNT_0042423207
##AGATCGTAATCCCGATGAATTTCAAATACAAACAAAAGGA
##TATAGAAATGAGAAAGCTTGAGTGAGAAAAGCTGAGGTAT
##AAGTACCCAGACAGGATACCTATCATCTGAGAGAAGTACA
##CTACGAGTAGGCTAGAAGACCTTGTGAAAGAGAAATATCT
##AGTCCCCAACGAGCTAGCAGCTTTCCAGTTCATGTACATT
##ATCAGAAAAAGAATCAAGTTGGCAGAGACAGAAGCTTTGT
##TCTTCTTTGTAAATGGAAAATATATGCTAAAAACAGACAC
##CCTAATGACTGACATCTATGAGGAATATAAAGATAGCGAT
##GGCTTTCTTTATATTACATATGCTGATGAAAACATATCAG
##GATAATTTCACCTTATTTTCTTCATAATGAGCATTAAAAA
##TTCAAAAAAAA
##end-DNA
##DNA ecrassus_CAMNT_0042422265
##GGCGCAAGAAAATATTGTGTCCCTGCCCAGATATTACTCA
##GGTGTCTGTGAGGAGAAAGGAGAGGAGTATTTTGATTACA
##GATCTTATGAACCAACTTTTTACTCCCAGGAAGGATATGA
##ACTGATCAAAAAGATTGGCAGAGGCAAATACTCTGAAGTC
##TATGAAGGGATAGATGCGAAGAATGACAACAGAATAGTAG
##TAAAGATCCTCAAGCCAGTAAAGGATGAGAAGATTAGAAG
##AGAGATAAAAATTCTGAATGATCTTAAGGGAGGAACTAAT
##GTAATCCAGCTCCTTGATGTTGTTAAAGATGAAGCCTCAG
##GCACTCCTGCTCTCATCACTGAATTTGTTGATACAGGTGA
##CTATGACTTCAGAGAGCTTTACTCAACCTTCACAGATTTT
##GATATTCGTTACTATATGTATGAGATTCTGAAAGGACTTG
##ACTATTGTCACTCACAAGGAATCATTCATAGAGATATCAA
##ACCTCATAATGTAATGATCGACCATAACAAGAAGAAACTG
##AGGATTATTGATTGGGGACTTGCTGAATATTACCTTCAAG
##GAGAGGAATATAATGTCAGAGTTGCATCAAGATACTTCAA
##GGGTCCTGAATTATTAGTAGGATATAGAACCTACGATTAC
##TCTCTTGATATGTGGAGTCTAGGATGCATGCTTGCAGGGA
##TGATTTTCAGAAAAGAACCATTTTTCAAAGGGAAATCTAA
##TCCTGACCAACTTGTCAAAATAGTAAAAGTGCTTGGAACT
##GCTGCTCTTAAGAAATACCTTAACAAGTATCAAATTGAGA
##TTGATGAAGAATTTGAGCACGAATTGGGGTCTCACAAGAG
##AAAGTCATGGGATTGCTTTATAAACTCAACTAATAAAGAT
##TTGGTTACTGAAGAAGCCCTTGATTTCTTGGATAAACTCT
##TGCTTTACGATCATTCCAAGAGAATTCTTCCAAAAGAAGC
##AATGCTACATCCATATTTCAAGCCAGTCAGAGAGGCAATG
##AAAGATGAGACAATGAGTTAGATTATCCTGGTTAAAACAA
##TTGGACATGCTTATAATTTCAATCCGAAAAAAA
##end-DNA
##DNA ecrassus_CAMNT_0042421549
##AATAATTATATAAAATGGAGAGATACTTCCAAACCTATGC
##TCTCTTAGGGCTCAATGACGGTAACCTGCCAGTCCACAGA
##GGTATGAGACAAAAGAGATACGAATCTGTTGAAAAAATGC
##TCGACTTGCTTGACGTTGCAAGGAAGGTAGGCCCAAAAGC
##CCCTTGGCAAGCCCTCTTCCTCGACCCACATGACCCAGAA
##TGGGATGATGACATGAGTTATTTATACGTTGACCAGTCCT
##TGTACAGGTCTTGGTTCACATATGCTACACTCGCAGGGCT
##ATTCTTCCTATACAACTACAGAATAATGTTCCATAACAAG
##AACTTTTCCTTTGTCACAAAGTTCACTCTTGGAGGAGTAT
##GGCTTTACTCCAACATGGTCTACCTAAAATACAGACAACA
##AGTACTCAGATGTAACTTGTTCGATGAATACGTTCAGCTC
##AGAGCTGACGAATTGATCAATCAAAATGAGAAGATGCTCA
##GGTCTGAAGAGATGAAGAGGTTCATCTGGTACACAGCTGA
##CCTTAAGGAAACCCTCGCTAGATGTCATAGACAATCTTAT
##AAAAACGACGCTTCTGACTTTGCTGACTCAGAATTATTGC
##TGCAAGATTTTGTAAGAAGATACACTGACGAGACTGAAGA
##GATGCCAATATCCGGCAAGAATGCCTCTATCGGACATTAA
##GGAAATCAGAGTTTATATTCAATGGCATAACCCAAATGGT
##GTTTTTGCAGTCAATAAAAAAAAAAA
##end-DNA
##DNA ecrassus_CAMNT_0042421541
##AATATTTTAAAGTATCTTATTAAATACATGGCTTTTGTAT
##ACTCATTTTTGAAAGGGATAATATTTACCTTCCTCTTCTT
##TGTGCTGGCGGTGGTAATGTACCTTGCCTTTTGGTTCATA
##GTCAGACCTTTTAAGAAAAGGAAGCACTTCCAGAGGTATT
##CCGATACGATAGGCTACTCTCCAACGTTTGTGCCATTTCT
##CGGTGATTACAAGCATTTGAACGAAGAATATATTCAGAAG
##GGCAAATTTATTGGACACTTCTTGAGAGATCTTGCTCTTG
##GTTATGGGAAGAAGAAAGCTTTCTTCGGCTCACTTGGCAT
##GGACGATATGGTCTTTGTGAATGATGTAGAATACCTCACA
##GACATCTCGAAGTTAGTCCCCCATTATCTGGACAGAGAAC
##CAATTGACACAACAGGCTTTGGAAGAGTAGGAGGCACTGG
##TGGTCTTGGACAGTCTAAAACAACCAAATATTGGAAGAAG
##AGAAGGCAAATTTTCACTAAAACTATCGGAATAAATCAAG
##CTTCTAGATTCATTCCAATTTTCTTAAAGCATTGACAGAA
##GGGAGTGAAGACTTTCAAAGAAGGTATGACTATAAACATG
##AGTGAACACGCAAACACAGTTAGCTTTGAAATAATCAGTG
##AGATCTTGTATGGTTGTGATATCAGAGATAAGCTAGAGAA
##GGTAAACTACACCAAGAGAGATGGAACAACTGAAATCGTT
##AATCTTTATCAATGTCTGATGAAAATTTCTCATGATTGCT
##CCTTTGCCGCACTAAACCCTCTCAATGTTATGTTCCCTTG
##GCTTGTCCACTACAGCATCGGAGCTGAGAACAAGAGAAAT
##ACTAAGAATAGCGATGAGTTCGAAAGAGTTATCAGGGATA
##TCTGTGCCAAGTCCCAAGATAGTAACTCGGTGTACAATCA
##AGTCCTTAAGACTGGTGAAATAGATAAAGAAATGGCTTAC
##AAAGATGTCATGGCTATTCTTTTTGCAGGCCATGAGACAA
##CTTCAAAGTCTCTTTGCAGTGCTCTTTTCCAATTGAAAAA
##GAATCCTGAGGTTGAGAAAAAGCTTAAACAAGAGATAGAT
##GAATACATTCTGCAGAATGGGAAGTATACCGTGAACGACC
##TCGCCGAAATTTTAAACAGCCAATCTCTTGATCAGATGGA
##CTACTTAAGCTGCTTTGTTAAAGAGGTTCTAAGACATGAT
##CCTCCTGCTGTAAGGTCCTTGGGATATAAGGCTAAAGCTT
##CCTTCAAAGTGAAGGATCTCCTAATTCCAAAGAACCAGAT
##TGTCGTTTTTAACTTGTACGCTGCACAGTACGATGAGAAG
##CAGTGGAAGGAACCTACTAAGTTCATTCCAGAAAGATTCG
##ATCCTTCATCAGATTATTTCTTGACACCAAGTGGAAAGCA
##AAGACACCCTTATGCTTTCTGTCCGTTTACTTTTGGAACA
##AGGACTTGCCCAGGAAGAGCTATAGGATTGATGGAATTCA
##AAATTCTCCTAATTTATTTCATGCTAGCTATCGATTACGA
##AGTTGAGAAGGAGACTTTAGAAAACCCAGATGTGACATAT
##GCCATTCTCTCCCCCTATGCACTGAATCTTAAGATAAATA
##AGATCAATGTATAGGCTTCTAATTTGATTCTTTAACAAGC
##TTTCCTTTTAAAAAAAA
##end-DNA
##DNA ecrassus_CAMNT_0042422199
##TATGAAGTTGATTGCTATTGCTCTTTGCTTACTAGCTCTC
##TCATCTGCTAAAGTGTGGAACCCACACATGCATGATGACA
##AGCTCTTCGAAACTGCTGAGAACTCCAATGTGTTCTGGTA
##CGAACAGAGATTAGACCACTTTAACCCTCAGAAGGAGGGT
##ACCTTCCAACAAAGATATTATGATATCGATCAATACTGGG
##ACCCAGAGACCGGACCTCTCTTTTTGTACATCTGTGGTGA
##AGGTACTTGCAGACAACCAGCAGATAACAGTTTTGTTGTT
##AACCTTGCTAAGAAGTTTAATGGAAGAGTACTTGCTCTTG
##AACATAGATTTTATGGAGAAACTCAGCCAACTGAAGATTG
##GTCTACCGAGAATCTCCAATTTTTAACTCCTGACCAAGGA
##CTTGCAGATCTTGCTCAGTTTGCCACTGATAAATCAAGAG
##AGTTCAGTGAACAATATGGTATCCCCCACAGAAGATGGAT
##CTGCGTTGGAGGTAGTTACCCAGGTGCTTTGTCAGCATGG
##TTCAGATACAAATATCCACATGTTGCCTTCGCTTCCCTTT
##CTTCTTCAGGTGTGGTTAATGCTATCCCAGATTACCATCA
##GTATGATGAACAGGTCTTCTTCTCTACTTCTAAGAGTGGA
##TCTTTGTGCCCAGAGAGATTTGTGAAGGCCCACAAGTACA
##TTGAAAGTATTGTTAACTCTGGCAACAGACTTGAAGCTTT
##CAAGACCTTCGGATATGACAAAGACATGGTTGATGGAGAA
##TTCTACTATTTCATTGGAGATCTTATTGCCGGACCAGTTC
##AATATGGAGGAAGAACTGACTTCTGTGACGGATTAATGGC
##TGTTGATGATGACATGGACCAGATCATTAACTATTTGGTT
##AACTTTGCTAAAGGAATGGGATTAGTCCTCGAACAATACA
##CTGCTGAATTCACCGCAAACACAACTATTGACTACGACAA
##AAACATGAGACAGTGGACTTATCAGACTTGTGCTAATCTT
##GGATACTTCCAAACTCCAGCTAAGGCTGAAGGAGTTCCAC
##CAATGAGACCAGCCAACATTGAGGTTGATTTCTGGGAAGA
##ATTCTGTGAAAGAGTGTTTGGAATTAATATTTTCCCAGAT
##GCTGACCACTGGAACGCTAGATATGGAGCAACTTCTCCAG
##CAACAACCAAGATTATCTTTACTAATGGAGGAGAAGATCC
##ATGGCAACATGCTGGTGTTACTGAGACCAAAAATCCTCAC
##TTGATTCCTATTGTTATTGATTGTGATAACTGTGCTCACT
##GTGTTGATCTCGGAGGAGATCATCCAACCGATGCTCCTGA
##ATTGACTGAAGCTAGAGCCAGAATTGCTGATATTTTCGAA
##AAGTGGATTCAGCAGGAACTTGAGATGGAAAGAAGCTTCC
##CAACTGAGGCCAAGGCAAACCTAAGAGAACTCCTCAGCAA
##ATAATCCTTCTAGGTTTCAACAATAAAAAAAA
##end-DNA
##DNA ecrassus_CAMNT_0042422191
##AAGATTTATAAACTTAATCCATTTATTAGAGTATGTCCAG
##GAGTAGTAAATTCTTGCAATGGATCAACTTTAGGGTGAGG
##GTTACCGTCCAAGATAACCGCATGATCGTTGGTACATTCC
##TAGCCTTTGATAAGCACATGAACTTGGTCCTTTCTGACTC
##TGAAGAATATCGAACTATTAAGGCAAAGAAAGCCGGACAC
##CCTCCCAAAGAGATAAGAAGAGTCCTGGGTCTCGTGTTAC
##TTAGAGGAGACAGTATCGTACATATGTCTGCAGAAGCCCA
##ACCCTCACAGACTTCAAAGAGAATCGGAGATGGTGAAGGA
##AAAGGAAAAGCAGCACCTGCAAGCAGAGGTGTGTCTATAG
##CTCCTGTGGGACAAGCTCCAGCTGGATTGGCAGGCCCAGG
##AAGAGGAGTAGGAGCTCCAGGAATGTCTCATATGTTGCCA
##ACAGGGAAGGCAGTGACATCTGCTCCTACTCATGCACCTC
##CCCCAGGAATGGGAGGTCCACCAATGGGTCCTCCTCCAGG
##TATGGGAGGACCTCCAATGGGTGCGCCACCTGGTATGGGC
##GGGCCTCCAATGGCTCCACCTCCAGGTATCAGACCTTCAA
##TGCCTCCAGGCCAAGGTCCATCAGGGATGTCTAGACCAGG
##AAATGATCAGAGACCTCCTCCTCCTTCAGGAGTGCCTCCA
##GGTATTAGACCTCCCAACAGCAACTAAAGAGACGACTAAA
##TCTTAAGTAAAGCTCAACATGTAAAAAAAA
##end-DNA
##DNA ecrassus_CAMNT_0042422315
##CCAAAATAAAGATGAGTCTTAAGATCTTCTATGAAAATAC
##CCATGGCTTCAATGCTAACATTGTTAAAGTAGCTGCTGCC
##CTTAGTGGAGCAGAATATGAAATTGTAAAAACAACTAGTG
##ATGAATTAAAAGAAACTAAAGGAGATAAATTTACCTTGCC
##ATACATCGAGGTTGAAGAACAAGGATTGTCAGAAGTAAAT
##ACCATCTTAAGACACATTGCCAGACTCCACCCAGACTCTG
##GCCTTTACGGAAAGACTCTTTTTGAAAATGCCCTTGTCGA
##CACTGTCATGGACCGCGCAATCACTCTCTTCAAGGCTTCT
##CATGCAGTTGGAGCCGTTGCTTATGGTCATGCTAAAGCAA
##CCGCTGCCGAGTTCAAGGCCAACAAGGAAAAGTATGTTGC
##CGCTCTTAAGCATCTCGAAGAGTTGTTGGGAGGAAAAGAC
##TTCTTTGTCGGAGACGCCATCACCATTGCTGACATCAAGG
##TCGCTGGAATCTGTGTGCTCCCATTCAGAGTTCTCATGGA
##TCCAGGAACCTCCAAGCAAATTCCAAACTTGCTCGCTCAC
##TTCGAGAGAATCTCTGGAAACGAAAGCTTCAAGAAGTTCT
##TCGGAACCACTCATGTTGCCAAGAGACCAATCAAAATCCA
##GTTCGTCAAGGAAGAGAAGAAGGTAAAGGAAGAAAAGAAG
##CAGGCTCCAAAGAAGGCTGAGCCAAAGCCAAAGAGCAAGC
##TCGAGACTCTTCCTCCAACCACCATGGACTTGAATGAGTT
##CAAGTACTGGTTCATCAACCACACTGACAGAGACGCCGCC
##TTCGAAGAGTTCTACACCAGCAGGCTCGACAAAGAAGGAT
##GGTCATTCTGGGAGCTCAGCTACATCAAGTACCCAGGAGA
##AGGAGAGCAACTCTGGAAGACCAACAATCTGCTCAATGGA
##TTCATCCAGAGAGCCGAGCCTTTCGGTAAATGGAGTTACG
##GTGTCCAAATGATCTACGGAGAAGAGCCAAATCTCGACAT
[truncated: 236,248 more chars]
