# Supplementary material for: Genetic Codes with No Dedicated Stop Codon: Context-Dependent Translation Termination
Source: Cell. 2016 Jul 28;166(3):691–702. doi: 10.1016/j.cell.2016.06.020 (PMC4967479; doi:10.1016/j.cell.2016.06.020)
Supplement: Data S1. Supporting Data, Related to the Experimental Procedures — (A) genetic_code_predictions_ciliates.tar.gz: Genetic code predictions for 27 MMETSP ciliates and the peritrichous ciliates Carchesium polypinum and Campanella umbellaria. For the sequence logos the codons underlying positions 1-64 are (in order): TTT, TTC, TTA, TTG, TCT, TCC, TCA, TCG, TAT, TAC, TAA, TAG, TGT, TGC, TGA, TGG, CTT, CTC, CTA, CTG, CCT, CCC, CCA, CCG, CAT, CAC, CAA, CAG, CGT, CGC, CGA, CGG, ATT, ATC, ATA, ATG, ACT, ACC, ACA, ACG, AAT, AAC, AAA, AAG, AGT, AGC, AGA, AGG, GTT, GTC, GTA, GTG, GCT, GCC, GCA, GCG, GAT, GAC, GAA, GAG, GGT, GGC, GGA, GGG. (B) Genetic_code_predictions_MMETSP_nonciliates.tar.gz: Genetic code predictions for 636 MMETSP non-ciliate eukaryotes. Sequence logo codons as previous. (C) ciliate_codon_usage.txt. Ciliate codon usage. (D) peptides_confirming_W-UGA.txt: Peptide sequences from mass spectrometry confirming incorporation of tryptophan into C. magnum proteins. (E) mass-spec_run.xls: Summary of EasyProt analysis of mass spectrometry data. (F) P_tricornutum.genetic_code_prediction.pdf: Genetic code prediction and codon usage for P. tricornutum. (G) minia_asm_k.85.tRNAscan-SE-cove10.txt: tRNAscan-SE tRNA predictions for main C. magnum genome assembly. (H) tRNA_UCA_raw_reads_aragorn.txt: ARAGORN tRNA predictions wth UCA anticodons in raw genomic DNA sequence data. (I) 14671__len__38937_tRNA_UCA.sam.gz: MMETSP RNA-seq reads mapped to contig 14671__len__38937. (J) 14671__len__38937_tRNA_UCA.gff: tRNA and surrounding CDS annotation for 14671__len__38937. (K) 14671__len__38937.30-89nt.sam.gz: sRNA-seq data (30-89 nt) mapping to contig 14671__len__38937. (L) 1397__len__25408.sam.gz: MMETSP RNA-seq reads mapped to contig 1397__len__25408. (M) 1397__len__25408.gff: tRNA annotation for contig 1397__len_25408. (N) 1397__len__25408.30-89nt.sam.gz: sRNA-seq data (30-89 nt) mapping to contig 1397__len__25408. (O) 77_Sanger_seqs_to_tRNA-Trp_27450__len__809.sam.gz: Sanger sequences for clones of RT-PCR targeting tRNA-Trp(CCA). See ‘Q’ for associ [file mmc2.zip › supp_data/CAMNT_0008312671_V1.sam]

@HD	VN:1.0	SO:unsorted
@SQ	SN:CAMNT_0008312671	LN:1648
@RG	ID:Paired Group 1 assembled against CAMNT_0008312671	PI:200	SM:MMETSP0210-Condylstoma-magnum-COL2. assembled to CAMNT_0008312671
@RG	ID:Unpaired reads assembled against CAMNT_0008312671	SM:MMETSP0210-Condylstoma-magnum-COL2. assembled to CAMNT_0008312671
NIKITA_0927:1:1214:1984:24608#ATCACG/1 run=120731_SN403_0927_BD18C1ACXX	0	CAMNT_0008312671	1	255	50I34P	*	0	0	CACATAATGAACGTAAAAGTCTCCCATCTACACTAGGATAGCTCCTATTA	CCCFFFFFHHHHHIIJJJJIIJJJIIJIJIJJJJJJJJJJJIJJJJJJJJ	RG:Z:Unpaired reads assembled against CAMNT_0008312671
NIKITA_0927:1:2107:7515:99825#ATCACG/1 run=120731_SN403_0927_BD18C1ACXX%26NIKITA_0927:1:2107:7515:99825#ATCACG/2 run=120731_SN403_0927_BD18C1ACXX	99	CAMNT_0008312671	1	255	50I33P	=	126	175	ACATAATGAACGCAAAAGTCTCCCATCTACACTAGGATAGCTCCTATTAT	CCCFFFFFHHHHHJJJJJHIJJJJJJIJIJJJJJJJJJJJJJJJJJJJII	RG:Z:Paired Group 1 assembled against CAMNT_0008312671
NIKITA_0927:1:2307:12799:62582#ATCACG/1 run=120731_SN403_0927_BD18C1ACXX%26NIKITA_0927:1:2307:12799:62582#ATCACG/2 run=120731_SN403_0927_BD18C1ACXX	99	CAMNT_0008312671	1	255	50I33P	=	54	103	ACATAATGAACGCAAAAGTCTCCCATCTACACTAGGATAGCTCCTATTAT	CCCFFFFFHHHHGIJGIIHIIIJIIJIJIJIJJJJJJJJJGIJJJGIJJJ	RG:Z:Paired Group 1 assembled against CAMNT_0008312671
NIKITA_0927:1:2309:5679:20064#ATCACG/2 run=120731_SN403_0927_BD18C1ACXX%26NIKITA_0927:1:2309:5679:20064#ATCACG/1 run=120731_SN403_0927_BD18C1ACXX	99	CAMNT_0008312671	1	255	50I33P	=	47	96	ACATAATGAACGCAAAAGTCTCCCATCTACACTAGGATAGCTCCTATTAT	@@CFFFFFHHHHHJJJJJHIJJJJJJJJJJJJJJJJJJJJIJJJJJJJJJ	RG:Z:Paired Group 1 assembled against CAMNT_0008312671
NIKITA_0927:1:2203:11974:25777#ATCACG/1 run=120731_SN403_0927_BD18C1ACXX	0	CAMNT_0008312671	1	255	50I31P	*	0	0	ATAATGAACGTAAAAGTCTCCCATCTACACTAGGATAGCTCCTATTATAC	CCCFFFFFHHHHHJJIGIJJJJJJIJIJJJJJJJJJJIIJJJJJJJJJJI	RG:Z:Unpaired reads assembled against CAMNT_0008312671
NIKITA_0927:1:2114:18852:13854#ATCACG/1 run=120731_SN403_0927_BD18C1ACXX%26NIKITA_0927:1:2114:18852:13854#ATCACG/2 run=120731_SN403_0927_BD18C1ACXX	99	CAMNT_0008312671	1	255	50I29P	=	52	101	AATGAGCGCAAAAGTCTCCCATCTACACTAGGATAGCTCCTATTATACAA	BBCFF+=DHHHHHJIJJJJJIJIJJIIJJJJJJJJFJJJJJJJJJJJJJJ	RG:Z:Paired Group 1 assembled against CAMNT_0008312671
NIKITA_0927:1:1115:6874:21311#ATCACG/2 run=120731_SN403_0927_BD18C1ACXX%26NIKITA_0927:1:1115:6874:21311#ATCACG/1 run=120731_SN403_0927_BD18C1ACXX	99	CAMNT_0008312671	1	255	50I28P	=	1	50	ATGAACGCAAAAGTCTCCCATCTACACTAGGATAGCTCCTATTATACAAA	CCCFFFFFGHHHHHIJJJJJJJIJJJJJJJJIJJJJJJIJIJJJJJIJIJ	RG:Z:Paired Group 1 assembled against CAMNT_0008312671
NIKITA_0927:1:2305:8805:57500#ATCACG/1 run=120731_SN403_0927_BD18C1ACXX	0	CAMNT_0008312671	1	255	50I27P	*	0	0	TGAACGTAAAAGTCTCCCATCTACACTAGGATAGCTCCTATTATACAAAA	CCCFFFFFHHHHHIJJJJIJJJJJJJJJJJJJJIIJJJJJJJJJJJIJJJ	RG:Z:Unpaired reads assembled against CAMNT_0008312671
NIKITA_0927:1:1309:3220:100058#ATCACG/2 run=120731_SN403_0927_BD18C1ACXX%26NIKITA_0927:1:1309:3220:100058#ATCACG/1 run=120731_SN403_0927_BD18C1ACXX	99	CAMNT_0008312671	1	255	50I27P	=	1	50	TGAACGTAAAAGTCTCCCATCTACACTAGGATAGCTCCTATTATACAAAA	CCCFFFDDHHHHHIJJJJJJJJJJJJJJIJJGIIJJJJJJJJJJJJJJJJ	RG:Z:Paired Group 1 assembled against CAMNT_0008312671
NIKITA_0927:1:2110:1741:43884#ATCACG/1 run=120731_SN403_0927_BD18C1ACXX%26NIKITA_0927:1:2110:1741:43884#ATCACG/2 run=120731_SN403_0927_BD18C1ACXX	99	CAMNT_0008312671	1	255	50I26P	=	52	101	GAACGCAAAAGTCTCCCATCTACACTAGGATAGCTCCTATTATACAAAAT	@BCFDFFFGDHFHIJJJIJIJJIGGIIIJIGJIIJGIIIJGGIJHJJIIJ	RG:Z:Paired Group 1 assembled against CAMNT_0008312671
NIKITA_0927:1:2315:10920:27603#ATCACG/2 run=120731_SN403_0927_BD18C1ACXX	0	CAMNT_0008312671	1	255	50I26P	*	0	0	GAACGTAAAAGTCTCCCATCTACACTAGGATAGCTCCTATTATACAAAAT	B@@FFFFFHHHFHIIJJJJJJJJJGHJJDIHIJIJJIJJJJJJJJJEIJI	RG:Z:Unpaired reads assembled against CAMNT_0008312671
NIKITA_0927:1:2102:8460:85653#ATCACG/2 run=120731_SN403_0927_BD18C1ACXX	0	CAMNT_0008312671	1	255	50I23P	*	0	0	CGTAAAAGTCTCCCATCTACACTAGGATAGCTCCTATTATACAAAATCAT	CC@FFFFFHHHHHJJJJJJJJJJJJJJJJIJJJJJJJJJJJJJIJJIJJJ	RG:Z:Unpaired reads assembled against CAMNT_0008312671
NIKITA_0927:1:2104:8898:75546#ATCACG/1 run=120731_SN403_0927_BD18C1ACXX%26NIKITA_0927:1:2104:8898:75546#ATCACG/2 run=120731_SN403_0927_BD18C1ACXX	99	CAMNT_0008312671	1	255	50I23P	=	55	104	CGCAAAAGTCTCCCATCTACACTAGGATAGCTCCTATTATACAAAATCAT	CCCFFFFFHHHHHJJJJJJJJJJJJJJJJJJJJJJJJJJJJJJJJJJJJJ	RG:Z:Paired Group 1 assembled against CAMNT_0008312671
NIKITA_0927:1:1309:4528:20936#ATCACG/2 run=120731_SN403_0927_BD18C1ACXX%26NIKITA_0927:1:1309:4528:20936#ATCACG/1 run=120731_SN403_0927_BD18C1ACXX	99	CAMNT_0008312671	1	255	50I22P	=	70	119	GCAAAAGTCTCCCATCTACACTAGGATAGCTCCTATTATACAAAATCATT	CCCFFFFEHHHHHJJJJJJJJJJJJJJJJJJJJJJJJJJJJJJJJJJJJJ	RG:Z:Paired Group 1 assembled against CAMNT_0008312671
NIKITA_0927:1:1107:17857:51152#ATCACG/1 run=120731_SN403_0927_BD18C1ACXX%26NIKITA_0927:1:1107:17857:51152#ATCACG/2 run=120731_SN403_0927_BD18C1ACXX	99	CAMNT_0008312671	1	255	50I22P	=	348	397	GTAAAAGTCTCCCATCTACACTAGGATAGCTCCTATTATACAAAATCATT	CCCFFFFFFHHHHJJIIJIJJJJIJIGGIIAHHGGIJIJJEIJJIJFIJC	RG:Z:Paired Group 1 assembled against CAMNT_0008312671
NIKITA_0927:1:2214:14849:30012#ATCACG/1 run=120731_SN403_0927_BD18C1ACXX	0	CAMNT_0008312671	1	255	50I22P	*	0	0	GTAAAAGTCTCCCATCTACACTAGGATAGCTCCTATTATACAAAATCATT	BBBFFFFEHHHHHJJJJJJJJJJJJJJJJJJJJJJJJJJJJJJJJJJJJG	RG:Z:Unpaired reads assembled against CAMNT_0008312671
NIKITA_0927:1:2216:17164:37595#ATCACG/2 run=120731_SN403_0927_BD18C1ACXX	0	CAMNT_0008312671	1	255	50I22P	*	0	0	GTAAAAGTCTCCCATCTACACTAGGATAGCTCCTATTATACAAAATCATT	CB@FFFFFHHHHHJJJJJJJJIJJJJIJJIIJJJIJJJJIGIJJJJJIJG	RG:Z:Unpaired reads assembled against CAMNT_0008312671
NIKITA_0927:1:2214:18000:64349#ATCACG/1 run=120731_SN403_0927_BD18C1ACXX	0	CAMNT_0008312671	1	255	50I22P	*	0	0	GTAAAAGTCTCCCATCTACACTAGGATAGCTCCTATTATACAAAATCATT	CBBFFFFEHHHHHJJJJ2<CHIJJJJJJJJJJJJJJJJJJJJIJJJJJJJ	RG:Z:Unpaired reads assembled against CAMNT_0008312671
NIKITA_0927:1:2112:20444:10358#ATCACG/1 run=120731_SN403_0927_BD18C1ACXX	0	CAMNT_0008312671	1	255	50I22P	*	0	0	GTAAAAGTCTCCCATCTACACTAGGATAGCTCCTATTATACAAAATCATT	BC@FFFFBFFHHHJJJIIGIJJJJJIJGGGIJIIGIJJJJJJJJJEIJJI	RG:Z:Unpaired reads assembled against CAMNT_0008312671
NIKITA_0927:1:1214:14046:98198#ATCACG/2 run=120731_SN403_0927_BD18C1ACXX%26NIKITA_0927:1:1214:14046:98198#ATCACG/1 run=120731_SN403_0927_BD18C1ACXX	99	CAMNT_0008312671	1	255	50I22P	=	58	107	GCAAAAGTCTCCCATCTACACTAGGATAGCTCCTATTATACAAAATCATT	CCCFFFFFHHHHHJJJJJJJJJJJJIJJJJJIJJJJJJJJJJJJJJJJJJ	RG:Z:Paired Group 1 assembled against CAMNT_0008312671
NIKITA_0927:1:2109:12260:49148#ATCACG/2 run=120731_SN403_0927_BD18C1ACXX	0	CAMNT_0008312671	1	255	50I22P	*	0	0	GTAAAAGTCTCCCATCTACACTAGGATAGCTCCTATTATACAAAATCATT	BB@FFFFFHHHHHJJJJJJJJJJJJIIJHIJJJJJJJJJJJJJJJJJJJI	RG:Z:Unpaired reads assembled against CAMNT_0008312671
NIKITA_0927:1:1315:6754:34315#ATCACG/2 run=120731_SN403_0927_BD18C1ACXX	0	CAMNT_0008312671	1	255	50I21P	*	0	0	TAAAAGTCTCCCATCTACACTAGGATAGCTCCTATTATACAAAATCATTA	BCCFFFDFHHHHHJJJIJJJJJJJJJJJJJJJIJJJJJJJJJGIJJJJJJ	RG:Z:Unpaired reads assembled against CAMNT_0008312671
NIKITA_0927:1:2309:3751:77322#ATCACG/1 run=120731_SN403_0927_BD18C1ACXX	0	CAMNT_0008312671	1	255	50I21P	*	0	0	CAAAAGTCTCCCATCTACACTAGGATAGCTCCTATTATACAAAATCATTA	BCCFFFFFHHHHHJJJJJJJJJJJHJJJJIIIIJJJJJIJJJJJJJJIJJ	RG:Z:Unpaired reads assembled against CAMNT_0008312671
NIKITA_0927:1:1201:18897:97740#ATCACG/1 run=120731_SN403_0927_BD18C1ACXX%26NIKITA_0927:1:1201:18897:97740#ATCACG/2 run=120731_SN403_0927_BD18C1ACXX	99	CAMNT_0008312671	1	255	50I21P	=	253	302	CAAAAGTCTCCCATCTACACTAGGATAGCTCCTATTATACAAAATCATTA	CCCFFFDFHGHHHJJJJHIJJIJJJIIIJJJJJJJJJJJJJJJIIGIJJJ	RG:Z:Paired Group 1 assembled against CAMNT_0008312671
NIKITA_0927:1:1113:6757:38207#ATCACG/2 run=120731_SN403_0927_BD18C1ACXX%26NIKITA_0927:1:1113:6757:38207#ATCACG/1 run=120731_SN403_0927_BD18C1ACXX	99	CAMNT_0008312671	1	255	50I18P	=	42	91	AAGTCTCCCATCTACACTAGGATAGCTCCTATTATACAAAATCATTAAAA	@@@FFFFFGHHGGIIIGGIJJGHGI>HHGIIHIJJIGIJJJJJAHIJGI@	RG:Z:Paired Group 1 assembled against CAMNT_0008312671
NIKITA_0927:1:2313:17367:73696#ATCACG/1 run=120731_SN403_0927_BD18C1ACXX	16	CAMNT_0008312671	1	255	50I17P	*	0	0	AGTCTCCCATCTACACTAGGATAGCTCCTATTATACAAAATCATTAAAAT	?:)JJJJJJJIIHHHIEIGC23FC<33334JJIJJIJHHHHHFFFFFCCC	RG:Z:Unpaired reads assembled against CAMNT_0008312671
NIKITA_0927:1:2110:15435:93064#ATCACG/1 run=120731_SN403_0927_BD18C1ACXX	16	CAMNT_0008312671	1	255	50I16P	*	0	0	GTCTCCCATCTACACTAGGATAGCTCCTATTATACAAAATCATTAAAATT	IHJJJJJIHJIIIHJJJJJJIIJJJIJJJJJJIHJJJHHHHHFFFFFCCC	RG:Z:Unpaired reads assembled against CAMNT_0008312671
NIKITA_0927:1:1312:3144:72264#ATCACG/1 run=120731_SN403_0927_BD18C1ACXX	0	CAMNT_0008312671	1	255	50I14P	*	0	0	CTCCCATCTACACTAGGATAGCTCCTATTATACAAAATCATTAAAATTTT	CCCFFFFFHHHHHJJJJJJJJJJJJJJJJJJJJJJJJJJJJJJJJJJJJJ	RG:Z:Unpaired reads assembled against CAMNT_0008312671
NIKITA_0927:1:2301:4146:16915#ATCACG/2 run=120731_SN403_0927_BD18C1ACXX	0	CAMNT_0008312671	1	255	50I14P	*	0	0	CTCCCATCTACACTAGGATAGCTCCTATTATACAAAATCATTAAAATTTT	CCCFFFFFHHHHHJJJJJJJJJJJJJJJJJJJJJJJJJJJJJJJJJJJJJ	RG:Z:Unpaired reads assembled against CAMNT_0008312671
NIKITA_0927:1:2303:11415:43675#ATCACG/2 run=120731_SN403_0927_BD18C1ACXX	0	CAMNT_0008312671	1	255	50I14P	*	0	0	CTCCCATCTACACTAGGATAGCTCCTATTATACAAAATCATTAAAATTTT	CCCFFFFFHHHHHJJJJJJJJIJJJJIJJIIIIIIJJJJJJJJJJJJJJJ	RG:Z:Unpaired reads assembled against CAMNT_0008312671
NIKITA_0927:1:1101:16925:45393#ATCACG/1 run=120731_SN403_0927_BD18C1ACXX	0	CAMNT_0008312671	1	255	50I14P	*	0	0	CTCCCATCTACACTAGGATAGCTCCTATTATACAAAATCATTAAAATTTT	CCCFFFFFHHHHHIJJJIIJJJIJJIGIJHIIGIJJJJJJJJJJJJJJJJ	RG:Z:Unpaired reads assembled against CAMNT_0008312671
NIKITA_0927:1:1102:13209:67968#ATCACG/2 run=120731_SN403_0927_BD18C1ACXX%26NIKITA_0927:1:1102:13209:67968#ATCACG/1 run=120731_SN403_0927_BD18C1ACXX	99	CAMNT_0008312671	1	255	50I14P	=	66	115	CTCCCATCTACACTAGGATAGCTCCTATTATACAAAATCATTAAAATTTT	CCCFFFFFHHHHHJJJJJJIJJJJJIIJJIIJJJJJJJJJJJJIJJJJJI	RG:Z:Paired Group 1 assembled against CAMNT_0008312671
NIKITA_0927:1:1104:8148:85695#ATCACG/2 run=120731_SN403_0927_BD18C1ACXX%26NIKITA_0927:1:1104:8148:85695#ATCACG/1 run=120731_SN403_0927_BD18C1ACXX	99	CAMNT_0008312671	1	255	50I14P	=	52	101	CTCCCATCTACACTAGGATAGCTCCTATTATACAAAATCATTAAAATTTT	C@@FFFFFHHHHHJJJJJIJIIIIJIGGICHGIIIGHIHGJIJIIIIJJJ	RG:Z:Paired Group 1 assembled against CAMNT_0008312671
NIKITA_0927:1:2113:10222:23469#ATCACG/2 run=120731_SN403_0927_BD18C1ACXX	0	CAMNT_0008312671	1	255	50I14P	*	0	0	CTCCCATCTACACTAGGATAGCTCCTATTATACAAAATCATTAAAATTTT	CCCFFFFFHHHHHJJJJJJJJJIJJJJJJIIJJJIJJJJJJJJJJJJJJJ	RG:Z:Unpaired reads assembled against CAMNT_0008312671
NIKITA_0927:1:2310:8271:51278#ATCACG/1 run=120731_SN403_0927_BD18C1ACXX	16	CAMNT_0008312671	1	255	50I13P	*	0	0	TCCCATCTACACTAGGATAGCTCCTATTATACAAAATCATTAAAATTTTC	IJJJJJJIGIHJJJJJJJJIJJJJJJJJIGGIJJJJJHHHHHFFFFFCCC	RG:Z:Unpaired reads assembled against CAMNT_0008312671
NIKITA_0927:1:1101:5482:6842#ATCACG/1 run=120731_SN403_0927_BD18C1ACXX	16	CAMNT_0008312671	1	255	50I12P	*	0	0	CCCATCTACACTAGGATAGCTCCTATTATACAAAATCATTAAAATTTTCA	IJJJJJJIJIJJJJJJJJJJIJJJIIIIIHJJJJIHJHHFHHFFFFFCCC	RG:Z:Unpaired reads assembled against CAMNT_0008312671
NIKITA_0927:1:2315:15984:47190#ATCACG/1 run=120731_SN403_0927_BD18C1ACXX	0	CAMNT_0008312671	1	255	50I12P	*	0	0	CCCATCTACACTAGGATAGCTCCTATTATACAAAATCATTAAAATTTTCA	CCCFFFFFHHHHHJJJIJJJJJJJJIJJIJJJJJJJJJJJJJJHHIJJJI	RG:Z:Unpaired reads assembled against CAMNT_0008312671
NIKITA_0927:1:1212:5898:87287#ATCACG/1 run=120731_SN403_0927_BD18C1ACXX	16	CAMNT_0008312671	1	255	50I12P	*	0	0	CCCATCTACACTAGGATAGCTCCTATTATACAAAATCATTAAAATTTTCA	IJJJIJIIIHJJJJIIJJJJJJJJJJJJJHJJJJJIJHHHHHFFFFFCCC	RG:Z:Unpaired reads assembled against CAMNT_0008312671
NIKITA_0927:1:2110:2108:98980#ATCACG/2 run=120731_SN403_0927_BD18C1ACXX	16	CAMNT_0008312671	1	255	50I12P	*	0	0	CCCATCTACACTAGGATAGCTCCTATTATACAAAATCATTAAAATTTTCA	FACIGHFBDFIIIIHHHFEHHGEH9JHJC9EJJGGEEFFHFBFD>FF@B@	RG:Z:Unpaired reads assembled against CAMNT_0008312671
NIKITA_0927:1:1112:13388:13434#ATCACG/1 run=120731_SN403_0927_BD18C1ACXX	16	CAMNT_0008312671	1	255	50I9P	*	0	0	ATCTACACTAGGATAGCTCCTATTATACAAAATCATTAAAATTTTCAAAA	IIJIIIHHHJIJJJIJJJJJJJJJIGFJJIIJIIHGGHHHGHFFFFFCCC	RG:Z:Unpaired reads assembled against CAMNT_0008312671
NIKITA_0927:1:1107:10227:74291#ATCACG/1 run=120731_SN403_0927_BD18C1ACXX%26NIKITA_0927:1:1107:10227:74291#ATCACG/2 run=120731_SN403_0927_BD18C1ACXX	99	CAMNT_0008312671	1	255	50I9P	=	59	108	ATCTACACTAGGATAGCTCCTATTATACAAAATCATTAAAATTTTCAAAA	@@CDFFFFHDHFHIIGIHIIFIGIDIICIIIGHIGHGIJIJGIJGGIIJJ	RG:Z:Paired Group 1 assembled against CAMNT_0008312671
NIKITA_0927:1:2308:18954:25647#ATCACG/2 run=120731_SN403_0927_BD18C1ACXX	16	CAMNT_0008312671	1	255	50I8P	*	0	0	TCTACACTAGGATAGCTCCTATTATACAAAATCATTAAAATTTTCAAAAG	IIHGHIJIIHJJIIIIIGGIGIIIEHJJIJJIJJIIJGHHFFFDFFFBB=	RG:Z:Unpaired reads assembled against CAMNT_0008312671
NIKITA_0927:1:1216:1497:9408#ATCACG/2 run=120731_SN403_0927_BD18C1ACXX	16	CAMNT_0008312671	1	255	50I8P	*	0	0	TCTACACTAGGATAGCTCCTATTATACAAAATCATTAAAATTTTCAAAAG	EHIDFDGHIGIIJJJIGGJJIIIGGHJJJJIIIJJIGHHFHHFDDFFCCC	RG:Z:Unpaired reads assembled against CAMNT_0008312671
NIKITA_0927:1:1214:11467:46008#ATCACG/2 run=120731_SN403_0927_BD18C1ACXX	0	CAMNT_0008312671	1	255	50I8P	*	0	0	TCTACACTAGGATAGCTCCTATTATACAAAATCATTAAAATTTTCAAAAG	CCCFFFFFHHHHHJIJIIJJJJJIJIIIJIJJJFIIIIIJIJIJJIJJJH	RG:Z:Unpaired reads assembled against CAMNT_0008312671
NIKITA_0927:1:2208:15101:75972#ATCACG/2 run=120731_SN403_0927_BD18C1ACXX	0	CAMNT_0008312671	1	255	50I8P	*	0	0	TCTACACTAGGATAGCTCCTATTATACAAAATCATTAAAATTTTCAAAAG	CCCFFFFFHHGGHJJJJJIJIJJIJJIJIJJJJJJJJJJIJJJIIJJJJI	RG:Z:Unpaired reads assembled against CAMNT_0008312671
NIKITA_0927:1:2316:3801:27959#ATCACG/1 run=120731_SN403_0927_BD18C1ACXX	16	CAMNT_0008312671	1	255	50I8P	*	0	0	TCTACACTAGGATAGCTCCTATTATACAAAATCATTAAAATTTTCAAAAG	DIIGF@JHIJJJJIIIIHGGGGFFJHJIHJFFJIGIJHHGGHFFFFFCCC	RG:Z:Unpaired reads assembled against CAMNT_0008312671
NIKITA_0927:1:1214:11781:64735#ATCACG/2 run=120731_SN403_0927_BD18C1ACXX%26NIKITA_0927:1:1214:11781:64735#ATCACG/1 run=120731_SN403_0927_BD18C1ACXX	99	CAMNT_0008312671	1	255	50I7P	=	139	188	CTACACTAGGATAGCTCCTATTATACAAAATCATTAAAATTTTCAAAAGT	@C@DFFFFHGFBHIIGBHCDEBHIJGIGHIDHCEFIJIHIG@FFHGHBGH	RG:Z:Paired Group 1 assembled against CAMNT_0008312671
NIKITA_0927:1:2104:5398:64971#ATCACG/2 run=120731_SN403_0927_BD18C1ACXX	0	CAMNT_0008312671	1	255	50I7P	*	0	0	CTACACTAGGATAGCTCCTATTATACAAAATCATTAAAATTTTCAAAAGT	CCCFFFFFHHHHHJJJJJJJJJJJIIIJJJIJJJJJIIJJJJIIJJJJJI	RG:Z:Unpaired reads assembled against CAMNT_0008312671
NIKITA_0927:1:2103:19854:76925#ATCACG/1 run=120731_SN403_0927_BD18C1ACXX%26NIKITA_0927:1:2103:19854:76925#ATCACG/2 run=120731_SN403_0927_BD18C1ACXX	99	CAMNT_0008312671	1	255	50I7P	=	1	50	CTACACTAGGATAGCTCCTATTATACAAAATCATTAAAATTTTCAAAAGT	?@<?DDD8FHF4DEEHIEBFGDGBH?EHIIEGEHHGGIEADGG*CBGGGD	RG:Z:Paired Group 1 assembled against CAMNT_0008312671
NIKITA_0927:1:2316:4721:92572#ATCACG/2 run=120731_SN403_0927_BD18C1ACXX	0	CAMNT_0008312671	1	255	50I7P	*	0	0	CTACACTAGGATAGCTCCTATTATACAAAATCATTAAAATTTTCAAAAGT	CCCFFFFFHHHHGJJJJJJJJJIJJGJJJJIIJJJJJJIJJJJJJJIJJJ	RG:Z:Unpaired reads assembled against CAMNT_0008312671
NIKITA_0927:1:2311:3342:8822#ATCACG/1 run=120731_SN403_0927_BD18C1ACXX	16	CAMNT_0008312671	1	255	50I6P	*	0	0	TACACTAGGATAGCTCCTATTATACAAAATCATTAAAATTTTCAAAAGTT	GHJIJJJJJJJJJJJJJJJIGGHGJJJJJIJJJJJJJHHHHHFFFFFCCC	RG:Z:Unpaired reads assembled against CAMNT_0008312671
NIKITA_0927:1:1111:14745:21776#ATCACG/2 run=120731_SN403_0927_BD18C1ACXX	16	CAMNT_0008312671	1	255	50I5P	*	0	0	ACACTAGGATAGCTCCTATTATACAAAATCATTAAAATTTTCAAAAGTTT	FHGJIJJJJJJJJJJJJJIJJIJJJJJJJJJJJJJJJHHHHHFFFFFCCC	RG:Z:Unpaired reads assembled against CAMNT_0008312671
NIKITA_0927:1:2310:16426:45652#ATCACG/1 run=120731_SN403_0927_BD18C1ACXX	16	CAMNT_0008312671	1	255	50I5P	*	0	0	ACACTAGGATAGCTCCTATTATACAAAATCATTAAAATTTTCAAAAGTTT	HIGIGJJIIIJJJIJJIJJIIHGIJJJJJJJJJJJIJHHHHHFFFFFCCC	RG:Z:Unpaired reads assembled against CAMNT_0008312671
NIKITA_0927:1:1316:5502:74223#ATCACG/2 run=120731_SN403_0927_BD18C1ACXX	16	CAMNT_0008312671	1	255	50I5P	*	0	0	ACACTAGGATAGCTCCTATTATACAAAATCATTAAAATTTTCAAAAGTTT	GIJJJJJJJJJJJJJJJJJJIIHJJJJJIJJJJJJJJHHHHHFFFFFCB@	RG:Z:Unpaired reads assembled against CAMNT_0008312671
NIKITA_0927:1:2314:7536:87833#ATCACG/1 run=120731_SN403_0927_BD18C1ACXX	16	CAMNT_0008312671	1	255	50I5P	*	0	0	ACACTAGGATAGCTCCTATTATACAAAATCATTAAAATTTTCAAAAGTTT	FIHJJJJJJIJJJJJJJJIHC<3AJJJJJJJJJJHJIHGGHHFFFFFCCC	RG:Z:Unpaired reads assembled against CAMNT_0008312671
NIKITA_0927:1:2311:13146:76168#ATCACG/2 run=120731_SN403_0927_BD18C1ACXX	16	CAMNT_0008312671	1	255	50I5P	*	0	0	ACACTAGGATAGCTCCTATTATACAAAATCATTAAAATTTTCAAAAGTTT	DHGJJJJJIJIJIIJJJIJIHFEJIJIIGIIHJIIJJHGGGHFFFFFCCC	RG:Z:Unpaired reads assembled against CAMNT_0008312671
NIKITA_0927:1:2308:19997:68305#ATCACG/1 run=120731_SN403_0927_BD18C1ACXX	16	CAMNT_0008312671	1	255	50I5P	*	0	0	ACACTAGGATAGCTCCTATTATACAAAATCATTAAAATTTTCAAAAGTTT	IIIJJJJJJJJJJJHHJJJIHGHIJJJJJIJJJJJJIHHHHHFFFFFCC@	RG:Z:Unpaired reads assembled against CAMNT_0008312671
NIKITA_0927:1:2304:11607:38121#ATCACG/2 run=120731_SN403_0927_BD18C1ACXX	16	CAMNT_0008312671	1	255	50I5P	*	0	0	ACACTAGGATAGCTCCTATTATACAAAATCATTAAAATTTTCAAAAGTTT	HIGJJJJJIJJJJJJJJJIJIGHJJJJJIJJJJJJJJHHHHHFFFFFCCC	RG:Z:Unpaired reads assembled against CAMNT_0008312671
NIKITA_0927:1:2109:9808:88999#ATCACG/1 run=120731_SN403_0927_BD18C1ACXX	16	CAMNT_0008312671	1	255	50I5P	*	0	0	ACACTAGGATAGCTCCTATTATACAAAATCATTAAAATTTTCAAAAGTTT	FJIJJJJJJJJJJIJJJJJJIHEJIJJIGJIIIJJJJHHHHHFFFFFCCC	RG:Z:Unpaired reads assembled against CAMNT_0008312671
NIKITA_0927:1:2205:19534:32832#ATCACG/2 run=120731_SN403_0927_BD18C1ACXX	16	CAMNT_0008312671	1	255	50I5P	*	0	0	ACACTAGGATAGCTCCTATTATACAAAATCATTAAAATTTTCAAAAGTTT	FIGJJJJJJIJJJJJJJJIIIIGJJJJJJJJJJJJJJGHHHHFFFFFCCC	RG:Z:Unpaired reads assembled against CAMNT_0008312671
NIKITA_0927:1:1203:15159:66546#ATCACG/2 run=120731_SN403_0927_BD18C1ACXX	16	CAMNT_0008312671	1	255	50I4P	*	0	0	CACTAGGATAGCTCCTATTATACAAAATCATTAAAATTTTCAAAAGTTTT	HGJJJJJJJJJJJJJJJIJJIHJJJJJJJJJJJJJJJHHHHHFFFFFCCC	RG:Z:Unpaired reads assembled against CAMNT_0008312671
NIKITA_0927:1:2308:18528:41310#ATCACG/1 run=120731_SN403_0927_BD18C1ACXX%26NIKITA_0927:1:2308:18528:41310#ATCACG/2 run=120731_SN403_0927_BD18C1ACXX	99	CAMNT_0008312671	1	255	50I4P	=	14	63	CACTAGGATAGCTCCTATTATACAAAATCATTAAAATTTTCAAAAGTTTT	CCCFFFFFHHHHHJJJJJJJJGIIJJJJJIJJJJGJJJJJJJJIIJGIJJ	RG:Z:Paired Group 1 assembled against CAMNT_0008312671
NIKITA_0927:1:2312:3660:58180#ATCACG/2 run=120731_SN403_0927_BD18C1ACXX%26NIKITA_0927:1:2312:3660:58180#ATCACG/1 run=120731_SN403_0927_BD18C1ACXX	99	CAMNT_0008312671	1	255	50I4P	=	161	210	CACTAGGATAGCTCCTATTATACAAAATCATTAAAATTTTCAAAAGTTTT	CCCFFFFFHHGHHJJJJJJIJIIJJJJJJIJJJJJJJJJJJJJJJJIIJJ	RG:Z:Paired Group 1 assembled against CAMNT_0008312671
NIKITA_0927:1:2215:8164:16959#ATCACG/2 run=120731_SN403_0927_BD18C1ACXX%26NIKITA_0927:1:2215:8164:16959#ATCACG/1 run=120731_SN403_0927_BD18C1ACXX	99	CAMNT_0008312671	1	255	50I4P	=	42	91	CACTAGGATAGCTCCTATTATACAAAATCATTAAAATTTTCAAAAGTTTT	CCCFFFFFHHHHHJJJJJJIJJJJJJJJIJJJJJJJJJJJJJJJJJHIJI	RG:Z:Paired Group 1 assembled against CAMNT_0008312671
NIKITA_0927:1:1111:10123:10244#ATCACG/1 run=120731_SN403_0927_BD18C1ACXX%26NIKITA_0927:1:1111:10123:10244#ATCACG/2 run=120731_SN403_0927_BD18C1ACXX	99	CAMNT_0008312671	1	255	50I4P	=	65	114	CACTAGGATAGCTCCTATTATACAAAATCATTAAAATTTTCAAAAGTTTT	CCCFFFFFHHHHHJJJJJJIGJGIJJJIJJJJJJJJJJJJJJJJJJFHJJ	RG:Z:Paired Group 1 assembled against CAMNT_0008312671
NIKITA_0927:1:2308:3471:55002#ATCACG/1 run=120731_SN403_0927_BD18C1ACXX	16	CAMNT_0008312671	1	255	50I3P	*	0	0	ACTAGGATAGCTCCTATTATACAAAATCATTAAAATTTTCAAAAGTTTTA	JJJJJJJJIJJIHJJJJJJJIJJJJJJJJJIIJJJIJHHHHHFFFFFCCC	RG:Z:Unpaired reads assembled against CAMNT_0008312671
NIKITA_0927:1:2215:12060:42309#ATCACG/2 run=120731_SN403_0927_BD18C1ACXX%26NIKITA_0927:1:2215:12060:42309#ATCACG/1 run=120731_SN403_0927_BD18C1ACXX	99	CAMNT_0008312671	1	255	50I2P	=	1	50	CTAGGATAGCTCCTATTATACAAAATCATTAAAATTTTCAAAAGTTTTAC	@CCFFFFFHHHHHGIIJGJIJIJJIJJIJGIJHHIJJJJJGIJJIIJJJJ	RG:Z:Paired Group 1 assembled against CAMNT_0008312671
NIKITA_0927:1:1208:20579:25781#ATCACG/1 run=120731_SN403_0927_BD18C1ACXX%26NIKITA_0927:1:1208:20579:25781#ATCACG/2 run=120731_SN403_0927_BD18C1ACXX	99	CAMNT_0008312671	1	255	49I1M	=	112	161	GGATAGCTCCTATTATACAAAATCATTAAAATTTTCAAAAGTTTTACAGG	BCCFFFFFHHHHHJJJIJJJJJJJIJJJJIGJIJJJIIJIJFHJJJJJJI	RG:Z:Paired Group 1 assembled against CAMNT_0008312671
NIKITA_0927:1:2203:19155:81079#ATCACG/1 run=120731_SN403_0927_BD18C1ACXX	0	CAMNT_0008312671	1	255	49I1M	*	0	0	GGATAGCTCCTATTATACAAAATCATTAAAATTTTCAAAAGTTTTACAGG	?@@?BB>D:?A?4CEGBEAEDGDCBFDBBFAAEHGB?EHDFFCDGBGIGG	RG:Z:Unpaired reads assembled against CAMNT_0008312671
NIKITA_0927:1:1303:15128:5078#ATCACG/2 run=120731_SN403_0927_BD18C1ACXX	0	CAMNT_0008312671	1	255	48I2M	*	0	0	GATAGCTCCTATTATACAAAATCATTAAAATTTTCAAAAGTTTTACAGGT	CCCFFFFFHHHHHIJJJIJJJJJJJJJIJJJJIJJJJJJJHIJJJJJJJI	RG:Z:Unpaired reads assembled against CAMNT_0008312671
NIKITA_0927:1:1315:20976:74623#ATCACG/2 run=120731_SN403_0927_BD18C1ACXX	0	CAMNT_0008312671	1	255	48I2M	*	0	0	GATAGCTCCTATTATACAAAATCATTAAAATTTTCAAAAGTTTTACAGGT	CCCFFFFFHHHHHJJJJJJJJJJJJIJJJIJJJJIJJIJJHIJJJJIJJI	RG:Z:Unpaired reads assembled against CAMNT_0008312671
NIKITA_0927:1:1314:5991:26864#ATCACG/2 run=120731_SN403_0927_BD18C1ACXX%26NIKITA_0927:1:1314:5991:26864#ATCACG/1 run=120731_SN403_0927_BD18C1ACXX	99	CAMNT_0008312671	1	255	48I2M	=	96	145	GATAGCTCCTATTATACAAAATCATTAAAATTTTCAAAAGTTTTACAGGT	?+=D??D8<D?DFBDB<<FIIJCHEHE?BHHGIJ<9ECBEHH@BFAH>B:	RG:Z:Paired Group 1 assembled against CAMNT_0008312671
NIKITA_0927:1:1316:19873:74452#ATCACG/2 run=120731_SN403_0927_BD18C1ACXX	16	CAMNT_0008312671	1	255	47I3M	*	0	0	ATAGCTCCTATTATACAAAATCATTAAAATTTTCAAAAGTTTTACAGGTT	IIJJJJIJJJIJJIHJJJIHFJJIJJJJJJJJJJJJJHHHHHFFFFFCCC	RG:Z:Unpaired reads assembled against CAMNT_0008312671
NIKITA_0927:1:1202:1796:67270#ATCACG/1 run=120731_SN403_0927_BD18C1ACXX%26NIKITA_0927:1:1202:1796:67270#ATCACG/2 run=120731_SN403_0927_BD18C1ACXX	99	CAMNT_0008312671	1	255	46I4M	=	225	274	TAGCTCCTATTATACAAAATCATTAAAATTTTCAAAAGTTTTACAGGTTT	CCCFFFFFHHHHHJJJJJJJJIJJJJJJIIJIHGIJJJHIJJJJJJJHJJ	RG:Z:Paired Group 1 assembled against CAMNT_0008312671
NIKITA_0927:1:2304:14588:57630#ATCACG/1 run=120731_SN403_0927_BD18C1ACXX	16	CAMNT_0008312671	1	255	45I5M	*	0	0	AGCTCCTATTATACAAAATCATTAAAATTTTCAAAAGTTTTACAGGTTTG	JJJJJJJJIJJJIJJJJIIJJJIJJJJJJJJJJJJJJHHHHHFFFFFCCC	RG:Z:Unpaired reads assembled against CAMNT_0008312671
NIKITA_0927:1:1109:7921:66658#ATCACG/2 run=120731_SN403_0927_BD18C1ACXX%26NIKITA_0927:1:1109:7921:66658#ATCACG/1 run=120731_SN403_0927_BD18C1ACXX	99	CAMNT_0008312671	1	255	45I5M	=	8	57	AGCTCCTATTATACAAAATCATTAAAATTTTCAAAAGTTTTACAGGTTTG	@@CFFFDFHGDFDGHIJJJJJJJJJJGGGIGIJIIJJFGIJJJIIIFHIG	RG:Z:Paired Group 1 assembled against CAMNT_0008312671
NIKITA_0927:1:1110:3977:15577#ATCACG/2 run=120731_SN403_0927_BD18C1ACXX	0	CAMNT_0008312671	1	255	45I5M	*	0	0	AGCTCCTATTATACAAAATCATTAAAATTTTCAAAAGTTTTACAGGTTTG	?@<D?DDBHHDDHGGGJJIGGJGIJIHGIJFJIIIJICFIIGHHIGCBGI	RG:Z:Unpaired reads assembled against CAMNT_0008312671
NIKITA_0927:1:2108:16479:53985#ATCACG/1 run=120731_SN403_0927_BD18C1ACXX	16	CAMNT_0008312671	1	255	45I5M	*	0	0	AGCTCCTATTATACAAAATCATTAAAATTTTCAAAAGTTTTACAGGTTTG	JIIFJJJJJJJJIJJJJIHJJIIJJJJIJJJJJJJJJHHHHHFFFFFCCC	RG:Z:Unpaired reads assembled against CAMNT_0008312671
NIKITA_0927:1:1316:15339:40408#ATCACG/2 run=120731_SN403_0927_BD18C1ACXX%26NIKITA_0927:1:1316:15339:40408#ATCACG/1 run=120731_SN403_0927_BD18C1ACXX	99	CAMNT_0008312671	1	255	43I7M	=	55	104	CTCCTATTATACAAAATCATTAAAATTTTCAAAAGTTTTACAGGTTTGAA	CCCFFFFFHHHHHJJJJJJJJJJJJJJJJIJJJIIHHGJJJJG3CG<)B4	RG:Z:Paired Group 1 assembled against CAMNT_0008312671
NIKITA_0927:1:2109:1692:23955#ATCACG/1 run=120731_SN403_0927_BD18C1ACXX	0	CAMNT_0008312671	1	255	43I7M	*	0	0	CTCCTATTATACAAAATCATTAAAATTTTCAAAAGTTTTACAGGTTTGAA	CCCFFFFFHHHHHJJJJJJJJIJJJIJJJGGJIJJEHGJJJJJJHIJIJJ	RG:Z:Unpaired reads assembled against CAMNT_0008312671
NIKITA_0927:1:1110:16981:92316#ATCACG/2 run=120731_SN403_0927_BD18C1ACXX%26NIKITA_0927:1:1110:16981:92316#ATCACG/1 run=120731_SN403_0927_BD18C1ACXX	99	CAMNT_0008312671	1	255	43I7M	=	145	194	CTCCTATTATACAAAATCATTAAAATTTTCAAAAGTTTTACAGGTTTGAA	CCCFFFFFHHHHGJJJJJJJJJJJIJJJJIJJJIJGIJJJIIJIJJJJJJ	RG:Z:Paired Group 1 assembled against CAMNT_0008312671
NIKITA_0927:1:1313:14465:63236#ATCACG/2 run=120731_SN403_0927_BD18C1ACXX	16	CAMNT_0008312671	1	255	42I8M	*	0	0	TCCTATTATACAAAATCATTAAAATTTTCAAAAGTTTTACAGGTTTGAAC	IIIJJJIJIHJJIGHCJJIJJJJJHIJJIJJJJJJJJHHGHHFFFFFCCC	RG:Z:Unpaired reads assembled against CAMNT_0008312671
NIKITA_0927:1:1309:17605:96778#ATCACG/2 run=120731_SN403_0927_BD18C1ACXX	16	CAMNT_0008312671	1	255	42I8M	*	0	0	TCCTATTATACAAAATCATTAAAATTTTCAAAAGTTTTACAGGTTTGAAC	JJIJJJJIIIIJJJIGJIGIIJJIIIJJJJJJJJJJJHHHHHFFFFFCCC	RG:Z:Unpaired reads assembled against CAMNT_0008312671
NIKITA_0927:1:1211:17335:48880#ATCACG/1 run=120731_SN403_0927_BD18C1ACXX	0	CAMNT_0008312671	1	255	42I8M	*	0	0	TCCTATTATACAAAATCATTAAAATTTTCAAAAGTTTTACAGGTTTGAAC	CCCFFFFFHHHHHJJJJJJJJJJJJJJJJIJJJJHIJJJIJJJHIJJJJJ	RG:Z:Unpaired reads assembled against CAMNT_0008312671
NIKITA_0927:1:2115:14481:85753#ATCACG/2 run=120731_SN403_0927_BD18C1ACXX	0	CAMNT_0008312671	1	255	40I10M	*	0	0	CTATTATACAAAATCATTAAAATTTTCAAAAGTTTTACAGGTTTGAACTT	CC@FFFFFHHGFHJHIJJJJIIIIJJCGHIBGBFGIEHHEIDHGIJJJHI	RG:Z:Unpaired reads assembled against CAMNT_0008312671
NIKITA_0927:1:1204:18193:5748#ATCACG/2 run=120731_SN403_0927_BD18C1ACXX%26NIKITA_0927:1:1204:18193:5748#ATCACG/1 run=120731_SN403_0927_BD18C1ACXX	99	CAMNT_0008312671	1	255	40I10M	=	59	108	CTATTATACAAAATCATTAAAATTTTCAAAAGTTTTACAGGTTTGAACTT	CCCFFFFFHHHHHJJIJJJJJJJJJJJJJJJJIJJJJJIJJIJJJIJJJI	RG:Z:Paired Group 1 assembled against CAMNT_0008312671
NIKITA_0927:1:1203:13558:93941#ATCACG/2 run=120731_SN403_0927_BD18C1ACXX	0	CAMNT_0008312671	1	255	40I10M	*	0	0	CTATTATACAAAATCATTAAAATTTTCAAAAGTTTTACAGGTTTGAACTT	CCCFFFFFHHHHHJIJJJJJJJJJJJEJJJJJHIJIJJJJJGHJJJJJJI	RG:Z:Unpaired reads assembled against CAMNT_0008312671
NIKITA_0927:1:1215:1673:6273#ATCACG/2 run=120731_SN403_0927_BD18C1ACXX%26NIKITA_0927:1:1215:1673:6273#ATCACG/1 run=120731_SN403_0927_BD18C1ACXX	99	CAMNT_0008312671	1	255	40I10M	=	52	101	CTATTATACAAAATCATTAAAATTTTCAAAAGTTTTACAGGTTTGAACTT	<@@DDDDEHHHFDHJGIGEHIIHIJIJJJJGIFGEHDEHHIGGHIA@GGA	RG:Z:Paired Group 1 assembled against CAMNT_0008312671
NIKITA_0927:1:2104:6159:40081#ATCACG/2 run=120731_SN403_0927_BD18C1ACXX	0	CAMNT_0008312671	1	255	39I11M	*	0	0	TATTATACAAAATCATTAAAATTTTCAAAAGTTTTACAGGTTTGAACTTA	@@BFDFDFHHHGHIGIJGIIHHIJJIGIHGIIIGGCHGHJDFHGEHIIJB	RG:Z:Unpaired reads assembled against CAMNT_0008312671
NIKITA_0927:1:1114:9212:92257#ATCACG/2 run=120731_SN403_0927_BD18C1ACXX%26NIKITA_0927:1:1114:9212:92257#ATCACG/1 run=120731_SN403_0927_BD18C1ACXX	99	CAMNT_0008312671	1	255	38I12M	=	58	107	ATTATACAAAATCATTAAAATTTTCAAAAGTTTTACAGGTTTGAACTTAT	CCCFFFFFHHHHHJJJJJJJJJJJIJJJJJJJJJJIIJJHIJJJJJJJJJ	RG:Z:Paired Group 1 assembled against CAMNT_0008312671
NIKITA_0927:1:2301:19036:54015#ATCACG/2 run=120731_SN403_0927_BD18C1ACXX	0	CAMNT_0008312671	1	255	38I12M	*	0	0	ATTATACAAAATCATTAAAATTTTCAAAAGTTTTACAGGTTTGAACTTAT	@B@FFFFDHBDHHGJJGIIIIJJJJJJJJIHHIIJJIJJGHJIIIJJIJI	RG:Z:Unpaired reads assembled against CAMNT_0008312671
NIKITA_0927:1:1116:17688:62020#ATCACG/2 run=120731_SN403_0927_BD18C1ACXX	16	CAMNT_0008312671	1	255	37I13M	*	0	0	TTATACAAAATCATTAAAATTTTCAAAAGTTTTACAGGTTTGAACTTATA	IJJIGIIJJJIJJIJJJJIEGJJIJJJJIIJIIHJJJHHGHHFFFFFCCC	RG:Z:Unpaired reads assembled against CAMNT_0008312671
NIKITA_0927:1:2212:20030:82974#ATCACG/2 run=120731_SN403_0927_BD18C1ACXX	16	CAMNT_0008312671	1	255	37I13M	*	0	0	TTATACAAAATCATTAAAATTTTCAAAAGTTTTACAGGTTTGAACTTATA	IJJJIJJJJJJJJJJJJJJHJJJJJJJJJJJJJIJJJHHHHHFFFFFCCC	RG:Z:Unpaired reads assembled against CAMNT_0008312671
NIKITA_0927:1:2311:1331:59226#ATCACG/2 run=120731_SN403_0927_BD18C1ACXX	16	CAMNT_0008312671	1	255	37I13M	*	0	0	TTATACAAAATCATTAAAATTTTCAAAAGTTTTACAGGTTTGAACTTATA	IJJJIJJJJIGJJIJJJJIHJIJIJJJJJJJJJIJJJHHHHHFFFFFCCC	RG:Z:Unpaired reads assembled against CAMNT_0008312671
NIKITA_0927:1:2103:15460:67961#ATCACG/1 run=120731_SN403_0927_BD18C1ACXX	16	CAMNT_0008312671	1	255	37I13M	*	0	0	TTATACAAAATCATTAAAATTTTCAAAAGTTTTACAGGTTTGAACTTATA	HJJIHJJJIJIJJIIJJJJJJJJIJJJJJJJJJJJJJHHHHHFFFFFCCC	RG:Z:Unpaired reads assembled against CAMNT_0008312671
NIKITA_0927:1:1207:14414:95726#ATCACG/2 run=120731_SN403_0927_BD18C1ACXX	16	CAMNT_0008312671	1	255	35I15M	*	0	0	ATACAAAATCATTAAAATTTTCAAAAGTTTTACAGGTTTGAACTTATAGC	FFBHGIGIGIGIIGDEHFJJIJJJIJJGIIGHIJJIEHFHFHFDFD?B@<	RG:Z:Unpaired reads assembled against CAMNT_0008312671
NIKITA_0927:1:2204:19023:96913#ATCACG/1 run=120731_SN403_0927_BD18C1ACXX	0	CAMNT_0008312671	1	255	34I16M	*	0	0	TACAAAATCATTAAAATTTTCAAAAGTTTTACAGGTTTGAACTTATAGCT	CCCFFFFFHHHHHJJJJJJJJJJJJJJIJJIJIJJGHIJIJJJJJJJJJJ	RG:Z:Unpaired reads assembled against CAMNT_0008312671
NIKITA_0927:1:1215:8078:58924#ATCACG/2 run=120731_SN403_0927_BD18C1ACXX	16	CAMNT_0008312671	1	255	33I17M	*	0	0	ACAAAATCATTAAAATTTTCAAAAGTTTTACAGGTTTGAACTTATAGCTT	HEIEHCIHGIHIGGJJGGIIGEIIHIJJIJIIGHBEGHFFGHFFDDD?;=	RG:Z:Unpaired reads assembled against CAMNT_0008312671
NIKITA_0927:1:1111:15925:8748#ATCACG/2 run=120731_SN403_0927_BD18C1ACXX	16	CAMNT_0008312671	1	255	33I17M	*	0	0	ACAAAATCATTAAAATTTTCAAAAGTTTTACAGGTTTGAACTTATAGCTT	HJJJJJJJJIJJJJJIJJJIIJJHIJIJJJJJJJJIJHHFHHFFFFFCCC	RG:Z:Unpaired reads assembled against CAMNT_0008312671
NIKITA_0927:1:2212:13393:63306#ATCACG/1 run=120731_SN403_0927_BD18C1ACXX%26NIKITA_0927:1:2212:13393:63306#ATCACG/2 run=120731_SN403_0927_BD18C1ACXX	99	CAMNT_0008312671	1	255	32I18M	=	59	108	CAAAATCATTAAAATTTTCAAAAGTTTTACAGGTTTGAACTTATAGCTTT	CCCFFFFFGHHHHIJJJJJIJJJJFHJJJJJJJHIIIJJJJJIJJIJJIJ	RG:Z:Paired Group 1 assembled against CAMNT_0008312671
NIKITA_0927:1:2214:10380:87971#ATCACG/2 run=120731_SN403_0927_BD18C1ACXX%26NIKITA_0927:1:2214:10380:87971#ATCACG/1 run=120731_SN403_0927_BD18C1ACXX	99	CAMNT_0008312671	1	255	32I18M	=	100	149	CAAAATCATTAAAATTTTCAAAAGTTTTACAGGTTTGAACTTATAGCTTT	C@@FFFFFHHHFHJJJJGIIIJIJJJJJIIJJIIIJJGIJJIIIJIJJIJ	RG:Z:Paired Group 1 assembled against CAMNT_0008312671
NIKITA_0927:1:2215:7430:80521#ATCACG/1 run=120731_SN403_0927_BD18C1ACXX%26NIKITA_0927:1:2215:7430:80521#ATCACG/2 run=120731_SN403_0927_BD18C1ACXX	99	CAMNT_0008312671	1	255	32I18M	=	40	89	CAAAATCATTAAAATTTTCAAAAGTTTTACAGGTTTGAACTTATAGCTTT	CCCFFFFFHHHHHJJJJJIJJJJJJIJJJJJJJHIJJJJJJJJJJIJIJJ	RG:Z:Paired Group 1 assembled against CAMNT_0008312671
NIKITA_0927:1:2210:13842:10687#ATCACG/1 run=120731_SN403_0927_BD18C1ACXX	0	CAMNT_0008312671	1	255	32I18M	*	0	0	CAAAATCATTAAAATTTTCAAAAGTTTTACAGGTTTGAACTTATAGCTTT	CCCFFFFFHHHGHJJJIJGIJJJJGJJJJJIJJFHHHHGIJJJJJJJJJJ	RG:Z:Unpaired reads assembled against CAMNT_0008312671
NIKITA_0927:1:1312:7054:14135#ATCACG/2 run=120731_SN403_0927_BD18C1ACXX	16	CAMNT_0008312671	1	255	32I18M	*	0	0	CAAAATCATTAAAATTTTCAAAAGTTTTACAGGTTTGAACTTATAGCTTT	IIIEJIHIGJJJIHFGHGIIGFCC@IEEFHFEIIJIHHFHFGFFDDF@@@	RG:Z:Unpaired reads assembled against CAMNT_0008312671
NIKITA_0927:1:1115:9962:21769#ATCACG/2 run=120731_SN403_0927_BD18C1ACXX	0	CAMNT_0008312671	1	255	31I19M	*	0	0	AAAATCATTAAAATTTTCAAAAGTTTTACAGGTTTGAACTTATAGCTTTG	CCCFFFFFHHHHHJJJJJJJJJJIJJJJIJJJIJJJJJJJJJJJJJIJII	RG:Z:Unpaired reads assembled against CAMNT_0008312671
NIKITA_0927:1:1216:18099:28930#ATCACG/2 run=120731_SN403_0927_BD18C1ACXX	16	CAMNT_0008312671	1	255	31I19M	*	0	0	AAAATCATTAAAATTTTCAAAAGTTTTACAGGTTTGAACTTATAGCTTTG	FJJJJJJJJJJJIHIIGIJJJJIJJJJHIJJJJJJIHFFDHHFFFFFB@@	RG:Z:Unpaired reads assembled against CAMNT_0008312671
NIKITA_0927:1:2212:9092:54575#ATCACG/1 run=120731_SN403_0927_BD18C1ACXX	0	CAMNT_0008312671	1	255	31I19M	*	0	0	AAAATCATTAAAATTTTCAAAAGTTTTACAGGTTTGAACTTATAGCTTTG	@CCFFEFFDHHGFIJJJEFJIJJHIJGIJJGEIIJGHIGGIDHIIHIIIJ	RG:Z:Unpaired reads assembled against CAMNT_0008312671
NIKITA_0927:1:1109:16388:66412#ATCACG/2 run=120731_SN403_0927_BD18C1ACXX%26NIKITA_0927:1:1109:16388:66412#ATCACG/1 run=120731_SN403_0927_BD18C1ACXX	99	CAMNT_0008312671	1	255	31I19M	=	79	128	AAAATCATTAAAATTTTCAAAAGTTTTACAGGTTTGAACTTATAGCTTTG	CCCFFFFFHHHHHJJJJJJJJJJJJJJJJJJJJJJJJJJJJJJJJJIJJJ	RG:Z:Paired Group 1 assembled against CAMNT_0008312671
NIKITA_0927:1:2206:16103:48251#ATCACG/1 run=120731_SN403_0927_BD18C1ACXX	16	CAMNT_0008312671	1	255	31I19M	*	0	0	AAAATCATTAAAATTTTCAAAAGTTTTACAGGTTTGAACTTATAGCTTTG	IJJIGJIHGJJIGJJJIJJJIIIJGGHHIJJJJIIIHFHFFHFFFFD?@@	RG:Z:Unpaired reads assembled against CAMNT_0008312671
NIKITA_0927:1:1201:14766:6197#ATCACG/1 run=120731_SN403_0927_BD18C1ACXX	16	CAMNT_0008312671	1	255	31I19M	*	0	0	AAAATCATTAAAATTTTCAAAAGTTTTACAGGTTTGAACTTATAGCTTTG	JJJJJJIIJJJJJJJJJJJJJJJJJJJJJJJJJJJIJHHHHHFFFFFCCC	RG:Z:Unpaired reads assembled against CAMNT_0008312671
NIKITA_0927:1:2206:6875:79437#ATCACG/2 run=120731_SN403_0927_BD18C1ACXX	16	CAMNT_0008312671	1	255	31I19M	*	0	0	AAAATCATTAAAATTTTCAAAAGTTTTACAGGTTTGAACTTATAGCTTTG	JJJJIJJJJJJJJJJJJJIJJJJJJJJIJJJJJJJJJHHHHHFFFFFCCC	RG:Z:Unpaired reads assembled against CAMNT_0008312671
NIKITA_0927:1:2105:4269:76690#ATCACG/2 run=120731_SN403_0927_BD18C1ACXX	16	CAMNT_0008312671	1	255	31I19M	*	0	0	AAAATCATTAAAATTTTCAAAAGTTTTACAGGTTTGAACTTATAGCTTTG	>EFBDHEGHJHHEFCBGACIHDIGHFCHGHAH@GFC2:F<HHBDFDF@??	RG:Z:Unpaired reads assembled against CAMNT_0008312671
NIKITA_0927:1:1108:4676:63306#ATCACG/1 run=120731_SN403_0927_BD18C1ACXX%26NIKITA_0927:1:1108:4676:63306#ATCACG/2 run=120731_SN403_0927_BD18C1ACXX	99	CAMNT_0008312671	1	255	30I20M	=	115	164	AAATCATTAAAATTTTCAAAAGTTTTACAGGTTTGAACTTATAGCTTTGG	CCCFFFFFHHHHHJJJJJJJJJHJJJJJJJJHIJJJJJJJJJJJJJJJJJ	RG:Z:Paired Group 1 assembled against CAMNT_0008312671
NIKITA_0927:1:1306:14745:45378#ATCACG/1 run=120731_SN403_0927_BD18C1ACXX	0	CAMNT_0008312671	1	255	30I20M	*	0	0	AAATCATTAAAATTTTCAAAAGTTTTACAGGTTTGAACTTATAGCTTTGG	CCCFFFFFHHHHHJJJIJJJJJHIJJJJJJJHHIIIJJJJJJIJJJJJJJ	RG:Z:Unpaired reads assembled against CAMNT_0008312671
NIKITA_0927:1:2207:11252:61652#ATCACG/1 run=120731_SN403_0927_BD18C1ACXX%26NIKITA_0927:1:2207:11252:61652#ATCACG/2 run=120731_SN403_0927_BD18C1ACXX	99	CAMNT_0008312671	1	255	30I20M	=	61	110	AAATCATTAAAATTTTCAAAAGTTTTACAGGTTTGAACTTATAGCTTTGG	CCCFFFFFHHHHHJJJIJJJJJIIIJJJIJJHHIDGIJJJJJJJIJJJJJ	RG:Z:Paired Group 1 assembled against CAMNT_0008312671
NIKITA_0927:1:1103:8460:61939#ATCACG/1 run=120731_SN403_0927_BD18C1ACXX	16	CAMNT_0008312671	1	255	30I20M	*	0	0	AAATCATTAAAATTTTCAAAAGTTTTACAGGTTTGAACTTATAGCTTTGG	JJJHJJJJJJJJHJJIJJJJJJJJJJJJJJJJJJJJIHHHHHFFFFFCCC	RG:Z:Unpaired reads assembled against CAMNT_0008312671
NIKITA_0927:1:2101:3727:12691#ATCACG/2 run=120731_SN403_0927_BD18C1ACXX%26NIKITA_0927:1:2101:3727:12691#ATCACG/1 run=120731_SN403_0927_BD18C1ACXX	99	CAMNT_0008312671	1	255	30I20M	=	198	247	AAATCATTAAAATTTTCAAAAGTTTTACAGGTTTGAACTTATAGCTTTGG	<BBFFFFFHGHHHJJJJJJJJJIJJJJJJJJJJJJJJJJJJJJJJJJJJJ	RG:Z:Paired Group 1 assembled against CAMNT_0008312671
NIKITA_0927:1:1210:20214:42859#ATCACG/2 run=120731_SN403_0927_BD18C1ACXX	16	CAMNT_0008312671	1	255	29I21M	*	0	0	AATCATTAAAATTTTCAAAAGTTTTACAGGTTTGAACTTATAGCTTTGGC	JJIJJJJJJJJJJJIJJJJJJJJJIHJJJJJJIJJJJHHGHHFFFFFCCC	RG:Z:Unpaired reads assembled against CAMNT_0008312671
NIKITA_0927:1:1113:3221:16724#ATAACG/2 run=120731_SN403_0927_BD18C1ACXX	0	CAMNT_0008312671	1	255	29I21M	*	0	0	AATCATTAAAATTTTCAAAAGTTTTACAGGTTTGAACTTATAGCTTTGGC	CCCFFFFFHHHHHJJJJJJJIIIJJJJJJJHHIIJJJIJJIJJJJJJJJI	RG:Z:Unpaired reads assembled against CAMNT_0008312671
NIKITA_0927:1:1210:20514:29616#ATCACG/2 run=120731_SN403_0927_BD18C1ACXX	16	CAMNT_0008312671	1	255	29I21M	*	0	0	AATCATTAAAATTTTCAAAAGTTTTACAGGTTTGAACTTATAGCTTTGGC	JJJJJJIJIIHEIJJJJJJJJIJJJHIJII@IJJIHJHGHGHFFFDFCCC	RG:Z:Unpaired reads assembled against CAMNT_0008312671
NIKITA_0927:1:2102:15304:15614#ATCACG/1 run=120731_SN403_0927_BD18C1ACXX	0	CAMNT_0008312671	1	255	29I21M	*	0	0	AATCATTAAAATTTTCAAAAGTTTTACAGGTTTGAACTTATAGCTTTGGC	?@@FFDFDDDADFFFBHDFH@HGBCHHIGIACFCHFDFGHGGADFBDGC@	RG:Z:Unpaired reads assembled against CAMNT_0008312671
NIKITA_0927:1:1216:4252:70286#ATCACG/1 run=120731_SN403_0927_BD18C1ACXX	16	CAMNT_0008312671	1	255	29I21M	*	0	0	AATCATTAAAATTTTCAAAAGTTTTACAGGTTTGAACTTATAGCTTTGGC	DGAGGIIIHGEIIJIJJJJIHIIIHFHFGJIJHGCAHDDHHFFEDFACC@	RG:Z:Unpaired reads assembled against CAMNT_0008312671
NIKITA_0927:1:2316:2055:3764#ATCGCG/2 run=120731_SN403_0927_BD18C1ACXX	16	CAMNT_0008312671	1	255	29I21M	*	0	0	AATCATTAAAATTTTCAAAAGTTTTACAGGTTTGAACTTATAGCTTTGGC	JJJIJJIJJJJJJJJJIJJJJJJJJHJJJJJJJJIHJHHHHHFFFFFCCC	RG:Z:Unpaired reads assembled against CAMNT_0008312671
NIKITA_0927:1:2204:7520:37842#ATCACG/2 run=120731_SN403_0927_BD18C1ACXX	16	CAMNT_0008312671	1	255	29I21M	*	0	0	AATCATTAAAATTTTCAAAAGTTTTACAGGTTTGAACTTATAGCTTTGGC	JJJJJJJIGAJIJJJJJJJJIJJJIIJJJJJJJJJIJHHHHHFFFFFCCC	RG:Z:Unpaired reads assembled against CAMNT_0008312671
NIKITA_0927:1:1101:10487:37566#ATCACG/2 run=120731_SN403_0927_BD18C1ACXX	16	CAMNT_0008312671	1	255	28I22M	*	0	0	ATCATTAAAATTTTCAAAAGTTTTACAGGTTTGAACTTATAGCTTTGGCA	JJJJJJJJJJIIJJJJJJJJJJJJIJJJJJJJJIHJJHHHHHFFFFFCCC	RG:Z:Unpaired reads assembled against CAMNT_0008312671
NIKITA_0927:1:1205:18545:6899#ATCACG/1 run=120731_SN403_0927_BD18C1ACXX	16	CAMNT_0008312671	1	255	27I23M	*	0	0	TCATTAAAATTTTCAAAAGTTTTACAGGTTTGAACTTATAGCTTTGGCAA	IJJIGJJJJHJJJJJJJJJJJJJJJJJJJJJJJJJJJHHHHHFFFFFCCC	RG:Z:Unpaired reads assembled against CAMNT_0008312671
NIKITA_0927:1:1103:18613:65694#ATCACG/1 run=120731_SN403_0927_BD18C1ACXX	0	CAMNT_0008312671	1	255	27I23M	*	0	0	TCATTAAAATTTTCAAAAGTTTTACAGGTTTGAACTTATAGCTTTGGCAA	CCCFFFFFHHHHHGJJJIJIIJJIJJJJJJJJGJJJJJJIJJJJJJJJJI	RG:Z:Unpaired reads assembled against CAMNT_0008312671
NIKITA_0927:1:1310:19447:83914#ATCACG/2 run=120731_SN403_0927_BD18C1ACXX	16	CAMNT_0008312671	1	255	26I24M	*	0	0	CATTAAAATTTTCAAAAGTTTTACAGGTTTGAACTTATAGCTTTGGCAAA	IIGDJJJIIIJJJJJJJIJIIHEGIJJIIJIJIJIJIHHHGHFFFFFCC@	RG:Z:Unpaired reads assembled against CAMNT_0008312671
NIKITA_0927:1:1115:6874:21311#ATCACG/2 run=120731_SN403_0927_BD18C1ACXX%26NIKITA_0927:1:1115:6874:21311#ATCACG/1 run=120731_SN403_0927_BD18C1ACXX	147	CAMNT_0008312671	1	255	25I25M	=	1	50	ATTAAAATTTTCAAAAGTTTTACAGGTTTGAACTTATAGCTTTGGCAAAC	JJJJJJJJJJJJJJJJJJJJJJJJJJIJJJJJJJJJJHHHHHFFFFFCCC	RG:Z:Paired Group 1 assembled against CAMNT_0008312671
NIKITA_0927:1:1301:8751:65768#ATCACG/2 run=120731_SN403_0927_BD18C1ACXX	0	CAMNT_0008312671	1	255	25I25M	*	0	0	ATTAAAATTTTCAAAAGTTTTACAGGTTTGAACTTATAGCTTTGGCAAAC	@@@FFFFFHHHHHJJJJIJJJJJIJJIJJIIIJIJIJGIJJJJIIJJJIJ	RG:Z:Unpaired reads assembled against CAMNT_0008312671
NIKITA_0927:1:2116:13397:74204#ATCACG/2 run=120731_SN403_0927_BD18C1ACXX	16	CAMNT_0008312671	1	255	25I25M	*	0	0	ATTAAAATTTTCAAAAGTTTTACAGGTTTGAACTTATAGCTTTGGCAAAC	HIIJIIEECIIIIIGJIJGIIIGHGGHE@IFCHEDE@FHF?HFFDDD;=;	RG:Z:Unpaired reads assembled against CAMNT_0008312671
NIKITA_0927:1:2113:6418:21545#ATCACG/1 run=120731_SN403_0927_BD18C1ACXX	16	CAMNT_0008312671	1	255	25I25M	*	0	0	ATTAAAATTTTCAAAAGTTTTACAGGTTTGAACTTATAGCTTTGGCAAAC	JJJJJJJIJJJJJJJJIJJJJIIJJJJJJIJJJJJJJHHHHHFFFFFC@C	RG:Z:Unpaired reads assembled against CAMNT_0008312671
NIKITA_0927:1:2110:18839:32606#ATCACG/2 run=120731_SN403_0927_BD18C1ACXX%26NIKITA_0927:1:2110:18839:32606#ATCACG/1 run=120731_SN403_0927_BD18C1ACXX	99	CAMNT_0008312671	1	255	24I26M	=	152	201	TTAAAATTTTCAAAAGTTTTACAGGTTTGAACTTATAGCTTTGGCAAACA	CCCFFFFFHHHHHJJJIJJJJJJJIJIJHGIJJJJJIJJJJJJIJJIIJJ	RG:Z:Paired Group 1 assembled against CAMNT_0008312671
NIKITA_0927:1:1216:8689:7517#ATCACG/1 run=120731_SN403_0927_BD18C1ACXX	0	CAMNT_0008312671	1	255	23I27M	*	0	0	TAAAATTTTCAAAAGTTTTACAGGTTTGAACTTATAGCTTTGGCAAACAT	@@CFFFFFHDHBFGHIIIJIGIIJACFCGEHIIEDHECFHF9DFIEHD?B	RG:Z:Unpaired reads assembled against CAMNT_0008312671
NIKITA_0927:1:2305:18538:92995#ATCACG/1 run=120731_SN403_0927_BD18C1ACXX	0	CAMNT_0008312671	1	255	23I27M	*	0	0	TAAAATTTTCAAAAGTTTTACAGGTTTGAACTTATAGCTTTGGCAAACAT	:=?=D?DDDBF>B@G<2AF><H@B<?ACH<BEAF*:CFFF>?;FG<DFED	RG:Z:Unpaired reads assembled against CAMNT_0008312671
NIKITA_0927:1:1314:9318:94351#ATCACG/1 run=120731_SN403_0927_BD18C1ACXX	0	CAMNT_0008312671	1	255	22I28M	*	0	0	AAAATTTTCAAAAGTTTTACAGGTTTGAACTTATAGCTTTGGCAAACATT	@@CDFFFFHHHHHJJJIJGIJIJHHIIIGIGIHIEIIJJGHIIGIIJJJJ	RG:Z:Unpaired reads assembled against CAMNT_0008312671
NIKITA_0927:1:1303:9884:88546#ATCACG/2 run=120731_SN403_0927_BD18C1ACXX%26NIKITA_0927:1:1303:9884:88546#ATCACG/1 run=120731_SN403_0927_BD18C1ACXX	99	CAMNT_0008312671	1	255	22I28M	=	119	168	AAAATTTTCAAAAGTTTTACAGGTTTGAACTTATAGCTTTGGCAAACATT	CCCFFFFFHHHHHJJJJJJJJJJJJJJJJJJJJJIJJJJJIIJJJJJJJJ	RG:Z:Paired Group 1 assembled against CAMNT_0008312671
NIKITA_0927:1:2316:1246:7260#ATCGCG/2 run=120731_SN403_0927_BD18C1ACXX	0	CAMNT_0008312671	1	255	22I28M	*	0	0	AAAATTTTCAAAAGTTTTACAGGTTTGAACTTATAGCTTTGGCAAACATT	CCCFFFFFGGHHHJHIJJIJJIJBHJIIIJJJIJJIJJJIIIJJJJJIJJ	RG:Z:Unpaired reads assembled against CAMNT_0008312671
NIKITA_0927:1:1213:13790:80705#ATCACG/2 run=120731_SN403_0927_BD18C1ACXX	0	CAMNT_0008312671	1	255	22I28M	*	0	0	AAAATTTTCAAAAGTTTTACAGGTTTGAACTTATAGCTTTGGCAAACATT	CCCFFFFFHHHHHJHGIJJJJIJHHJIIJJJJJJFJJJJJJIJIJJJJJI	RG:Z:Unpaired reads assembled against CAMNT_0008312671
NIKITA_0927:1:2107:7578:68943#ATCACG/2 run=120731_SN403_0927_BD18C1ACXX%26NIKITA_0927:1:2107:7578:68943#ATCACG/1 run=120731_SN403_0927_BD18C1ACXX	99	CAMNT_0008312671	1	255	22I28M	=	80	129	AAAATTTTCAAAAGTTTTACAGGTTTGAACTTATAGCTTTGGCAAACATT	CCCFFFFFHHHHHJHIJJJJJJIJIIGIIIJIIIIIIJJIIJJJJIGIJJ	RG:Z:Paired Group 1 assembled against CAMNT_0008312671
NIKITA_0927:1:2316:13032:7823#ATCACG/2 run=120731_SN403_0927_BD18C1ACXX	0	CAMNT_0008312671	1	255	22I28M	*	0	0	AAAATTTTCAAAAGTTTTACAGGTTTGAACTTATAGCTTTGGCAAACATT	@B@FFFFFHFHFHIGHIIHIGIGCFHHIIIIJGIHIIIJGGIHIIIJIII	RG:Z:Unpaired reads assembled against CAMNT_0008312671
NIKITA_0927:1:2107:14949:92336#ATCACG/1 run=120731_SN403_0927_BD18C1ACXX	0	CAMNT_0008312671	1	255	22I28M	*	0	0	AAAATTTTCAAAAGTTTTACAGGTTTGAACTTATAGCTTTGGCAAACATT	BCCFFFFFHHGHHJHHJIIJJJIHIJJJJIJJJJIJJJJJIJJIJIJJJJ	RG:Z:Unpaired reads assembled against CAMNT_0008312671
NIKITA_0927:1:2113:14578:96024#ATCACG/1 run=120731_SN403_0927_BD18C1ACXX%26NIKITA_0927:1:2113:14578:96024#ATCACG/2 run=120731_SN403_0927_BD18C1ACXX	99	CAMNT_0008312671	1	255	22I28M	=	34	83	AAAATTTTCAAAAGTTTTACAGGTTTGAACTTATAGCTTTGGCAAACATT	CCCDDFFFHHHHHJGHIJJJGIJHIJJJJIIIJJJJJIJJJIHIIIJJJI	RG:Z:Paired Group 1 assembled against CAMNT_0008312671
NIKITA_0927:1:1101:8052:76358#ATCACG/1 run=120731_SN403_0927_BD18C1ACXX%26NIKITA_0927:1:1101:8052:76358#ATCACG/2 run=120731_SN403_0927_BD18C1ACXX	99	CAMNT_0008312671	1	255	22I28M	=	187	236	AAAATTTTCAAAAGTTTTACAGGTTTGAACTTATAGCTTTGGCAAACATT	CCCFFFFFHHHHHJIJJJJJJJJJJJGIJJIJIJGIJJJJJJJIJJJJJJ	RG:Z:Paired Group 1 assembled against CAMNT_0008312671
NIKITA_0927:1:2112:3517:29331#ATCACG/1 run=120731_SN403_0927_BD18C1ACXX	0	CAMNT_0008312671	1	255	21I29M	*	0	0	AAATTTTCAAAAGTTTTACAGGTTTGAACTTATAGCTTTGGCAAACATTG	@@CFFFFDHFHHDCEGAHIGHJHHDFAEHIIGGHJCEIJGGIJJJJJJJI	RG:Z:Unpaired reads assembled against CAMNT_0008312671
NIKITA_0927:1:2308:14521:87759#ATCACG/2 run=120731_SN403_0927_BD18C1ACXX	0	CAMNT_0008312671	1	255	21I29M	*	0	0	AAATTTTCAAAAGTTTTACAGGTTTGAACTTATAGCTTTGGCAAACATTG	CCCFFFFFHHHHHHIJIJJJJJHHIGIGGIJGGHIJJJGIIJJJIIIJGI	RG:Z:Unpaired reads assembled against CAMNT_0008312671
NIKITA_0927:1:2308:10087:82528#ATCACG/1 run=120731_SN403_0927_BD18C1ACXX%26NIKITA_0927:1:2308:10087:82528#ATCACG/2 run=120731_SN403_0927_BD18C1ACXX	99	CAMNT_0008312671	1	255	21I29M	=	52	101	AAATTTTCAAAAGTTTTACAGGTTTGAACTTATAGCTTTGGCAAACATTG	CCCFFFFFHHHHHIJJJJJJJJJJIIJIGIJIEGHIIJJJIJJJJJJJJI	RG:Z:Paired Group 1 assembled against CAMNT_0008312671
NIKITA_0927:1:2116:19956:97024#ATCACG/1 run=120731_SN403_0927_BD18C1ACXX%26NIKITA_0927:1:2116:19956:97024#ATCACG/2 run=120731_SN403_0927_BD18C1ACXX	99	CAMNT_0008312671	1	255	21I29M	=	146	195	AAATTTTCAAAAGTTTTACAGGTTTGAACTTATAGCTTTGGCAAACATTG	C@@FFFFFHGDHHHGIJJJJFEHHJDHJIJIHIHGICEFGIJJIIJIIGI	RG:Z:Paired Group 1 assembled against CAMNT_0008312671
NIKITA_0927:1:2214:14116:69739#ATCACG/1 run=120731_SN403_0927_BD18C1ACXX%26NIKITA_0927:1:2214:14116:69739#ATCACG/2 run=120731_SN403_0927_BD18C1ACXX	99	CAMNT_0008312671	1	255	21I29M	=	54	103	AAATTTTCAAAAGTTTTACAGGTTTGAACTTATAGCTTTGGCAAACATTG	CCCFFFFFHHHHHIIJJJJJJJIIJJJJJJJJJJJJJJJJJJJJJJJJJI	RG:Z:Paired Group 1 assembled against CAMNT_0008312671
NIKITA_0927:1:1109:12535:57012#ATCACG/1 run=120731_SN403_0927_BD18C1ACXX%26NIKITA_0927:1:1109:12535:57012#ATCACG/2 run=120731_SN403_0927_BD18C1ACXX	99	CAMNT_0008312671	1	255	21I29M	=	125	174	AAATTTTCAAAAGTTTTACAGGTTTGAACTTATAGCTTTGGCAAACATTG	@@@DFFFBHGHGHHIJIEIIIGHHHIGIEGGIIIIGEHHEGHGIIJJJII	RG:Z:Paired Group 1 assembled against CAMNT_0008312671
NIKITA_0927:1:1113:10655:20832#ATCACG/2 run=120731_SN403_0927_BD18C1ACXX%26NIKITA_0927:1:1113:10655:20832#ATCACG/1 run=120731_SN403_0927_BD18C1ACXX	99	CAMNT_0008312671	1	255	20I30M	=	228	277	AATTTTCAAAAGTTTTACAGGTTTGAACTTATAGCTTTGGCAAACATTGA	@@@FFFFFHHHHHIJJJJJJJIIJJFJJJJJIJIJJJJJJJJJJJIJJJJ	RG:Z:Paired Group 1 assembled against CAMNT_0008312671
NIKITA_0927:1:1109:8391:42512#ATCACG/1 run=120731_SN403_0927_BD18C1ACXX%26NIKITA_0927:1:1109:8391:42512#ATCACG/2 run=120731_SN403_0927_BD18C1ACXX	99	CAMNT_0008312671	1	255	19I31M	=	114	163	ATTTTCAAAAGTTTTACAGGTTTGAACTTATAGCTTTGGCAAACATTGAT	CCCFFFFFHHHHHJJJJJJJJIJIJJJJJIJJJJJJJJJJIJJJJJJJJJ	RG:Z:Paired Group 1 assembled against CAMNT_0008312671
NIKITA_0927:1:2308:1093:71750#ATCACG/2 run=120731_SN403_0927_BD18C1ACXX	16	CAMNT_0008312671	1	255	18I32M	*	0	0	NNNNNNNANNTTTTACAGGTTTGAACTTATAGCTTTGGCAAACATTGATT	##########IHHGFJJJJJJJIIHIIJJJJJJJJJJHHGHHFFFFFCCC	RG:Z:Unpaired reads assembled against CAMNT_0008312671
NIKITA_0927:1:2202:9279:60206#ATCACG/1 run=120731_SN403_0927_BD18C1ACXX%26NIKITA_0927:1:2202:9279:60206#ATCACG/2 run=120731_SN403_0927_BD18C1ACXX	99	CAMNT_0008312671	1	255	17I33M	=	57	106	TTTCAAAAGTTTTACAGGTTTGAACTTATAGCTTTGGCAAACATTGATTT	@@@DDDDDFDFFH<FHDG<?<:AC:CHH>HDEBFBBG@EGGGICGIFGGG	RG:Z:Paired Group 1 assembled against CAMNT_0008312671
NIKITA_0927:1:1108:3606:50196#ATCACG/2 run=120731_SN403_0927_BD18C1ACXX	16	CAMNT_0008312671	1	255	16I34M	*	0	0	TTCAAAAGTTTTACAGGTTTGAACTTATAGCTTTGGCAAACATTGATTTT	JJJJJJIJJJIGGJJJJJJJIJJJJJJJIJJJJJIJJHHHHHFFFFFC@@	RG:Z:Unpaired reads assembled against CAMNT_0008312671
NIKITA_0927:1:1116:8770:67255#ATCACG/1 run=120731_SN403_0927_BD18C1ACXX	16	CAMNT_0008312671	1	255	16I34M	*	0	0	TTCAAAAGTTTTACAGGTTTGAACTTATAGCTTTGGCAAACATTGATTTT	JJIIIJJJJIFHFGHGHJIIDGGIJJHGEIIIJJIIJFDFHFDD?FF@@@	RG:Z:Unpaired reads assembled against CAMNT_0008312671
NIKITA_0927:1:1316:6780:19345#ATCACG/2 run=120731_SN403_0927_BD18C1ACXX	16	CAMNT_0008312671	1	255	16I34M	*	0	0	TTCAAAAGTTTTACAGGTTTGAACTTATAGCTTTGGCAAACATTGATTTT	JIJJGJJJGIGGEHEIGGIIIJJHIIHEHGHGIJJIGFHHHHDFFDD?@<	RG:Z:Unpaired reads assembled against CAMNT_0008312671
NIKITA_0927:1:1210:8709:71057#ATCACG/1 run=120731_SN403_0927_BD18C1ACXX	16	CAMNT_0008312671	1	255	15I35M	*	0	0	TCAAAAGTTTTACAGGTTTGAACTTATAGCTTTGGCAAACATTGATTTTG	IJJJJJJJJJJJJJJJJJJJJIJJJIJJJJJJJJJJJHHHHHFFFFFCCC	RG:Z:Unpaired reads assembled against CAMNT_0008312671
NIKITA_0927:1:2216:7169:19184#ATCACG/2 run=120731_SN403_0927_BD18C1ACXX	16	CAMNT_0008312671	1	255	15I35M	*	0	0	TCAAAAGTTTTACAGGTTTGAACTTATAGCTTTGGCAAACATTGATTTTG	JJJJJJJJJJJJJJJJJJJJJJJJJJJJJJJIJJJJJHHHHHFFFFFCCC	RG:Z:Unpaired reads assembled against CAMNT_0008312671
NIKITA_0927:1:2113:16071:59796#ATCACG/2 run=120731_SN403_0927_BD18C1ACXX	16	CAMNT_0008312671	1	255	14I36M	*	0	0	CAAAAGTTTTACAGGTTTGAACTTATAGCTTTGGCAAACATTGATTTTGC	JJJJJJIHIJIJJJJIJJJJJJJJJJJJJJJJJJJJJHHHHHFFFFFCCC	RG:Z:Unpaired reads assembled against CAMNT_0008312671
NIKITA_0927:1:1212:8751:95004#ATCACG/1 run=120731_SN403_0927_BD18C1ACXX	16	CAMNT_0008312671	1	255	14I36M	*	0	0	CAAAAGTTTTACAGGTTTGAACTTATAGCTTTGGCAAACATTGATTTTGC	FGJIIJIHIJIJJJIJJHGIHJJJJJJJIJIHJJJJJHHHHHFFFFFCCC	RG:Z:Unpaired reads assembled against CAMNT_0008312671
NIKITA_0927:1:1205:15452:84202#ATCACG/2 run=120731_SN403_0927_BD18C1ACXX	16	CAMNT_0008312671	1	255	14I36M	*	0	0	CAAAAGTTTTACAGGTTTGAACTTATAGCTTTGGCAAACATTGATTTTGC	IJJJJJJJJJIJJJJJIJIJIJJJJJJJJIJJJJJJJHHGHHFFFFD@@@	RG:Z:Unpaired reads assembled against CAMNT_0008312671
NIKITA_0927:1:1311:6840:49928#ATCACG/1 run=120731_SN403_0927_BD18C1ACXX	16	CAMNT_0008312671	1	255	14I36M	*	0	0	CAAAAGTTTTACAGGTTTGAACTTATAGCTTTGGCAAACATTGATTTTGC	JJJJJJJJIIHJJJJJJJIIHJJJJIJJJJJJJJJIIHHHHHFFFFFCCC	RG:Z:Unpaired reads assembled against CAMNT_0008312671
NIKITA_0927:1:1106:12040:53271#ATCACG/2 run=120731_SN403_0927_BD18C1ACXX%26NIKITA_0927:1:1106:12040:53271#ATCACG/1 run=120731_SN403_0927_BD18C1ACXX	99	CAMNT_0008312671	1	255	14I36M	=	292	341	CAAAAGTTTTACAGGTTTGAACTTATAGCTTTGGCAAACATTGATTTTGC	@@CFFBBDHBFFDGAHHH@EF9:<BDHIEHGDCFGGHCCFDGGJGGHJDE	RG:Z:Paired Group 1 assembled against CAMNT_0008312671
NIKITA_0927:1:1309:3220:100058#ATCACG/2 run=120731_SN403_0927_BD18C1ACXX%26NIKITA_0927:1:1309:3220:100058#ATCACG/1 run=120731_SN403_0927_BD18C1ACXX	147	CAMNT_0008312671	1	255	14I36M	=	1	50	CAAAAGTTTTACAGGTTTGAACTTATAGCTTTGGCAAACATTGATTTTGC	IJJJJJJJJJIJIJJJJJJIHJJJJJJJJJJJJJJJJHHHHHFFFFFCCC	RG:Z:Paired Group 1 assembled against CAMNT_0008312671
NIKITA_0927:1:1107:15089:15005#ATCACG/2 run=120731_SN403_0927_BD18C1ACXX	16	CAMNT_0008312671	1	255	14I36M	*	0	0	CAAAAGTTTTACAGGTTTGAACTTATAGCTTTGGCAAACATTGATTTTGC	IJIIGCEJJJIJJIIGGIJJJIJIJIHCGIJIHHBBFHDHGHFFFFF@@?	RG:Z:Unpaired reads assembled against CAMNT_0008312671
NIKITA_0927:1:1216:15256:91401#ATCACG/2 run=120731_SN403_0927_BD18C1ACXX	16	CAMNT_0008312671	1	255	14I36M	*	0	0	CAAAAGTTTTACAGGTTTGAACTTATAGCTTTGGCAAACATTGATTTTGC	EIJJJJJJJGHJJJJIJIJJJJIIIJIJJJJJJJJJIHHHHHFFFFF@CC	RG:Z:Unpaired reads assembled against CAMNT_0008312671
NIKITA_0927:1:1311:17068:47057#ATCACG/1 run=120731_SN403_0927_BD18C1ACXX	16	CAMNT_0008312671	1	255	14I36M	*	0	0	CAAAAGTTTTACAGGTTTGAACTTATAGCTTTGGCAAACATTGATTTTGC	EIGHDIIGGHFIJJJJIJIJIJJJIJJIIIJJIJIHFBDFHDDFDFF@@B	RG:Z:Unpaired reads assembled against CAMNT_0008312671
NIKITA_0927:1:1302:20190:75992#ATCACG/1 run=120731_SN403_0927_BD18C1ACXX	16	CAMNT_0008312671	1	255	14I36M	*	0	0	CAAAAGTTTTACAGGTTTGAACTTATAGCTTTGGCAAACATTGATTTTGC	IJJJIJJJIJJJJJIIJIIHFJJJJIJJIJJJJJJJIFHHHHFFFFFCCC	RG:Z:Unpaired reads assembled against CAMNT_0008312671
NIKITA_0927:1:2114:17615:39987#ATCACG/1 run=120731_SN403_0927_BD18C1ACXX	16	CAMNT_0008312671	1	255	14I36M	*	0	0	CAAAAGTTTTACAGGTTTGAACTTATAGCTTTGGCAAACATTGATTTTGC	<JJJJJJIIGDHIGGGAIIIHIIIHGEFFDGGJJIGGFHHHADADDD@@@	RG:Z:Unpaired reads assembled against CAMNT_0008312671
NIKITA_0927:1:1216:18610:44332#ATCACG/2 run=120731_SN403_0927_BD18C1ACXX%26NIKITA_0927:1:1216:18610:44332#ATCACG/1 run=120731_SN403_0927_BD18C1ACXX	99	CAMNT_0008312671	1	255	14I36M	=	52	101	CAAAAGTTTTACAGGTTTGAACTTATAGCTTTGGCAAACATTGATTTTGC	B@@FDDDEFHHFDGIIGIIGIGIIJEHGEHECAGHIIEEGHIHDHGCHGH	RG:Z:Paired Group 1 assembled against CAMNT_0008312671
NIKITA_0927:1:2208:11766:90453#ATCACC/2 run=120731_SN403_0927_BD18C1ACXX	0	CAMNT_0008312671	1	255	14I36M	*	0	0	CAAAAGTTTTACAGGTTTGAACTTATAGCTTTGGCAAACATTGATTTTGC	CCCFFFFFHHHHHJJHIJJJJJJJJIIJJJJJBGHJJJJJJJIJJIJJJJ	RG:Z:Unpaired reads assembled against CAMNT_0008312671
NIKITA_0927:1:2215:12060:42309#ATCACG/2 run=120731_SN403_0927_BD18C1ACXX%26NIKITA_0927:1:2215:12060:42309#ATCACG/1 run=120731_SN403_0927_BD18C1ACXX	147	CAMNT_0008312671	1	255	14I36M	=	1	50	CAAAAGTTTTACAGGTTTGAACTTATAGCTTTGGCAAACATTGATTTTGC	IJJJJJJIIGHJJJJIGIGGIJJIIGJJJJGGJJJJJHHHHHFFFDFC@C	RG:Z:Paired Group 1 assembled against CAMNT_0008312671
NIKITA_0927:1:2311:15134:69411#ATCACG/2 run=120731_SN403_0927_BD18C1ACXX	16	CAMNT_0008312671	1	255	14I36M	*	0	0	CAAAAGTTTTACAGGTTTGAACTTATAGCTTTGGCAAACATTGATTTTGC	JJJJIJJIJJHJJJJIIJIIGJIIIIJJJJJJJJJJJHHGHHFFFFFCCC	RG:Z:Unpaired reads assembled against CAMNT_0008312671
NIKITA_0927:1:2315:18049:71210#ATCACG/2 run=120731_SN403_0927_BD18C1ACXX	16	CAMNT_0008312671	1	255	14I36M	*	0	0	CAAAAGTTTTACAGGTTTGAACTTATAGCTTTGGCAAACATTGATTTTGC	IJJIJIJHIHEIJJIJJJIHIJJIIGGIGHGIIIJIFHHFFHFFFFF@@B	RG:Z:Unpaired reads assembled against CAMNT_0008312671
NIKITA_0927:1:1116:4695:95893#ATCACG/2 run=120731_SN403_0927_BD18C1ACXX	16	CAMNT_0008312671	1	255	14I36M	*	0	0	CAAAAGTTTTACAGGTTTGAACTTATAGCTTTGGCAAACATTGATTTTGC	IJGHEHIJIHFF>JJJIGHIIIJIJGHGIIGHGIJIHFHHGHFFFFFC@C	RG:Z:Unpaired reads assembled against CAMNT_0008312671
NIKITA_0927:1:1207:2682:22373#ATCACG/2 run=120731_SN403_0927_BD18C1ACXX	16	CAMNT_0008312671	1	255	13I37M	*	0	0	AAAAGTTTTACAGGTTTGAACTTATAGCTTTGGCAAACATTGATTTTGCA	JJJJJJJJJIJJJJJJJIJIJJJIJJJJJJJJJJJJJHHGHHFFFFFCCC	RG:Z:Unpaired reads assembled against CAMNT_0008312671
NIKITA_0927:1:2301:16678:11974#ATCACG/2 run=120731_SN403_0927_BD18C1ACXX	0	CAMNT_0008312671	1	255	13I37M	*	0	0	AAAAGTTTTACAGGTTTGAACTTATAGCTTTGGCAAACATTGATTTTGCA	CCCFFEFFHHHHHJIIJJJJJJJGIHJJJJJJJJJJJJJJJJHIJJJJJJ	RG:Z:Unpaired reads assembled against CAMNT_0008312671
NIKITA_0927:1:2203:9454:56008#ATCACG/1 run=120731_SN403_0927_BD18C1ACXX%26NIKITA_0927:1:2203:9454:56008#ATCACG/2 run=120731_SN403_0927_BD18C1ACXX	99	CAMNT_0008312671	1	255	13I37M	=	52	101	AAAAGTTTTACAGGTTTGAACTTATAGCTTTGGCAAACATTGATTTTGCA	CCCFFDFFHHHHHJIIJIIJJJJJJJJJJJJGIJJJJJJJJJIJJJJJJJ	RG:Z:Paired Group 1 assembled against CAMNT_0008312671
NIKITA_0927:1:1316:16424:61653#ATCACG/1 run=120731_SN403_0927_BD18C1ACXX	16	CAMNT_0008312671	1	255	13I37M	*	0	0	AAAAGTTTTACAGGTTTGAACTTATAGCTTTGGCAAACATTGATTTTGCA	JJJJJJJIIIJIJJJJJJJIJJJJJJJJJJJJJJJJIHHHHHFFFFFCCC	RG:Z:Unpaired reads assembled against CAMNT_0008312671
NIKITA_0927:1:1109:18472:7971#ATCACG/1 run=120731_SN403_0927_BD18C1ACXX	16	CAMNT_0008312671	1	255	13I37M	*	0	0	AAAAGTTTTACAGGTTTGAACTTATAGCTTTGGCAAACATTGATTTTGCA	JJJJJJIJJIJJJJJJJJJIIIHCJIJJJJJJJJJJJHHHHHFFFFFCCC	RG:Z:Unpaired reads assembled against CAMNT_0008312671
NIKITA_0927:1:2315:18041:28715#ATCACG/1 run=120731_SN403_0927_BD18C1ACXX	0	CAMNT_0008312671	1	255	13I37M	*	0	0	AAAAGTTTTACAGGTTTGAACTTATAGCTTTGGCAAACATTGATTTTGCA	CCCFFDFFHHHHHJHIJJJJJJJJJJJJJJJJJJJIJJJJJJIJJJJ*?G	RG:Z:Unpaired reads assembled against CAMNT_0008312671
NIKITA_0927:1:2103:19854:76925#ATCACG/1 run=120731_SN403_0927_BD18C1ACXX%26NIKITA_0927:1:2103:19854:76925#ATCACG/2 run=120731_SN403_0927_BD18C1ACXX	147	CAMNT_0008312671	1	255	12I38M	=	1	50	AAAGTTTTACAGGTTTGAACTTATAGCTTTGGCAAACATTGATTTTGCAG	GGDB>@HIGIGGHDCGGGHGEGGGHHGBGBHBAFBCGD?HHHEEABD@B@	RG:Z:Paired Group 1 assembled against CAMNT_0008312671
NIKITA_0927:1:1203:11520:66717#ATCACG/2 run=120731_SN403_0927_BD18C1ACXX%26NIKITA_0927:1:1203:11520:66717#ATCACG/1 run=120731_SN403_0927_BD18C1ACXX	99	CAMNT_0008312671	1	255	9I41M	=	144	193	GTTTTACAGGTTTGAACTTATAGCTTTGGCAAACATTGATTTTGCAGGAT	BBCFFFFFHHHHGIJJJJJIJIJJJJJIIJJJJJJJJJJJJIIGHGIJII	RG:Z:Paired Group 1 assembled against CAMNT_0008312671
NIKITA_0927:1:2106:21260:3702#ATCACG/2 run=120731_SN403_0927_BD18C1ACXX	16	CAMNT_0008312671	1	255	7I43M	*	0	0	TTTACAGGTTTGAACTTATAGCTTTGGCAAACATTGATTTTGCAGGATAA	JJJIJJJIGHIJJJJJJGJJIJIJJJJJJJIJJIJJJHHHHHFFFFFCCC	RG:Z:Unpaired reads assembled against CAMNT_0008312671
NIKITA_0927:1:2210:3134:75419#ATCACG/2 run=120731_SN403_0927_BD18C1ACXX%26NIKITA_0927:1:2210:3134:75419#ATCACG/1 run=120731_SN403_0927_BD18C1ACXX	99	CAMNT_0008312671	1	255	7I43M	=	61	110	TTTACAGGTTTGAACTTATAGCTTTGGCAAACATTGATTTTGCAGGATAA	C@CFFFFFHHHHHJJJJJJJJJJJJIJJIJJJJJJJJJJJJJJIIJJJJI	RG:Z:Paired Group 1 assembled against CAMNT_0008312671
NIKITA_0927:1:1316:7948:63159#ATCACG/2 run=120731_SN403_0927_BD18C1ACXX	16	CAMNT_0008312671	1	255	4I46M	*	0	0	ACAGGTTTGAACTTATAGCTTTGGCAAACATTGATTTTGCAGGATAATAA	GIFIIHGIGIIJJJJJIJJIJJIJIJJIJJJJIJJJJHHHHHD;FFF@;B	RG:Z:Unpaired reads assembled against CAMNT_0008312671
NIKITA_0927:1:1114:14106:67333#ATCACG/1 run=120731_SN403_0927_BD18C1ACXX	16	CAMNT_0008312671	1	255	4I46M	*	0	0	ACAGGTTTGAACTTATAGCTTTGGCAAACATTGATTTTGCAGGATAATAA	IJJJIIJHGJIJJIIJJJHEIFJJIJJHHIGJJJJJJHHGHHFFFFFCC@	RG:Z:Unpaired reads assembled against CAMNT_0008312671
NIKITA_0927:1:1112:3015:14873#ATCACG/2 run=120731_SN403_0927_BD18C1ACXX	16	CAMNT_0008312671	1	255	3I47M	*	0	0	CAGGTTTGAACTTATAGCTTTGGCAAACATTGATTTTGCAGGATAATAAG	JIJJIJJJIGJIJJJJJJJJJJJJJJJJJJJJJJJJJHHHHHFFFFFCCC	RG:Z:Unpaired reads assembled against CAMNT_0008312671
NIKITA_0927:1:2105:14525:42818#ATCACG/2 run=120731_SN403_0927_BD18C1ACXX%26NIKITA_0927:1:2105:14525:42818#ATCACG/1 run=120731_SN403_0927_BD18C1ACXX	99	CAMNT_0008312671	1	255	50M	=	70	119	GTTTGAACTTATAGCTTTGGCAAACATTGATTTTGCAGGATAATAAGTCT	CCCFFFFFHHHHHJJJJJJJJJJJJJJJIJJJJJJJJJJJJJJJJIJIJG	RG:Z:Paired Group 1 assembled against CAMNT_0008312671
NIKITA_0927:1:1308:5064:92433#ATCACG/1 run=120731_SN403_0927_BD18C1ACXX	0	CAMNT_0008312671	1	255	50M	*	0	0	GTTTGAACTTATAGCTTTGGCAAACATTGATTTTGCAGGATAATAAGTCT	@CCFDDDEHHHFHIIBEDHHIGJGICHHCBFHIHGGIGCHJJFGIGIFIB	RG:Z:Unpaired reads assembled against CAMNT_0008312671
NIKITA_0927:1:2116:17606:70295#ATCACG/1 run=120731_SN403_0927_BD18C1ACXX	0	CAMNT_0008312671	1	255	50M	*	0	0	GTTTGAACTTATAGCTTTGGCAAACATTGATTTTGCAGGATAATAAGTCT	@@@DDD8BDCCF?EAG<FCB3CBC?FHIHIFFID@D?3?CBD@B?@D:BB	RG:Z:Unpaired reads assembled against CAMNT_0008312671
NIKITA_0927:1:2209:17321:18353#ATCACG/2 run=120731_SN403_0927_BD18C1ACXX%26NIKITA_0927:1:2209:17321:18353#ATCACG/1 run=120731_SN403_0927_BD18C1ACXX	99	CAMNT_0008312671	1	255	50M	=	120	169	GTTTGAACTTATAGCTTTGGCAAACATTGATTTTGCAGGATAATAAGTCT	CCCFFFFFHHHHHJJJJJJJJIJJJJJJJJJJJJJJJJJJJJIJJJJIIH	RG:Z:Paired Group 1 assembled against CAMNT_0008312671
NIKITA_0927:1:2201:6862:42197#ATCACG/2 run=120731_SN403_0927_BD18C1ACXX	0	CAMNT_0008312671	2	255	50M	*	0	0	TTTGAACTTATAGCTTTGGCAAACATTGATTTTGCAGGATAATAAGTCTA	CCCFFFFFHHHHHJJJJJJJJJJJJJJJIJJJJJJJJJJJJIJJJJIJJI	RG:Z:Unpaired reads assembled against CAMNT_0008312671
NIKITA_0927:1:1111:10750:91488#ATCACG/2 run=120731_SN403_0927_BD18C1ACXX	16	CAMNT_0008312671	8	255	50M	*	0	0	CTTATAGCTTTGGCAAACATTGATTTTGCAGGATAATAAGTCTAGTAACC	IIJJJJJJJJJJJJJJJJJJJIIJHJJJJJJJJJJJJHHHHHFFFFD@CC	RG:Z:Unpaired reads assembled against CAMNT_0008312671
NIKITA_0927:1:2303:15126:96446#ATCACG/2 run=120731_SN403_0927_BD18C1ACXX	16	CAMNT_0008312671	8	255	50M	*	0	0	CTTATAGCTTTGGCAAACATTGATTTTGCAGGATAATAAGTCTAGTAACC	HHDJIJJHIIIGJIIEHJIJIGEJJJIFJJJJIIIGIHFF>DDEDBD?@B	RG:Z:Unpaired reads assembled against CAMNT_0008312671
NIKITA_0927:1:2206:5783:90211#ATCACG/1 run=120731_SN403_0927_BD18C1ACXX	16	CAMNT_0008312671	8	255	50M	*	0	0	CTTATAGCTTTGGCAAACATTGATTTTGCAGGATAATAAGTCTAGTAACC	HHGFGGEGCFIFG>IIGIHHGHDFHGIGEHGIHCIIGFFC:DDDDDD=@<	RG:Z:Unpaired reads assembled against CAMNT_0008312671
NIKITA_0927:1:1109:7921:66658#ATCACG/2 run=120731_SN403_0927_BD18C1ACXX%26NIKITA_0927:1:1109:7921:66658#ATCACG/1 run=120731_SN403_0927_BD18C1ACXX	147	CAMNT_0008312671	8	255	50M	=	1	57	CTTATAGCTTTGGCAAACATTGATTTTGCAGGATAATAAGTCTAGTAACC	HGIIIJJIIIIIJJIIHJJJJIIGJIGJJIJJJJJIIGHHHHFFDDD?@@	RG:Z:Paired Group 1 assembled against CAMNT_0008312671
NIKITA_0927:1:1209:3596:60662#ATCACG/2 run=120731_SN403_0927_BD18C1ACXX%26NIKITA_0927:1:1209:3596:60662#ATCACG/1 run=120731_SN403_0927_BD18C1ACXX	99	CAMNT_0008312671	9	255	50M	=	212	253	TTATAGCTTTGGCAAACATTGATTTTGCAGGATAATAAGTCTAGTAACCA	CCCFFFFFHHHHHJJJJJJJJIJJJIJJJJJIJJJJJIJHIJJJJJJJIJ	RG:Z:Paired Group 1 assembled against CAMNT_0008312671
NIKITA_0927:1:2116:13342:38173#ATCACG/2 run=120731_SN403_0927_BD18C1ACXX	16	CAMNT_0008312671	11	255	50M	*	0	0	ATAGCTTTGGCAAACATTGATTTTGCAGGATAATAAGTCTAGTAACCAAT	JJJJJJIJJJJJIIIJJJIIIJJGJIJJIJIJIHJJJHHHHHFFFFFCB@	RG:Z:Unpaired reads assembled against CAMNT_0008312671
NIKITA_0927:1:1107:19772:29753#ATCACG/1 run=120731_SN403_0927_BD18C1ACXX%26NIKITA_0927:1:1107:19772:29753#ATCACG/2 run=120731_SN403_0927_BD18C1ACXX	99	CAMNT_0008312671	12	255	50M	=	146	184	TAGCTTTGGCAAACATTGATTTTGCAGGATAATAAGTCTAGTAACCAATC	CCCFFFFFHHHHHJIJIJJJJJJJJJJIIIIJJJJIFIIIIIJJJIIJJJ	RG:Z:Paired Group 1 assembled against CAMNT_0008312671
NIKITA_0927:1:1208:9325:51980#ATCACG/1 run=120731_SN403_0927_BD18C1ACXX	16	CAMNT_0008312671	13	255	50M	*	0	0	AGCTTTGGCAAACATTGATTTTGCAGGATAATAAGTCTAGTAACCAATCG	IIIIGEIGIIIIIIGHGIIHDGHIIIIHGIIGIIIGHBDBAHDFFDD?@@	RG:Z:Unpaired reads assembled against CAMNT_0008312671
NIKITA_0927:1:1214:4875:96376#ATCACG/1 run=120731_SN403_0927_BD18C1ACXX	16	CAMNT_0008312671	13	255	50M	*	0	0	AGCTTTGGCAAACATTGATTTTGCAGGATAATAAGTCTAGTAACCAATCG	AGIIIJJJJIGEIGJJGIIJJIIHIIIJIIJIIHGGJGHGHHDFFFFCC@	RG:Z:Unpaired reads assembled against CAMNT_0008312671
NIKITA_0927:1:1208:8537:15649#ATCACG/2 run=120731_SN403_0927_BD18C1ACXX	16	CAMNT_0008312671	13	255	50M	*	0	0	AGCTTTGGCAAACATTGATTTTGCAGGATAATAAGTCTAGTAACCAATCG	JJJJJJJJJJJJJJJJJJJJJJJJJJJJIJJIIJJJJHHHHHFFFFFBCC	RG:Z:Unpaired reads assembled against CAMNT_0008312671
NIKITA_0927:1:1114:21051:43486#ATCACG/2 run=120731_SN403_0927_BD18C1ACXX	16	CAMNT_0008312671	13	255	50M	*	0	0	AGCTTTGGCAAACATTGATTTTGCAGGATAATAAGTCTAGTAACCAATCG	IIIJJIJJIEIGJJHJIIIIIGJJGGCGHEIHIIIIIHHFHHDFFFFCC@	RG:Z:Unpaired reads assembled against CAMNT_0008312671
NIKITA_0927:1:2308:18528:41310#ATCACG/1 run=120731_SN403_0927_BD18C1ACXX%26NIKITA_0927:1:2308:18528:41310#ATCACG/2 run=120731_SN403_0927_BD18C1ACXX	147	CAMNT_0008312671	14	255	50M	=	1	63	GCTTTGGCAAACATTGATTTTGCAGGATAATAAGTCTAGTAACCAATCGT	JJJJJJJIJJJJJJJJJJJJJJIJJJJIJJIJJJJJJHHHHHFFFFDCB@	RG:Z:Paired Group 1 assembled against CAMNT_0008312671
NIKITA_0927:1:1204:7776:79358#ATCACG/1 run=120731_SN403_0927_BD18C1ACXX%26NIKITA_0927:1:1204:7776:79358#ATCACG/2 run=120731_SN403_0927_BD18C1ACXX	99	CAMNT_0008312671	15	255	50M	=	225	260	CTTTGGCAAACATTGATTTTGCAGGATAATAAGTCTAGTAACCAATCGTA	CCCFFFFFHHHHHJIJJJJJJJJJJJJJJJJJJHIGJJIJJJJJJJJJHI	RG:Z:Paired Group 1 assembled against CAMNT_0008312671
NIKITA_0927:1:2112:4814:54453#ATCACG/1 run=120731_SN403_0927_BD18C1ACXX%26NIKITA_0927:1:2112:4814:54453#ATCACG/2 run=120731_SN403_0927_BD18C1ACXX	99	CAMNT_0008312671	15	255	50M	=	142	177	CTTTGGCAAACATTGATTTTGCAGGATAATAAGTCTAGTAACCAATCGTA	CCCFFFFFHHHHHJJJJJJJJJJJJJJJJJJJJIIJJJJJJJJJJJJJII	RG:Z:Paired Group 1 assembled against CAMNT_0008312671
NIKITA_0927:1:1106:9877:31677#ATCACG/2 run=120731_SN403_0927_BD18C1ACXX%26NIKITA_0927:1:1106:9877:31677#ATCACG/1 run=120731_SN403_0927_BD18C1ACXX	99	CAMNT_0008312671	15	255	50M	=	143	178	CTTTGGCAAACATTGATTTTGCAGGATAATAAGTCTAGTAACCAATCGTA	CCCFFFFFHHHHHJJIJJJJJJJJJIIJJJJJJGGIJJJIJJJJJJJJHH	RG:Z:Paired Group 1 assembled against CAMNT_0008312671
NIKITA_0927:1:1315:3422:2175#ATCACG/2 run=120731_SN403_0927_BD18C1ACXX%26NIKITA_0927:1:1315:3422:2175#ATCACG/1 run=120731_SN403_0927_BD18C1ACXX	99	CAMNT_0008312671	15	255	50M	=	88	123	CTTTGGCAAACATTGATTTTGCAGGATAATAAGTCTAGTAACCAATCGTA	CCCFFFFFHHHHHJJJJJJJJJJJJJJJIIJIIFIJJJIIJJJJJJJIHI	RG:Z:Paired Group 1 assembled against CAMNT_0008312671
NIKITA_0927:1:2105:16674:38283#ATCACG/1 run=120731_SN403_0927_BD18C1ACXX%26NIKITA_0927:1:2105:16674:38283#ATCACG/2 run=120731_SN403_0927_BD18C1ACXX	99	CAMNT_0008312671	16	255	50M	=	241	275	TTTGGCAAACATTGATTTTGCAGGATAATAAGTCTAGTAACCAATCGTAT	CCCFFFFFHHHHHJIJJJJJJIIIIIJJJJJJGIJJIJJJJJJJJJJHJI	RG:Z:Paired Group 1 assembled against CAMNT_0008312671
NIKITA_0927:1:2103:13731:77751#ATCACG/2 run=120731_SN403_0927_BD18C1ACXX%26NIKITA_0927:1:2103:13731:77751#ATCACG/1 run=120731_SN403_0927_BD18C1ACXX	99	CAMNT_0008312671	19	255	50M	=	139	170	GGCAAACATTGATTTTGCAGGATAATAAGTCTAGTAACCAATCGTATCAG	CCCFFFFFHHHGHJJJJJJJJIJJJJJIIFIIIIIJJJJJIJJIIIIJJI	RG:Z:Paired Group 1 assembled against CAMNT_0008312671
NIKITA_0927:1:1213:5791:69231#ATCACG/1 run=120731_SN403_0927_BD18C1ACXX%26NIKITA_0927:1:1213:5791:69231#ATCACG/2 run=120731_SN403_0927_BD18C1ACXX	99	CAMNT_0008312671	21	255	50M	=	199	228	CAAACATTGATTTTGCAGGATAATAAGTCTAGTAACCAATCGTATCAGAT	CCCFFFFFHFHHHJJJJJJJJJJJJJJIIIJJJJJJJJJJJJHJJJIJII	RG:Z:Paired Group 1 assembled against CAMNT_0008312671
NIKITA_0927:1:1207:2850:40083#ATCACG/2 run=120731_SN403_0927_BD18C1ACXX%26NIKITA_0927:1:1207:2850:40083#ATCACG/1 run=120731_SN403_0927_BD18C1ACXX	99	CAMNT_0008312671	21	255	50M	=	228	257	CAAACATTGATTTTGCAGGATAATAAGTCTAGTAACCAATCGTATCAGAT	CCCFFFFFHHHHHJJJJJJIJJJJJJJJJJJJJJJJJJIJJJHIJJIJJJ	RG:Z:Paired Group 1 assembled against CAMNT_0008312671
NIKITA_0927:1:2115:18720:79805#ATCACG/1 run=120731_SN403_0927_BD18C1ACXX%26NIKITA_0927:1:2115:18720:79805#ATCACG/2 run=120731_SN403_0927_BD18C1ACXX	99	CAMNT_0008312671	21	255	50M	=	202	231	CAAACATTGATTTTGCAGGATAATAAGTCTAGTAACCAATCGTATCAGAT	CCCFFFFFHHHHHJJJJJJJJHIIJJJJJJJJJJJJJIJJJJJJJJIJJJ	RG:Z:Paired Group 1 assembled against CAMNT_0008312671
NIKITA_0927:1:1307:20180:7990#ATCACG/2 run=120731_SN403_0927_BD18C1ACXX	0	CAMNT_0008312671	21	255	50M	*	0	0	CAAACATTGATTTTGCAGGATAATAAGTCTAGTAACCAATCGTATCAGAT	@@BFFFFFGDHHHJIJGIGIJJJJJIJHIHIIEHHJJJJJJIEHHIIIGI	RG:Z:Unpaired reads assembled against CAMNT_0008312671
NIKITA_0927:1:2109:7438:59655#ATCACG/1 run=120731_SN403_0927_BD18C1ACXX	0	CAMNT_0008312671	22	255	50M	*	0	0	AAACATTGATTTTGCAGGATAATAAGTCTAGTAACCAATCGTATCAGATA	@CCFFDFDFHGFHJJJIIFGIIIIJJCFGHGGEIHIJJJIGIGIIJJHII	RG:Z:Unpaired reads assembled against CAMNT_0008312671
NIKITA_0927:1:2116:10145:39428#ATCACG/1 run=120731_SN403_0927_BD18C1ACXX%26NIKITA_0927:1:2116:10145:39428#ATCACG/2 run=120731_SN403_0927_BD18C1ACXX	99	CAMNT_0008312671	23	255	50M	=	173	200	AACATTGATTTTGCAGGATAATAAGTCTAGTAACCAATCGTATCAGATAG	7=;A=DB8CB><CGIGIEG:C@<?B<<AAFACD4ACEG31)?*1*:?BDH	RG:Z:Paired Group 1 assembled against CAMNT_0008312671
NIKITA_0927:1:1304:11540:33856#ATCACG/2 run=120731_SN403_0927_BD18C1ACXX%26NIKITA_0927:1:1304:11540:33856#ATCACG/1 run=120731_SN403_0927_BD18C1ACXX	99	CAMNT_0008312671	28	255	50M	=	105	127	TGATTTTGCAGGATAATAAGTCTAGTAACCAATCGTATCAGATAGGTAAA	CCCFFFFFHHHHHJJJJJJJJJJJIIJIJJJJJIJHJJJIJJJJJJGIII	RG:Z:Paired Group 1 assembled against CAMNT_0008312671
NIKITA_0927:1:1106:20495:81950#ATCACG/2 run=120731_SN403_0927_BD18C1ACXX	0	CAMNT_0008312671	30	255	50M	*	0	0	ATTTTGCAGGATAATAAGTCTAGTAACCAATCGTATCAGATAGGTAAAAT	@@@FFFFFFHFHBGEIIIGGHHGACH@FHGDGC?FHGHGGBHIE<BGEGC	RG:Z:Unpaired reads assembled against CAMNT_0008312671
NIKITA_0927:1:2102:15754:97360#ATCACG/1 run=120731_SN403_0927_BD18C1ACXX	0	CAMNT_0008312671	30	255	50M	*	0	0	ATTTTGCAGGATAATAAGTCTAGTAACCAATCGTATCAGATAGGTAAAAT	CCCFFFFFHHHHHJJJJJHHIJJIJJJJJJJJJIJJJJJJJJJJGHIJJJ	RG:Z:Unpaired reads assembled against CAMNT_0008312671
NIKITA_0927:1:2309:19002:59916#ATCACG/1 run=120731_SN403_0927_BD18C1ACXX	0	CAMNT_0008312671	33	255	50M	*	0	0	TTGCAGGATAATAAGTCTAGTAACCAATCGTATCAGATAGGTAAAATTTT	CCCFFFFFHHGHGFIGGIGIHJJIIIIJIJHIJJJIIJJJJIGIJJIJJJ	RG:Z:Unpaired reads assembled against CAMNT_0008312671
NIKITA_0927:1:2113:14578:96024#ATCACG/1 run=120731_SN403_0927_BD18C1ACXX%26NIKITA_0927:1:2113:14578:96024#ATCACG/2 run=120731_SN403_0927_BD18C1ACXX	147	CAMNT_0008312671	34	255	50M	=	1	83	TGCAGGATAATAAGTCTAGTAACCAATCGTATCAGATAGGTAAAATTTTG	JIJJJJJIIJJJJJJIIJJIIIJJJJIJJJIHJIJJIHGHHHFFFFFCCC	RG:Z:Paired Group 1 assembled against CAMNT_0008312671
NIKITA_0927:1:1303:6042:27767#ATCACG/2 run=120731_SN403_0927_BD18C1ACXX%26NIKITA_0927:1:1303:6042:27767#ATCACG/1 run=120731_SN403_0927_BD18C1ACXX	99	CAMNT_0008312671	35	255	50M	=	117	132	GCAGGATAATAAGTCTAGTAACCAATCGTATCAGATAGGTAAAATTTTGC	CCCFFFFFHHGHHHIIIJJJJJJJJJJJHGJJJJJJJJJFFIIJJJJJJJ	RG:Z:Paired Group 1 assembled against CAMNT_0008312671
NIKITA_0927:1:1214:1554:59344#ATCACG/1 run=120731_SN403_0927_BD18C1ACXX%26NIKITA_0927:1:1214:1554:59344#ATCACG/2 run=120731_SN403_0927_BD18C1ACXX	99	CAMNT_0008312671	35	255	50M	=	239	254	GCAGGATAATAAGTCTAGTAACCAATCGTATCAGATAGGTAAAATTTTGC	CCCDDDFFHHHHHHIJJJGIIJIIJIJJGGIIIJIJIIJFGHJJDGIJJI	RG:Z:Paired Group 1 assembled against CAMNT_0008312671
NIKITA_0927:1:2215:14763:63241#ATCACG/2 run=120731_SN403_0927_BD18C1ACXX%26NIKITA_0927:1:2215:14763:63241#ATCACG/1 run=120731_SN403_0927_BD18C1ACXX	99	CAMNT_0008312671	35	255	50M	=	225	240	GCAGGATAATAAGTCTAGTAACCAATCGTATCAGATAGGTAAAATTTTGC	@?@FFFFFHGGHGFHGIEGIJJIJJIJJGHHICIGIJJJFGHGIJFGIII	RG:Z:Paired Group 1 assembled against CAMNT_0008312671
NIKITA_0927:1:2107:7027:57575#ATCACG/2 run=120731_SN403_0927_BD18C1ACXX%26NIKITA_0927:1:2107:7027:57575#ATCACG/1 run=120731_SN403_0927_BD18C1ACXX	99	CAMNT_0008312671	36	255	50M	=	139	153	CAGGATAATAAGTCTAGTAACCAATCGTATCAGATAGGTAAAATTTTGCT	CCCFFFFFHHHHHJJIJJJJJJJJJJJIIJJJJJJJJJGHIJJJJJJJJJ	RG:Z:Paired Group 1 assembled against CAMNT_0008312671
NIKITA_0927:1:2304:13484:65400#ATCACG/2 run=120731_SN403_0927_BD18C1ACXX	16	CAMNT_0008312671	37	255	50M	*	0	0	AGGATAATAAGTCTAGTAACCAATCGTATCAGATAGGTAAAATTTTGCTT	JJJJJJJJJJJJJJJJJIHJJJJHJJJJJJJJJJJJJHHHHHFFFFFCCC	RG:Z:Unpaired reads assembled against CAMNT_0008312671
NIKITA_0927:1:2112:11632:98905#ATCACG/1 run=120731_SN403_0927_BD18C1ACXX	16	CAMNT_0008312671	40	255	50M	*	0	0	ATAATAAGTCTAGTAACCAATCGTATCAGATAGGTAAAATTTTGCTTAGG	JJJJJJJJJIJIGJIHGGHIGIHGFAGHGIIGIHGJIHHHHGFFFFFCC@	RG:Z:Unpaired reads assembled against CAMNT_0008312671
NIKITA_0927:1:2215:7430:80521#ATCACG/1 run=120731_SN403_0927_BD18C1ACXX%26NIKITA_0927:1:2215:7430:80521#ATCACG/2 run=120731_SN403_0927_BD18C1ACXX	147	CAMNT_0008312671	40	255	50M	=	1	89	ATAATAAGTCTAGTAACCAATCGTATCAGATAGGTAAAATTTTGCTTAGG	JJJJJJJJJJJJJJIHJJIIHJJJJJJJJJJJJJJJJHHHHHFFFFFCCC	RG:Z:Paired Group 1 assembled against CAMNT_0008312671
NIKITA_0927:1:2215:8164:16959#ATCACG/2 run=120731_SN403_0927_BD18C1ACXX%26NIKITA_0927:1:2215:8164:16959#ATCACG/1 run=120731_SN403_0927_BD18C1ACXX	147	CAMNT_0008312671	42	255	50M	=	1	91	AATAAGTCTAGTAACCAATCGTATCAGATAGGTAAAATTTTGCTTAGGAG	IJJIJJJJJJJJIHJJJJJJJJJJJJJJJJJJJJJJJHHHHHFFFFFCCC	RG:Z:Paired Group 1 assembled against CAMNT_0008312671
NIKITA_0927:1:1113:6757:38207#ATCACG/2 run=120731_SN403_0927_BD18C1ACXX%26NIKITA_0927:1:1113:6757:38207#ATCACG/1 run=120731_SN403_0927_BD18C1ACXX	147	CAMNT_0008312671	42	255	50M	=	1	91	AATAAGTCTAGTAACCAATCGTATCAGATAGGTAAAATTTTGCTTAGGAG	GHHGHHGIJIIIHGIGHHFIHGIIIJIIJHGJGJJIIHHHHDFFFFFCC@	RG:Z:Paired Group 1 assembled against CAMNT_0008312671
NIKITA_0927:1:1211:6890:57352#ATCACG/2 run=120731_SN403_0927_BD18C1ACXX%26NIKITA_0927:1:1211:6890:57352#ATCACG/1 run=120731_SN403_0927_BD18C1ACXX	99	CAMNT_0008312671	44	255	50M	=	296	302	TAAGTCTAGTAACCAATCGTATCAGATAGGTAAAATTTTGCTTAGGAGTA	BCCFFDFFHHHHHJJJJJJHIIJJJHIJJJFHHJJJJJJJIJJGIIIIDF	RG:Z:Paired Group 1 assembled against CAMNT_0008312671
NIKITA_0927:1:2309:5679:20064#ATCACG/2 run=120731_SN403_0927_BD18C1ACXX%26NIKITA_0927:1:2309:5679:20064#ATCACG/1 run=120731_SN403_0927_BD18C1ACXX	147	CAMNT_0008312671	47	255	50M	=	1	96	GTCTAGTAACCAATCGTATCAGATAGGTAAAATTTTGCTTAGGAGTAGAG	IJJIJJJIIJJJJJJJJJJJJJJJJJJJJJJJJJJJJHHHHHFFFFFCCC	RG:Z:Paired Group 1 assembled against CAMNT_0008312671
NIKITA_0927:1:2114:12012:30036#ATCACG/2 run=120731_SN403_0927_BD18C1ACXX	16	CAMNT_0008312671	47	255	50M	*	0	0	GTCTAGTAACCAATCGTATCAGATAGGTAAAATTTTGCTTAGGAGTAGAG	GEIGGGIGIGHFCBCHGB<HFBDHCHDHADCBGBGA?D:FCA?A=A=88B	RG:Z:Unpaired reads assembled against CAMNT_0008312671
NIKITA_0927:1:2104:14479:95775#ATCACG/1 run=120731_SN403_0927_BD18C1ACXX%26NIKITA_0927:1:2104:14479:95775#ATCACG/2 run=120731_SN403_0927_BD18C1ACXX	99	CAMNT_0008312671	49	255	50M	=	145	146	CTAGTAACCAATCGTATCAGATAGGTAAAATTTTGCTTAGGAGTAGAGAC	CCCFFFFFHHHHHJIJJJJJJJJIJEHIIJJJJJIIJJJJJIJGHIJJJI	RG:Z:Paired Group 1 assembled against CAMNT_0008312671
NIKITA_0927:1:2308:3092:81282#ATCACG/1 run=120731_SN403_0927_BD18C1ACXX%26NIKITA_0927:1:2308:3092:81282#ATCACG/2 run=120731_SN403_0927_BD18C1ACXX	99	CAMNT_0008312671	50	255	50M	=	391	391	TAGTAACCAATCGTATCAGATAGGTAAAATTTTGCTTAGGAGTAGAGACA	CCCFFFFFHHGHHHJJJJIJJFIJ>FHIJGHIJJJJJIGEIIFG@GGIJI	RG:Z:Paired Group 1 assembled against CAMNT_0008312671
NIKITA_0927:1:1102:12153:61506#ATCACG/1 run=120731_SN403_0927_BD18C1ACXX%26NIKITA_0927:1:1102:12153:61506#ATCACG/2 run=120731_SN403_0927_BD18C1ACXX	99	CAMNT_0008312671	50	255	50M	=	141	141	TAGTAACCAATCGTATCAGATAGGTAAAATTTTGCTTAGGAGTAGAGACA	CCCFFFFFHHHHHGHJJJJJJJJJAFHIIGIJJIJJJJJJJJHHJJJJJJ	RG:Z:Paired Group 1 assembled against CAMNT_0008312671
NIKITA_0927:1:2115:5980:39817#ATCACG/2 run=120731_SN403_0927_BD18C1ACXX	0	CAMNT_0008312671	50	255	50M	*	0	0	TAGTAACCAATCGTATCAGATAGGTAAAATTTTGCTTAGGAGTAGAGACA	CCCFFFFFHHHHHIIJJIJGIIIJFHIIIJJJJ1:EHHIJJJGHJIJJJJ	RG:Z:Unpaired reads assembled against CAMNT_0008312671
NIKITA_0927:1:1106:12155:70085#ATCACG/1 run=120731_SN403_0927_BD18C1ACXX	16	CAMNT_0008312671	52	255	50M	*	0	0	GTAACCAATCGTATCAGATAGGTAAAATTTTGCTTAGGAGTAGAGACAGG	JJJIJJJJJJJJJJJJJJJJJJJJJJJJJJJJJJJJJHHHHHFFFFFCCC	RG:Z:Unpaired reads assembled against CAMNT_0008312671
NIKITA_0927:1:1216:18610:44332#ATCACG/2 run=120731_SN403_0927_BD18C1ACXX%26NIKITA_0927:1:1216:18610:44332#ATCACG/1 run=120731_SN403_0927_BD18C1ACXX	147	CAMNT_0008312671	52	255	50M	=	1	101	GTAACCAATCGTATCAGATAGGTAAAATTTTGCTTAGGAGTAGAGACAGG	HDFBDAGGGIIIGEEGHFBHHBECIIIHFABCBIIIIFHFFHFDDDD@@@	RG:Z:Paired Group 1 assembled against CAMNT_0008312671
NIKITA_0927:1:1213:5795:47415#ATCACG/1 run=120731_SN403_0927_BD18C1ACXX	16	CAMNT_0008312671	52	255	50M	*	0	0	GTAACCAATCGTATCAGATAGGTAAAATTTTGCTTAGGAGTAGAGACAGG	JJIIJJJJJIJJJJJJJJJJJJJJJJJJJJHIJIJJJHHHHHFFFFFCC@	RG:Z:Unpaired reads assembled against CAMNT_0008312671
NIKITA_0927:1:2114:18852:13854#ATCACG/1 run=120731_SN403_0927_BD18C1ACXX%26NIKITA_0927:1:2114:18852:13854#ATCACG/2 run=120731_SN403_0927_BD18C1ACXX	147	CAMNT_0008312671	52	255	50M	=	1	101	GTAACCAATCGTATCAGATAGGTAAAATTTTGCTTAGGAGTAGAGACAGG	IJJJJJJJJJJJJJJJJJJJJJJJJJJJJJJJJJJJJHHHHHFFFFFCCC	RG:Z:Paired Group 1 assembled against CAMNT_0008312671
NIKITA_0927:1:2203:9454:56008#ATCACG/1 run=120731_SN403_0927_BD18C1ACXX%26NIKITA_0927:1:2203:9454:56008#ATCACG/2 run=120731_SN403_0927_BD18C1ACXX	147	CAMNT_0008312671	52	255	50M	=	1	101	GTAACCAATCGTATCAGATAGGTAAAATTTTGCTTAGGAGTAGAGACAGG	IJJHJJJJJJJJJJJJIJIJJJIJJJJJJJJIJJJJJHHHHHFFFFFCCC	RG:Z:Paired Group 1 assembled against CAMNT_0008312671
NIKITA_0927:1:1103:14494:85602#ATCACG/1 run=120731_SN403_0927_BD18C1ACXX	16	CAMNT_0008312671	52	255	50M	*	0	0	GTAACCAATCGTATCAGATAGGTAAAATTTTGCTTAGGAGTAGAGACAGG	JJJGJJIIGJJJJJJJJJJJJIIJJJJJJJJJJJJJJHHHHHFFFFFCCC	RG:Z:Unpaired reads assembled against CAMNT_0008312671
NIKITA_0927:1:1104:8148:85695#ATCACG/2 run=120731_SN403_0927_BD18C1ACXX%26NIKITA_0927:1:1104:8148:85695#ATCACG/1 run=120731_SN403_0927_BD18C1ACXX	147	CAMNT_0008312671	52	255	50M	=	1	101	GTAACCAATCGTATCAGATAGGTAAAATTTTGCTTAGGAGTAGAGACAGG	DHDFIHECGJJIIGGEDGGIGJIJJJIJIHFAFFBGGFFHGHFFFFFC@@	RG:Z:Paired Group 1 assembled against CAMNT_0008312671
NIKITA_0927:1:1107:17088:28070#ATCACG/1 run=120731_SN403_0927_BD18C1ACXX	16	CAMNT_0008312671	52	255	50M	*	0	0	GTAACCAATCGTATCAGATAGGTAAAATTTTGCTTAGGAGTAGAGACAGG	HIHFHCHGIJJJJJJJJJJIIJJJJJJIIJJIJJJIJHHFHHFFFFFCC@	RG:Z:Unpaired reads assembled against CAMNT_0008312671
NIKITA_0927:1:1215:1673:6273#ATCACG/2 run=120731_SN403_0927_BD18C1ACXX%26NIKITA_0927:1:1215:1673:6273#ATCACG/1 run=120731_SN403_0927_BD18C1ACXX	147	CAMNT_0008312671	52	255	50M	=	1	101	GTAACCAATCGTATCAGATAGGTAAAATTTTGCTTAGGAGTAGAGACAGG	GGFBABGCIGGGE?GIIFFC9A>HGBIGIIEHF>IEGHDFBFDBB?D@@@	RG:Z:Paired Group 1 assembled against CAMNT_0008312671
NIKITA_0927:1:2308:10087:82528#ATCACG/1 run=120731_SN403_0927_BD18C1ACXX%26NIKITA_0927:1:2308:10087:82528#ATCACG/2 run=120731_SN403_0927_BD18C1ACXX	147	CAMNT_0008312671	52	255	50M	=	1	101	GTAACCAATCGTATCAGATAGGTAAAATTTTGCTTAGGAGTAGAGACAGG	JJIIJJJJIJJJJJJJIJJJJJIJJJJJJJJJJJJJJHHHHHFFFFFCCC	RG:Z:Paired Group 1 assembled against CAMNT_0008312671
NIKITA_0927:1:2110:1741:43884#ATCACG/1 run=120731_SN403_0927_BD18C1ACXX%26NIKITA_0927:1:2110:1741:43884#ATCACG/2 run=120731_SN403_0927_BD18C1ACXX	147	CAMNT_0008312671	52	255	50M	=	1	101	GTAACCAATCGTATCAGATAGGTAAAATTTTGCTTAGGAGTAGAGACAGG	IJHFJJIIHGIEJIJJHGEIHIGIEJIGIJIIIHHIIHHFHHFFFDFCCC	RG:Z:Paired Group 1 assembled against CAMNT_0008312671
NIKITA_0927:1:1206:17085:85542#ATCACG/2 run=120731_SN403_0927_BD18C1ACXX	16	CAMNT_0008312671	54	255	50M	*	0	0	AACCAATCGTATCAGATAGGTAAAATTTTGCTTAGGAGTAGAGACAGGAA	FDIIIIGIIIJJIIJGJJIJJIGIIIIJIIJJIGJIIHDGFHEDFFF@@@	RG:Z:Unpaired reads assembled against CAMNT_0008312671
NIKITA_0927:1:2105:8470:84778#ATCACG/2 run=120731_SN403_0927_BD18C1ACXX%26NIKITA_0927:1:2105:8470:84778#ATCACG/1 run=120731_SN403_0927_BD18C1ACXX	99	CAMNT_0008312671	54	255	50M	=	144	140	AACCAATCGTATCAGATAGGTAAAATTTTGCTTAGGAGTAGAGACAGGAA	CCCFFFFFHHHHHJJJJJJJEHIJJJJJJJJJJJJJJJGHJJJJJJJJJI	RG:Z:Paired Group 1 assembled against CAMNT_0008312671
NIKITA_0927:1:1113:17171:100349#ATCACG/2 run=120731_SN403_0927_BD18C1ACXX%26NIKITA_0927:1:1113:17171:100349#ATCACG/1 run=120731_SN403_0927_BD18C1ACXX	99	CAMNT_0008312671	54	255	50M	=	167	163	AACCAATCGTATCAGATAGGTAAAATTTTGCTTAGGAGTAGAGACAGGAA	:=BDDFFFHHHHHJJJJIJJEHIJJJJJJJIJJJJJJJGHJJJJJJJJJJ	RG:Z:Paired Group 1 assembled against CAMNT_0008312671
NIKITA_0927:1:2307:12799:62582#ATCACG/1 run=120731_SN403_0927_BD18C1ACXX%26NIKITA_0927:1:2307:12799:62582#ATCACG/2 run=120731_SN403_0927_BD18C1ACXX	147	CAMNT_0008312671	54	255	50M	=	1	103	AACCAATCGTATCAGATAGGTAAAATTTTGCTTAGGAGTAGAGACAGGAA	HHJJJJHIJJIIJJJJJJJJIJJJJJJJIJIJJJJJIHHHHHFFFFFCC@	RG:Z:Paired Group 1 assembled against CAMNT_0008312671
NIKITA_0927:1:2214:14116:69739#ATCACG/1 run=120731_SN403_0927_BD18C1ACXX%26NIKITA_0927:1:2214:14116:69739#ATCACG/2 run=120731_SN403_0927_BD18C1ACXX	147	CAMNT_0008312671	54	255	50M	=	1	103	AACCAATCGTATCAGATAGGTAAAATTTTGCTTAGGAGTAGAGACAGGAA	JJJJIJJJJJJIJJJJJJJJJJJJJJJJJJJJJJJJJHHHHHFFFFFCCC	RG:Z:Paired Group 1 assembled against CAMNT_0008312671
NIKITA_0927:1:1316:15339:40408#ATCACG/2 run=120731_SN403_0927_BD18C1ACXX%26NIKITA_0927:1:1316:15339:40408#ATCACG/1 run=120731_SN403_0927_BD18C1ACXX	147	CAMNT_0008312671	55	255	50M	=	1	104	ACCAATCGTATCAGATAGGTAAAATTTTGCTTAGGAGTAGAGACAGGAAG	JJJJJJJJJJJJJJJIJJHGJIJJJJJJJJJJJIJJJGHHHHFFFFFCCC	RG:Z:Paired Group 1 assembled against CAMNT_0008312671
NIKITA_0927:1:2104:8898:75546#ATCACG/1 run=120731_SN403_0927_BD18C1ACXX%26NIKITA_0927:1:2104:8898:75546#ATCACG/2 run=120731_SN403_0927_BD18C1ACXX	147	CAMNT_0008312671	55	255	50M	=	1	104	ACCAATCGTATCAGATAGGTAAAATTTTGCTTAGGAGTAGAGACAGGAAG	JJJJJJJJJJJJJJJJJJJJJJJJJJJJJJJJJJJJJHHHHD=AFFFCBB	RG:Z:Paired Group 1 assembled against CAMNT_0008312671
NIKITA_0927:1:2111:8712:70569#ATCACG/1 run=120731_SN403_0927_BD18C1ACXX	16	CAMNT_0008312671	55	255	50M	*	0	0	ACCAATCGTATCAGATAGGTAAAATTTTGCTTAGGAGTAGAGACAGGAAG	JIJJJIJJJJJJJJJJJIJJJJJJIJJJJJJJJJJJJHHHHHFFFFFCCC	RG:Z:Unpaired reads assembled against CAMNT_0008312671
NIKITA_0927:1:1307:11123:59738#ATCACG/2 run=120731_SN403_0927_BD18C1ACXX%26NIKITA_0927:1:1307:11123:59738#ATCACG/1 run=120731_SN403_0927_BD18C1ACXX	99	CAMNT_0008312671	55	255	50M	=	189	184	ACCAATCGTATCAGATAGGTAAAATTTTGCTTAGGAGTAGAGACAGGAAG	@B@FFFFFHHHHHJJJIJJAHIJJJIJJIIJJIJJIJDDHIJIJJJJJJJ	RG:Z:Paired Group 1 assembled against CAMNT_0008312671
NIKITA_0927:1:1102:4038:84043#ATCACG/1 run=120731_SN403_0927_BD18C1ACXX%26NIKITA_0927:1:1102:4038:84043#ATCACG/2 run=120731_SN403_0927_BD18C1ACXX	99	CAMNT_0008312671	57	255	50M	=	144	137	CAATCGTATCAGATAGGTAAAATTTTGCTTAGGAGTAGAGACAGGAAGGC	BCCFFFDFHHDFHJJJJGHHIJIIJIGIJJJIIIJGHJJJJIIEIJJJIF	RG:Z:Paired Group 1 assembled against CAMNT_0008312671
NIKITA_0927:1:2205:6651:82996#ATCACG/2 run=120731_SN403_0927_BD18C1ACXX	16	CAMNT_0008312671	57	255	50M	*	0	0	CAATCGTATCAGATAGGTAAAATTTTGCTTAGGAGTAGAGACAGGAAGGC	IJJIJJIHEJIHJJJJJJJJJJJJJJJJIJJJJJJIJHHHHHFFFFFCCC	RG:Z:Unpaired reads assembled against CAMNT_0008312671
NIKITA_0927:1:2202:9279:60206#ATCACG/1 run=120731_SN403_0927_BD18C1ACXX%26NIKITA_0927:1:2202:9279:60206#ATCACG/2 run=120731_SN403_0927_BD18C1ACXX	147	CAMNT_0008312671	57	255	50M	=	1	106	CAATCGTATCAGATAGGTAAAATTTTGCTTAGGAGTAGAGACAGGAAGGC	BBCIHHDD?4BB?19?9GHCA+BCHH::<+4E<:A,?8A:=8DDBD??@@	RG:Z:Paired Group 1 assembled against CAMNT_0008312671
NIKITA_0927:1:1112:18473:74856#ATCACG/2 run=120731_SN403_0927_BD18C1ACXX	16	CAMNT_0008312671	57	255	50M	*	0	0	CAATCGTATCAGATAGGTAAAATTTTGCTTAGGAGTAGAGACAGGAAGGC	JIGIIIIJJJJJJJJJJJJJJJJJJJJJJJJJJJJJJHHHFHFFFFFCCC	RG:Z:Unpaired reads assembled against CAMNT_0008312671
NIKITA_0927:1:1114:9212:92257#ATCACG/2 run=120731_SN403_0927_BD18C1ACXX%26NIKITA_0927:1:1114:9212:92257#ATCACG/1 run=120731_SN403_0927_BD18C1ACXX	147	CAMNT_0008312671	58	255	50M	=	1	107	AATCGTATCAGATAGGTAAAATTTTGCTTAGGAGTAGAGACAGGAAGGCC	JJIJJJJJJJJJIJIIIJJJJJJJJJJJIJJJJJJJJHHHHHFFFFFCCC	RG:Z:Paired Group 1 assembled against CAMNT_0008312671
NIKITA_0927:1:1214:14046:98198#ATCACG/2 run=120731_SN403_0927_BD18C1ACXX%26NIKITA_0927:1:1214:14046:98198#ATCACG/1 run=120731_SN403_0927_BD18C1ACXX	147	CAMNT_0008312671	58	255	50M	=	1	107	AATCGTATCAGATAGGTAAAATTTTGCTTAGGAGTAGAGACAGGAAGGCC	JJJJJJJJJJJJJJIHJJJJJJJJJJJJJJJJJJJJJHHHHHFFFFFCCC	RG:Z:Paired Group 1 assembled against CAMNT_0008312671
NIKITA_0927:1:2212:13393:63306#ATCACG/1 run=120731_SN403_0927_BD18C1ACXX%26NIKITA_0927:1:2212:13393:63306#ATCACG/2 run=120731_SN403_0927_BD18C1ACXX	147	CAMNT_0008312671	59	255	50M	=	1	108	ATCGTATCAGATAGGTAAAATTTTGCTTAGGAGTAGAGACAGGAAGGCCC	GGJJJJIJIGJJJJJJIIJJGJIHIJJJJJJJJJIIJGHHHHFFFFFCCC	RG:Z:Paired Group 1 assembled against CAMNT_0008312671
NIKITA_0927:1:1107:10227:74291#ATCACG/1 run=120731_SN403_0927_BD18C1ACXX%26NIKITA_0927:1:1107:10227:74291#ATCACG/2 run=120731_SN403_0927_BD18C1ACXX	147	CAMNT_0008312671	59	255	50M	=	1	108	ATCGTATCAGATAGGTAAAATTTTGCTTAGGAGTAGAGACAGGAAGGCCC	IIIGGGGIGIJIIGGJGHFEJGHDAAAFBGIJGEEIJGHFDDFDDFD@CB	RG:Z:Paired Group 1 assembled against CAMNT_0008312671
NIKITA_0927:1:1204:18193:5748#ATCACG/2 run=120731_SN403_0927_BD18C1ACXX%26NIKITA_0927:1:1204:18193:5748#ATCACG/1 run=120731_SN403_0927_BD18C1ACXX	147	CAMNT_0008312671	59	255	50M	=	1	108	ATCGTATCAGATAGGTAAAATTTTGCTTAGGAGTAGAGACAGGAAGGCCC	JJJJIJHJJJJJJJIGJJJJJJJJJJJIJJJJJIJIJHHHHHFFFFFCCC	RG:Z:Paired Group 1 assembled against CAMNT_0008312671
NIKITA_0927:1:1113:16039:66686#ATCACG/2 run=120731_SN403_0927_BD18C1ACXX%26NIKITA_0927:1:1113:16039:66686#ATCACG/1 run=120731_SN403_0927_BD18C1ACXX	99	CAMNT_0008312671	59	255	50M	=	223	214	ATCGTATCAGATAGGTAAAATTTTGCTTAGGAGTAGAGACAGGAAGGCCC	CCCFDFFFHHHHHJJHFHIJJJJIJJJJIJJGIEHIJJJJIJJJJJIJIJ	RG:Z:Paired Group 1 assembled against CAMNT_0008312671
NIKITA_0927:1:2210:3134:75419#ATCACG/2 run=120731_SN403_0927_BD18C1ACXX%26NIKITA_0927:1:2210:3134:75419#ATCACG/1 run=120731_SN403_0927_BD18C1ACXX	147	CAMNT_0008312671	61	255	50M	=	1	110	CGTATCAGATAGGTAAAATTTTGCTTAGGAGTAGAGACAGGAAGGCCCAG	IJJJJJJIJIJJJIJJJJJJJIIJJJJJJJJJIJJHHHHHHHFFFFFCCC	RG:Z:Paired Group 1 assembled against CAMNT_0008312671
NIKITA_0927:1:2207:11252:61652#ATCACG/1 run=120731_SN403_0927_BD18C1ACXX%26NIKITA_0927:1:2207:11252:61652#ATCACG/2 run=120731_SN403_0927_BD18C1ACXX	147	CAMNT_0008312671	61	255	50M	=	1	110	CGTATCAGATAGGTAAAATTTTGCTTAGGAGTAGAGACAGGAAGGCCCAG	FJJJJJJJJJJJJJJJJJJJJIIJJJJJJJJIGIJJIHHHHHFFFFFCCC	RG:Z:Paired Group 1 assembled against CAMNT_0008312671
NIKITA_0927:1:1311:7298:22689#ATCACG/2 run=120731_SN403_0927_BD18C1ACXX%26NIKITA_0927:1:1311:7298:22689#ATCACG/1 run=120731_SN403_0927_BD18C1ACXX	99	CAMNT_0008312671	62	255	50M	=	172	160	GTATCAGATAGGTAAAATTTTGCTTAGGAGTAGAGACAGGAAGGCCCAGT	@@BFFFFFHGHHDGIGIIJJIJJJJJJJGIDHIHJJIJJIJJJJJIJJIG	RG:Z:Paired Group 1 assembled against CAMNT_0008312671
NIKITA_0927:1:2206:12187:29654#ATCACG/1 run=120731_SN403_0927_BD18C1ACXX%26NIKITA_0927:1:2206:12187:29654#ATCACG/2 run=120731_SN403_0927_BD18C1ACXX	99	CAMNT_0008312671	64	255	50M	=	158	144	ATCAGATAGGTAAAATTTTGCTTAGGAGTAGAGACAGGAAGGCCCAGTAA	CCCFFFFFHHHHHJIJJJJIJJJHGJJJGHJJJJJJJJJJJJIJJJJGIJ	RG:Z:Paired Group 1 assembled against CAMNT_0008312671
NIKITA_0927:1:1111:10123:10244#ATCACG/1 run=120731_SN403_0927_BD18C1ACXX%26NIKITA_0927:1:1111:10123:10244#ATCACG/2 run=120731_SN403_0927_BD18C1ACXX	147	CAMNT_0008312671	65	255	50M	=	1	114	TCAGATAGGTAAAATTTTGCTTAGGAGTAGAGACAGGAAGGCCCAGTAAG	FJJJJJIIJJJJJJJJJJIJJJJJJJJJJJJIIJJJJHHHHHDFFFFCCB	RG:Z:Paired Group 1 assembled against CAMNT_0008312671
NIKITA_0927:1:1216:2651:35703#ATCACG/1 run=120731_SN403_0927_BD18C1ACXX	16	CAMNT_0008312671	66	255	50M	*	0	0	CAGATAGGTAAAATTTTGCTTAGGAGTAGAGACAGGAAGGCCCAGTAAGA	JJJJJJJJJIJJJJJJJJJJJJJJJJJJJJJJJJJJJHHHHHFFFFFCCC	RG:Z:Unpaired reads assembled against CAMNT_0008312671
NIKITA_0927:1:1102:13209:67968#ATCACG/2 run=120731_SN403_0927_BD18C1ACXX%26NIKITA_0927:1:1102:13209:67968#ATCACG/1 run=120731_SN403_0927_BD18C1ACXX	147	CAMNT_0008312671	66	255	50M	=	1	115	CAGATAGGTAAAATTTTGCTTAGGAGTAGAGACAGGAAGGCCCAGTAAGA	JJJJJJJGIJJJJJIJJJJJIJJJJJIJJJIIJJJJJHHHHHFFFFFCCC	RG:Z:Paired Group 1 assembled against CAMNT_0008312671
NIKITA_0927:1:1303:2981:40868#ATCACG/1 run=120731_SN403_0927_BD18C1ACXX%26NIKITA_0927:1:1303:2981:40868#ATCACG/2 run=120731_SN403_0927_BD18C1ACXX	99	CAMNT_0008312671	66	255	50M	=	130	114	CAGATAGGTAAAATTTTGCTTAGGAGTAGAGACAGGAAGGCCCAGTAAGA	@@@FFFFFDFHGHIJJIIJJJIJJJJCFHHIHIJJJJJJJJIIGHBFHIJ	RG:Z:Paired Group 1 assembled against CAMNT_0008312671
NIKITA_0927:1:2114:3658:33637#ATCACG/1 run=120731_SN403_0927_BD18C1ACXX	0	CAMNT_0008312671	66	255	50M	*	0	0	CAGATAGGTAAAATTTTGCTTAGGAGTAGAGACAGGAAGGCCCAGTAAGA	BCCFFFFFFHHHHJJJJJJJJJJJJJFHIJJJJJJJIJJJIJIHIGI*BG	RG:Z:Unpaired reads assembled against CAMNT_0008312671
NIKITA_0927:1:1104:8581:41515#ATCACG/1 run=120731_SN403_0927_BD18C1ACXX%26NIKITA_0927:1:1104:8581:41515#ATCACG/2 run=120731_SN403_0927_BD18C1ACXX	99	CAMNT_0008312671	67	255	50M	=	139	122	AGATAGGTAAAATTTTGCTTAGGAGTAGAGACAGGAAGGCCCAGTAAGAA	@<@DDB;=CFHCFH@G9DHF<?EAG3A4FFCACCH3C;FFEDBBF9?D9?	RG:Z:Paired Group 1 assembled against CAMNT_0008312671
NIKITA_0927:1:2105:14525:42818#ATCACG/2 run=120731_SN403_0927_BD18C1ACXX%26NIKITA_0927:1:2105:14525:42818#ATCACG/1 run=120731_SN403_0927_BD18C1ACXX	147	CAMNT_0008312671	70	255	50M	=	1	119	TAGGTAAAATTTTGCTTAGGAGTAGAGACAGGAAGGCCCAGTAAGAAAAT	GJJJJJJJJJJJIJJJJJJIJJJJJJJIIJJJJJJJJHHHHHFFFFFCCC	RG:Z:Paired Group 1 assembled against CAMNT_0008312671
NIKITA_0927:1:1309:4528:20936#ATCACG/2 run=120731_SN403_0927_BD18C1ACXX%26NIKITA_0927:1:1309:4528:20936#ATCACG/1 run=120731_SN403_0927_BD18C1ACXX	147	CAMNT_0008312671	70	255	50M	=	1	119	TAGGTAAAATTTTGCTTAGGAGTAGAGACAGGAAGGCCCAGTAAGAAAAT	JJIJJJJJJJJJJJJIJJJJJJJJJJJJJJJJJJJJJHHHHHFFFFFCCC	RG:Z:Paired Group 1 assembled against CAMNT_0008312671
NIKITA_0927:1:1315:19772:69578#ATCAAG/2 run=120731_SN403_0927_BD18C1ACXX	16	CAMNT_0008312671	72	255	50M	*	0	0	GGTAAAATTTTGCTTAGGAGTAGAGACAGGAAGGCCCAGTAAGAAAATAG	FJJJJJIJJIIGIEIJIJJJJIHHDAGJJJIHJGIGEHHFHHFFFFFCCC	RG:Z:Unpaired reads assembled against CAMNT_0008312671
NIKITA_0927:1:1115:14108:68526#ATCACG/2 run=120731_SN403_0927_BD18C1ACXX	16	CAMNT_0008312671	72	255	50M	*	0	0	GGTAAAATTTTGCTTAGGAGTAGAGACAGGAAGGCCCAGTAAGAAAATAG	IJJJJJJJIJJIJIJJJJJJJJJJJJJJJJJJJJJJIHHHHHFFFFFCCC	RG:Z:Unpaired reads assembled against CAMNT_0008312671
NIKITA_0927:1:1315:17027:11905#ATCACG/1 run=120731_SN403_0927_BD18C1ACXX	0	CAMNT_0008312671	73	255	50M	*	0	0	GTAAAATTTTGCTTAGGAGTAGAGACAGGAAGGCCCAGTAAGAAAATAGA	CCCFFFFFHHHHHJIJJJJEFIJJIIJJIJIJJIJJJIHGIIJJJIIIIJ	RG:Z:Unpaired reads assembled against CAMNT_0008312671
NIKITA_0927:1:1205:1306:63400#ATCACG/2 run=120731_SN403_0927_BD18C1ACXX%26NIKITA_0927:1:1205:1306:63400#ATCACG/1 run=120731_SN403_0927_BD18C1ACXX	99	CAMNT_0008312671	73	255	50M	=	212	189	GTAAAATTTTGCTTAGGAGTAGAGACAGGAAGGCCCAGTAAGAAAATAGA	@@@FFFFFHHHGHJIJIGIEHHHIHIJHIEHIIJIJJJIJIJIJJJGIEH	RG:Z:Paired Group 1 assembled against CAMNT_0008312671
NIKITA_0927:1:1213:5028:90876#ATCACG/2 run=120731_SN403_0927_BD18C1ACXX%26NIKITA_0927:1:1213:5028:90876#ATCACG/1 run=120731_SN403_0927_BD18C1ACXX	99	CAMNT_0008312671	73	255	50M	=	277	254	GTAAAATTTTGCTTAGGAGTAGAGACAGGAAGGCCCAGTAAGAAAATAGA	@:?DFDDEDDBDHEAFFGIEAIHHGGGHHJEAD=FHCGHEA<DGII<FGE	RG:Z:Paired Group 1 assembled against CAMNT_0008312671
NIKITA_0927:1:1215:14454:8339#ATCACG/2 run=120731_SN403_0927_BD18C1ACXX%26NIKITA_0927:1:1215:14454:8339#ATCACG/1 run=120731_SN403_0927_BD18C1ACXX	99	CAMNT_0008312671	73	255	50M	=	264	241	GTAAAATTTTGCTTAGGAGTAGAGACAGGAAGGCCCAGTAAGAAAATAGA	CBBFFFFFHHHHHJJIIIJGHJIJJJJJJJJJJJJJIJGIIJJJJJGHIJ	RG:Z:Paired Group 1 assembled against CAMNT_0008312671
NIKITA_0927:1:2203:6185:71898#ATCACG/2 run=120731_SN403_0927_BD18C1ACXX%26NIKITA_0927:1:2203:6185:71898#ATCACG/1 run=120731_SN403_0927_BD18C1ACXX	99	CAMNT_0008312671	73	255	50M	=	167	144	GTAAAATTTTGCTTAGGAGTAGAGACAGGAAGGCCCAGTAAGAAAATAGA	CCCFFFFFHHHHHJIJJJJHHJJJJJJJJJJJJIJJIJHIJJIJJJIJIJ	RG:Z:Paired Group 1 assembled against CAMNT_0008312671
NIKITA_0927:1:1216:10887:17369#ATCACG/1 run=120731_SN403_0927_BD18C1ACXX%26NIKITA_0927:1:1216:10887:17369#ATCACG/2 run=120731_SN403_0927_BD18C1ACXX	99	CAMNT_0008312671	73	255	50M	=	228	205	GTAAAATTTTGCTTAGGAGTAGAGACAGGAAGGCCCAGTAAGAAAATAGA	?=?DDDDDFFH?HHAF@E;3<A@HEFGA=EEE?B@FAF9BDEHIIIIIII	RG:Z:Paired Group 1 assembled against CAMNT_0008312671
NIKITA_0927:1:2214:4100:24500#ATCACG/2 run=120731_SN403_0927_BD18C1ACXX%26NIKITA_0927:1:2214:4100:24500#ATCACG/1 run=120731_SN403_0927_BD18C1ACXX	99	CAMNT_0008312671	73	255	50M	=	136	113	GTAAAATTTTGCTTAGGAGTAGAGACAGGAAGGCCCAGTAAGAAAATAGA	CBBFFFFFHHHHHJJJJJJHHIIJJJJJIJJJJJJJIIFHIJIJJJJIIJ	RG:Z:Paired Group 1 assembled against CAMNT_0008312671
NIKITA_0927:1:1210:15802:100254#ATCACG/1 run=120731_SN403_0927_BD18C1ACXX%26NIKITA_0927:1:1210:15802:100254#ATCACG/2 run=120731_SN403_0927_BD18C1ACXX	99	CAMNT_0008312671	73	255	50M	=	225	202	GTAAAATTTTGCTTAGGAGTAGAGACAGGAAGGCCCAGTAAGAAAATAGA	CBCFFFFFHGHHHJJJJIJGHIIJJJIJJJIIJJJJJJGIJIJJIJIIEH	RG:Z:Paired Group 1 assembled against CAMNT_0008312671
NIKITA_0927:1:1307:15712:34576#ATCACG/2 run=120731_SN403_0927_BD18C1ACXX%26NIKITA_0927:1:1307:15712:34576#ATCACG/1 run=120731_SN403_0927_BD18C1ACXX	99	CAMNT_0008312671	73	255	50M	=	398	375	GTAAAATTTTGCTTAGGAGTAGAGACAGGAAGGCCCAGTAAGAAAATAGA	C@CFFFFFHHHHGJIJJGJGHIIJJJIJJIIJIJJJIIDGIJIJJJJIIJ	RG:Z:Paired Group 1 assembled against CAMNT_0008312671
NIKITA_0927:1:2215:20860:62779#ATCACG/1 run=120731_SN403_0927_BD18C1ACXX%26NIKITA_0927:1:2215:20860:62779#ATCACG/2 run=120731_SN403_0927_BD18C1ACXX	99	CAMNT_0008312671	73	255	50M	=	239	216	GTAAAATTTTGCTTAGGAGTAGAGACAGGAAGGCCCAGTAAGAAAATAGA	CCCFFFFFHHHHHJJIJIJEGGGEIJJGIIJGIIGIGHIEHIJJJJJJFI	RG:Z:Paired Group 1 assembled against CAMNT_0008312671
NIKITA_0927:1:2301:17247:81707#ATCACG/1 run=120731_SN403_0927_BD18C1ACXX	0	CAMNT_0008312671	73	255	50M	*	0	0	GTAAAATTTTGCTTAGGAGTAGAGACAGGAAGGCCCAGTAAGAAAATAGA	CCCFFFFFHHHHHJJJJJJGIIIIIIIIJIJJJIJJJJGIIJJJJJJJIJ	RG:Z:Unpaired reads assembled against CAMNT_0008312671
NIKITA_0927:1:2309:1405:56530#ATCACG/2 run=120731_SN403_0927_BD18C1ACXX%26NIKITA_0927:1:2309:1405:56530#ATCACG/1 run=120731_SN403_0927_BD18C1ACXX	99	CAMNT_0008312671	74	255	50M	=	162	138	TAAAATTTTGCTTAGGAGTAGAGACAGGAAGGCCCAGTAAGAAAATAGAA	CCCFFFFFHHHHHJJJJJHHJIJJJJJIJIJJJJJHIFHIJIGJJJJJII	RG:Z:Paired Group 1 assembled against CAMNT_0008312671
NIKITA_0927:1:2214:14557:16142#ATCACG/2 run=120731_SN403_0927_BD18C1ACXX%26NIKITA_0927:1:2214:14557:16142#ATCACG/1 run=120731_SN403_0927_BD18C1ACXX	99	CAMNT_0008312671	74	255	50M	=	188	164	TAAAATTTTGCTTAGGAGTAGAGACAGGAAGGCCCAGTAAGAAAATAGAA	@B?DDDFFHFHFDAAE@@F??<F>EBHGFD?F8E?FH?FFB<?BDGFFDG	RG:Z:Paired Group 1 assembled against CAMNT_0008312671
NIKITA_0927:1:1202:8086:20880#ATCACG/1 run=120731_SN403_0927_BD18C1ACXX%26NIKITA_0927:1:1202:8086:20880#ATCACG/2 run=120731_SN403_0927_BD18C1ACXX	99	CAMNT_0008312671	74	255	50M	=	187	163	TAAAATTTTGCTTAGGAGTAGAGACAGGAAGGCCCAGTAAGAAAATAGAA	CCCFFFFFHHHHHJJJJJGIIJJJJJJJJIJJIJJIJHJJJJJJIJJIJJ	RG:Z:Paired Group 1 assembled against CAMNT_0008312671
NIKITA_0927:1:2211:12357:10070#ATCACG/1 run=120731_SN403_0927_BD18C1ACXX%26NIKITA_0927:1:2211:12357:10070#ATCACG/2 run=120731_SN403_0927_BD18C1ACXX	99	CAMNT_0008312671	75	255	50M	=	287	262	AAAATTTTGCTTAGGAGTAGAGACAGGAAGGCCCAGTAAGAAAATAGAAT	@@?DFFFAFHGGGIFBGCFHIIIIIIIGIGGBFGEGDGGIIIIIIFIIIH	RG:Z:Paired Group 1 assembled against CAMNT_0008312671
NIKITA_0927:1:1116:15639:19917#ATCACG/1 run=120731_SN403_0927_BD18C1ACXX	0	CAMNT_0008312671	76	255	50M	*	0	0	AAATTTTGCTTAGGAGTAGAGACAGGAAGGCCCAGTAAGAAAATAGAATA	CCCFFFFFHHHHHJJJEHIJJJJJJJIJIJJJJJJHIGIJJJIJIJJJJJ	RG:Z:Unpaired reads assembled against CAMNT_0008312671
NIKITA_0927:1:1316:6254:6017#ATCACG/1 run=120731_SN403_0927_BD18C1ACXX%26NIKITA_0927:1:1316:6254:6017#ATCACG/2 run=120731_SN403_0927_BD18C1ACXX	99	CAMNT_0008312671	76	255	50M	=	225	199	AAATTTTGCTTAGGAGTAGAGACAGGAAGGCCCAGTAAGAAAATAGAATA	CCCFFFFFHHHHHJJJGGIJJJJJJJJIJJJJJIIGHIJJJJJJJJJJJJ	RG:Z:Paired Group 1 assembled against CAMNT_0008312671
NIKITA_0927:1:2204:2100:67539#ATCACG/1 run=120731_SN403_0927_BD18C1ACXX%26NIKITA_0927:1:2204:2100:67539#ATCACG/2 run=120731_SN403_0927_BD18C1ACXX	99	CAMNT_0008312671	76	255	50M	=	248	222	AAATTTTGCTTAGGAGTAGAGACAGGAAGGCCCAGTAAGAAAATAGAATA	CCCFFFFFHHHHHJJJGHIJJJJJJJJJJJIJJIJFIJJJJJJJJJJJJI	RG:Z:Paired Group 1 assembled against CAMNT_0008312671
NIKITA_0927:1:1104:6864:30529#ATCACG/2 run=120731_SN403_0927_BD18C1ACXX%26NIKITA_0927:1:1104:6864:30529#ATCACG/1 run=120731_SN403_0927_BD18C1ACXX	99	CAMNT_0008312671	77	255	50M	=	306	279	AATTTTGCTTAGGAGTAGAGACAGGAAGGCCCAGTAAGAAAATAGAATAG	CCCFFFFFGHFHHGIEGHHEHIGJEGGHGGIGGGCFHIAHGIEI>?BDHE	RG:Z:Paired Group 1 assembled against CAMNT_0008312671
NIKITA_0927:1:2108:18271:5011#ATTACG/1 run=120731_SN403_0927_BD18C1ACXX%26NIKITA_0927:1:2108:18271:5011#ATTACG/2 run=120731_SN403_0927_BD18C1ACXX	99	CAMNT_0008312671	79	255	50M	=	259	230	TTTTGCTTAGGAGTAGAGACAGGAAGGCCCAGTAAGAAAATAGAATAGCC	CCCFFFFFHHHHHGHGIJJJJJJIJJJIJJIJHIJIJJJJJJJIJJJIJI	RG:Z:Paired Group 1 assembled against CAMNT_0008312671
NIKITA_0927:1:1215:12128:69384#ATCACG/2 run=120731_SN403_0927_BD18C1ACXX	16	CAMNT_0008312671	79	255	50M	*	0	0	TTTTGCTTAGGAGTAGAGACAGGAAGGCCCAGTAAGAAAATAGAATAGCC	IJJJJJJJJJJJJJJJJJJJJJJJJJJIJJJJJJJJJHHHHHFFFFFCCC	RG:Z:Unpaired reads assembled against CAMNT_0008312671
NIKITA_0927:1:1109:16388:66412#ATCACG/2 run=120731_SN403_0927_BD18C1ACXX%26NIKITA_0927:1:1109:16388:66412#ATCACG/1 run=120731_SN403_0927_BD18C1ACXX	147	CAMNT_0008312671	79	255	50M	=	1	128	TTTTGCTTAGGAGTAGAGACAGGAAGGCCCAGTAAGAAAATAGAATAGCC	IJJJJJIJIJJJJJJJJJJJJJJJJJJJJJJJJJJJJHHHHHFFFFFCCC	RG:Z:Paired Group 1 assembled against CAMNT_0008312671
NIKITA_0927:1:1111:7039:62077#ATCACG/1 run=120731_SN403_0927_BD18C1ACXX	16	CAMNT_0008312671	79	255	50M	*	0	0	TTTTGCTTAGGAGTAGAGACAGGAAGGCCCAGTAAGAAAATAGAATAGCC	JJJJJJJJJJJIJIJJJJJIIJJJJJIIIIJJJJJJJHHHHHFFFFFCCC	RG:Z:Unpaired reads assembled against CAMNT_0008312671
NIKITA_0927:1:2107:7578:68943#ATCACG/2 run=120731_SN403_0927_BD18C1ACXX%26NIKITA_0927:1:2107:7578:68943#ATCACG/1 run=120731_SN403_0927_BD18C1ACXX	147	CAMNT_0008312671	80	255	50M	=	1	129	TTTGCTTAGGAGTAGAGACAGGAAGGCCCAGTAAGAAAATAGAATAGCCA	JJJJJIJJJJJJJJJJJJJJJJJJJJJJJJJIJJJJJHHHHHFFFFFCCC	RG:Z:Paired Group 1 assembled against CAMNT_0008312671
NIKITA_0927:1:2206:16124:19383#ATCACG/2 run=120731_SN403_0927_BD18C1ACXX%26NIKITA_0927:1:2206:16124:19383#ATCACG/1 run=120731_SN403_0927_BD18C1ACXX	99	CAMNT_0008312671	80	255	50M	=	257	227	TTTGCTTAGGAGTAGAGACAGGAAGGCCCAGTAAGAAAATAGAATAGCCA	CCCFFFFFHHHHFHIJJJJJJJJIJJIJJGJFHGIHIJJHJGJIJIGIJI	RG:Z:Paired Group 1 assembled against CAMNT_0008312671
NIKITA_0927:1:2211:9508:15420#ATCACG/2 run=120731_SN403_0927_BD18C1ACXX%26NIKITA_0927:1:2211:9508:15420#ATCACG/1 run=120731_SN403_0927_BD18C1ACXX	99	CAMNT_0008312671	80	255	50M	=	427	397	TTTGCTTAGGAGTAGAGACAGGAAGGCCCAGTAAGAAAATAGAATAGCCA	CCCFFFFFHHHHHHIJJIJIJJJJJJIJIGIDHHIIJIJJJIIJGIIIHF	RG:Z:Paired Group 1 assembled against CAMNT_0008312671
NIKITA_0927:1:1204:8659:88209#ATCACG/2 run=120731_SN403_0927_BD18C1ACXX%26NIKITA_0927:1:1204:8659:88209#ATCACG/1 run=120731_SN403_0927_BD18C1ACXX	99	CAMNT_0008312671	81	255	50M	=	188	157	TTGCTTAGGAGTAGAGACAGGAAGGCCCAGTAAGAAAATAGAATAGCCAA	CCCFFFFFHHHFHIJJIJJJJJJJJIIJHIEGIGIJJJJIGJJHJIIIIJ	RG:Z:Paired Group 1 assembled against CAMNT_0008312671
NIKITA_0927:1:2107:4211:78315#ATCACG/2 run=120731_SN403_0927_BD18C1ACXX	16	CAMNT_0008312671	88	255	50M	*	0	0	GGAGTAGAGACAGGAAGGCCCAGTAAGAAAATAGAATAGCCAATAGTCTC	JJJJJJJJJIJJJJJJJJJJHIJHJJIJJJJIJJJJJHHHHHFFFFFCCC	RG:Z:Unpaired reads assembled against CAMNT_0008312671
NIKITA_0927:1:1315:3422:2175#ATCACG/2 run=120731_SN403_0927_BD18C1ACXX%26NIKITA_0927:1:1315:3422:2175#ATCACG/1 run=120731_SN403_0927_BD18C1ACXX	147	CAMNT_0008312671	88	255	50M	=	15	123	GGAGTAGAGACAGGAAGGCCCAGTAAGAAAATAGAATAGCCAATAGTCTC	JJIJIJJJJJJJJJJIJJJIIJJJJJJJJJJJJJJJJHHHHHFFFFFCCC	RG:Z:Paired Group 1 assembled against CAMNT_0008312671
NIKITA_0927:1:2204:17978:27147#ATCACG/1 run=120731_SN403_0927_BD18C1ACXX	16	CAMNT_0008312671	91	255	50M	*	0	0	GTAGAGACAGGAAGGCCCAGTAAGAAAATAGAATAGCCAATAGTCTCAAT	IIJIJIJJJJJJIJJJJJJJGJJIJJJJIJIJJJJIHFA3232+DDD=:1	RG:Z:Unpaired reads assembled against CAMNT_0008312671
NIKITA_0927:1:1114:12755:79839#ATCACG/1 run=120731_SN403_0927_BD18C1ACXX%26NIKITA_0927:1:1114:12755:79839#ATCACG/2 run=120731_SN403_0927_BD18C1ACXX	99	CAMNT_0008312671	96	255	50M	=	246	200	GACAGGAAGGCCCAGTAAGAAAATAGAATAGCCAATAGTCTCAATAGGTT	CCCFFFFFHHHHHJJGHJJIJIIIJHJJIIGIJIJJJJGIJJJJJJJJIH	RG:Z:Paired Group 1 assembled against CAMNT_0008312671
NIKITA_0927:1:1314:5991:26864#ATCACG/2 run=120731_SN403_0927_BD18C1ACXX%26NIKITA_0927:1:1314:5991:26864#ATCACG/1 run=120731_SN403_0927_BD18C1ACXX	147	CAMNT_0008312671	96	255	50M	=	1	145	GACAGGAAGGCCCAGTAAGAAAATAGAATAGCCAATAGTCTCAATAGGTT	DB>CHGDC?3E3@?*@BAAGBHHBHIHHFAC@IGGGEA38HADDD;D?@;	RG:Z:Paired Group 1 assembled against CAMNT_0008312671
NIKITA_0927:1:1203:8902:83696#ATCACG/1 run=120731_SN403_0927_BD18C1ACXX%26NIKITA_0927:1:1203:8902:83696#ATCACG/2 run=120731_SN403_0927_BD18C1ACXX	99	CAMNT_0008312671	100	255	50M	=	161	111	GGAAGGCCCAGTAAGAAAATAGAATAGCCAATAGTCTCAATAGGTTCCTA	CCCFFFFFHHHHHIJJJJIIIGIJJJJJJJJJIIIIJJJJJJJJDHHIJJ	RG:Z:Paired Group 1 assembled against CAMNT_0008312671
NIKITA_0927:1:2214:10380:87971#ATCACG/2 run=120731_SN403_0927_BD18C1ACXX%26NIKITA_0927:1:2214:10380:87971#ATCACG/1 run=120731_SN403_0927_BD18C1ACXX	147	CAMNT_0008312671	100	255	50M	=	1	149	GGAAGGCCCAGTAAGAAAATAGAATAGCCAATAGTCTCAATAGGTTCCTA	CIGIHHHBDIIHJIHJJIIIHBIIHJIJJJJIJIIIJHFGHHFFFFFCC@	RG:Z:Paired Group 1 assembled against CAMNT_0008312671
NIKITA_0927:1:1212:5444:97819#ATCACG/2 run=120731_SN403_0927_BD18C1ACXX%26NIKITA_0927:1:1212:5444:97819#ATCACG/1 run=120731_SN403_0927_BD18C1ACXX	99	CAMNT_0008312671	100	255	50M	=	187	137	GGAAGGCCCAGTAAGAAAATAGAATAGCCAATAGTCTCAATAGGTTCCTA	CCCFFFFFHHHFHJJJJJJIJJJJJIJIJJJIHIIJIIIJJJJJFHIIJI	RG:Z:Paired Group 1 assembled against CAMNT_0008312671
NIKITA_0927:1:1109:9798:99483#ATCACG/1 run=120731_SN403_0927_BD18C1ACXX%26NIKITA_0927:1:1109:9798:99483#ATCACG/2 run=120731_SN403_0927_BD18C1ACXX	99	CAMNT_0008312671	100	255	50M	=	188	138	GGAAGGCCCAGTAAGAAAATAGAATAGCCAATAGTCTCAATAGGTTCCTA	CC@FFFFFHHHHHIJJJJJGJHGJGIIJJIJIJGCGIIJIIJIIGIJIJJ	RG:Z:Paired Group 1 assembled against CAMNT_0008312671
NIKITA_0927:1:1212:8663:7214#ATCACG/1 run=120731_SN403_0927_BD18C1ACXX%26NIKITA_0927:1:1212:8663:7214#ATCACG/2 run=120731_SN403_0927_BD18C1ACXX	99	CAMNT_0008312671	100	255	50M	=	228	178	GGAAGGCCCAGTAAGAAAATAGAATAGCCAATAGTCTCAATAGGTTCCTA	CCCFFFFFHHHHGIJIJJIJJJJJIJJJJJJIJJIIJJJJJJJJGHIJJJ	RG:Z:Paired Group 1 assembled against CAMNT_0008312671
NIKITA_0927:1:2315:10551:98984#ATCACG/2 run=120731_SN403_0927_BD18C1ACXX	0	CAMNT_0008312671	100	255	50M	*	0	0	GGAAGGCCCAGTAAGAAAATAGAATAGCCAATAGTCTCAATAGGTTCCTA	CCCFFFFFHHHHHJJJJJJJJJJJIJJJJJJIJJIJJJJJJJJJGHIJJI	RG:Z:Unpaired reads assembled against CAMNT_0008312671
NIKITA_0927:1:1105:12568:53837#ATCACG/1 run=120731_SN403_0927_BD18C1ACXX%26NIKITA_0927:1:1105:12568:53837#ATCACG/2 run=120731_SN403_0927_BD18C1ACXX	99	CAMNT_0008312671	100	255	50M	=	143	93	GGAAGGCCCAGTAAGAAAATAGAATAGCCAATAGTCTCAATAGGTTCCTA	???=DBBD?:C<<EFIIIIIHGG@DA9FGGFCGBHGGGHIIGGG:?FFG>	RG:Z:Paired Group 1 assembled against CAMNT_0008312671
NIKITA_0927:1:1312:13054:87961#ATCACG/1 run=120731_SN403_0927_BD18C1ACXX%26NIKITA_0927:1:1312:13054:87961#ATCACG/2 run=120731_SN403_0927_BD18C1ACXX	99	CAMNT_0008312671	100	255	50M	=	188	138	GGAAGGCCCAGTAAGAAAATAGAATAGCCAATAGTCTCAATAGGTTCCTA	CC@FFFFFHHHHHJJJJJIJIGHJJJIHEHIJIGHHGHHIJJJIHEIIJJ	RG:Z:Paired Group 1 assembled against CAMNT_0008312671
NIKITA_0927:1:1303:14383:85825#ATCACG/2 run=120731_SN403_0927_BD18C1ACXX%26NIKITA_0927:1:1303:14383:85825#ATCACG/1 run=120731_SN403_0927_BD18C1ACXX	99	CAMNT_0008312671	100	255	50M	=	202	152	GGAAGGCCCAGTAAGAAAATAGAATAGCCAATAGTCTCAATAGGTTCCTA	?;?DFDFBHAB?DFG<FDH<@CDGEEHICHBBEGC?1CBFHE@@FGH@FB	RG:Z:Paired Group 1 assembled against CAMNT_0008312671
NIKITA_0927:1:2104:10273:14711#ATCACG/1 run=120731_SN403_0927_BD18C1ACXX	0	CAMNT_0008312671	101	255	50M	*	0	0	GAAGGCCCAGTAAGAAAATAGAATAGCCAATAGTCTCAATAGGTTCCTAT	@CCFFFFFHHHHHJIJJJJJGIJJJJJIGIIIIHIIJJJJIJJGIHIJJI	RG:Z:Unpaired reads assembled against CAMNT_0008312671
NIKITA_0927:1:1208:3414:66180#ATCACG/2 run=120731_SN403_0927_BD18C1ACXX%26NIKITA_0927:1:1208:3414:66180#ATCACG/1 run=120731_SN403_0927_BD18C1ACXX	99	CAMNT_0008312671	102	255	50M	=	118	66	AAGGCCCAGTAAGAAAATAGAATAGCCAATAGTCTCAATAGGTTCCTATA	B@BBDFFDH2CDFHIJGBHBHGEFBH<EF?EF?CEGHD?DHIIGIGIGGD	RG:Z:Paired Group 1 assembled against CAMNT_0008312671
NIKITA_0927:1:2312:5788:68024#ATCACG/2 run=120731_SN403_0927_BD18C1ACXX	0	CAMNT_0008312671	104	255	50M	*	0	0	GGCCCAGTAAGAAAATAGAATAGCCAATAGTCTCAATAGGTTCCTATATA	@@CBDADDGFDFHJIIIHEGEGHIDHIEIG<FGHIIJIEGC?FH?BF@HF	RG:Z:Unpaired reads assembled against CAMNT_0008312671
NIKITA_0927:1:2115:16814:51878#ATCACG/1 run=120731_SN403_0927_BD18C1ACXX%26NIKITA_0927:1:2115:16814:51878#ATCACG/2 run=120731_SN403_0927_BD18C1ACXX	99	CAMNT_0008312671	105	255	50M	=	227	172	GCCCAGTAAGAAAATAGAATAGCCAATAGTCTCAATAGGTTCCTATATAG	BCCFFFDEHHFHHJJJIJIIHIJJJJIIIIIIJJJJJJJJIJJJJIIJJI	RG:Z:Paired Group 1 assembled against CAMNT_0008312671
NIKITA_0927:1:1304:11540:33856#ATCACG/2 run=120731_SN403_0927_BD18C1ACXX%26NIKITA_0927:1:1304:11540:33856#ATCACG/1 run=120731_SN403_0927_BD18C1ACXX	147	CAMNT_0008312671	105	255	50M	=	28	127	GCCCAGTAAGAAAATAGAATAGCCAATAGTCTCAATAGGTTCCTATATAG	JJIIJJIJJJJJJJIIGJIHJJJJJJIJIIIJJJJJJHHHHHFFFFFCCC	RG:Z:Paired Group 1 assembled against CAMNT_0008312671
NIKITA_0927:1:1213:9040:58084#ATCACG/2 run=120731_SN403_0927_BD18C1ACXX%26NIKITA_0927:1:1213:9040:58084#ATCACG/1 run=120731_SN403_0927_BD18C1ACXX	99	CAMNT_0008312671	107	255	50M	=	209	152	CCAGTAAGAAAATAGAATAGCCAATAGTCTCAATAGGTTCCTATATAGAT	+=8+4==BFHHA?C?E<CEHH<<AE<?F<FDH@F9?9?EH<:?@DEIIG?	RG:Z:Paired Group 1 assembled against CAMNT_0008312671
NIKITA_0927:1:1314:20423:40841#ATCACG/2 run=120731_SN403_0927_BD18C1ACXX%26NIKITA_0927:1:1314:20423:40841#ATCACG/1 run=120731_SN403_0927_BD18C1ACXX	99	CAMNT_0008312671	107	255	50M	=	256	199	CCAGTAAGAAAATAGAATAGCCAATAGTCTCAATAGGTTCCTATATAGAT	CCCFFFFFHHHHHJJJJDIJJIIJJJIIIIJIJJJJJGHJJIJIJJJJJJ	RG:Z:Paired Group 1 assembled against CAMNT_0008312671
NIKITA_0927:1:1110:4505:14733#ATCACG/1 run=120731_SN403_0927_BD18C1ACXX%26NIKITA_0927:1:1110:4505:14733#ATCACG/2 run=120731_SN403_0927_BD18C1ACXX	99	CAMNT_0008312671	107	255	50M	=	211	154	CCAGTAAGAAAATAGAATAGCCAATAGTCTCAATAGGTTCCTATATAGAT	CCCFDFFFHHHHHJJJJJJJJIIJJJJIIIGIIJJJJEGIJJJJJJJJJJ	RG:Z:Paired Group 1 assembled against CAMNT_0008312671
NIKITA_0927:1:1116:6062:71636#ATCACG/1 run=120731_SN403_0927_BD18C1ACXX%26NIKITA_0927:1:1116:6062:71636#ATCACG/2 run=120731_SN403_0927_BD18C1ACXX	99	CAMNT_0008312671	108	255	50M	=	252	194	CAGTAAGAAAATAGAATAGCCAATAGTCTCAATAGGTTCCTATATAGATA	CCCFFFFFHHGHGJJJJJJJJJJJJJIIJIJJJJJJHIJJJJJHIIJIII	RG:Z:Paired Group 1 assembled against CAMNT_0008312671
NIKITA_0927:1:1303:17513:79946#ATCACG/1 run=120731_SN403_0927_BD18C1ACXX%26NIKITA_0927:1:1303:17513:79946#ATCACG/2 run=120731_SN403_0927_BD18C1ACXX	99	CAMNT_0008312671	110	255	50M	=	246	186	GTAAGAAAATAGAATAGCCAATAGTCTCAATAGGTTCCTATATAGATATA	@@@DABDAFFFDDHGH>GFIIH9E<B<4AEHHCG:CHHG<@@BCEEGGGH	RG:Z:Paired Group 1 assembled against CAMNT_0008312671
NIKITA_0927:1:2110:7284:97086#ATCACG/2 run=120731_SN403_0927_BD18C1ACXX	0	CAMNT_0008312671	110	255	50M	*	0	0	GTAAGAAAATAGAATAGCCAATAGTCTCAATAGGTTCCTATATAGATATA	CBCFFFFFHHHHHJJJJJJJJJJJIJIJJJJIJJGHIJJJJJJJJJJJJJ	RG:Z:Unpaired reads assembled against CAMNT_0008312671
NIKITA_0927:1:2107:14801:64731#ATCACG/2 run=120731_SN403_0927_BD18C1ACXX%26NIKITA_0927:1:2107:14801:64731#ATCACG/1 run=120731_SN403_0927_BD18C1ACXX	99	CAMNT_0008312671	111	255	50M	=	187	126	TAAGAAAATAGAATAGCCAATAGTCTCAATAGGTTCCTATATAGATATAA	<BCBDFDDHH???>GDG+<CDBHDHCE@HHIA@2??FHCE9BDFHEIEH@	RG:Z:Paired Group 1 assembled against CAMNT_0008312671
NIKITA_0927:1:2303:19090:86131#ATCACG/2 run=120731_SN403_0927_BD18C1ACXX%26NIKITA_0927:1:2303:19090:86131#ATCACG/1 run=120731_SN403_0927_BD18C1ACXX	99	CAMNT_0008312671	111	255	50M	=	274	213	TAAGAAAATAGAATAGCCAATAGTCTCAATAGGTTCCTATATAGATATAA	CCCFFFFFHGHHGJIJJIHIIJJJJJIIJIIIJIJJJJJJGJIJIJIJIH	RG:Z:Paired Group 1 assembled against CAMNT_0008312671
NIKITA_0927:1:1208:20579:25781#ATCACG/1 run=120731_SN403_0927_BD18C1ACXX%26NIKITA_0927:1:1208:20579:25781#ATCACG/2 run=120731_SN403_0927_BD18C1ACXX	147	CAMNT_0008312671	112	255	50M	=	1	161	AAGAAAATAGAATAGCCAATAGTCTCAATAGGTTCCTATATAGATATAAT	JJJJIJJJIIIIIJJIJIJJJJJJIJJJIIJJIJJJJHHHHHFFFFFCCC	RG:Z:Paired Group 1 assembled against CAMNT_0008312671
NIKITA_0927:1:1314:11534:49107#ATCACG/1 run=120731_SN403_0927_BD18C1ACXX%26NIKITA_0927:1:1314:11534:49107#ATCACG/2 run=120731_SN403_0927_BD18C1ACXX	99	CAMNT_0008312671	113	255	50M	=	180	117	AGAAAATAGAATAGCCAATAGTCTCAATAGGTTCCTATATAGATATAATA	CCCFFFFFHHHFHIIJJJJJIFIIJGIJJJJEHIIJEHIIJJIJJJJJJJ	RG:Z:Paired Group 1 assembled against CAMNT_0008312671
NIKITA_0927:1:2316:20412:90806#ATCACG/1 run=120731_SN403_0927_BD18C1ACXX%26NIKITA_0927:1:2316:20412:90806#ATCACG/2 run=120731_SN403_0927_BD18C1ACXX	99	CAMNT_0008312671	113	255	50M	=	225	162	AGAAAATAGAATAGCCAATAGTCTCAATAGGTTCCTATATAGATATAATA	CCCFFFFFGHHHGJIJIJIIJFHJJJJIIEICHHIBGGGIIFGHHHGIEG	RG:Z:Paired Group 1 assembled against CAMNT_0008312671
NIKITA_0927:1:1109:8391:42512#ATCACG/1 run=120731_SN403_0927_BD18C1ACXX%26NIKITA_0927:1:1109:8391:42512#ATCACG/2 run=120731_SN403_0927_BD18C1ACXX	147	CAMNT_0008312671	114	255	50M	=	1	163	GAAAATAGAATAGCCAATAGTCTCAATAGGTTCCTATATAGATATAATAA	IJJJJJJJJJJJJJJJJJJJJIGJIJJJJJJJJJJJJHHHHHFFFFFCCC	RG:Z:Paired Group 1 assembled against CAMNT_0008312671
NIKITA_0927:1:1108:4676:63306#ATCACG/1 run=120731_SN403_0927_BD18C1ACXX%26NIKITA_0927:1:1108:4676:63306#ATCACG/2 run=120731_SN403_0927_BD18C1ACXX	147	CAMNT_0008312671	115	255	50M	=	1	164	AAAATAGAATAGCCAATAGTCTCAATAGGTTCCTATATAGATATAATAAG	JJJIIJJJJJJJJJJJJJJJJJJJJJJJJJJJJJJJJHHHHHFFFFFCCC	RG:Z:Paired Group 1 assembled against CAMNT_0008312671
NIKITA_0927:1:2308:5581:44687#ATCACG/1 run=120731_SN403_0927_BD18C1ACXX%26NIKITA_0927:1:2308:5581:44687#ATCACG/2 run=120731_SN403_0927_BD18C1ACXX	99	CAMNT_0008312671	115	255	50M	=	190	125	AAAATAGAATAGCCAATAGTCTCAATAGGTTCCTATATAGATATAATAAG	@@@DDD;BFDBFC<ACGFEC<I<CAEH9<AF>CEFEFF@DGIIIIIIFI<	RG:Z:Paired Group 1 assembled against CAMNT_0008312671
NIKITA_0927:1:1307:13921:71312#ATCACG/2 run=120731_SN403_0927_BD18C1ACXX	16	CAMNT_0008312671	115	255	50M	*	0	0	AAAATAGAATAGCCAATAGTCTCAATAGGTTCCTATATAGATATAATAAG	JJJJIJJJJJJJJJJJJIIJJGJJJJJJJJJJJIJJJHHGHHFFFFFCCC	RG:Z:Unpaired reads assembled against CAMNT_0008312671
NIKITA_0927:1:2105:20280:37476#ATCACG/1 run=120731_SN403_0927_BD18C1ACXX%26NIKITA_0927:1:2105:20280:37476#ATCACG/2 run=120731_SN403_0927_BD18C1ACXX	99	CAMNT_0008312671	116	255	50M	=	249	183	AAATAGAATAGCCAATAGTCTCAATAGGTTCCTATATAGATATAATAAGA	CCCFFFFFHHHHGIJIIIHIJJJJGGJJ>HHIGHJIJJJJJJIIIIIJJJ	RG:Z:Paired Group 1 assembled against CAMNT_0008312671
NIKITA_0927:1:1112:12129:6056#ATCACG/2 run=120731_SN403_0927_BD18C1ACXX%26NIKITA_0927:1:1112:12129:6056#ATCACG/1 run=120731_SN403_0927_BD18C1ACXX	99	CAMNT_0008312671	116	255	50M	=	230	164	AAATAGAATAGCCAATAGTCTCAATAGGTTCCTATATAGATATAATAAGA	CCCFFFFFHHHHHJJJJJJJJJJJJJJJHIJJJJJJJJIJJJJJJJJJIJ	RG:Z:Paired Group 1 assembled against CAMNT_0008312671
NIKITA_0927:1:1303:6042:27767#ATCACG/2 run=120731_SN403_0927_BD18C1ACXX%26NIKITA_0927:1:1303:6042:27767#ATCACG/1 run=120731_SN403_0927_BD18C1ACXX	147	CAMNT_0008312671	117	255	50M	=	35	132	AATAGAATAGCCAATAGTCTCAATAGGTTCCTATATAGATATAATAAGAA	JJIJJJJJJJJJJJJJJJJJJJJJJJJJJJJJJJJJJHHHHGFFFFFCCC	RG:Z:Paired Group 1 assembled against CAMNT_0008312671
NIKITA_0927:1:1208:17980:69928#ATCACG/1 run=120731_SN403_0927_BD18C1ACXX%26NIKITA_0927:1:1208:17980:69928#ATCACG/2 run=120731_SN403_0927_BD18C1ACXX	99	CAMNT_0008312671	117	255	50M	=	243	176	AATAGAATAGCCAATAGTCTCAATAGGTTCCTATATAGATATAATAAGAA	CCCFFFFFHFHHHJJJGGGIJIJJJIJHHJJGIJJJJGJJJJJJJJJIJJ	RG:Z:Paired Group 1 assembled against CAMNT_0008312671
NIKITA_0927:1:1302:14379:37143#ATCACG/2 run=120731_SN403_0927_BD18C1ACXX%26NIKITA_0927:1:1302:14379:37143#ATCACG/1 run=120731_SN403_0927_BD18C1ACXX	99	CAMNT_0008312671	118	255	50M	=	180	112	ATAGAATAGCCAATAGTCTCAATAGGTTCCTATATAGATATAATAAGAAG	CCCFFFFFHHHGHJJJHIIIJJIJIIHHGIJDHGIIIFIJIIJJJJJIJI	RG:Z:Paired Group 1 assembled against CAMNT_0008312671
NIKITA_0927:1:1208:3414:66180#ATCACG/2 run=120731_SN403_0927_BD18C1ACXX%26NIKITA_0927:1:1208:3414:66180#ATCACG/1 run=120731_SN403_0927_BD18C1ACXX	147	CAMNT_0008312671	118	255	50M	=	102	66	ATAGAATAGCCAATAGTCTCAATAGGTTCCTATATAGATATAATAAGAAG	JJJJJJJJJJJJJJJJJJJJJJJJJJJIJJJIJIJJJHGHHHFFFFFCCC	RG:Z:Paired Group 1 assembled against CAMNT_0008312671
NIKITA_0927:1:1303:9884:88546#ATCACG/2 run=120731_SN403_0927_BD18C1ACXX%26NIKITA_0927:1:1303:9884:88546#ATCACG/1 run=120731_SN403_0927_BD18C1ACXX	147	CAMNT_0008312671	119	255	50M	=	1	168	TAGAATAGCCAATAGTCTCAATAGGTTCCTATATAGATATAATAAGAAGA	IJJJJJJJJJJJJJIIJHJJJJJJJJIJJJJJJJJJJHHHHHFFFFFCCC	RG:Z:Paired Group 1 assembled against CAMNT_0008312671
NIKITA_0927:1:2308:15834:79793#ATCACG/2 run=120731_SN403_0927_BD18C1ACXX%26NIKITA_0927:1:2308:15834:79793#ATCACG/1 run=120731_SN403_0927_BD18C1ACXX	99	CAMNT_0008312671	119	255	50M	=	270	201	TAGAATAGCCAATAGTCTCAATAGGTTCCTATATAGATATAATAAGAAGA	@@@FFFFFHAFHHIIIIIIJIEGHICHHIIGIGIJIGGHJIIIIIIGIIJ	RG:Z:Paired Group 1 assembled against CAMNT_0008312671
NIKITA_0927:1:2209:17321:18353#ATCACG/2 run=120731_SN403_0927_BD18C1ACXX%26NIKITA_0927:1:2209:17321:18353#ATCACG/1 run=120731_SN403_0927_BD18C1ACXX	147	CAMNT_0008312671	120	255	50M	=	1	169	AGAATAGCCAATAGTCTCAATAGGTTCCTATATAGATATAATAAGAAGAG	IJJJJJJJJJJJJJJJJIJJIJJJJJJJJJJJJJJJJHHHHHFFFFFCCC	RG:Z:Paired Group 1 assembled against CAMNT_0008312671
NIKITA_0927:1:2205:16862:32860#ATCACG/2 run=120731_SN403_0927_BD18C1ACXX%26NIKITA_0927:1:2205:16862:32860#ATCACG/1 run=120731_SN403_0927_BD18C1ACXX	99	CAMNT_0008312671	120	255	50M	=	213	143	AGAATAGCCAATAGTCTCAATAGGTTCCTATATAGATATAATAAGAAGAG	?B@DFFFFHHHHHJIIJJJJGJJIEHGIJIIHHIJJJIJJIJJJJJIIJG	RG:Z:Paired Group 1 assembled against CAMNT_0008312671
NIKITA_0927:1:2203:4604:92218#ATCACG/1 run=120731_SN403_0927_BD18C1ACXX%26NIKITA_0927:1:2203:4604:92218#ATCACG/2 run=120731_SN403_0927_BD18C1ACXX	99	CAMNT_0008312671	120	255	50M	=	228	158	AGAATAGCCAATAGTCTCAATAGGTTCCTATATAGATATAATAAGAAGAG	CCCFFFFFHHHHHJIJJJJIIJJJHJJJJJJIIGIIJJIIJJJJIJJJJJ	RG:Z:Paired Group 1 assembled against CAMNT_0008312671
NIKITA_0927:1:2212:7363:97613#ATCACG/1 run=120731_SN403_0927_BD18C1ACXX%26NIKITA_0927:1:2212:7363:97613#ATCACG/2 run=120731_SN403_0927_BD18C1ACXX	99	CAMNT_0008312671	120	255	50M	=	296	226	AGAATAGCCAATAGTCTCAATAGGTTCCTATATAGATATAATAAGAAGAG	CCCFFFFFHHHHHJJJJJJJJJIJHJJJJIJIJIJIJIJJJJJJJJJJJI	RG:Z:Paired Group 1 assembled against CAMNT_0008312671
NIKITA_0927:1:2206:20982:50970#ATCACG/2 run=120731_SN403_0927_BD18C1ACXX%26NIKITA_0927:1:2206:20982:50970#ATCACG/1 run=120731_SN403_0927_BD18C1ACXX	99	CAMNT_0008312671	123	255	50M	=	199	126	ATAGCCAATAGTCTCAATAGGTTCCTATATAGATATAATAAGAAGAGATA	CCCFDFFFHHHHFIJJJJIIIEHIIJIJIJIBHIJJGIGHIIIIIIIJJJ	RG:Z:Paired Group 1 assembled against CAMNT_0008312671
NIKITA_0927:1:2105:3864:12080#ATCACG/1 run=120731_SN403_0927_BD18C1ACXX%26NIKITA_0927:1:2105:3864:12080#ATCACG/2 run=120731_SN403_0927_BD18C1ACXX	99	CAMNT_0008312671	125	255	50M	=	137	62	AGCCAATAGTCTCAATAGGTTCCTATATAGATATAATAAGAAGAGATAAA	CCCFFFFFHHHHHJJJJJJHIJJJJJIJIIJJJJJJJJJJJJJJJIJJIJ	RG:Z:Paired Group 1 assembled against CAMNT_0008312671
NIKITA_0927:1:1109:12535:57012#ATCACG/1 run=120731_SN403_0927_BD18C1ACXX%26NIKITA_0927:1:1109:12535:57012#ATCACG/2 run=120731_SN403_0927_BD18C1ACXX	147	CAMNT_0008312671	125	255	50M	=	1	174	AGCCAATAGTCTCAATAGGTTCCTATATAGATATAATAAGAAGAGATAAA	JHJGEHHGDCGGHEJIJIIJJIJIIDIIIIGIJJJIFHHGHGFFFDAC@@	RG:Z:Paired Group 1 assembled against CAMNT_0008312671
NIKITA_0927:1:2107:7515:99825#ATCACG/1 run=120731_SN403_0927_BD18C1ACXX%26NIKITA_0927:1:2107:7515:99825#ATCACG/2 run=120731_SN403_0927_BD18C1ACXX	147	CAMNT_0008312671	126	255	50M	=	1	175	GCCAATAGTCTCAATAGGTTCCTATATAGATATAATAAGAAGAGATAAAG	JJJJJJJIGJJJJJJJJJJJJJJJJJJJJJJJJJJJJHHHHHFFFFFCCC	RG:Z:Paired Group 1 assembled against CAMNT_0008312671
NIKITA_0927:1:2112:1977:83484#ATCACG/2 run=120731_SN403_0927_BD18C1ACXX%26NIKITA_0927:1:2112:1977:83484#ATCACG/1 run=120731_SN403_0927_BD18C1ACXX	99	CAMNT_0008312671	126	255	50M	=	211	135	GCCAATAGTCTCAATAGGTTCCTATATAGATATAATAAGAAGAGATAAAG	B@BDFFFFHHHHHJIJIJIGIIIIGIGIJJIIHIIJJGIHGIGGHIGIGH	RG:Z:Paired Group 1 assembled against CAMNT_0008312671
NIKITA_0927:1:2215:17347:28825#ATCACG/2 run=120731_SN403_0927_BD18C1ACXX%26NIKITA_0927:1:2215:17347:28825#ATCACG/1 run=120731_SN403_0927_BD18C1ACXX	99	CAMNT_0008312671	126	255	50M	=	303	227	GCCAATAGTCTCAATAGGTTCCTATATAGATATAATAAGAAGAGATAAAG	?<@DDABDAF?:CDHHIHJJHIJHJJFGF<E+CFIHFGFHBB?GHIIC@G	RG:Z:Paired Group 1 assembled against CAMNT_0008312671
NIKITA_0927:1:2206:19412:80955#ATCACG/1 run=120731_SN403_0927_BD18C1ACXX	0	CAMNT_0008312671	127	255	50M	*	0	0	CCAATAGTCTCAATAGGTTCCTATATAGATATAATAAGAAGAGATAAAGT	@?@DDDD:A=2AFAFB<<CAGBHHIBBHEFBH@HHEHF@GIEEIIFCDD?	RG:Z:Unpaired reads assembled against CAMNT_0008312671
NIKITA_0927:1:1308:4814:18496#ATCACG/1 run=120731_SN403_0927_BD18C1ACXX%26NIKITA_0927:1:1308:4814:18496#ATCACG/2 run=120731_SN403_0927_BD18C1ACXX	99	CAMNT_0008312671	128	255	50M	=	244	166	CAATAGTCTCAATAGGTTCCTATATAGATATAATAAGAAGAGATAAAGTA	CCCFFFDFHHHHHJJJHIJJJJJJJJJJJJJJJJJJJJJJJJJJJIJJIH	RG:Z:Paired Group 1 assembled against CAMNT_0008312671
NIKITA_0927:1:1308:9561:45797#ATCACG/1 run=120731_SN403_0927_BD18C1ACXX%26NIKITA_0927:1:1308:9561:45797#ATCACG/2 run=120731_SN403_0927_BD18C1ACXX	99	CAMNT_0008312671	128	255	50M	=	293	215	CAATAGTCTCAATAGGTTCCTATATAGATATAATAAGAAGAGATAAAGTA	CCCFFFFFHHHHHJJJGIIJJJJIGIIHJIJJJIJJJGGEGHIJJJJJGF	RG:Z:Paired Group 1 assembled against CAMNT_0008312671
NIKITA_0927:1:2209:8533:50236#ATCATG/2 run=120731_SN403_0927_BD18C1ACXX%26NIKITA_0927:1:2209:8533:50236#ATCATG/1 run=120731_SN403_0927_BD18C1ACXX	99	CAMNT_0008312671	129	255	50M	=	241	162	AATAGTCTCAATAGGTTCCTATATAGATATAATAAGAAGAGATAAAGTAA	CCCFFFFFHHHHHJJGHJJJJJIJIJIIIIIIJJJJJJJJJJJJJJJGIJ	RG:Z:Paired Group 1 assembled against CAMNT_0008312671
NIKITA_0927:1:2306:9087:46414#ATCACG/1 run=120731_SN403_0927_BD18C1ACXX%26NIKITA_0927:1:2306:9087:46414#ATCACG/2 run=120731_SN403_0927_BD18C1ACXX	99	CAMNT_0008312671	129	255	50M	=	239	160	AATAGTCTCAATAGGTTCCTATATAGATATAATAAGAAGAGATAAAGTAA	CCCFFFFFHHHHHJIHIJJJJJIIIJJJIIJJJJJJJJJJJJJJJJJGGI	RG:Z:Paired Group 1 assembled against CAMNT_0008312671
NIKITA_0927:1:1311:5718:63093#ATCACG/2 run=120731_SN403_0927_BD18C1ACXX%26NIKITA_0927:1:1311:5718:63093#ATCACG/1 run=120731_SN403_0927_BD18C1ACXX	99	CAMNT_0008312671	129	255	50M	=	257	178	AATAGTCTCAATAGGTTCCTATATAGATATAATAAGAAGAGATAAAGTAA	@CCFFFFFHHHHHJJGHJJJJJIIJIJJIJJIIJIJHJIJJJJIJJJGIJ	RG:Z:Paired Group 1 assembled against CAMNT_0008312671
NIKITA_0927:1:1106:5183:31741#ATCACG/2 run=120731_SN403_0927_BD18C1ACXX%26NIKITA_0927:1:1106:5183:31741#ATCACG/1 run=120731_SN403_0927_BD18C1ACXX	99	CAMNT_0008312671	130	255	50M	=	225	145	ATAGTCTCAATAGGTTCCTATATAGATATAATAAGAAGAGATAAAGTAAC	14:AADFFHHHHHJGHJJJJJJJIJJJIIJJIJJJJJJJJJJJJJJIIIJ	RG:Z:Paired Group 1 assembled against CAMNT_0008312671
NIKITA_0927:1:1303:2981:40868#ATCACG/1 run=120731_SN403_0927_BD18C1ACXX%26NIKITA_0927:1:1303:2981:40868#ATCACG/2 run=120731_SN403_0927_BD18C1ACXX	147	CAMNT_0008312671	130	255	50M	=	66	114	ATAGTCTCAATAGGTTCCTATATAGATATAATAAGAAGAGATAAAGTAAC	IHHEIJJJIJJJIJIIJJIJJJIJIIGJJIIFJJJJJHHHGHFFFFFCBB	RG:Z:Paired Group 1 assembled against CAMNT_0008312671
NIKITA_0927:1:2206:20563:93933#ATCACG/2 run=120731_SN403_0927_BD18C1ACXX	16	CAMNT_0008312671	132	255	50M	*	0	0	AGTCTCAATAGGTTCCTATATAGATATAATAAGAAGAGATAAAGTAACAG	GIJJJJJJJJJIIIIIJIGJIJIJJJJJJIJJJJJJJHHHGHFFFFFCCC	RG:Z:Unpaired reads assembled against CAMNT_0008312671
NIKITA_0927:1:2111:15167:49171#ATCACG/2 run=120731_SN403_0927_BD18C1ACXX	0	CAMNT_0008312671	133	255	50M	*	0	0	GTCTCAATAGGTTCCTATATAGATATAATAAGAAGAGATAAAGTAACAGG	<@@DDFFFFHFFDHIJBHGDHBCHCHJGIGIGEHIGEHIGIIIGGFHFHB	RG:Z:Unpaired reads assembled against CAMNT_0008312671
NIKITA_0927:1:2214:4100:24500#ATCACG/2 run=120731_SN403_0927_BD18C1ACXX%26NIKITA_0927:1:2214:4100:24500#ATCACG/1 run=120731_SN403_0927_BD18C1ACXX	147	CAMNT_0008312671	136	255	50M	=	73	113	TCAATAGGTTCCTATATAGATATAATAAGAAGAGATAAAGTAACAGGTGG	JJJJIJIIHF@*JJJJJJIIHIGJIGJJJJJJJJJIJHHHHHFFFFFCCC	RG:Z:Paired Group 1 assembled against CAMNT_0008312671
NIKITA_0927:1:1209:2592:8051#ATCACG/1 run=120731_SN403_0927_BD18C1ACXX%26NIKITA_0927:1:1209:2592:8051#ATCACG/2 run=120731_SN403_0927_BD18C1ACXX	99	CAMNT_0008312671	137	255	50M	=	385	298	CAATAGGTTCCTATATAGATATAATAAGAAGAGATAAAGTAACAGGTGGA	CCCFFFFEHHHHHJIJIJJJJJJIJJJJJJJIJHIIJJJIIJJIJJFGIJ	RG:Z:Paired Group 1 assembled against CAMNT_0008312671
NIKITA_0927:1:2105:3864:12080#ATCACG/1 run=120731_SN403_0927_BD18C1ACXX%26NIKITA_0927:1:2105:3864:12080#ATCACG/2 run=120731_SN403_0927_BD18C1ACXX	147	CAMNT_0008312671	137	255	50M	=	125	62	CAATAGGTTCCTATATAGATATAATAAGAAGAGATAAAGTAACAGGTGGA	JJJIJJJJJJJJJJJJJJIGIIJJIJJJJJJJJJIJJHHHHHFFFFFCCC	RG:Z:Paired Group 1 assembled against CAMNT_0008312671
NIKITA_0927:1:2107:7027:57575#ATCACG/2 run=120731_SN403_0927_BD18C1ACXX%26NIKITA_0927:1:2107:7027:57575#ATCACG/1 run=120731_SN403_0927_BD18C1ACXX	147	CAMNT_0008312671	139	255	50M	=	36	153	ATAGGTTCCTATATAGATATAATAAGAAGAGATAAAGTAACAGGTGGAAG	JJJJJJIJJJJJJJJIIJJIJJGJJJJJIJJJHJJJJHHHHHFFFFFCCC	RG:Z:Paired Group 1 assembled against CAMNT_0008312671
NIKITA_0927:1:2103:13731:77751#ATCACG/2 run=120731_SN403_0927_BD18C1ACXX%26NIKITA_0927:1:2103:13731:77751#ATCACG/1 run=120731_SN403_0927_BD18C1ACXX	147	CAMNT_0008312671	139	255	50M	=	19	170	ATAGGTTCCTATATAGATATAATAAGAAGAGATAAAGTAACAGGTGGAAG	IHJJJIEIHIJJJIJJJIJIJIHJJIJJIJJJIJJJIHHHHHFFFFFCCC	RG:Z:Paired Group 1 assembled against CAMNT_0008312671
NIKITA_0927:1:1104:8581:41515#ATCACG/1 run=120731_SN403_0927_BD18C1ACXX%26NIKITA_0927:1:1104:8581:41515#ATCACG/2 run=120731_SN403_0927_BD18C1ACXX	147	CAMNT_0008312671	139	255	50M	=	67	122	ATAGGTTCCTATATAGATATAATAAGAAGAGATAAAGTAACAGGTGGAAG	?3CH>AGEBDBEIHECF99>CHHBGHE@HH@GFCFAC:DHD>?EDDD@@@	RG:Z:Paired Group 1 assembled against CAMNT_0008312671
NIKITA_0927:1:1214:11781:64735#ATCACG/2 run=120731_SN403_0927_BD18C1ACXX%26NIKITA_0927:1:1214:11781:64735#ATCACG/1 run=120731_SN403_0927_BD18C1ACXX	147	CAMNT_0008312671	139	255	50M	=	1	188	ATAGGTTCCTATATAGATATAATAAGAAGAGATAAAGTAACAGGTGGAAG	IJIJIHEIIIIGJJHGIEIFGEGJJIIHHHHEDIJIGFFBGHFFFFFC@@	RG:Z:Paired Group 1 assembled against CAMNT_0008312671
NIKITA_0927:1:1102:12153:61506#ATCACG/1 run=120731_SN403_0927_BD18C1ACXX%26NIKITA_0927:1:1102:12153:61506#ATCACG/2 run=120731_SN403_0927_BD18C1ACXX	147	CAMNT_0008312671	141	255	50M	=	50	141	AGGTTCCTATATAGATATAATAAGAAGAGATAAAGTAACAGGTGGAAGTG	JJJIJIJJJJJJJJJJJJJJIJJJJJJJJJJJJJJJJHHHHHFFFFFB?8	RG:Z:Paired Group 1 assembled against CAMNT_0008312671
NIKITA_0927:1:1108:10381:40185#ATCACG/1 run=120731_SN403_0927_BD18C1ACXX%26NIKITA_0927:1:1108:10381:40185#ATCACG/2 run=120731_SN403_0927_BD18C1ACXX	99	CAMNT_0008312671	142	255	50M	=	252	160	GGTTCCTATATAGATATAATAAGAAGAGATAAAGTAACAGGTGGAAGTGT	CC@FFFFFHHHHHIJJJIJJJJJJJJIIFGIJJIHHIJJJJFHIIJJHIG	RG:Z:Paired Group 1 assembled against CAMNT_0008312671
NIKITA_0927:1:2112:4814:54453#ATCACG/1 run=120731_SN403_0927_BD18C1ACXX%26NIKITA_0927:1:2112:4814:54453#ATCACG/2 run=120731_SN403_0927_BD18C1ACXX	147	CAMNT_0008312671	142	255	50M	=	15	177	GGTTCCTATATAGATATAATAAGAAGAGATAAAGTAACAGGTGGAAGTGT	JJJJJJJJJJJJJJJJJJJGJJJJJJJJJJJJJJJJJHHHHHFFFFFCCC	RG:Z:Paired Group 1 assembled against CAMNT_0008312671
NIKITA_0927:1:1105:12568:53837#ATCACG/1 run=120731_SN403_0927_BD18C1ACXX%26NIKITA_0927:1:1105:12568:53837#ATCACG/2 run=120731_SN403_0927_BD18C1ACXX	147	CAMNT_0008312671	143	255	50M	=	100	93	GTTCCTATATAGATATAATAAGAAGAGATAAAGTAACAGGTGGAAGTGTA	IEG<GIGHGCGBGIHHHF<GIEIIFCCE@HIEFBE@IFBDHHBD?<D@?=	RG:Z:Paired Group 1 assembled against CAMNT_0008312671
NIKITA_0927:1:1315:7491:7216#ATCACG/1 run=120731_SN403_0927_BD18C1ACXX	16	CAMNT_0008312671	143	255	50M	*	0	0	GTTCCTATATAGATATAATAAGAAGAGATAAAGTAACAGGTGGAAGTGTA	D>FC??DFA>FEA@>CB@FHBE<EA<A3,AA?EEFFFDBDA3DB;A1?@@	RG:Z:Unpaired reads assembled against CAMNT_0008312671
NIKITA_0927:1:1106:9877:31677#ATCACG/2 run=120731_SN403_0927_BD18C1ACXX%26NIKITA_0927:1:1106:9877:31677#ATCACG/1 run=120731_SN403_0927_BD18C1ACXX	147	CAMNT_0008312671	143	255	50M	=	15	178	GTTCCTATATAGATATAATAAGAAGAGATAAAGTAACAGGTGGAAGTGTA	JJIJJJJJJIJIIHIEJJGJIHJJHIHHFJJJJJJJJHHHHHFFFFFCCC	RG:Z:Paired Group 1 assembled against CAMNT_0008312671
NIKITA_0927:1:1102:4038:84043#ATCACG/1 run=120731_SN403_0927_BD18C1ACXX%26NIKITA_0927:1:1102:4038:84043#ATCACG/2 run=120731_SN403_0927_BD18C1ACXX	147	CAMNT_0008312671	144	255	50M	=	57	137	TTCCTATATAGATATAATAAGAAGAGATAAAGTAACAGGTGGAAGTGTAG	IIIGJJJJJJJJIJJIJIJJJJJJJJJIJJJJGJJJJHHHHHFFFFFCCC	RG:Z:Paired Group 1 assembled against CAMNT_0008312671
NIKITA_0927:1:1105:19649:95619#ATCACG/2 run=120731_SN403_0927_BD18C1ACXX%26NIKITA_0927:1:1105:19649:95619#ATCACG/1 run=120731_SN403_0927_BD18C1ACXX	99	CAMNT_0008312671	144	255	50M	=	500	406	TTCCTATATAGATATAATAAGAAGAGATAAAGTAACAGGTGGAAGTGTAG	@CCFFFFFHHHHHJJJIJJJJIJJIHHJIIIJFHIIJJJHIJHHIGGDGG	RG:Z:Paired Group 1 assembled against CAMNT_0008312671
NIKITA_0927:1:2212:20646:3969#ATCACG/1 run=120731_SN403_0927_BD18C1ACXX%26NIKITA_0927:1:2212:20646:3969#ATCACG/2 run=120731_SN403_0927_BD18C1ACXX	99	CAMNT_0008312671	144	255	50M	=	249	155	TTCCTATATAGATATAATAAGAAGAGATAAAGTAACAGGTGGAAGTGTAG	<@<DDDDDHFGB?HFEH@EE<HDHBHHGFGGEACFHGGE?BDCGIBDBFG	RG:Z:Paired Group 1 assembled against CAMNT_0008312671
NIKITA_0927:1:1203:11520:66717#ATCACG/2 run=120731_SN403_0927_BD18C1ACXX%26NIKITA_0927:1:1203:11520:66717#ATCACG/1 run=120731_SN403_0927_BD18C1ACXX	147	CAMNT_0008312671	144	255	50M	=	1	193	TTCCTATATAGATATAATAAGAAGAGATAAAGTAACAGGTGGAAGTGTAG	JIGIIJJJJJIJJGGJIGJJHIIIIJJIJJJJJJJJJHHHHHFFFFFCCC	RG:Z:Paired Group 1 assembled against CAMNT_0008312671
NIKITA_0927:1:2105:8470:84778#ATCACG/2 run=120731_SN403_0927_BD18C1ACXX%26NIKITA_0927:1:2105:8470:84778#ATCACG/1 run=120731_SN403_0927_BD18C1ACXX	147	CAMNT_0008312671	144	255	50M	=	54	140	TTCCTATATAGATATAATAAGAAGAGATAAAGTAACAGGTGGAAGTGTAG	JJIJJJJJJJJJJJIJJJJJIJJIJIJIJJJJJJJJJHHHHHFFFFFCCC	RG:Z:Paired Group 1 assembled against CAMNT_0008312671
NIKITA_0927:1:1110:16981:92316#ATCACG/2 run=120731_SN403_0927_BD18C1ACXX%26NIKITA_0927:1:1110:16981:92316#ATCACG/1 run=120731_SN403_0927_BD18C1ACXX	147	CAMNT_0008312671	145	255	50M	=	1	194	TCCTATATAGATATAATAAGAAGAGATAAAGTAACAGGTGGAAGTGTAGG	JJJJJJJJJJJJJJJJIJJJJJIIIIIJJJJJJIJJIHHHHHFFFFFCCC	RG:Z:Paired Group 1 assembled against CAMNT_0008312671
NIKITA_0927:1:2104:14479:95775#ATCACG/1 run=120731_SN403_0927_BD18C1ACXX%26NIKITA_0927:1:2104:14479:95775#ATCACG/2 run=120731_SN403_0927_BD18C1ACXX	147	CAMNT_0008312671	145	255	50M	=	49	146	TCCTATATAGATATAATAAGAAGAGATAAAGTAACAGGTGGAAGTGTAGG	JJJJJJJJJIJJJJJJJJJJJJJJIJHJJIJJJIJJJHHHHHFFFFFCCC	RG:Z:Paired Group 1 assembled against CAMNT_0008312671
NIKITA_0927:1:2116:19956:97024#ATCACG/1 run=120731_SN403_0927_BD18C1ACXX%26NIKITA_0927:1:2116:19956:97024#ATCACG/2 run=120731_SN403_0927_BD18C1ACXX	147	CAMNT_0008312671	146	255	50M	=	1	195	CCTATATAGATATAATAAGAAGAGATAAAGTAACAGGTGGAAGTGTAGGA	EIGIGJJJIEIIFCHGJIGJIIHCIJJIHHGHGEEG?F<BHHFFFFF@@@	RG:Z:Paired Group 1 assembled against CAMNT_0008312671
NIKITA_0927:1:1107:19772:29753#ATCACG/1 run=120731_SN403_0927_BD18C1ACXX%26NIKITA_0927:1:1107:19772:29753#ATCACG/2 run=120731_SN403_0927_BD18C1ACXX	147	CAMNT_0008312671	146	255	50M	=	12	184	CCTATATAGATATAATAAGAAGAGATAAAGTAACAGGTGGAAGTGTAGGA	IJJJJJJIJJJJJJJJJJJJJJJJJIJJJJJJIJJJJHHHHHFFFFFCCC	RG:Z:Paired Group 1 assembled against CAMNT_0008312671
NIKITA_0927:1:2110:18839:32606#ATCACG/2 run=120731_SN403_0927_BD18C1ACXX%26NIKITA_0927:1:2110:18839:32606#ATCACG/1 run=120731_SN403_0927_BD18C1ACXX	147	CAMNT_0008312671	152	255	50M	=	1	201	TAGATATAATAAGAAGAGATAAAGTAACAGGTGGAAGTGTAGGATGGACT	IJJJJJJJJJJJJJIHFGIGIJJIIJJGIIIEJJJJJHHHHHFFFFFCCC	RG:Z:Paired Group 1 assembled against CAMNT_0008312671
NIKITA_0927:1:2301:17091:5524#ATCACG/1 run=120731_SN403_0927_BD18C1ACXX%26NIKITA_0927:1:2301:17091:5524#ATCACG/2 run=120731_SN403_0927_BD18C1ACXX	99	CAMNT_0008312671	154	255	50M	=	326	222	GATATAATAAGAAGAGATAAAGTAACAGGTGGAAGTGTAGGATGGACTTC	CCCFFFFFHHHHHJJIIJJJJJHIJJJJJFHIHIJHHIJJJJJJJJJJJJ	RG:Z:Paired Group 1 assembled against CAMNT_0008312671
NIKITA_0927:1:2206:12187:29654#ATCACG/1 run=120731_SN403_0927_BD18C1ACXX%26NIKITA_0927:1:2206:12187:29654#ATCACG/2 run=120731_SN403_0927_BD18C1ACXX	147	CAMNT_0008312671	158	255	50M	=	64	144	TAATAAGAAGAGATAAAGTAACAGGTGGAAGTGTAGGATGGACTTCAATG	IJJIJJIJJJJJJJJJIIJJJJJJJJJJJJJJJJJJJHHHHHFFFFFCBB	RG:Z:Paired Group 1 assembled against CAMNT_0008312671
NIKITA_0927:1:2312:14558:34605#ATCAAG/2 run=120731_SN403_0927_BD18C1ACXX	16	CAMNT_0008312671	161	255	50M	*	0	0	TAAGAAGAGATAAAGTAACAGGTGGAAGTGTAGGATGGACTTCAATGTAG	JJJJJJJJJJJJJJJJJJJJJIIJJJJJIJJIIJJIJHHHHHFFFFFCCC	RG:Z:Unpaired reads assembled against CAMNT_0008312671
NIKITA_0927:1:2312:3660:58180#ATCACG/2 run=120731_SN403_0927_BD18C1ACXX%26NIKITA_0927:1:2312:3660:58180#ATCACG/1 run=120731_SN403_0927_BD18C1ACXX	147	CAMNT_0008312671	161	255	50M	=	1	210	TAAGAAGAGATAAAGTAACAGGTGGAAGTGTAGGATGGACTTCAATGTAG	IJJJJJJJJIHIJJJIIHIGIJIJJGIIGEJJJJJJJHHHHHDFFFFCCC	RG:Z:Paired Group 1 assembled against CAMNT_0008312671
NIKITA_0927:1:2213:21001:57099#ATCACG/2 run=120731_SN403_0927_BD18C1ACXX%26NIKITA_0927:1:2213:21001:57099#ATCACG/1 run=120731_SN403_0927_BD18C1ACXX	99	CAMNT_0008312671	161	255	50M	=	271	160	TAAGAAGAGATAAAGTAACAGGTGGAAGTGTAGGATGGACTTCAATGTAG	@@@FFFFAHHDHHICGFHIIIJCFHGGGCB?@FIGIIJIJJJIGIJJGIE	RG:Z:Paired Group 1 assembled against CAMNT_0008312671
NIKITA_0927:1:1203:8902:83696#ATCACG/1 run=120731_SN403_0927_BD18C1ACXX%26NIKITA_0927:1:1203:8902:83696#ATCACG/2 run=120731_SN403_0927_BD18C1ACXX	147	CAMNT_0008312671	161	255	50M	=	100	111	TAAGAAGAGATAAAGTAACAGGTGGAAGTGTAGGATGGACTTCAATGTAG	BJJJJJJJIJIJJJJJJHIIJJIJJJJJJJJIIJJJJHHHHHFFFFFCC@	RG:Z:Paired Group 1 assembled against CAMNT_0008312671
NIKITA_0927:1:2107:6300:60701#ATCACG/2 run=120731_SN403_0927_BD18C1ACXX	16	CAMNT_0008312671	161	255	50M	*	0	0	TAAGAAGAGATAAAGTAACAGGTGGAAGTGTAGGATGGACTTCAATGTAG	IJJJJJJJJIIJIJJIIJJIJJJJJJJJIJJJJJJGIHHHHHFFFFFCCC	RG:Z:Unpaired reads assembled against CAMNT_0008312671
NIKITA_0927:1:1316:15566:23193#ATCACG/1 run=120731_SN403_0927_BD18C1ACXX%26NIKITA_0927:1:1316:15566:23193#ATCACG/2 run=120731_SN403_0927_BD18C1ACXX	99	CAMNT_0008312671	161	255	50M	=	280	169	TAAGAAGAGATAAAGTAACAGGTGGAAGTGTAGGATGGACTTCAATGTAG	@@@DFFFAHHHHFIG<EGHGIFAFGFHI>@?CEGHIDECFIIHIJJJJJG	RG:Z:Paired Group 1 assembled against CAMNT_0008312671
NIKITA_0927:1:1309:4278:79063#ATCACG/2 run=120731_SN403_0927_BD18C1ACXX%26NIKITA_0927:1:1309:4278:79063#ATCACG/1 run=120731_SN403_0927_BD18C1ACXX	99	CAMNT_0008312671	161	255	50M	=	391	280	TAAGAAGAGATAAAGTAACAGGTGGAAGTGTAGGATGGACTTCAATGTAG	111A+A>+2A::4?>G>EACHD@C1E<H+A9?BEB<EG3?D*:F>A?D@?	RG:Z:Paired Group 1 assembled against CAMNT_0008312671
NIKITA_0927:1:2309:1405:56530#ATCACG/2 run=120731_SN403_0927_BD18C1ACXX%26NIKITA_0927:1:2309:1405:56530#ATCACG/1 run=120731_SN403_0927_BD18C1ACXX	147	CAMNT_0008312671	162	255	50M	=	74	138	AAGAAGAGATAAAGTAACAGGTGGAAGTGTAGGATGGACTTCAATGTAGT	IIJJJJJJJIJJJGEIHIGJIGJJJJJIJJJJIJJJIHGHHHFFFFFCC@	RG:Z:Paired Group 1 assembled against CAMNT_0008312671
NIKITA_0927:1:2205:8612:72681#ATCACG/1 run=120731_SN403_0927_BD18C1ACXX%26NIKITA_0927:1:2205:8612:72681#ATCACG/2 run=120731_SN403_0927_BD18C1ACXX	99	CAMNT_0008312671	163	255	50M	=	301	188	AGAAGAGATAAAGTAACAGGTGGAAGTGTAGGATGGACTTCAATGTAGTT	CCCFFFFFHHHHHHHIJIJJFGHGIJGGGIIJIIJJHJJJJJJJJIJJII	RG:Z:Paired Group 1 assembled against CAMNT_0008312671
NIKITA_0927:1:2305:14452:64321#ATCACG/2 run=120731_SN403_0927_BD18C1ACXX%26NIKITA_0927:1:2305:14452:64321#ATCACG/1 run=120731_SN403_0927_BD18C1ACXX	99	CAMNT_0008312671	164	255	50M	=	249	135	GAAGAGATAAAGTAACAGGTGGAAGTGTAGGATGGACTTCAATGTAGTTC	CBCFFFFFHHHHFHIJJJJIIJEGGEHFHGJGGIJEHGIJIHIJGGI@DD	RG:Z:Paired Group 1 assembled against CAMNT_0008312671
NIKITA_0927:1:2208:9471:27386#ATCACG/2 run=120731_SN403_0927_BD18C1ACXX%26NIKITA_0927:1:2208:9471:27386#ATCACG/1 run=120731_SN403_0927_BD18C1ACXX	99	CAMNT_0008312671	165	255	50M	=	252	137	AAGAGATAAAGTAACAGGTGGAAGTGTAGGATGGACTTCAATGTAGTTCT	@@CFFFFFHHHHHJJJJJABGGHG@D@BHIBAHIGHIIJJEFGDIGGHII	RG:Z:Paired Group 1 assembled against CAMNT_0008312671
NIKITA_0927:1:2215:3708:35016#ATCACG/2 run=120731_SN403_0927_BD18C1ACXX	0	CAMNT_0008312671	165	255	50M	*	0	0	AAGAGATAAAGTAACAGGTGGAAGTGTAGGATGGACTTCAATGTAGTTCT	@@CBDDDDHDDFHIHBHG:FGHGG<EHGIEHBGGDBEHGH<:HDGEI@FG	RG:Z:Unpaired reads assembled against CAMNT_0008312671
NIKITA_0927:1:1106:11191:78996#ATCACG/1 run=120731_SN403_0927_BD18C1ACXX	16	CAMNT_0008312671	166	255	50M	*	0	0	AGAGATAAAGTAACAGGTGGAAGTGTAGGATGGACTTCAATGTAGTTCTT	JJJJJIJJJJIJIJIJJHIJJJJJJJJIJJJJJJJJIHHHHHFFFFDCC@	RG:Z:Unpaired reads assembled against CAMNT_0008312671
NIKITA_0927:1:1215:10176:35537#ATCACG/1 run=120731_SN403_0927_BD18C1ACXX	16	CAMNT_0008312671	167	255	50M	*	0	0	GAGATAAAGTAACAGGTGGAAGTGTAGGATGGACTTCAATGTAGTTCTTG	JJJJJJJJJJIHJJJJJJJJJJJJJJJJJJJIHJJJJHHHHHFFFFFCCC	RG:Z:Unpaired reads assembled against CAMNT_0008312671
NIKITA_0927:1:2203:6185:71898#ATCACG/2 run=120731_SN403_0927_BD18C1ACXX%26NIKITA_0927:1:2203:6185:71898#ATCACG/1 run=120731_SN403_0927_BD18C1ACXX	147	CAMNT_0008312671	167	255	50M	=	73	144	GAGATAAAGTAACAGGTGGAAGTGTAGGATGGACTTCAATGTAGTTCTTG	GJIIHJJJJHIHIGJJIJJJJJIJJJJJJJIJIJJJIHHHHHFFFFFCCC	RG:Z:Paired Group 1 assembled against CAMNT_0008312671
NIKITA_0927:1:1113:17171:100349#ATCACG/2 run=120731_SN403_0927_BD18C1ACXX%26NIKITA_0927:1:1113:17171:100349#ATCACG/1 run=120731_SN403_0927_BD18C1ACXX	147	CAMNT_0008312671	167	255	50M	=	54	163	GAGATAAAGTAACAGGTGGAAGTGTAGGATGGACTTCAATGTAGTTCTTG	JJJJJJJJJJIIJJJJJJJJJJJJJJJJJJIIHJIJIHHGHHFFFFFCCC	RG:Z:Paired Group 1 assembled against CAMNT_0008312671
NIKITA_0927:1:1216:20919:82568#ATCACG/2 run=120731_SN403_0927_BD18C1ACXX%26NIKITA_0927:1:1216:20919:82568#ATCACG/1 run=120731_SN403_0927_BD18C1ACXX	99	CAMNT_0008312671	168	255	50M	=	252	134	AGATAAAGTAACAGGTGGAAGTGTAGGATGGACTTCAATGTAGTTCTTGT	@@@FFFFFDFHHHIICGBEGGAECEFGGIJJIIHEGHIJI<DHIEGIIIJ	RG:Z:Paired Group 1 assembled against CAMNT_0008312671
NIKITA_0927:1:2212:19152:3967#ATCACG/1 run=120731_SN403_0927_BD18C1ACXX%26NIKITA_0927:1:2212:19152:3967#ATCACG/2 run=120731_SN403_0927_BD18C1ACXX	99	CAMNT_0008312671	169	255	50M	=	329	210	GATAAAGTAACAGGTGGAAGTGTAGGATGGACTTCAATGTAGTTCTTGTG	@?@DFDFBFHHDHIGGGEHIJIIJI<FHIJGIIIJIJIEGIJFIHGJJII	RG:Z:Paired Group 1 assembled against CAMNT_0008312671
NIKITA_0927:1:1316:20424:31841#ATCACG/1 run=120731_SN403_0927_BD18C1ACXX%26NIKITA_0927:1:1316:20424:31841#ATCACG/2 run=120731_SN403_0927_BD18C1ACXX	99	CAMNT_0008312671	169	255	50M	=	281	162	GATAAAGTAACAGGTGGAAGTGTAGGATGGACTTCAATGTAGTTCTTGTG	@@@FFF<AFHHHHI:EHIGGFHAFDHGGGGG?CFFH@HGHIICHIIEGGH	RG:Z:Paired Group 1 assembled against CAMNT_0008312671
NIKITA_0927:1:1310:2512:86862#ATCACG/2 run=120731_SN403_0927_BD18C1ACXX%26NIKITA_0927:1:1310:2512:86862#ATCACG/1 run=120731_SN403_0927_BD18C1ACXX	99	CAMNT_0008312671	170	255	50M	=	303	183	ATAAAGTAACAGGTGGAAGTGTAGGATGGACTTCAATGTAGTTCTTGTGG	@BCFFFFFHHHHHFHJHJJGHHIJJHIIJGIJJJHJJJIJJIIIIJJIIG	RG:Z:Paired Group 1 assembled against CAMNT_0008312671
NIKITA_0927:1:1316:11822:17620#ATCACG/2 run=120731_SN403_0927_BD18C1ACXX%26NIKITA_0927:1:1316:11822:17620#ATCACG/1 run=120731_SN403_0927_BD18C1ACXX	99	CAMNT_0008312671	170	255	50M	=	296	176	ATAAAGTAACAGGTGGAAGTGTAGGATGGACTTCAATGTAGTTCTTGTGG	@@@FFFFFHHGHHEGGJJJCB?HCHGEHIGHEHGGIIIHIJDGCFHGHIJ	RG:Z:Paired Group 1 assembled against CAMNT_0008312671
NIKITA_0927:1:2115:12215:92422#ATCACG/1 run=120731_SN403_0927_BD18C1ACXX%26NIKITA_0927:1:2115:12215:92422#ATCACG/2 run=120731_SN403_0927_BD18C1ACXX	99	CAMNT_0008312671	171	255	50M	=	430	309	TAAAGTAACAGGTGGAAGTGTAGGATGGACTTCAATGTAGTTCTTGTGGC	@@@DDADDHFFHCEGFG;AI<F@HEHIHIIIIGIIIIHIIHHIIIIHGIF	RG:Z:Paired Group 1 assembled against CAMNT_0008312671
NIKITA_0927:1:1112:19286:2638#ATCACG/2 run=120731_SN403_0927_BD18C1ACXX	0	CAMNT_0008312671	171	255	50M	*	0	0	TAAAGTAACAGGTGGAAGTGTAGGATGGACTTCAATGTAGTTCTTGTGGC	@@CFFFFFHHHHFHIGGIFIHHHJGIIJBHHGIIIHJJGIIIIJHDDGHG	RG:Z:Unpaired reads assembled against CAMNT_0008312671
NIKITA_0927:1:2213:2747:43577#ATCACG/2 run=120731_SN403_0927_BD18C1ACXX%26NIKITA_0927:1:2213:2747:43577#ATCACG/1 run=120731_SN403_0927_BD18C1ACXX	99	CAMNT_0008312671	171	255	50M	=	339	218	TAAAGTAACAGGTGGAAGTGTAGGATGGACTTCAATGTAGTTCTTGTGGC	CCCFFFFFHHHHFHIGIIEIHIIJIJGGGIJJJJJJJHIJIIJIJIGIII	RG:Z:Paired Group 1 assembled against CAMNT_0008312671
NIKITA_0927:1:1302:16335:7747#ATCACG/2 run=120731_SN403_0927_BD18C1ACXX%26NIKITA_0927:1:1302:16335:7747#ATCACG/1 run=120731_SN403_0927_BD18C1ACXX	99	CAMNT_0008312671	172	255	50M	=	274	152	AAAGTAACAGGTGGAAGTGTAGGATGGACTTCAATGTAGTTCTTGTGGCC	CCCFFFFFHHHFHJJJJFIHHIJFGIJIJJJIJIIJIIIJJJJJIIIJJJ	RG:Z:Paired Group 1 assembled against CAMNT_0008312671
NIKITA_0927:1:1311:7298:22689#ATCACG/2 run=120731_SN403_0927_BD18C1ACXX%26NIKITA_0927:1:1311:7298:22689#ATCACG/1 run=120731_SN403_0927_BD18C1ACXX	147	CAMNT_0008312671	172	255	50M	=	62	160	AAAGTAACAGGTGGAAGTGTAGGATGGACTTCAATGTAGTTCTTGTGGCC	JJJIHJIJJJJIIJJJJJIJJJJJIIIJJJJJIJJJJHHHHHFFFFFCCC	RG:Z:Paired Group 1 assembled against CAMNT_0008312671
NIKITA_0927:1:2306:5685:61100#ATCACG/2 run=120731_SN403_0927_BD18C1ACXX%26NIKITA_0927:1:2306:5685:61100#ATCACG/1 run=120731_SN403_0927_BD18C1ACXX	99	CAMNT_0008312671	173	255	50M	=	445	322	AAGTAACAGGTGGAAGTGTAGGATGGACTTCAATGTAGTTCTTGTGGCCA	@@CFFFFFHHFHHHIJGHHEHJIJJJHJIIIGIJJGHJIIIJJJJJIJJJ	RG:Z:Paired Group 1 assembled against CAMNT_0008312671
NIKITA_0927:1:2116:10145:39428#ATCACG/1 run=120731_SN403_0927_BD18C1ACXX%26NIKITA_0927:1:2116:10145:39428#ATCACG/2 run=120731_SN403_0927_BD18C1ACXX	147	CAMNT_0008312671	173	255	50M	=	23	200	AAGTAACAGGTGGAAGTGTAGGATGGACTTCAATGTAGTTCTTGTGGCCA	@FFB?00;FC<3BFCFCA?3;H@A2+3+:CA@IHGE<:AD:HDBD=D@=1	RG:Z:Paired Group 1 assembled against CAMNT_0008312671
NIKITA_0927:1:1105:13206:63199#ATCACG/2 run=120731_SN403_0927_BD18C1ACXX%26NIKITA_0927:1:1105:13206:63199#ATCACG/1 run=120731_SN403_0927_BD18C1ACXX	99	CAMNT_0008312671	173	255	50M	=	244	121	AAGTAACAGGTGGAAGTGTAGGATGGACTTCAATGTAGTTCTTGTGGCCA	@CCFFFFFHHHHHIJJGHIIIJHJJJHJJJJJIJJHIJIJJJJJIJJIJJ	RG:Z:Paired Group 1 assembled against CAMNT_0008312671
NIKITA_0927:1:1110:18687:25820#ATCACG/1 run=120731_SN403_0927_BD18C1ACXX%26NIKITA_0927:1:1110:18687:25820#ATCACG/2 run=120731_SN403_0927_BD18C1ACXX	99	CAMNT_0008312671	176	255	50M	=	294	168	TAACAGGTGGAAGTGTAGGATGGACTTCAATGTAGTTCTTGTGGCCAATT	CCCFFFFDHHHHHGIHIIJGGJJIJJJJJJJJIJJEIHJJIJJJJJJIJJ	RG:Z:Paired Group 1 assembled against CAMNT_0008312671
NIKITA_0927:1:2316:9517:29233#ATCACG/1 run=120731_SN403_0927_BD18C1ACXX%26NIKITA_0927:1:2316:9517:29233#ATCACG/2 run=120731_SN403_0927_BD18C1ACXX	99	CAMNT_0008312671	177	255	50M	=	297	170	AACAGGTGGAAGTGTAGGATGGACTTCAATGTAGTTCTTGTGGCCAATTC	@@CDDFADHFHHDGGHIJFGIJEHIJIIJJJFGIIIIIIJJJIJIHGIII	RG:Z:Paired Group 1 assembled against CAMNT_0008312671
NIKITA_0927:1:1315:10758:8282#ATCACG/2 run=120731_SN403_0927_BD18C1ACXX	0	CAMNT_0008312671	177	255	50M	*	0	0	AACAGGTGGAAGTGTAGGATGGACTTCAATGTAGTTCTTGTGGCCAATTC	@BCFFFDEHGHHDGFHIJIJJJJJJJJIIJIHIJHHIJJJJJJIJJJJJJ	RG:Z:Unpaired reads assembled against CAMNT_0008312671
NIKITA_0927:1:1115:7818:89454#ATCACG/1 run=120731_SN403_0927_BD18C1ACXX%26NIKITA_0927:1:1115:7818:89454#ATCACG/2 run=120731_SN403_0927_BD18C1ACXX	99	CAMNT_0008312671	177	255	50M	=	249	122	AACAGGTGGAAGTGTAGGATGGACTTCAATGTAGTTCTTGTGGCCAATTC	@@CFFFDDHFDH?FHJIGGGIIGIIJJIJJJHIIIHGIIJGIIJJJJJJJ	RG:Z:Paired Group 1 assembled against CAMNT_0008312671
NIKITA_0927:1:1209:17616:48885#ATCACG/1 run=120731_SN403_0927_BD18C1ACXX	0	CAMNT_0008312671	179	255	50M	*	0	0	CAGGTGGAAGTGTAGGATGGACTTCAATGTAGTTCTTGTGGCCAATTCCG	@@@FDEFFHHHDFHIJIJIJGIJJJJIIJHDHGIIJJJIHIIHGIJJJJJ	RG:Z:Unpaired reads assembled against CAMNT_0008312671
NIKITA_0927:1:1314:11534:49107#ATCACG/1 run=120731_SN403_0927_BD18C1ACXX%26NIKITA_0927:1:1314:11534:49107#ATCACG/2 run=120731_SN403_0927_BD18C1ACXX	147	CAMNT_0008312671	180	255	50M	=	113	117	AGGTGGAAGTGTAGGATGGACTTCAATGTAGTTCTTGTGGCCAATTCCGT	JIGGIJJJIJIIJJIJIGJIIJIGHGIJGIJJJJJJIHHDHHFFFFF@@@	RG:Z:Paired Group 1 assembled against CAMNT_0008312671
NIKITA_0927:1:1302:14379:37143#ATCACG/2 run=120731_SN403_0927_BD18C1ACXX%26NIKITA_0927:1:1302:14379:37143#ATCACG/1 run=120731_SN403_0927_BD18C1ACXX	147	CAMNT_0008312671	180	255	50M	=	118	112	AGGTGGAAGTGTAGGATGGACTTCAATGTAGTTCTTGTGGCCAATTCCGT	JJJIJJJIJJJHGIGJIJIHJJJIJJJJIJJJJJJJJHHHHHFFFFFCCC	RG:Z:Paired Group 1 assembled against CAMNT_0008312671
NIKITA_0927:1:1102:2752:42449#ATCACG/2 run=120731_SN403_0927_BD18C1ACXX%26NIKITA_0927:1:1102:2752:42449#ATCACG/1 run=120731_SN403_0927_BD18C1ACXX	99	CAMNT_0008312671	181	255	50M	=	430	299	GGTGGAAGTGTAGGATGGACTTCAATGTAGTTCTTGTGGCCAATTCCGTG	BB?DFFFFFF?FHJJJIJIJJJJJJJFHHCCHGIJJIIGHEHIJIIHHBE	RG:Z:Paired Group 1 assembled against CAMNT_0008312671
NIKITA_0927:1:2111:5603:11156#ATCACG/2 run=120731_SN403_0927_BD18C1ACXX%26NIKITA_0927:1:2111:5603:11156#ATCACG/1 run=120731_SN403_0927_BD18C1ACXX	99	CAMNT_0008312671	182	255	50M	=	472	340	GTGGAAGTGTAGGATGGACTTCAATGTAGTTCTTGTGGCCAATTCCGTGA	B@BFFFFDHFHHHJJJJIJJIIJIJJHGIIIIJJJJJJJJJJJJJJJHIJ	RG:Z:Paired Group 1 assembled against CAMNT_0008312671
NIKITA_0927:1:1211:3328:72641#ATCACG/2 run=120731_SN403_0927_BD18C1ACXX%26NIKITA_0927:1:1211:3328:72641#ATCACG/1 run=120731_SN403_0927_BD18C1ACXX	99	CAMNT_0008312671	182	255	50M	=	252	120	GTGGAAGTGTAGGATGGACTTCAATGTAGTTCTTGTGGCCAATTCCGTGA	B@BFFFFDHFHHHJJJJJJJJJJJJJHGHEIGIJIIIJJJJJIJJJJHII	RG:Z:Paired Group 1 assembled against CAMNT_0008312671
NIKITA_0927:1:1216:17857:74258#ATCACG/2 run=120731_SN403_0927_BD18C1ACXX%26NIKITA_0927:1:1216:17857:74258#ATCACG/1 run=120731_SN403_0927_BD18C1ACXX	99	CAMNT_0008312671	182	255	50M	=	273	141	GTGGAAGTGTAGGATGGACTTCAATGTAGTTCTTGTGGCCAATTCCGTGA	BBCFFFFEHFHHHJJJJIJJJJJIIIDIGCHGHJJIIJJIJJJJJJIHGG	RG:Z:Paired Group 1 assembled against CAMNT_0008312671
NIKITA_0927:1:1314:3756:82971#ATCACG/1 run=120731_SN403_0927_BD18C1ACXX%26NIKITA_0927:1:1314:3756:82971#ATCACG/2 run=120731_SN403_0927_BD18C1ACXX	99	CAMNT_0008312671	182	255	50M	=	313	181	GTGGAAGTGTAGGATGGACTTCAATGTAGTTCTTGTGGCCAATTCCGTGA	B@BFDFFDFFHHGJJJJJJJJJFGJIHFHGHIJJIIIIIJJIIJJJJHIJ	RG:Z:Paired Group 1 assembled against CAMNT_0008312671
NIKITA_0927:1:2202:2708:19132#ATCACG/2 run=120731_SN403_0927_BD18C1ACXX%26NIKITA_0927:1:2202:2708:19132#ATCACG/1 run=120731_SN403_0927_BD18C1ACXX	99	CAMNT_0008312671	182	255	50M	=	414	282	GTGGAAGTGTAGGATGGACTTCAATGTAGTTCTTGTGGCCAATTCCGTGA	@BCFFFFDHHHHHIJJJJJJJJJJJIHIDEIGIIIIIIJJJGIJJJJHHI	RG:Z:Paired Group 1 assembled against CAMNT_0008312671
NIKITA_0927:1:1214:3440:27137#ATCACG/2 run=120731_SN403_0927_BD18C1ACXX	0	CAMNT_0008312671	182	255	50M	*	0	0	GTGGAAGTGTAGGATGGACTTCAATGTAGTTCTTGTGGCCAATTCCGTGA	@@BFFFFDFFDHHJIJJIJJJJJJJIGGIGIGIJIIJJJJJJJJJJJIJJ	RG:Z:Unpaired reads assembled against CAMNT_0008312671
NIKITA_0927:1:2215:14866:50271#ATCACG/2 run=120731_SN403_0927_BD18C1ACXX%26NIKITA_0927:1:2215:14866:50271#ATCACG/1 run=120731_SN403_0927_BD18C1ACXX	99	CAMNT_0008312671	183	255	50M	=	270	137	TGGAAGTGTAGGATGGACTTCAATGTAGTTCTTGTGGCCAATTCCGTGAA	B@@FFFDDFHHHHJJJJJJJJIJJIHIGIIGIJIGIJJJJIJIIJJIJII	RG:Z:Paired Group 1 assembled against CAMNT_0008312671
NIKITA_0927:1:2212:2249:87600#ATCACG/2 run=120731_SN403_0927_BD18C1ACXX%26NIKITA_0927:1:2212:2249:87600#ATCACG/1 run=120731_SN403_0927_BD18C1ACXX	99	CAMNT_0008312671	183	255	50M	=	387	254	TGGAAGTGTAGGATGGACTTCAATGTAGTTCTTGTGGCCAATTCCGTGAA	BCCFFFDFFHHHHIJJJJIJJJJJJHIJGIIJJJHIIGIIJJJJIIIJJI	RG:Z:Paired Group 1 assembled against CAMNT_0008312671
NIKITA_0927:1:1114:20371:71045#ATCACG/2 run=120731_SN403_0927_BD18C1ACXX%26NIKITA_0927:1:1114:20371:71045#ATCACG/1 run=120731_SN403_0927_BD18C1ACXX	99	CAMNT_0008312671	183	255	50M	=	283	150	TGGAAGTGTAGGATGGACTTCAATGTAGTTCTTGTGGCCAATTCCGTGAA	@@CFFFDF>FHGDGGGIEHIGIJJIHDFFIIJEAFHGJJIGHIJJIIIG@	RG:Z:Paired Group 1 assembled against CAMNT_0008312671
NIKITA_0927:1:1212:20754:19464#ATCACG/1 run=120731_SN403_0927_BD18C1ACXX%26NIKITA_0927:1:1212:20754:19464#ATCACG/2 run=120731_SN403_0927_BD18C1ACXX	99	CAMNT_0008312671	183	255	50M	=	282	149	TGGAAGTGTAGGATGGACTTCAATGTAGTTCTTGTGGCCAATTCCGTGAA	CCCFFFFFHHHHHIIJJJJJJJJJJIIIJJJJJJJIJJJJJIJJJJIIJJ	RG:Z:Paired Group 1 assembled against CAMNT_0008312671
NIKITA_0927:1:1303:13980:8013#ATCACG/1 run=120731_SN403_0927_BD18C1ACXX%26NIKITA_0927:1:1303:13980:8013#ATCACG/2 run=120731_SN403_0927_BD18C1ACXX	99	CAMNT_0008312671	183	255	50M	=	396	263	TGGAAGTGTAGGATGGACTTCAATGTAGTTCTTGTGGCCAATTCCGTGAA	BCCFFFFFHHHHHJJJJJJJJIJJJHJJJJIJJJIHJJJJJJJJJJHIIG	RG:Z:Paired Group 1 assembled against CAMNT_0008312671
NIKITA_0927:1:1210:8872:12775#ATCACG/2 run=120731_SN403_0927_BD18C1ACXX	0	CAMNT_0008312671	183	255	50M	*	0	0	TGGAAGTGTAGGATGGACTTCAATGTAGTTCTTGTGGCCAATTCCGTGAA	BCCFFFDDFHHHHIJJHJJJJIIJIFIHIJIIJJIJJJJJJJJIJJIIHH	RG:Z:Unpaired reads assembled against CAMNT_0008312671
NIKITA_0927:1:1210:9642:43337#ATCACG/2 run=120731_SN403_0927_BD18C1ACXX%26NIKITA_0927:1:1210:9642:43337#ATCACG/1 run=120731_SN403_0927_BD18C1ACXX	99	CAMNT_0008312671	184	255	50M	=	274	140	GGAAGTGTAGGATGGACTTCAATGTAGTTCTTGTGGCCAATTCCGTGAAT	BCCFFFFDHHHGHJJJJJJJIGIIGHGHIGIJIHIJJJJJJJJJJIJHIJ	RG:Z:Paired Group 1 assembled against CAMNT_0008312671
NIKITA_0927:1:2204:17908:66472#ATCACG/2 run=120731_SN403_0927_BD18C1ACXX	0	CAMNT_0008312671	184	255	50M	*	0	0	GGAAGTGTAGGATGGACTTCAATGTAGTTCTTGTGGCCAATTCCGTGAAT	BC@FFFFFHHHHGIJIJIIJIIJJHIIJIGIJJIJJIJIJJJJIJIJIII	RG:Z:Unpaired reads assembled against CAMNT_0008312671
NIKITA_0927:1:1204:13617:66256#ATCACG/1 run=120731_SN403_0927_BD18C1ACXX%26NIKITA_0927:1:1204:13617:66256#ATCACG/2 run=120731_SN403_0927_BD18C1ACXX	99	CAMNT_0008312671	185	255	50M	=	244	109	GAAGTGTAGGATGGACTTCAATGTAGTTCTTGTGGCCAATTCCGTGAATT	@@@DDDBDHHHHGIFHIIHGHIGIEIEHGIJCEGHIIIJJIIIIFHDGII	RG:Z:Paired Group 1 assembled against CAMNT_0008312671
NIKITA_0927:1:1101:8052:76358#ATCACG/1 run=120731_SN403_0927_BD18C1ACXX%26NIKITA_0927:1:1101:8052:76358#ATCACG/2 run=120731_SN403_0927_BD18C1ACXX	147	CAMNT_0008312671	187	255	50M	=	1	236	AGTGTAGGATGGACTTCAATGTAGTTCTTGTGGCCAATTCCGTGAATTTG	JJJJJIJJJJJJHJJIGJJJJJJJJJJJJJJIGJIJJHHHHHFFFFFC@@	RG:Z:Paired Group 1 assembled against CAMNT_0008312671
NIKITA_0927:1:1212:5444:97819#ATCACG/2 run=120731_SN403_0927_BD18C1ACXX%26NIKITA_0927:1:1212:5444:97819#ATCACG/1 run=120731_SN403_0927_BD18C1ACXX	147	CAMNT_0008312671	187	255	50M	=	100	137	AGTGTAGGATGGACTTCAATGTAGTTCTTGTGGCCAATTCCGTGAATTTG	JJIJJJJJJIHJIJJJJJJJJJJJJJJJJJJJJJJJJHHHHHFFFFFCCC	RG:Z:Paired Group 1 assembled against CAMNT_0008312671
NIKITA_0927:1:2107:14801:64731#ATCACG/2 run=120731_SN403_0927_BD18C1ACXX%26NIKITA_0927:1:2107:14801:64731#ATCACG/1 run=120731_SN403_0927_BD18C1ACXX	147	CAMNT_0008312671	187	255	50M	=	111	126	AGTGTAGGATGGACTTCAATGTAGTTCTTGTGGCCAATTCCGTGAATTTG	GHGIIGDB<DBBBIGFDIIEG@GGC9GGHGFA2+>EE?:DDFBADDD@@@	RG:Z:Paired Group 1 assembled against CAMNT_0008312671
NIKITA_0927:1:1202:8086:20880#ATCACG/1 run=120731_SN403_0927_BD18C1ACXX%26NIKITA_0927:1:1202:8086:20880#ATCACG/2 run=120731_SN403_0927_BD18C1ACXX	147	CAMNT_0008312671	187	255	50M	=	74	163	AGTGTAGGATGGACTTCAATGTAGTTCTTGTGGCCAATTCCGTGAATTTG	JJIJJJJJJJJJJJJJIJIIJJJJJJJJJJJJJJIJJHHHHHFFFFFCCC	RG:Z:Paired Group 1 assembled against CAMNT_0008312671
NIKITA_0927:1:1204:8659:88209#ATCACG/2 run=120731_SN403_0927_BD18C1ACXX%26NIKITA_0927:1:1204:8659:88209#ATCACG/1 run=120731_SN403_0927_BD18C1ACXX	147	CAMNT_0008312671	188	255	50M	=	81	157	GTGTAGGATGGACTTCAATGTAGTTCTTGTGGCCAATTCCGTGAATTTGG	IJJJJIJJJJJJJJIGJJJJJJJJJJJJJJJJJJJJJHHHHHFFFFFCCC	RG:Z:Paired Group 1 assembled against CAMNT_0008312671
NIKITA_0927:1:1312:13054:87961#ATCACG/1 run=120731_SN403_0927_BD18C1ACXX%26NIKITA_0927:1:1312:13054:87961#ATCACG/2 run=120731_SN403_0927_BD18C1ACXX	147	CAMNT_0008312671	188	255	50M	=	100	138	GTGTAGGATGGACTTCAATGTAGTTCTTGTGGCCAATTCCGTGAATTTGG	JIJJIIJJJIJJJJIIJJJJJIIJIJJJJJJIJIJJJHHHHHFFFFFC@C	RG:Z:Paired Group 1 assembled against CAMNT_0008312671
NIKITA_0927:1:1109:9798:99483#ATCACG/1 run=120731_SN403_0927_BD18C1ACXX%26NIKITA_0927:1:1109:9798:99483#ATCACG/2 run=120731_SN403_0927_BD18C1ACXX	147	CAMNT_0008312671	188	255	50M	=	100	138	GTGTAGGATGGACTTCAATGTAGTTCTTGTGGCCAATTCCGTGAATTTGG	JJJJJIGIJIIIJJIGJJJJJJJJIJJIJJJIIIJJJHHHHHFFFFFCCC	RG:Z:Paired Group 1 assembled against CAMNT_0008312671
NIKITA_0927:1:2214:14557:16142#ATCACG/2 run=120731_SN403_0927_BD18C1ACXX%26NIKITA_0927:1:2214:14557:16142#ATCACG/1 run=120731_SN403_0927_BD18C1ACXX	147	CAMNT_0008312671	188	255	50M	=	74	164	GTGTAGGATGGACTTCAATGTAGTTCTTGTGGCCAATTCCGTGAATTTGG	ECIGGDFF?9D:DD<FECGGGGGGGADHDEGCD?GBBF@?A??DDDD???	RG:Z:Paired Group 1 assembled against CAMNT_0008312671
NIKITA_0927:1:1307:11123:59738#ATCACG/2 run=120731_SN403_0927_BD18C1ACXX%26NIKITA_0927:1:1307:11123:59738#ATCACG/1 run=120731_SN403_0927_BD18C1ACXX	147	CAMNT_0008312671	189	255	50M	=	55	184	TGTAGGATGGACTTCAATGTAGTTCTTGTGGCCAATTCCGTGAATTTGGG	JJJIJJJJIGHJIJGJJJJIJJIIIJIIJJIHEJJJIHHHHHFFFFFCCC	RG:Z:Paired Group 1 assembled against CAMNT_0008312671
NIKITA_0927:1:2308:5581:44687#ATCACG/1 run=120731_SN403_0927_BD18C1ACXX%26NIKITA_0927:1:2308:5581:44687#ATCACG/2 run=120731_SN403_0927_BD18C1ACXX	147	CAMNT_0008312671	190	255	50M	=	115	125	GTAGGATGGACTTCAATGTAGTTCTTGTGGCCAATTCCGTGAATTTGGGG	FFGIIFIHCJJIIGIGEGHF;GIIGGBHA+HHHGEAIHFB?GFDFFD@@@	RG:Z:Paired Group 1 assembled against CAMNT_0008312671
NIKITA_0927:1:1114:12801:98045#ATCACG/2 run=120731_SN403_0927_BD18C1ACXX	0	CAMNT_0008312671	195	255	50M	*	0	0	ATGGACTTCAATGTAGTTCTTGTGGCCAATTCCGTGAATTTGGGGATATT	@?BFFFFFHFHHFGGIJJJIIJIJDGIEDH@HIAFHEGGIJJJIJIGJJG	RG:Z:Unpaired reads assembled against CAMNT_0008312671
NIKITA_0927:1:2213:6372:74078#ATCACG/2 run=120731_SN403_0927_BD18C1ACXX	0	CAMNT_0008312671	195	255	50M	*	0	0	ATGGACTTCAATGTAGTTCTTGTGGCCAATTCCGTGAATTTGGGGATATT	C@CFFFFFHHHHHHGIJIIJJIEHIJJJJJJJIJGHIIJJJIGJFHIJJI	RG:Z:Unpaired reads assembled against CAMNT_0008312671
NIKITA_0927:1:2310:9586:35506#ATCACG/2 run=120731_SN403_0927_BD18C1ACXX%26NIKITA_0927:1:2310:9586:35506#ATCACG/1 run=120731_SN403_0927_BD18C1ACXX	99	CAMNT_0008312671	195	255	50M	=	274	129	ATGGACTTCAATGTAGTTCTTGTGGCCAATTCCGTGAATTTGGGGATATT	@BCFFFFFHHHHHIJJJJJJJJIJJJJJJJJJJJHIIJJJJJJJJIJJJJ	RG:Z:Paired Group 1 assembled against CAMNT_0008312671
NIKITA_0927:1:2316:16201:11752#ATCACG/2 run=120731_SN403_0927_BD18C1ACXX	0	CAMNT_0008312671	196	255	50M	*	0	0	TGGACTTCAATGTAGTTCTTGTGGCCAATTCCGTGAATTTGGGGATATTG	CCCFFFFFHHHHHJJJJJJJJIJJJJJJJJJIJHIIJJIJIJJJIIIIJJ	RG:Z:Unpaired reads assembled against CAMNT_0008312671
NIKITA_0927:1:2203:19623:82283#ATCACG/1 run=120731_SN403_0927_BD18C1ACXX%26NIKITA_0927:1:2203:19623:82283#ATCACG/2 run=120731_SN403_0927_BD18C1ACXX	99	CAMNT_0008312671	196	255	50M	=	330	184	TGGACTTCAATGTAGTTCTTGTGGCCAATTCCGTGAATTTGGGGATATTG	CCCFFFFFHHHHHJJJJIJJIHIJIJJJJJJJJFHFGIIJJIJJFGIJJJ	RG:Z:Paired Group 1 assembled against CAMNT_0008312671
NIKITA_0927:1:2101:3727:12691#ATCACG/2 run=120731_SN403_0927_BD18C1ACXX%26NIKITA_0927:1:2101:3727:12691#ATCACG/1 run=120731_SN403_0927_BD18C1ACXX	147	CAMNT_0008312671	198	255	50M	=	1	247	GACTTCAATGTAGTTCTTGTGGCCAATTCCGTGAATTTGGGGATATTGCT	IIJJJJJJJJJJJJJJJJJJJJJJJJJJJJJJJJJJJHHHHHFFFFFCCC	RG:Z:Paired Group 1 assembled against CAMNT_0008312671
NIKITA_0927:1:1213:5791:69231#ATCACG/1 run=120731_SN403_0927_BD18C1ACXX%26NIKITA_0927:1:1213:5791:69231#ATCACG/2 run=120731_SN403_0927_BD18C1ACXX	147	CAMNT_0008312671	199	255	50M	=	21	228	ACTTCAATGTAGTTCTTGTGGCCAATTCCGTGAATTTGGGGATATTGCTT	HJJIIJJJJJJJIJJJJJJIIJJIJJJJJJIIJJJJJHHHHHFFFFFCCC	RG:Z:Paired Group 1 assembled against CAMNT_0008312671
NIKITA_0927:1:2206:20982:50970#ATCACG/2 run=120731_SN403_0927_BD18C1ACXX%26NIKITA_0927:1:2206:20982:50970#ATCACG/1 run=120731_SN403_0927_BD18C1ACXX	147	CAMNT_0008312671	199	255	50M	=	123	126	ACTTCAATGTAGTTCTTGTGGCCAATTCCGTGAATTTGGGGATATTGCTT	HHGGIJJJJIGHGGIJIJIJJIJJJIJIJJIIHBIJIHHHGGFFFFF@C@	RG:Z:Paired Group 1 assembled against CAMNT_0008312671
NIKITA_0927:1:1304:8099:80622#ATCACG/1 run=120731_SN403_0927_BD18C1ACXX	16	CAMNT_0008312671	199	255	50M	*	0	0	ACTTCAATGTAGTTCTTGTGGCCAATTCCGTGAATTTGGGGATATTGCTT	GJJJJJJJJJJJJJJJJJJJIIJJJJJJJJJJJJJJJHHHHHFFFFFCCC	RG:Z:Unpaired reads assembled against CAMNT_0008312671
NIKITA_0927:1:2208:15363:44131#ATCACG/2 run=120731_SN403_0927_BD18C1ACXX%26NIKITA_0927:1:2208:15363:44131#ATCACG/1 run=120731_SN403_0927_BD18C1ACXX	99	CAMNT_0008312671	200	255	50M	=	280	130	CTTCAATGTAGTTCTTGTGGCCAATTCCGTGAATTTGGGGATATTGCTTT	@BCFFDEFDHDHHIIJIGIGHIJJJIIIJFHGIIGIIGJGIJJJIJGIJJ	RG:Z:Paired Group 1 assembled against CAMNT_0008312671
NIKITA_0927:1:1209:9211:23480#ATCACG/1 run=120731_SN403_0927_BD18C1ACXX%26NIKITA_0927:1:1209:9211:23480#ATCACG/2 run=120731_SN403_0927_BD18C1ACXX	99	CAMNT_0008312671	200	255	50M	=	396	246	CTTCAATGTAGTTCTTGTGGCCAATTCCGTGAATTTGGGGATATTGCTTT	CCCFFFFFFHHHHJJJJJJJJJJJJJJJJHIHIIJJJIJJIIJJJJJJJJ	RG:Z:Paired Group 1 assembled against CAMNT_0008312671
NIKITA_0927:1:1314:12807:22341#ATCACG/2 run=120731_SN403_0927_BD18C1ACXX%26NIKITA_0927:1:1314:12807:22341#ATCACG/1 run=120731_SN403_0927_BD18C1ACXX	99	CAMNT_0008312671	200	255	50M	=	307	157	CTTCAATGTAGTTCTTGTGGCCAATTCCGTGAATTTGGGGATATTGCTTT	B?@ADDDFCHB?>?FEGF@;DG9FEECCGH7?1?GAFHJBHGGCGICH<D	RG:Z:Paired Group 1 assembled against CAMNT_0008312671
NIKITA_0927:1:1311:12844:100533#ATCACG/2 run=120731_SN403_0927_BD18C1ACXX	0	CAMNT_0008312671	200	255	50M	*	0	0	CTTCAATGTAGTTCTTGTGGCCAATTCCGTGAATTTGGGGATATTGCTTT	CCCFFFFFHHHHHJJJJGIJJJIJJJJJJFIIIJJJJIJJJJJJJJJJJJ	RG:Z:Unpaired reads assembled against CAMNT_0008312671
NIKITA_0927:1:2101:14758:50448#ATCACG/1 run=120731_SN403_0927_BD18C1ACXX	0	CAMNT_0008312671	200	255	50M	*	0	0	CTTCAATGTAGTTCTTGTGGCCAATTCCGTGAATTTGGGGATATTGCTTT	CCCFFFFFHHHHHJJJJJJJJJJJJJJJJHIDHGIJJJIIJJIJJIJJIJ	RG:Z:Unpaired reads assembled against CAMNT_0008312671
NIKITA_0927:1:1204:15122:56052#ATCACG/1 run=120731_SN403_0927_BD18C1ACXX	0	CAMNT_0008312671	200	255	50M	*	0	0	CTTCAATGTAGTTCTTGTGGCCAATTCCGTGAATTTGGGGATATTGCTTT	CCCFFFFFHHHHHJJJJJJJJJJJJJJJJIIIJJJJIJJJIIIJJIJJJJ	RG:Z:Unpaired reads assembled against CAMNT_0008312671
NIKITA_0927:1:1113:13114:41042#ATCACG/2 run=120731_SN403_0927_BD18C1ACXX%26NIKITA_0927:1:1113:13114:41042#ATCACG/1 run=120731_SN403_0927_BD18C1ACXX	99	CAMNT_0008312671	200	255	50M	=	391	241	CTTCAATGTAGTTCTTGTGGCCAATTCCGTGAATTTGGGGATATTGCTTT	CCCFFFFFHHHHHJJJJIJJJJJJJJJJJHIJJJJJJJIJJIJJJJIIJJ	RG:Z:Paired Group 1 assembled against CAMNT_0008312671
NIKITA_0927:1:2109:13788:11131#ATCACG/2 run=120731_SN403_0927_BD18C1ACXX%26NIKITA_0927:1:2109:13788:11131#ATCACG/1 run=120731_SN403_0927_BD18C1ACXX	99	CAMNT_0008312671	200	255	50M	=	288	138	CTTCAATGTAGTTCTTGTGGCCAATTCCGTGAATTTGGGGATATTGCTTT	B@@DDFFF<FDABB<FECGGIJJEGHJJJ<CHDGBGIFCFHB3BGGHIHG	RG:Z:Paired Group 1 assembled against CAMNT_0008312671
NIKITA_0927:1:2313:5052:7722#ATCACG/2 run=120731_SN403_0927_BD18C1ACXX	0	CAMNT_0008312671	200	255	50M	*	0	0	CTTCAATGTAGTTCTTGTGGCCAATTCCGTGAATTTGGGGATATTGCTTT	CCCFFFFFHHHFHJJJJIJJIJJJJJIJIGIGJGIJJJIJHGIJJIJJJI	RG:Z:Unpaired reads assembled against CAMNT_0008312671
NIKITA_0927:1:1208:10731:51436#ATCACG/2 run=120731_SN403_0927_BD18C1ACXX%26NIKITA_0927:1:1208:10731:51436#ATCACG/1 run=120731_SN403_0927_BD18C1ACXX	99	CAMNT_0008312671	200	255	50M	=	296	146	CTTCAATGTAGTTCTTGTGGCCAATTCCGTGAATTTGGGGATATTGCTTT	@@CFFFFFFHHGHJJJJIJJJJJJJJJJFCFGIIJJIJJJJGIIIJJJJJ	RG:Z:Paired Group 1 assembled against CAMNT_0008312671
NIKITA_0927:1:1113:19183:15999#ATCACG/1 run=120731_SN403_0927_BD18C1ACXX%26NIKITA_0927:1:1113:19183:15999#ATCACG/2 run=120731_SN403_0927_BD18C1ACXX	99	CAMNT_0008312671	200	255	50M	=	404	254	CTTCAATGTAGTTCTTGTGGCCAATTCCGTGAATTTGGGGATATTGCTTT	CCCFFFFFHHHHHIJJJJJIJJJJJJJJIGHCHIJJJJIJIJIJJJJJJJ	RG:Z:Paired Group 1 assembled against CAMNT_0008312671
NIKITA_0927:1:2216:6687:87604#ATCACG/1 run=120731_SN403_0927_BD18C1ACXX%26NIKITA_0927:1:2216:6687:87604#ATCACG/2 run=120731_SN403_0927_BD18C1ACXX	99	CAMNT_0008312671	200	255	50M	=	321	171	CTTCAATGTAGTTCTTGTGGCCAATTCCGTGAATTTGGGGATATTGCTTT	CCCFFFFFHHHHHIJJJIJJJJJJJJJJJHIJJJJJJJJJJJJJJJJJJJ	RG:Z:Paired Group 1 assembled against CAMNT_0008312671
NIKITA_0927:1:1207:18422:63109#ATCACG/2 run=120731_SN403_0927_BD18C1ACXX%26NIKITA_0927:1:1207:18422:63109#ATCACG/1 run=120731_SN403_0927_BD18C1ACXX	99	CAMNT_0008312671	200	255	50M	=	303	153	CTTCAATGTAGTTCTTGTGGCCAATTCCGTGAATTTGGGGATATTGCTTT	BCCFDDEFHHHFHIIJIHIJJJJIJIJJFFHGIJJJJHJJIIGIIJJJJJ	RG:Z:Paired Group 1 assembled against CAMNT_0008312671
NIKITA_0927:1:1202:8320:45711#ATCACG/2 run=120731_SN403_0927_BD18C1ACXX%26NIKITA_0927:1:1202:8320:45711#ATCACG/1 run=120731_SN403_0927_BD18C1ACXX	99	CAMNT_0008312671	200	255	50M	=	298	148	CTTCAATGTAGTTCTTGTGGCCAATTCCGTGAATTTGGGGATATTGCTTT	CCCFFFFFHHHHHJJJJJJJJJJIIJHIICHHGIJJGFIIHIIIIIJJJJ	RG:Z:Paired Group 1 assembled against CAMNT_0008312671
NIKITA_0927:1:1204:12295:91435#ATCACG/1 run=120731_SN403_0927_BD18C1ACXX%26NIKITA_0927:1:1204:12295:91435#ATCACG/2 run=120731_SN403_0927_BD18C1ACXX	99	CAMNT_0008312671	200	255	50M	=	299	149	CTTCAATGTAGTTCTTGTGGCCAATTCCGTGAATTTGGGGATATTGCTTT	@@CFDFFFDFFDHGIIGEHIIJJIJJIIIFGIJIJJGGBH??DAFIGI>G	RG:Z:Paired Group 1 assembled against CAMNT_0008312671
NIKITA_0927:1:1111:11810:81980#ATCACG/2 run=120731_SN403_0927_BD18C1ACXX%26NIKITA_0927:1:1111:11810:81980#ATCACG/1 run=120731_SN403_0927_BD18C1ACXX	99	CAMNT_0008312671	200	255	50M	=	447	297	CTTCAATGTAGTTCTTGTGGCCAATTCCGTGAATTTGGGGATATTGCTTT	@CCFFDFFHHHHHJJJJJJJJIJGJJIJJFFFHIIIIIJIIJGIIIHIIJ	RG:Z:Paired Group 1 assembled against CAMNT_0008312671
NIKITA_0927:1:1207:5086:31012#ATCACG/1 run=120731_SN403_0927_BD18C1ACXX%26NIKITA_0927:1:1207:5086:31012#ATCACG/2 run=120731_SN403_0927_BD18C1ACXX	99	CAMNT_0008312671	200	255	50M	=	296	146	CTTCAATGTAGTTCTTGTGGCCAATTCCGTGAATTTGGGGATATTGCTTT	@CCFFDFFHHGDHIGJJEGIJJJJIIJIIFHIIJJDIGHJJJIIIIGGGI	RG:Z:Paired Group 1 assembled against CAMNT_0008312671
NIKITA_0927:1:2215:19177:99605#ATCACG/1 run=120731_SN403_0927_BD18C1ACXX%26NIKITA_0927:1:2215:19177:99605#ATCACG/2 run=120731_SN403_0927_BD18C1ACXX	99	CAMNT_0008312671	200	255	50M	=	287	137	CTTCAATGTAGTTCTTGTGGCCAATTCCGTGAATTTGGGGATATTGCTTT	CCCFFFFFHHHBFIJJJJJJJJJJJJJJJGIIJJJJJIJJIIJJJJJJJJ	RG:Z:Paired Group 1 assembled against CAMNT_0008312671
NIKITA_0927:1:1306:18962:85775#ATCACG/2 run=120731_SN403_0927_BD18C1ACXX	0	CAMNT_0008312671	200	255	50M	*	0	0	CTTCAATGTAGTTCTTGTGGCCAATTCCGTGAATTTGGGGATATTGCTTT	CCCFFFFFHHHHHJJJJJJJJJJJJJIIJGIIJJJJJJIJJJJJJJJJJJ	RG:Z:Unpaired reads assembled against CAMNT_0008312671
NIKITA_0927:1:1306:16812:45227#ATCACG/1 run=120731_SN403_0927_BD18C1ACXX	0	CAMNT_0008312671	200	255	50M	*	0	0	CTTCAATGTAGTTCTTGTGGCCAATTCCGTGAATTTGGGGATATTGCTTT	CCCFFFFFHHHHHJJJJJJJJJJIJJJJJGHHIJJJJJJJJJJJJJJJJJ	RG:Z:Unpaired reads assembled against CAMNT_0008312671
NIKITA_0927:1:2214:8203:40114#ATCACG/1 run=120731_SN403_0927_BD18C1ACXX	0	CAMNT_0008312671	200	255	50M	*	0	0	CTTCAATGTAGTTCTTGTGGCCAATTCCGTGAATTTGGGGATATTGCTTT	@CCFFFFFDHDHHJIGG@EHDEHIIJJJIHGIJIGIIDGIJIJJIIGIJJ	RG:Z:Unpaired reads assembled against CAMNT_0008312671
NIKITA_0927:1:1110:19074:92883#ATCACG/1 run=120731_SN403_0927_BD18C1ACXX%26NIKITA_0927:1:1110:19074:92883#ATCACG/2 run=120731_SN403_0927_BD18C1ACXX	99	CAMNT_0008312671	200	255	50M	=	396	246	CTTCAATGTAGTTCTTGTGGCCAATTCCGTGAATTTGGGGATATTGCTTT	@CCFFDFF?DHHHGIJGIJIGIIIJJGIGEHGGIJIJGIIIJJJJJIGGI	RG:Z:Paired Group 1 assembled against CAMNT_0008312671
NIKITA_0927:1:1305:20644:75633#ATCACG/2 run=120731_SN403_0927_BD18C1ACXX	0	CAMNT_0008312671	201	255	50M	*	0	0	TTCAATGTAGTTCTTGTGGCCAATTCCGTGAATTTGGGGATATTGCTTTT	@CCFFFFFHGHHHJJJGIIJJJGGJJJJB=FGIJIGIJIJIGIIIJJIJI	RG:Z:Unpaired reads assembled against CAMNT_0008312671
NIKITA_0927:1:2215:17360:83662#ATCACG/2 run=120731_SN403_0927_BD18C1ACXX	0	CAMNT_0008312671	201	255	50M	*	0	0	TTCAATGTAGTTCTTGTGGCCAATTCCGTGAATTTGGGGATATTGCTTTT	CCCFFFFFHHHHHJJJHIJJJIJJJJJJGHGJJJJJJJJJJJJJJJJJJJ	RG:Z:Unpaired reads assembled against CAMNT_0008312671
NIKITA_0927:1:1303:14383:85825#ATCACG/2 run=120731_SN403_0927_BD18C1ACXX%26NIKITA_0927:1:1303:14383:85825#ATCACG/1 run=120731_SN403_0927_BD18C1ACXX	147	CAMNT_0008312671	202	255	50M	=	100	152	TCAATGTAGTTCTTGTGGCCAATTCCGTGAATTTGGGGATATTGCTTTTC	D?BEIIIIIEIIHEGEDC<HEEGG@E@FCGGCEHBBIHHBBHDD?BD@@@	RG:Z:Paired Group 1 assembled against CAMNT_0008312671
NIKITA_0927:1:2115:18720:79805#ATCACG/1 run=120731_SN403_0927_BD18C1ACXX%26NIKITA_0927:1:2115:18720:79805#ATCACG/2 run=120731_SN403_0927_BD18C1ACXX	147	CAMNT_0008312671	202	255	50M	=	21	231	TCAATGTAGTTCTTGTGGCCAATTCCGTGAATTTGGGGATATTGCTTTTC	JJJJIJJJJJJJJJJIIGJJJJJJJJJJJJJJIIJJJHHHHHFFFFFCCC	RG:Z:Paired Group 1 assembled against CAMNT_0008312671
NIKITA_0927:1:1316:19454:86978#ATCACG/2 run=120731_SN403_0927_BD18C1ACXX%26NIKITA_0927:1:1316:19454:86978#ATCACG/1 run=120731_SN403_0927_BD18C1ACXX	99	CAMNT_0008312671	203	255	50M	=	389	236	CAATGTAGTTCTTGTGGCCAATTCCGTGAATTTGGGGATATTGCTTTTCT	B@@DDBDDHHHHHDFGEHIEFGEGHGCFEGIIJIGBFFHGGGHGGGHIGA	RG:Z:Paired Group 1 assembled against CAMNT_0008312671
NIKITA_0927:1:1213:9040:58084#ATCACG/2 run=120731_SN403_0927_BD18C1ACXX%26NIKITA_0927:1:1213:9040:58084#ATCACG/1 run=120731_SN403_0927_BD18C1ACXX	147	CAMNT_0008312671	209	255	50M	=	107	152	AGTTCTTGTGGCCAATTCCGTGAATTTGGGGATATTGCTTTTCTAGAGTG	FGF;BFD?D::*FBG@C6FA<+?>GE;AFAEEGFFE3BBHFADDDD?@;@	RG:Z:Paired Group 1 assembled against CAMNT_0008312671
NIKITA_0927:1:1114:11365:64348#ATCACG/2 run=120731_SN403_0927_BD18C1ACXX	0	CAMNT_0008312671	210	255	50M	*	0	0	GTTCTTGTGGCCAATTCCGTGAATTTGGGGATATTGCTTTTCTAGAGTGT	CCCFFFFFHHHHHJJJJJJFHJJJJJIIJJIDIJ:?DHHIJJJIJJJGHI	RG:Z:Unpaired reads assembled against CAMNT_0008312671
NIKITA_0927:1:1305:11481:46898#ATCACG/1 run=120731_SN403_0927_BD18C1ACXX%26NIKITA_0927:1:1305:11481:46898#ATCACG/2 run=120731_SN403_0927_BD18C1ACXX	99	CAMNT_0008312671	210	255	50M	=	329	169	GTTCTTGTGGCCAATTCCGTGAATTTGGGGATATTGCTTTTCTAGAGTGT	?@@B?BB?FAHAFHGEIIIBGCBFDHHIIGIGHCDDHFEFGGGII<@00?	RG:Z:Paired Group 1 assembled against CAMNT_0008312671
NIKITA_0927:1:1311:7768:53900#ATCACG/2 run=120731_SN403_0927_BD18C1ACXX	0	CAMNT_0008312671	210	255	50M	*	0	0	GTTCTTGTGGCCAATTCCGTGAATTTGGGGATATTGCTTTTCTAGAGTGT	CBCFFFFFHHHHHJJJJJJJJJJJJJJIJJIJJJJJJJJJJJJIJJJHIG	RG:Z:Unpaired reads assembled against CAMNT_0008312671
NIKITA_0927:1:1105:20786:34520#ATCACG/1 run=120731_SN403_0927_BD18C1ACXX%26NIKITA_0927:1:1105:20786:34520#ATCACG/2 run=120731_SN403_0927_BD18C1ACXX	99	CAMNT_0008312671	211	255	50M	=	303	142	TTCTTGTGGCCAATTCCGTGAATTTGGGGATATTGCTTTTCTAGAGTGTG	CCCFFFDFHHHHHIJJJJHIGJJIJJJIJJIJJIJJJJJJJJJIGIGGGC	RG:Z:Paired Group 1 assembled against CAMNT_0008312671
NIKITA_0927:1:2112:1977:83484#ATCACG/2 run=120731_SN403_0927_BD18C1ACXX%26NIKITA_0927:1:2112:1977:83484#ATCACG/1 run=120731_SN403_0927_BD18C1ACXX	147	CAMNT_0008312671	211	255	50M	=	126	135	TTCTTGTGGCCAATTCCGTGAATTTGGGGATATTGCTTTTCTAGAGTGTG	IIIIJIIHEHJJIJIJIIIGJJIIJJIJJJIJIIJIIHHHHHFFFFF@CC	RG:Z:Paired Group 1 assembled against CAMNT_0008312671
NIKITA_0927:1:1110:4505:14733#ATCACG/1 run=120731_SN403_0927_BD18C1ACXX%26NIKITA_0927:1:1110:4505:14733#ATCACG/2 run=120731_SN403_0927_BD18C1ACXX	147	CAMNT_0008312671	211	255	50M	=	107	154	TTCTTGTGGCCAATTCCGTGAATTTGGGGATATTGCTTTTCTAGAGTGTG	JIJIIJIJJJJJJJIJJJGJJIGIEIJJJJJJJJJJJHHHHHFFFFFCCC	RG:Z:Paired Group 1 assembled against CAMNT_0008312671
NIKITA_0927:1:1209:3596:60662#ATCACG/2 run=120731_SN403_0927_BD18C1ACXX%26NIKITA_0927:1:1209:3596:60662#ATCACG/1 run=120731_SN403_0927_BD18C1ACXX	147	CAMNT_0008312671	212	255	50M	=	9	253	TCTTGTGGCCAATTCCGTGAATTTGGGGATATTGCTTTTCTAGAGTGTGA	JJJJJIHGFGIIJJJIIHEFIIJIJJIJJJJJJJIJIHGHHHFFFFFCCC	RG:Z:Paired Group 1 assembled against CAMNT_0008312671
NIKITA_0927:1:1205:1306:63400#ATCACG/2 run=120731_SN403_0927_BD18C1ACXX%26NIKITA_0927:1:1205:1306:63400#ATCACG/1 run=120731_SN403_0927_BD18C1ACXX	147	CAMNT_0008312671	212	255	50M	=	73	189	TCTTGTGGCCAATTCCGTGAATTTGGGGATATTGCTTTTCTAGAGTGTGA	JJJJJHGGHCJIGJJJIHGJJJJJJJIIIIIIJIIJJHHGHHFFFFFCCC	RG:Z:Paired Group 1 assembled against CAMNT_0008312671
NIKITA_0927:1:1212:17873:83331#ATCACG/1 run=120731_SN403_0927_BD18C1ACXX%26NIKITA_0927:1:1212:17873:83331#ATCACG/2 run=120731_SN403_0927_BD18C1ACXX	99	CAMNT_0008312671	213	255	50M	=	296	133	CTTGTGGCCAATTCCGTGAATTTGGGGATATTGCTTTTCTAGAGTGTGAT	@CCDFFDBFFHHHJJFBFFHHIJIJJJHGIJIIJJJJIIIIJEGDDBFEF	RG:Z:Paired Group 1 assembled against CAMNT_0008312671
NIKITA_0927:1:1215:13852:79570#ATCACG/2 run=120731_SN403_0927_BD18C1ACXX	0	CAMNT_0008312671	213	255	50M	*	0	0	CTTGTGGCCAATTCCGTGAATTTGGGGATATTGCTTTTCTAGAGTGTGAT	@@@FDDDDHHFHGGIGFHIGGHEFGGHGDFGGD?DHIJDDGEBF?FBF??	RG:Z:Unpaired reads assembled against CAMNT_0008312671
NIKITA_0927:1:2205:16862:32860#ATCACG/2 run=120731_SN403_0927_BD18C1ACXX%26NIKITA_0927:1:2205:16862:32860#ATCACG/1 run=120731_SN403_0927_BD18C1ACXX	147	CAMNT_0008312671	213	255	50M	=	120	143	CTTGTGGCCAATTCCGTGAATTTGGGGATATTGCTTTTCTAGAGTGTGAT	JJJJJJIEIJJJIJJIJJJIJJJJJJJJJJJJJJJJJHHHHHFFFFFCCC	RG:Z:Paired Group 1 assembled against CAMNT_0008312671
NIKITA_0927:1:1315:13128:25115#ATCACG/2 run=120731_SN403_0927_BD18C1ACXX%26NIKITA_0927:1:1315:13128:25115#ATCACG/1 run=120731_SN403_0927_BD18C1ACXX	99	CAMNT_0008312671	213	255	50M	=	296	133	CTTGTGGCCAATTCCGTGAATTTGGGGATATTGCTTTTCTAGAGTGTGAT	CCCFFFFFHHHHHJJJGIJJJJJIJJJIIIIJJJIJJJJJJIJJFGGHJJ	RG:Z:Paired Group 1 assembled against CAMNT_0008312671
NIKITA_0927:1:2204:5004:34176#ATCACG/2 run=120731_SN403_0927_BD18C1ACXX	0	CAMNT_0008312671	213	255	50M	*	0	0	CTTGTGGCCAATTCCGTGAATTTGGGGATATTGCTTTTCTAGAGTGTGAT	CCCFFFFFHHHHHJJJFGHJJJJJJJJIGHJIJJJJJJJJJJGIGHGHGE	RG:Z:Unpaired reads assembled against CAMNT_0008312671
NIKITA_0927:1:1304:1868:73645#ATCACG/2 run=120731_SN403_0927_BD18C1ACXX	0	CAMNT_0008312671	213	255	50M	*	0	0	CTTGTGGCCAATTCCGTGAATTTGGGGATATTGCTTTTCTAGAGTGTGAT	@@CDBDFFHHDHHIGIFABFHH<<CGI?FGEHGGHI>D@AGEDG0?*?EG	RG:Z:Unpaired reads assembled against CAMNT_0008312671
NIKITA_0927:1:1206:2920:91131#ATCACG/2 run=120731_SN403_0927_BD18C1ACXX	0	CAMNT_0008312671	213	255	50M	*	0	0	CTTGTGGCCAATTCCGTGAATTTGGGGATATTGCTTTTCTAGAGTGTGAT	C@CFFFFFHHHHHJJIIGHIJJJIJJJJJIIJJIJJJJJJJIIJJIIJII	RG:Z:Unpaired reads assembled against CAMNT_0008312671
NIKITA_0927:1:1112:7609:81787#ATCACG/1 run=120731_SN403_0927_BD18C1ACXX	0	CAMNT_0008312671	213	255	50M	*	0	0	CTTGTGGCCAATTCCGTGAATTTGGGGATATTGCTTTTCTAGAGTGTGAT	;=@DD;DBFDF>FH<?FH=?BFHEGBEIIEHE4::CFGGGEDDCBDGGIG	RG:Z:Unpaired reads assembled against CAMNT_0008312671
NIKITA_0927:1:1316:6607:75199#ATCACG/2 run=120731_SN403_0927_BD18C1ACXX%26NIKITA_0927:1:1316:6607:75199#ATCACG/1 run=120731_SN403_0927_BD18C1ACXX	99	CAMNT_0008312671	218	255	50M	=	604	436	GGCCAATTCCGTGAATTTGGGGATATTGCTTTTCTAGAGTGTGATCATAT	CCCFFFFFHHGHHIIIJJJJIJIIJJJJJJJJJJJJIJJGHHHIJJJJJJ	RG:Z:Paired Group 1 assembled against CAMNT_0008312671
NIKITA_0927:1:1109:20991:68268#ATCACG/2 run=120731_SN403_0927_BD18C1ACXX	0	CAMNT_0008312671	219	255	50M	*	0	0	GCCAATTCCGTGAATTTGGGGATATTGCTTTTCTAGAGTGTGATCATATG	@<@ADBB?FHHD=FBEFH+))<<CCH41C<4FEE<BDC1CDAFGGCH>B?	RG:Z:Unpaired reads assembled against CAMNT_0008312671
NIKITA_0927:1:2310:14452:33278#ATCACG/2 run=120731_SN403_0927_BD18C1ACXX	0	CAMNT_0008312671	219	255	50M	*	0	0	GCCAATTCCGTGAATTTGGGGATATTGCTTTTCTAGAGTGTGATCATATG	CCCFFFFFHHGHHJIJJJJJJIJJJJJIJJJJJJJJJIGHFHIJJIJJJJ	RG:Z:Unpaired reads assembled against CAMNT_0008312671
NIKITA_0927:1:2101:3598:94669#ATCACG/1 run=120731_SN403_0927_BD18C1ACXX%26NIKITA_0927:1:2101:3598:94669#ATCACG/2 run=120731_SN403_0927_BD18C1ACXX	99	CAMNT_0008312671	219	255	50M	=	447	278	GCCAATTCCGTGAATTTGGGGATATTGCTTTTCTAGAGTGTGATCATATG	@@@DFFFFHHCD<CFGHGJIJCBGHGGDHHIJII<GFHHGDGEFGGIJJI	RG:Z:Paired Group 1 assembled against CAMNT_0008312671
NIKITA_0927:1:2205:1658:98667#ATCACG/1 run=120731_SN403_0927_BD18C1ACXX%26NIKITA_0927:1:2205:1658:98667#ATCACG/2 run=120731_SN403_0927_BD18C1ACXX	99	CAMNT_0008312671	220	255	50M	=	414	244	CCAATTCCGTGAATTTGGGGATATTGCTTTTCTAGAGTGTGATCATATGT	CCCFFFFFHFHHHJJJJJJJIEGGIJJJJIJJJIJHIDHHHIJIJJIJJJ	RG:Z:Paired Group 1 assembled against CAMNT_0008312671
NIKITA_0927:1:1113:16039:66686#ATCACG/2 run=120731_SN403_0927_BD18C1ACXX%26NIKITA_0927:1:1113:16039:66686#ATCACG/1 run=120731_SN403_0927_BD18C1ACXX	147	CAMNT_0008312671	223	255	50M	=	59	214	ATTCCGTGAATTTGGGGATATTGCTTTTCTAGAGTGTGATCATATGTTAT	JJJJJJJJJJJJJJJJJJJJJIJJJJJJJJJJJJJJJHHHHHFFFFFCCC	RG:Z:Paired Group 1 assembled against CAMNT_0008312671
NIKITA_0927:1:1113:14867:14485#ATCACG/1 run=120731_SN403_0927_BD18C1ACXX	16	CAMNT_0008312671	224	255	50M	*	0	0	TTCCGTGAATTTGGGGATATTGCTTTTCTAGAGTGTGATCATATGTTATG	GGJJJJIJJJJJJIJJJIJJJIJJJJJJJIJJJJJJJGHHHHFFFFFCCC	RG:Z:Unpaired reads assembled against CAMNT_0008312671
NIKITA_0927:1:1204:7776:79358#ATCACG/1 run=120731_SN403_0927_BD18C1ACXX%26NIKITA_0927:1:1204:7776:79358#ATCACG/2 run=120731_SN403_0927_BD18C1ACXX	147	CAMNT_0008312671	225	255	50M	=	15	260	TCCGTGAATTTGGGGATATTGCTTTTCTAGAGTGTGATCATATGTTATGC	JJJJJJJJIFJJJJJJJJJIJJJJJJJJJJJJIJIJJHHHHHFFFFFCCC	RG:Z:Paired Group 1 assembled against CAMNT_0008312671
NIKITA_0927:1:2215:14763:63241#ATCACG/2 run=120731_SN403_0927_BD18C1ACXX%26NIKITA_0927:1:2215:14763:63241#ATCACG/1 run=120731_SN403_0927_BD18C1ACXX	147	CAMNT_0008312671	225	255	50M	=	35	240	TCCGTGAATTTGGGGATATTGCTTTTCTAGAGTGTGATCATATGTTATGC	JIJJJIJJJJHGIGJJIJJIIJJIIJJJJJJJJJJJJHHHHHFFFFF@CC	RG:Z:Paired Group 1 assembled against CAMNT_0008312671
NIKITA_0927:1:2316:20412:90806#ATCACG/1 run=120731_SN403_0927_BD18C1ACXX%26NIKITA_0927:1:2316:20412:90806#ATCACG/2 run=120731_SN403_0927_BD18C1ACXX	147	CAMNT_0008312671	225	255	50M	=	113	162	TCCGTGAATTTGGGGATATTGCTTTTCTAGAGTGTGATCATATGTTATGC	IIJJJJJJJIJJJGJIIIJIIIJJJJJJJJJJJJJJIHHHHHFFFFFCCC	RG:Z:Paired Group 1 assembled against CAMNT_0008312671
NIKITA_0927:1:1202:1796:67270#ATCACG/1 run=120731_SN403_0927_BD18C1ACXX%26NIKITA_0927:1:1202:1796:67270#ATCACG/2 run=120731_SN403_0927_BD18C1ACXX	147	CAMNT_0008312671	225	255	50M	=	1	274	TCCGTGAATTTGGGGATATTGCTTTTCTAGAGTGTGATCATATGTTATGC	GJJJJJJJJJJJJJJJJIJJJJJJJJIJJJJJJJJJJGHHHHFFFFFCCC	RG:Z:Paired Group 1 assembled against CAMNT_0008312671
NIKITA_0927:1:1106:5183:31741#ATCACG/2 run=120731_SN403_0927_BD18C1ACXX%26NIKITA_0927:1:1106:5183:31741#ATCACG/1 run=120731_SN403_0927_BD18C1ACXX	147	CAMNT_0008312671	225	255	50M	=	130	145	TCCGTGAATTTGGGGATATTGCTTTTCTAGAGTGTGATCATATGTTATGC	IJJJJJJJJJJJJIJJJJJJIJJJIJJJJJJJJJJJJHHHHHFFFFFCCC	RG:Z:Paired Group 1 assembled against CAMNT_0008312671
NIKITA_0927:1:1210:15802:100254#ATCACG/1 run=120731_SN403_0927_BD18C1ACXX%26NIKITA_0927:1:1210:15802:100254#ATCACG/2 run=120731_SN403_0927_BD18C1ACXX	147	CAMNT_0008312671	225	255	50M	=	73	202	TCCGTGAATTTGGGGATATTGCTTTTCTAGAGTGTGATCATATGTTATGC	JJJJJJJJJJJIJIJJJJJJJJJJJJIIJJJJJJJJJHHHHHFFFFFCCC	RG:Z:Paired Group 1 assembled against CAMNT_0008312671
NIKITA_0927:1:1316:6254:6017#ATCACG/1 run=120731_SN403_0927_BD18C1ACXX%26NIKITA_0927:1:1316:6254:6017#ATCACG/2 run=120731_SN403_0927_BD18C1ACXX	147	CAMNT_0008312671	225	255	50M	=	76	199	TCCGTGAATTTGGGGATATTGCTTTTCTAGAGTGTGATCATATGTTATGC	JJJJJJIIJJJJJJJJJJJJIJJJJJJJJJJJJJIJJHHHHHFFFFFCCC	RG:Z:Paired Group 1 assembled against CAMNT_0008312671
NIKITA_0927:1:2115:16814:51878#ATCACG/1 run=120731_SN403_0927_BD18C1ACXX%26NIKITA_0927:1:2115:16814:51878#ATCACG/2 run=120731_SN403_0927_BD18C1ACXX	147	CAMNT_0008312671	227	255	50M	=	105	172	CGTGAATTTGGGGATATTGCTTTTCTAGAGTGTGATCATATGTTATGCAA	JJIJJJJIJJJJJJJJJJIJJJJJJJJJJJJJJJJJJHHHHHFFFFFCCC	RG:Z:Paired Group 1 assembled against CAMNT_0008312671
NIKITA_0927:1:1216:7293:10421#ATCACG/1 run=120731_SN403_0927_BD18C1ACXX%26NIKITA_0927:1:1216:7293:10421#ATCACG/2 run=120731_SN403_0927_BD18C1ACXX	99	CAMNT_0008312671	227	255	50M	=	370	193	CGTGAATTTGGGGATATTGCTTTTCTAGAGTGTGATCATATGTTATGCAA	BCBFFFFFHFGHHIIGIJJIIJIIIJIJHHEHEFHIIJJJJJGGIJGIGG	RG:Z:Paired Group 1 assembled against CAMNT_0008312671
NIKITA_0927:1:1216:10887:17369#ATCACG/1 run=120731_SN403_0927_BD18C1ACXX%26NIKITA_0927:1:1216:10887:17369#ATCACG/2 run=120731_SN403_0927_BD18C1ACXX	147	CAMNT_0008312671	228	255	50M	=	73	205	GTGAATTTGGGGATATTGCTTTTCTAGAGTGTGATCATATGTTATGCAAG	DF@@?31;CC4EHFC;@@EHHF<E<B?BGEHHE>>BBF?<HFBDDBD@@@	RG:Z:Paired Group 1 assembled against CAMNT_0008312671
NIKITA_0927:1:2213:18941:57145#ATCACG/1 run=120731_SN403_0927_BD18C1ACXX	0	CAMNT_0008312671	228	255	50M	*	0	0	GTGAATTTGGGGATATTGCTTTTCTAGAGTGTGATCATATGTTATGCAAG	@BBFFFFFHHHHGJJJJJJJJJJJJJJGJFHGIJJJIJJJJIGIJJJIII	RG:Z:Unpaired reads assembled against CAMNT_0008312671
NIKITA_0927:1:2305:2920:76706#ATCACG/1 run=120731_SN403_0927_BD18C1ACXX	0	CAMNT_0008312671	228	255	50M	*	0	0	GTGAATTTGGGGATATTGCTTTTCTAGAGTGTGATCATATGTTATGCAAG	@@@AABBDBDHFBGAAA???EHHCCHH@H+?CFEEH<?BF>CFDGGIIEG	RG:Z:Unpaired reads assembled against CAMNT_0008312671
NIKITA_0927:1:1113:10655:20832#ATCACG/2 run=120731_SN403_0927_BD18C1ACXX%26NIKITA_0927:1:1113:10655:20832#ATCACG/1 run=120731_SN403_0927_BD18C1ACXX	147	CAMNT_0008312671	228	255	50M	=	1	277	GTGAATTTGGGGATATTGCTTTTCTAGAGTGTGATCATATGTTATGCAAG	JJJJJJJIJJJJJJJJIJJJJJJJJJJJJJJJJJJJJHHHHGFFFFFCCC	RG:Z:Paired Group 1 assembled against CAMNT_0008312671
NIKITA_0927:1:1116:18940:3958#ATCACG/1 run=120731_SN403_0927_BD18C1ACXX	16	CAMNT_0008312671	228	255	50M	*	0	0	GTGAATTTGGGGATATTGCTTTTCTAGAGTGTGATCATATGTTATGCAAG	JJJJIIIIHGIJJJJJIJJIJJJJJJJJJJJIHIGGJGHHHGFFFFFCCC	RG:Z:Unpaired reads assembled against CAMNT_0008312671
NIKITA_0927:1:2316:2003:24736#ATCACG/2 run=120731_SN403_0927_BD18C1ACXX	16	CAMNT_0008312671	228	255	50M	*	0	0	GTGAATTTGGGGATATTGCTTTTCTAGAGTGTGATCATATGTTATGCAAG	JJJJJJJJJJJJJJIIJJJJJJIIJJJJJJJJJJJJJHHHHHFFDFFCCC	RG:Z:Unpaired reads assembled against CAMNT_0008312671
NIKITA_0927:1:1206:17406:95826#ATCACG/1 run=120731_SN403_0927_BD18C1ACXX	16	CAMNT_0008312671	228	255	50M	*	0	0	GTGAATTTGGGGATATTGCTTTTCTAGAGTGTGATCATATGTTATGCAAG	JIJJJJJJJJJJJJJJJJJJJJJJJIJJJJJJJJJJJHHHHHFFFFFCCC	RG:Z:Unpaired reads assembled against CAMNT_0008312671
NIKITA_0927:1:1212:8663:7214#ATCACG/1 run=120731_SN403_0927_BD18C1ACXX%26NIKITA_0927:1:1212:8663:7214#ATCACG/2 run=120731_SN403_0927_BD18C1ACXX	147	CAMNT_0008312671	228	255	50M	=	100	178	GTGAATTTGGGGATATTGCTTTTCTAGAGTGTGATCATATGTTATGCAAG	IJJJJJJJJJJIJJJJJJJJJJJJJJJJJJJJJJJIIGHHHHFFFFFCCC	RG:Z:Paired Group 1 assembled against CAMNT_0008312671
NIKITA_0927:1:2214:12889:16639#ATCACG/1 run=120731_SN403_0927_BD18C1ACXX%26NIKITA_0927:1:2214:12889:16639#ATCACG/2 run=120731_SN403_0927_BD18C1ACXX	99	CAMNT_0008312671	228	255	50M	=	372	194	GTGAATTTGGGGATATTGCTTTTCTAGAGTGTGATCATATGTTATGCAAG	CBCFFFFFHHHHHJJJJJJJJJJJJJJIICGFHIJJJJJJJJJJJJJJIH	RG:Z:Paired Group 1 assembled against CAMNT_0008312671
NIKITA_0927:1:2203:4604:92218#ATCACG/1 run=120731_SN403_0927_BD18C1ACXX%26NIKITA_0927:1:2203:4604:92218#ATCACG/2 run=120731_SN403_0927_BD18C1ACXX	147	CAMNT_0008312671	228	255	50M	=	120	158	GTGAATTTGGGGATATTGCTTTTCTAGAGTGTGATCATATGTTATGCAAG	JJJJJJIJJJJJJJJJJJJJJJJJJJJJJJJJJJJIJHHHHHFFFFFCCC	RG:Z:Paired Group 1 assembled against CAMNT_0008312671
NIKITA_0927:1:1214:6863:18738#ATCACG/1 run=120731_SN403_0927_BD18C1ACXX%26NIKITA_0927:1:1214:6863:18738#ATCACG/2 run=120731_SN403_0927_BD18C1ACXX	99	CAMNT_0008312671	228	255	50M	=	365	187	GTGAATTTGGGGATATTGCTTTTCTAGAGTGTGATCATATGTTATGCAAG	@@@DFFFDBHHGHIIIGEECAHHHDDHCFFDCFGIICHGIIFGFHIIIII	RG:Z:Paired Group 1 assembled against CAMNT_0008312671
NIKITA_0927:1:1207:2850:40083#ATCACG/2 run=120731_SN403_0927_BD18C1ACXX%26NIKITA_0927:1:1207:2850:40083#ATCACG/1 run=120731_SN403_0927_BD18C1ACXX	147	CAMNT_0008312671	228	255	50M	=	21	257	GTGAATTTGGGGATATTGCTTTTCTAGAGTGTGATCATATGTTATGCAAG	JIJJJJJJJIIJJJJJJJJJJJJJJJIJJJJJJJJJJHHHHHFFFFFCCC	RG:Z:Paired Group 1 assembled against CAMNT_0008312671
NIKITA_0927:1:1112:17409:41295#ATCACG/1 run=120731_SN403_0927_BD18C1ACXX	16	CAMNT_0008312671	228	255	50M	*	0	0	GTGAATTTGGGGATATTGCTTTTCTAGAGTGTGATCATATGTTATGCAAG	FBGGD;DC;<CCBCHGHBHF<<EEAF?AEBBBFA<?EFFDFD?DDDB@??	RG:Z:Unpaired reads assembled against CAMNT_0008312671
NIKITA_0927:1:1312:15267:5551#ATCACG/2 run=120731_SN403_0927_BD18C1ACXX%26NIKITA_0927:1:1312:15267:5551#ATCACG/1 run=120731_SN403_0927_BD18C1ACXX	99	CAMNT_0008312671	228	255	50M	=	468	290	GTGAATTTGGGGATATTGCTTTTCTAGAGTGTGATCATATGTTATGCAAG	=::ADDDDHDDD?FAHHEH@HHDGHB<4<2?11??:?CD911:?FHGE>F	RG:Z:Paired Group 1 assembled against CAMNT_0008312671
NIKITA_0927:1:2108:18316:94355#ATCACG/1 run=120731_SN403_0927_BD18C1ACXX	16	CAMNT_0008312671	228	255	50M	*	0	0	GTGAATTTGGGGATATTGCTTTTCTAGAGTGTGATCATATGTTATGCAAG	JIJJJJJGJJJJJJIJJJJJJJJJJJJJJJJJJJJJJHHHHHFFFFFCCC	RG:Z:Unpaired reads assembled against CAMNT_0008312671
NIKITA_0927:1:1214:1899:44689#ATCACG/1 run=120731_SN403_0927_BD18C1ACXX	0	CAMNT_0008312671	228	255	50M	*	0	0	GTGAATTTGGGGATATTGCTTTTCTAGAGTGTGATCATATGTTATGCAAG	;:?14ADD?DD81:@A,<:B4CFDEEE@FEEEC@B9?:@DD4*10??@@@	RG:Z:Unpaired reads assembled against CAMNT_0008312671
NIKITA_0927:1:1205:6959:53237#ATCACG/1 run=120731_SN403_0927_BD18C1ACXX	16	CAMNT_0008312671	229	255	50M	*	0	0	TGAATTTGGGGATATTGCTTTTCTAGAGTGTGATCATATGTTATGCAAGG	JJJJJIJJIJJJJJJIJJJJJJJJJIJJJJJJJJJJJHHHHHFFFFFCCC	RG:Z:Unpaired reads assembled against CAMNT_0008312671
NIKITA_0927:1:2316:1817:67908#ATCACG/2 run=120731_SN403_0927_BD18C1ACXX	16	CAMNT_0008312671	229	255	50M	*	0	0	TGAATTTGGGGATATTGCTTTTCTAGAGTGTGATCATATGTTATGCAAGG	JJJJJJJJJJJJJJJIIJJJJJJJJJJJJJJIJJJJJHHHHHFFFFFCCC	RG:Z:Unpaired reads assembled against CAMNT_0008312671
NIKITA_0927:1:1303:17942:71444#ATCACG/1 run=120731_SN403_0927_BD18C1ACXX	16	CAMNT_0008312671	229	255	50M	*	0	0	TGAATTTGGGGATATTGCTTTTCTAGAGTGTGATCATATGTTATGCAAGG	IIIIIIIGIHGIIIIIGIHCGIHEGGGHIHIIG>IHGBHHB?DDBBD??@	RG:Z:Unpaired reads assembled against CAMNT_0008312671
NIKITA_0927:1:1311:15415:29929#ATCACG/2 run=120731_SN403_0927_BD18C1ACXX	16	CAMNT_0008312671	230	255	50M	*	0	0	GAATTTGGGGATATTGCTTTTCTAGAGTGTGATCATATGTTATGCAAGGA	JJIHGIIIIJJIIEJJIJJJJJIJJJJJJJJIJIJJGHGHHHFFFFFCCC	RG:Z:Unpaired reads assembled against CAMNT_0008312671
NIKITA_0927:1:1112:12129:6056#ATCACG/2 run=120731_SN403_0927_BD18C1ACXX%26NIKITA_0927:1:1112:12129:6056#ATCACG/1 run=120731_SN403_0927_BD18C1ACXX	147	CAMNT_0008312671	230	255	50M	=	116	164	GAATTTGGGGATATTGCTTTTCTAGAGTGTGATCATATGTTATGCAAGGA	IJJJJJJJIJJJJJJJJJJJJJJJIJJJJJJJJJJJJHHHHHFFFFFCCC	RG:Z:Paired Group 1 assembled against CAMNT_0008312671
NIKITA_0927:1:2302:13168:90872#ATCACG/1 run=120731_SN403_0927_BD18C1ACXX	0	CAMNT_0008312671	232	255	50M	*	0	0	ATTTGGGGATATTGCTTTTCTAGAGTGTGATCATATGTTATGCAAGGAGC	CCCFFFFFHHGHHJJJJJJJJJJIIEHFHIJJJJJJJIJJJJJIJJJJJJ	RG:Z:Unpaired reads assembled against CAMNT_0008312671
NIKITA_0927:1:1109:19397:58813#ATCACG/2 run=120731_SN403_0927_BD18C1ACXX%26NIKITA_0927:1:1109:19397:58813#ATCACG/1 run=120731_SN403_0927_BD18C1ACXX	99	CAMNT_0008312671	232	255	50M	=	396	214	ATTTGGGGATATTGCTTTTCTAGAGTGTGATCATATGTTATGCAAGGAGC	?@@FFFFFHHFGHJIJJJIEHIJEICFHHGEGGIJJIIIJJJIEGFHHII	RG:Z:Paired Group 1 assembled against CAMNT_0008312671
NIKITA_0927:1:1109:14538:56581#ATCACG/1 run=120731_SN403_0927_BD18C1ACXX	0	CAMNT_0008312671	233	255	50M	*	0	0	TTTGGGGATATTGCTTTTCTAGAGTGTGATCATATGTTATGCAAGGAGCA	BCCFFFFFHHHHHJJJJJIJIJHJCFFGGJJJJIJJIIIJJJJIJJIGGI	RG:Z:Unpaired reads assembled against CAMNT_0008312671
NIKITA_0927:1:2210:6862:5245#ATCACG/2 run=120731_SN403_0927_BD18C1ACXX	0	CAMNT_0008312671	233	255	50M	*	0	0	TTTGGGGATATTGCTTTTCTAGAGTGTGATCATATGTTATGCAAGGAGCA	CCCFFFFFHHHHHIJJJJJJIJJJHHHIIJJIJIJJJJIJJJIJJJIJJJ	RG:Z:Unpaired reads assembled against CAMNT_0008312671
NIKITA_0927:1:2210:9159:8203#ATCACG/1 run=120731_SN403_0927_BD18C1ACXX	16	CAMNT_0008312671	234	255	50M	*	0	0	TTGGGGATATTGCTTTTCTAGAGTGTGATCATATGTTATGCAAGGAGCAT	JJIHGJJIJJJJIJJJJIIJJIIJIGIHGJJJIJIJJHHHGHFFFFF@@@	RG:Z:Unpaired reads assembled against CAMNT_0008312671
NIKITA_0927:1:1212:17361:77597#ATCACG/1 run=120731_SN403_0927_BD18C1ACXX%26NIKITA_0927:1:1212:17361:77597#ATCACG/2 run=120731_SN403_0927_BD18C1ACXX	99	CAMNT_0008312671	234	255	50M	=	430	246	TTGGGGATATTGCTTTTCTAGAGTGTGATCATATGTTATGCAAGGAGCAT	CCCFFFFFHHHHHJJJJJJJJIJFHFHHIJIJJJJJIJJJJIIJIIJIJH	RG:Z:Paired Group 1 assembled against CAMNT_0008312671
NIKITA_0927:1:2305:2200:88915#ATCACG/2 run=120731_SN403_0927_BD18C1ACXX	0	CAMNT_0008312671	235	255	50M	*	0	0	TGGGGATATTGCTTTTCTAGAGTGTGATCATATGTTATGCAAGGAGCATG	CCCFFFFFHHHHHJJJJJJJJJHHFHJJJJJIJJJJJJJJIJJJJJJJJJ	RG:Z:Unpaired reads assembled against CAMNT_0008312671
NIKITA_0927:1:1212:3961:34245#ATCACG/2 run=120731_SN403_0927_BD18C1ACXX	0	CAMNT_0008312671	235	255	50M	*	0	0	TGGGGATATTGCTTTTCTAGAGTGTGATCATATGTTATGCAAGGAGCATG	CCCFFFFFHGHHHJJJJJJJIJHHHIJJJIJIJJIJJJJJJIJJJJJIJI	RG:Z:Unpaired reads assembled against CAMNT_0008312671
NIKITA_0927:1:1204:16654:75989#ATCACG/1 run=120731_SN403_0927_BD18C1ACXX	0	CAMNT_0008312671	236	255	50M	*	0	0	GGGGATATTGCTTTTCTAGAGTGTGATCATATGTTATGCAAGGAGCATGT	CCCFFFFFHHHHHJJJJJJGJFHHHGJJJJJJJJJJJJJIJJJIIJJJJH	RG:Z:Unpaired reads assembled against CAMNT_0008312671
NIKITA_0927:1:2310:16409:75214#ATCACG/1 run=120731_SN403_0927_BD18C1ACXX%26NIKITA_0927:1:2310:16409:75214#ATCACG/2 run=120731_SN403_0927_BD18C1ACXX	99	CAMNT_0008312671	237	255	50M	=	396	209	GGGATATTGCTTTTCTAGAGTGTGATCATATGTTATGCAAGGAGCATGTA	CCCFFFFFHHHHHJJJ,<AFCHFHHJJIJIJJIJJJJJJJJJHIIJJJIJ	RG:Z:Paired Group 1 assembled against CAMNT_0008312671
NIKITA_0927:1:2302:14337:51218#ATCACG/1 run=120731_SN403_0927_BD18C1ACXX%26NIKITA_0927:1:2302:14337:51218#ATCACG/2 run=120731_SN403_0927_BD18C1ACXX	99	CAMNT_0008312671	237	255	50M	=	427	240	GGGATATTGCTTTTCTAGAGTGTGATCATATGTTATGCAAGGAGCATGTA	CCCFFFFFHHHHHJJJJJJJHHIJIJJJJJJJIJJJJJIJJJIJJJJJJJ	RG:Z:Paired Group 1 assembled against CAMNT_0008312671
NIKITA_0927:1:1105:9495:17753#ATCACG/1 run=120731_SN403_0927_BD18C1ACXX%26NIKITA_0927:1:1105:9495:17753#ATCACG/2 run=120731_SN403_0927_BD18C1ACXX	99	CAMNT_0008312671	237	255	50M	=	303	116	GGGATATTGCTTTTCTAGAGTGTGATCATATGTTATGCAAGGAGCATGTA	CCCFFFFFHHHHHJJJJJJJHHIHJJJJJJJJJJJJJJIJJJIJJJJJII	RG:Z:Paired Group 1 assembled against CAMNT_0008312671
NIKITA_0927:1:1106:16765:27755#ATCACG/2 run=120731_SN403_0927_BD18C1ACXX%26NIKITA_0927:1:1106:16765:27755#ATCACG/1 run=120731_SN403_0927_BD18C1ACXX	99	CAMNT_0008312671	238	255	50M	=	396	208	GGATATTGCTTTTCTAGAGTGTGATCATATGTTATGCAAGGAGCATGTAA	CCCFFFFFHHHHHJJJJJJHIIIJJJJJIJJJJJJJJJIJJJIJJJJIJI	RG:Z:Paired Group 1 assembled against CAMNT_0008312671
NIKITA_0927:1:2306:9087:46414#ATCACG/1 run=120731_SN403_0927_BD18C1ACXX%26NIKITA_0927:1:2306:9087:46414#ATCACG/2 run=120731_SN403_0927_BD18C1ACXX	147	CAMNT_0008312671	239	255	50M	=	129	160	GATATTGCTTTTCTAGAGTGTGATCATATGTTATGCAAGGAGCATGTAAT	JJJJJJJJJJJJJJJJJJJJJJJJJJIJJJJJJJJJJHHHHHFFFFFCC@	RG:Z:Paired Group 1 assembled against CAMNT_0008312671
NIKITA_0927:1:2215:20860:62779#ATCACG/1 run=120731_SN403_0927_BD18C1ACXX%26NIKITA_0927:1:2215:20860:62779#ATCACG/2 run=120731_SN403_0927_BD18C1ACXX	147	CAMNT_0008312671	239	255	50M	=	73	216	GATATTGCTTTTCTAGAGTGTGATCATATGTTATGCAAGGAGCATGTAAT	JIJJIJJIGIEIJJJJIGJJGJIHDGIIIJJIJIGIJGHHHHFFDFFCCB	RG:Z:Paired Group 1 assembled against CAMNT_0008312671
NIKITA_0927:1:1214:1554:59344#ATCACG/1 run=120731_SN403_0927_BD18C1ACXX%26NIKITA_0927:1:1214:1554:59344#ATCACG/2 run=120731_SN403_0927_BD18C1ACXX	147	CAMNT_0008312671	239	255	50M	=	35	254	GATATTGCTTTTCTAGAGTGTGATCATATGTTATGCAAGGAGCATGTAAT	JJJJJIIJIJIJJJJJJIHGIIJIJIJJJJJJJJJJJGHHHHDAFFFCCC	RG:Z:Paired Group 1 assembled against CAMNT_0008312671
NIKITA_0927:1:2209:8533:50236#ATCATG/2 run=120731_SN403_0927_BD18C1ACXX%26NIKITA_0927:1:2209:8533:50236#ATCATG/1 run=120731_SN403_0927_BD18C1ACXX	147	CAMNT_0008312671	241	255	50M	=	129	162	TATTGCTTTTCTAGAGTGTGATCATATGTTATGCAAGGAGCATGTAATAG	JJJJJIJJJJJJJJJJJJJJJIIJIJJJJJJJJJJJJHHHHHFFFFFCCC	RG:Z:Paired Group 1 assembled against CAMNT_0008312671
NIKITA_0927:1:2105:16674:38283#ATCACG/1 run=120731_SN403_0927_BD18C1ACXX%26NIKITA_0927:1:2105:16674:38283#ATCACG/2 run=120731_SN403_0927_BD18C1ACXX	147	CAMNT_0008312671	241	255	50M	=	16	275	TATTGCTTTTCTAGAGTGTGATCATATGTTATGCAAGGAGCATGTAATAG	JJJIJJIJJJJJJJJJJJJJJIJJJJJJJJJJJJJJJHHHHHFFFFFCCC	RG:Z:Paired Group 1 assembled against CAMNT_0008312671
NIKITA_0927:1:1208:2578:100541#ATCACG/2 run=120731_SN403_0927_BD18C1ACXX	0	CAMNT_0008312671	242	255	50M	*	0	0	ATTGCTTTTCTAGAGTGTGATCATATGTTATGCAAGGAGCATGTAATAGA	@CCFFFFFHHHHHJJEHHIJJJJJJJJJJJJJIJJJJJJJJJJHGIJJJI	RG:Z:Unpaired reads assembled against CAMNT_0008312671
NIKITA_0927:1:1208:17980:69928#ATCACG/1 run=120731_SN403_0927_BD18C1ACXX%26NIKITA_0927:1:1208:17980:69928#ATCACG/2 run=120731_SN403_0927_BD18C1ACXX	147	CAMNT_0008312671	243	255	50M	=	117	176	TTGCTTTTCTAGAGTGTGATCATATGTTATGCAAGGAGCATGTAATAGAA	JJIJIJJJJJJIIIIIIIGIJIIGJIJJIJJJJJJJIHHHHHFFFFFCCC	RG:Z:Paired Group 1 assembled against CAMNT_0008312671
NIKITA_0927:1:1105:13206:63199#ATCACG/2 run=120731_SN403_0927_BD18C1ACXX%26NIKITA_0927:1:1105:13206:63199#ATCACG/1 run=120731_SN403_0927_BD18C1ACXX	147	CAMNT_0008312671	244	255	50M	=	173	121	TGCTTTTCTAGAGTGTGATCATATGTTATGCAAGGAGCATGTAATAGAAG	IJJJJJIJJJJJJJJJJJJJJJJJJJJJJJJJJJJJJHHGHHFFFFFCCC	RG:Z:Paired Group 1 assembled against CAMNT_0008312671
NIKITA_0927:1:1204:13617:66256#ATCACG/1 run=120731_SN403_0927_BD18C1ACXX%26NIKITA_0927:1:1204:13617:66256#ATCACG/2 run=120731_SN403_0927_BD18C1ACXX	147	CAMNT_0008312671	244	255	50M	=	185	109	TGCTTTTCTAGAGTGTGATCATATGTTATGCAAGGAGCATGTAATAGAAG	JIJJGGGJJIJJJIIJIIIJIJJJJJIJJIIJJIJJJHHHHHFFFFFCCC	RG:Z:Paired Group 1 assembled against CAMNT_0008312671
NIKITA_0927:1:1308:4814:18496#ATCACG/1 run=120731_SN403_0927_BD18C1ACXX%26NIKITA_0927:1:1308:4814:18496#ATCACG/2 run=120731_SN403_0927_BD18C1ACXX	147	CAMNT_0008312671	244	255	50M	=	128	166	TGCTTTTCTAGAGTGTGATCATATGTTATGCAAGGAGCATGTAATAGAAG	JJJIIJHIJJJJJJJJJJJJJJJJJJJJJJJJJJJJJHHHHHFFFFFCCC	RG:Z:Paired Group 1 assembled against CAMNT_0008312671
NIKITA_0927:1:1207:18584:22633#ATCACG/2 run=120731_SN403_0927_BD18C1ACXX	16	CAMNT_0008312671	245	255	50M	*	0	0	GCTTTTCTAGAGTGTGATCATATGTTATGCAAGGAGCATGTAATAGAAGC	HJJJJJJJJJJJJJJJJIIIIIJJJJJJJJJJJJJJJHHHGHFFFFFCCC	RG:Z:Unpaired reads assembled against CAMNT_0008312671
NIKITA_0927:1:2108:4684:17864#ATCACG/2 run=120731_SN403_0927_BD18C1ACXX	16	CAMNT_0008312671	245	255	50M	*	0	0	GCTTTTCTAGAGTGTGATCATATGTTATGCAAGGAGCATGTAATAGAAGC	IJJJHJIJJJJJJJJJJJJJJJJJJIJJJJJIJJJJJHHHHHFFFFFCCC	RG:Z:Unpaired reads assembled against CAMNT_0008312671
NIKITA_0927:1:1203:19388:37040#ATCACG/2 run=120731_SN403_0927_BD18C1ACXX	0	CAMNT_0008312671	246	255	50M	*	0	0	CTTTTCTAGAGTGTGATCATATGTTATGCAAGGAGCATGTAATAGAAGCA	C@@FFFFFHGGCFFHGIJIIHIGIJGIJJIJIGHJJIJIHIFGCHBDHII	RG:Z:Unpaired reads assembled against CAMNT_0008312671
NIKITA_0927:1:1203:7720:69197#ATCACG/1 run=120731_SN403_0927_BD18C1ACXX%26NIKITA_0927:1:1203:7720:69197#ATCACG/2 run=120731_SN403_0927_BD18C1ACXX	99	CAMNT_0008312671	246	255	50M	=	393	197	CTTTTCTAGAGTGTGATCATATGTTATGCAAGGAGCATGTAATAGAAGCA	CCCFFFFFHHHHHHIJJJJJJJJJJJJJJJJJJIJJIJJHJJJJJJIJJJ	RG:Z:Paired Group 1 assembled against CAMNT_0008312671
NIKITA_0927:1:1114:12755:79839#ATCACG/1 run=120731_SN403_0927_BD18C1ACXX%26NIKITA_0927:1:1114:12755:79839#ATCACG/2 run=120731_SN403_0927_BD18C1ACXX	147	CAMNT_0008312671	246	255	50M	=	96	200	CTTTTCTAGAGTGTGATCATATGTTATGCAAGGAGCATGTAATAGAAGCA	JJIGIIJJJJIIIJJJJIIJJJJJJIIJJJJJJJJJJHHHHHFFFFFCCC	RG:Z:Paired Group 1 assembled against CAMNT_0008312671
NIKITA_0927:1:1108:5311:68605#ATCACG/1 run=120731_SN403_0927_BD18C1ACXX	0	CAMNT_0008312671	246	255	50M	*	0	0	CTTTTCTAGAGTGTGATCATATGTTATGCAAGGAGCATGTAATAGAAGCA	@@@DDBDDFFF?CEAFFBF:4CDAFDHFEIFIFIFFEIF@DFF<FFIIEG	RG:Z:Unpaired reads assembled against CAMNT_0008312671
NIKITA_0927:1:1110:2441:28392#ATCACG/2 run=120731_SN403_0927_BD18C1ACXX	0	CAMNT_0008312671	246	255	50M	*	0	0	CTTTTCTAGAGTGTGATCATATGTTATGCAAGGAGCATGTAATAGAAGCA	CCCFFFFFHHHHFIIJJJJJJJJJJJJJJIIJJIJJJJJIJJIJJFJJJJ	RG:Z:Unpaired reads assembled against CAMNT_0008312671
NIKITA_0927:1:1315:19489:48856#ATCACG/2 run=120731_SN403_0927_BD18C1ACXX	0	CAMNT_0008312671	246	255	50M	*	0	0	CTTTTCTAGAGTGTGATCATATGTTATGCAAGGAGCATGTAATAGAAGCA	@@@DFFFDDHFCDAEHHIJDFHIHIIIHIJJJIGGHIJJHIJEIIJIJII	RG:Z:Unpaired reads assembled against CAMNT_0008312671
NIKITA_0927:1:1113:5834:41044#ATCACG/1 run=120731_SN403_0927_BD18C1ACXX%26NIKITA_0927:1:1113:5834:41044#ATCACG/2 run=120731_SN403_0927_BD18C1ACXX	99	CAMNT_0008312671	246	255	50M	=	298	102	CTTTTCTAGAGTGTGATCATATGTTATGCAAGGAGCATGTAATAGAAGCA	CCCFFFFFHHHFHGHJJJJJJJJJJJJJJJJJJJJJJJJJJJJJJJIIJJ	RG:Z:Paired Group 1 assembled against CAMNT_0008312671
NIKITA_0927:1:2212:18263:14266#ATCACG/2 run=120731_SN403_0927_BD18C1ACXX	0	CAMNT_0008312671	246	255	50M	*	0	0	CTTTTCTAGAGTGTGATCATATGTTATGCAAGGAGCATGTAATAGAAGCA	CCCFFFFFHHHFHGHIJJJJJJIJJJJJJJJJJJJJIJJIJJIJJJJJJJ	RG:Z:Unpaired reads assembled against CAMNT_0008312671
NIKITA_0927:1:1303:17513:79946#ATCACG/1 run=120731_SN403_0927_BD18C1ACXX%26NIKITA_0927:1:1303:17513:79946#ATCACG/2 run=120731_SN403_0927_BD18C1ACXX	147	CAMNT_0008312671	246	255	50M	=	110	186	CTTTTCTAGAGTGTGATCATATGTTATGCAAGGAGCATGTAATAGAAGCA	GGIGIIIGD@CBFE?++<>H9BFC?F:EA>F:@>HF<BDDHB??=;D;?8	RG:Z:Paired Group 1 assembled against CAMNT_0008312671
NIKITA_0927:1:1207:18238:84843#ATCACG/1 run=120731_SN403_0927_BD18C1ACXX	0	CAMNT_0008312671	246	255	50M	*	0	0	CTTTTCTAGAGTGTGATCATATGTTATGCAAGGAGCATGTAATAGAAGCA	=@@;:DDACDDD<CB>F4<3<ABEH9@EEFFA;CEFIEEFEIBD@>F*9B	RG:Z:Unpaired reads assembled against CAMNT_0008312671
NIKITA_0927:1:2212:12934:42445#ATCACG/2 run=120731_SN403_0927_BD18C1ACXX	0	CAMNT_0008312671	246	255	50M	*	0	0	CTTTTCTAGAGTGTGATCATATGTTATGCAAGGAGCATGTAATAGAAGCA	CCCFFFFFHHHAFGGHIJJJJJJJGGJJJJJIIIJJJIJHIJIJJJIJJJ	RG:Z:Unpaired reads assembled against CAMNT_0008312671
NIKITA_0927:1:2203:11742:38422#ATCACG/1 run=120731_SN403_0927_BD18C1ACXX%26NIKITA_0927:1:2203:11742:38422#ATCACG/2 run=120731_SN403_0927_BD18C1ACXX	99	CAMNT_0008312671	246	255	50M	=	396	200	CTTTTCTAGAGTGTGATCATATGTTATGCAAGGAGCATGTAATAGAAGCA	CCCFFFFFHHHDFGHJJJJJIJJJJJJJJJJJJJIJIJJHJJJJIJJJJI	RG:Z:Paired Group 1 assembled against CAMNT_0008312671
NIKITA_0927:1:2210:8989:100256#ATCACG/1 run=120731_SN403_0927_BD18C1ACXX	0	CAMNT_0008312671	246	255	50M	*	0	0	CTTTTCTAGAGTGTGATCATATGTTATGCAAGGAGCATGTAATAGAAGCA	CCCFFFFFHHHFHHHIJJJJJJJJJJJJJJJJJJJJJJJIJIIJJJJJJJ	RG:Z:Unpaired reads assembled against CAMNT_0008312671
NIKITA_0927:1:1216:14901:52407#ATCACG/2 run=120731_SN403_0927_BD18C1ACXX%26NIKITA_0927:1:1216:14901:52407#ATCACG/1 run=120731_SN403_0927_BD18C1ACXX	99	CAMNT_0008312671	246	255	50M	=	480	284	CTTTTCTAGAGTGTGATCATATGTTATGCAAGGAGCATGTAATAGAAGCA	CCCFFFFFHHHFHFHIJJJJJJJJJJJJJIJJGIJJIJJGGIJJJJJIJE	RG:Z:Paired Group 1 assembled against CAMNT_0008312671
NIKITA_0927:1:2302:9952:30155#ATCACG/2 run=120731_SN403_0927_BD18C1ACXX	0	CAMNT_0008312671	246	255	50M	*	0	0	CTTTTCTAGAGTGTGATCATATGTTATGCAAGGAGCATGTAATAGAAGCA	CCCFFFFFHHHFHGHIJJJJJJJJJIJJJJJJJJJJJJJHJIJJJJJJIJ	RG:Z:Unpaired reads assembled against CAMNT_0008312671
NIKITA_0927:1:1212:12693:23071#ATCACG/2 run=120731_SN403_0927_BD18C1ACXX	0	CAMNT_0008312671	246	255	50M	*	0	0	CTTTTCTAGAGTGTGATCATATGTTATGCAAGGAGCATGTAATAGAAGCA	CCCFFFFFHHGFHGHJJJJJJJJJJJJJJJJJJJJJIJJIIJJJJJJJII	RG:Z:Unpaired reads assembled against CAMNT_0008312671
NIKITA_0927:1:2109:10927:14942#ATCACG/2 run=120731_SN403_0927_BD18C1ACXX%26NIKITA_0927:1:2109:10927:14942#ATCACG/1 run=120731_SN403_0927_BD18C1ACXX	99	CAMNT_0008312671	246	255	50M	=	390	194	CTTTTCTAGAGTGTGATCATATGTTATGCAAGGAGCATGTAATAGAAGCA	CCCFFFFFGHGFDIIIJGJJJJJJJIJGGGCHIHIJDIGIJJJIJJIJII	RG:Z:Paired Group 1 assembled against CAMNT_0008312671
NIKITA_0927:1:2104:2534:40754#ATCACG/1 run=120731_SN403_0927_BD18C1ACXX%26NIKITA_0927:1:2104:2534:40754#ATCACG/2 run=120731_SN403_0927_BD18C1ACXX	99	CAMNT_0008312671	246	255	50M	=	404	208	CTTTTCTAGAGTGTGATCATATGTTATGCAAGGAGCATGTAATAGAAGCA	@@CFFFFFHHFCFIIGIJJIJIJJJGJIJJJIJIJJIJJGGIEIGGEIIJ	RG:Z:Paired Group 1 assembled against CAMNT_0008312671
NIKITA_0927:1:2309:6765:49800#ATCACG/2 run=120731_SN403_0927_BD18C1ACXX	0	CAMNT_0008312671	247	255	50M	*	0	0	TTTTCTAGAGTGTGATCATATGTTATGCAAGGAGCATGTAATAGAAGCAA	BCCFFFFFDHFFFHIJJJJJGIJJIJJJJIJJIIIJIJGEIJJJJJIGHI	RG:Z:Unpaired reads assembled against CAMNT_0008312671
NIKITA_0927:1:2112:8658:74331#ATCACG/1 run=120731_SN403_0927_BD18C1ACXX	0	CAMNT_0008312671	248	255	50M	*	0	0	TTTCTAGAGTGTGATCATATGTTATGCAAGGAGCATGTAATAGAAGCAAT	BB@FFFF,3=DFFHJJJJIJGJIIIJJJJJJIJIJJJJIJIJJJJJJJJJ	RG:Z:Unpaired reads assembled against CAMNT_0008312671
NIKITA_0927:1:1213:18406:12571#ATCACG/2 run=120731_SN403_0927_BD18C1ACXX%26NIKITA_0927:1:1213:18406:12571#ATCACG/1 run=120731_SN403_0927_BD18C1ACXX	99	CAMNT_0008312671	248	255	50M	=	417	219	TTTCTAGAGTGTGATCATATGTTATGCAAGGAGCATGTAATAGAAGCAAT	@B@FFFFFHCBHHJJIIIIJJJJJJIJJJJGCGIGIJGIJGIIIJHIIHI	RG:Z:Paired Group 1 assembled against CAMNT_0008312671
NIKITA_0927:1:1107:5129:94002#ATCACG/1 run=120731_SN403_0927_BD18C1ACXX%26NIKITA_0927:1:1107:5129:94002#ATCACG/2 run=120731_SN403_0927_BD18C1ACXX	99	CAMNT_0008312671	248	255	50M	=	426	228	TTTCTAGAGTGTGATCATATGTTATGCAAGGAGCATGTAATAGAAGCAAT	BCCFFFFFHFHHHJJJJJJJJJJJJJJJJJJJJJJJJIIJJJJJJJJJJJ	RG:Z:Paired Group 1 assembled against CAMNT_0008312671
NIKITA_0927:1:1216:8895:8224#ATCACG/1 run=120731_SN403_0927_BD18C1ACXX	0	CAMNT_0008312671	248	255	50M	*	0	0	TTTCTAGAGTGTGATCATATGTTATGCAAGGAGCATGTAATAGAAGCAAT	@@@DDFFDHCDFDFHIIJJJJJJJJJIGHIIJJJJGHGHIIJJJJJJCHI	RG:Z:Unpaired reads assembled against CAMNT_0008312671
NIKITA_0927:1:2204:2100:67539#ATCACG/1 run=120731_SN403_0927_BD18C1ACXX%26NIKITA_0927:1:2204:2100:67539#ATCACG/2 run=120731_SN403_0927_BD18C1ACXX	147	CAMNT_0008312671	248	255	50M	=	76	222	TTTCTAGAGTGTGATCATATGTTATGCAAGGAGCATGTAATAGAAGCAAT	JJJJJJJJJJJJJJJJJJIJJJJJJJJJJJJJJJJJJHHHHHFFFFFCC@	RG:Z:Paired Group 1 assembled against CAMNT_0008312671
NIKITA_0927:1:2305:14452:64321#ATCACG/2 run=120731_SN403_0927_BD18C1ACXX%26NIKITA_0927:1:2305:14452:64321#ATCACG/1 run=120731_SN403_0927_BD18C1ACXX	147	CAMNT_0008312671	249	255	50M	=	164	135	TTCTAGAGTGTGATCATATGTTATGCAAGGAGCATGTAATAGAAGCAATC	JJJJJJJJJJJJFIJJJJIJJJJIJJJJGGJIJJJJJHHGHHFFFFFC@C	RG:Z:Paired Group 1 assembled against CAMNT_0008312671
NIKITA_0927:1:2212:20646:3969#ATCACG/1 run=120731_SN403_0927_BD18C1ACXX%26NIKITA_0927:1:2212:20646:3969#ATCACG/2 run=120731_SN403_0927_BD18C1ACXX	147	CAMNT_0008312671	249	255	50M	=	144	155	TTCTAGAGTGTGATCATATGTTATGCAAGGAGCATGTAATAGAAGCAATC	GEGGJGEG@EIJJIEHH<ECHFBJJGIHFC?@DHFBGGGGHHFFFAD@@@	RG:Z:Paired Group 1 assembled against CAMNT_0008312671
NIKITA_0927:1:2105:20280:37476#ATCACG/1 run=120731_SN403_0927_BD18C1ACXX%26NIKITA_0927:1:2105:20280:37476#ATCACG/2 run=120731_SN403_0927_BD18C1ACXX	147	CAMNT_0008312671	249	255	50M	=	116	183	TTCTAGAGTGTGATCATATGTTATGCAAGGAGCATGTAATAGAAGCAATC	IIIJJJJJJJIJIIJJIJJJJJJJJIIJJJJJJIDIJHHHGHFFED;@@@	RG:Z:Paired Group 1 assembled against CAMNT_0008312671
NIKITA_0927:1:1115:7818:89454#ATCACG/1 run=120731_SN403_0927_BD18C1ACXX%26NIKITA_0927:1:1115:7818:89454#ATCACG/2 run=120731_SN403_0927_BD18C1ACXX	147	CAMNT_0008312671	249	255	50M	=	177	122	TTCTAGAGTGTGATCATATGTTATGCAAGGAGCATGTAATAGAAGCAATC	JIGJIJJJJJJJIJJJJJJJJJJJIJJJIJJJJJJIJGHGHHFFFFF@@C	RG:Z:Paired Group 1 assembled against CAMNT_0008312671
NIKITA_0927:1:2109:18951:28661#ATCACG/1 run=120731_SN403_0927_BD18C1ACXX	0	CAMNT_0008312671	250	255	50M	*	0	0	TCTAGAGTGTGATCATATGTTATGCAAGGAGCATGTAATAGAAGCAATCA	@CCFFFFBFDFHHJJIIJ,<ACEIJJJJJHIIJJJHIIJJJJJJJJIJIJ	RG:Z:Unpaired reads assembled against CAMNT_0008312671
NIKITA_0927:1:1108:10381:40185#ATCACG/1 run=120731_SN403_0927_BD18C1ACXX%26NIKITA_0927:1:1108:10381:40185#ATCACG/2 run=120731_SN403_0927_BD18C1ACXX	147	CAMNT_0008312671	252	255	50M	=	142	160	TAGAGTGTGATCATATGTTATGCAAGGAGCATGTAATAGAAGCAATCAAC	JJJJJJJJIJJJJIJJJGIIIJJJJJJJJJJJJJJIEGHHHHFFFFFCCC	RG:Z:Paired Group 1 assembled against CAMNT_0008312671
NIKITA_0927:1:2208:9471:27386#ATCACG/2 run=120731_SN403_0927_BD18C1ACXX%26NIKITA_0927:1:2208:9471:27386#ATCACG/1 run=120731_SN403_0927_BD18C1ACXX	147	CAMNT_0008312671	252	255	50M	=	165	137	TAGAGTGTGATCATATGTTATGCAAGGAGCATGTAATAGAAGCAATCAAC	JJJJJIGGIIJJJIJIIHFH>IFJIJIIIJIIHJJIGFDHHHFFFFFCCB	RG:Z:Paired Group 1 assembled against CAMNT_0008312671
NIKITA_0927:1:1211:3328:72641#ATCACG/2 run=120731_SN403_0927_BD18C1ACXX%26NIKITA_0927:1:1211:3328:72641#ATCACG/1 run=120731_SN403_0927_BD18C1ACXX	147	CAMNT_0008312671	252	255	50M	=	182	120	TAGAGTGTGATCATATGTTATGCAAGGAGCATGTAATAGAAGCAATCAAC	JJJJJIJJJJJJJJJJJJJJJJJJJJJJJIJJJJJJJHHHHHFFFFFCCC	RG:Z:Paired Group 1 assembled against CAMNT_0008312671
NIKITA_0927:1:1216:20919:82568#ATCACG/2 run=120731_SN403_0927_BD18C1ACXX%26NIKITA_0927:1:1216:20919:82568#ATCACG/1 run=120731_SN403_0927_BD18C1ACXX	147	CAMNT_0008312671	252	255	50M	=	168	134	TAGAGTGTGATCATATGTTATGCAAGGAGCATGTAATAGAAGCAATCAAC	HBJIHEIJJIIICG@JJIGIIJJJJIJJIHJGHIGBIHHHHHFFFDFCCC	RG:Z:Paired Group 1 assembled against CAMNT_0008312671
NIKITA_0927:1:1116:6062:71636#ATCACG/1 run=120731_SN403_0927_BD18C1ACXX%26NIKITA_0927:1:1116:6062:71636#ATCACG/2 run=120731_SN403_0927_BD18C1ACXX	147	CAMNT_0008312671	252	255	50M	=	108	194	TAGAGTGTGATCATATGTTATGCAAGGAGCATGTAATAGAAGCAATCAAC	JJJJJJJJJJJJJJJJJJJJJJJJJJJJJJJJJJJJJHHHHHFFFFFCC@	RG:Z:Paired Group 1 assembled against CAMNT_0008312671
NIKITA_0927:1:1201:18897:97740#ATCACG/1 run=120731_SN403_0927_BD18C1ACXX%26NIKITA_0927:1:1201:18897:97740#ATCACG/2 run=120731_SN403_0927_BD18C1ACXX	147	CAMNT_0008312671	253	255	50M	=	1	302	AGAGTGTGATCATATGTTATGCAAGGAGCATGTAATAGAAGCAATCAACG	JJJJJJJJJJJJJJJJJJJIJJJJJJJJHFIJJJJJIHHHHHFFFFFCCC	RG:Z:Paired Group 1 assembled against CAMNT_0008312671
NIKITA_0927:1:1314:20423:40841#ATCACG/2 run=120731_SN403_0927_BD18C1ACXX%26NIKITA_0927:1:1314:20423:40841#ATCACG/1 run=120731_SN403_0927_BD18C1ACXX	147	CAMNT_0008312671	256	255	50M	=	107	199	GTGTGATCATATGTTATGCAAGGAGCATGTAATAGAAGCAATCAACGTTT	JJJJJJJJJJJJJJJJJJJJJJJJJJJJIJJJJJJJJHHHHHFFFFFCCC	RG:Z:Paired Group 1 assembled against CAMNT_0008312671
NIKITA_0927:1:1311:5718:63093#ATCACG/2 run=120731_SN403_0927_BD18C1ACXX%26NIKITA_0927:1:1311:5718:63093#ATCACG/1 run=120731_SN403_0927_BD18C1ACXX	147	CAMNT_0008312671	257	255	50M	=	129	178	TGTGATCATATGTTATGCAAGGAGCATGTAATAGAAGCAATCAACGTTTA	IJJJIJJJJJJJJJJGJJJJJJJJJJIIJJJJJJJJJHHHHHFFFFFCCC	RG:Z:Paired Group 1 assembled against CAMNT_0008312671
NIKITA_0927:1:2206:16124:19383#ATCACG/2 run=120731_SN403_0927_BD18C1ACXX%26NIKITA_0927:1:2206:16124:19383#ATCACG/1 run=120731_SN403_0927_BD18C1ACXX	147	CAMNT_0008312671	257	255	50M	=	80	227	TGTGATCATATGTTATGCAAGGAGCATGTAATAGAAGCAATCAACGTTTA	JJJJJJJJJJJJJJJJJIJJJJJJJJIJJJJJJJJJJHHHHGFFFFFCCC	RG:Z:Paired Group 1 assembled against CAMNT_0008312671
NIKITA_0927:1:1215:17304:6393#ATCACG/2 run=120731_SN403_0927_BD18C1ACXX	0	CAMNT_0008312671	257	255	50M	*	0	0	TGTGATCATATGTTATGCAAGGAGCATGTAATAGAAGCAATCAACGTTTA	B@;DBDDDHHFHHJEGHJJHGEFHDADGEIIAHGGHGGGHGEHHG<GIJI	RG:Z:Unpaired reads assembled against CAMNT_0008312671
NIKITA_0927:1:1211:6987:92489#ATCACG/1 run=120731_SN403_0927_BD18C1ACXX%26NIKITA_0927:1:1211:6987:92489#ATCACG/2 run=120731_SN403_0927_BD18C1ACXX	99	CAMNT_0008312671	258	255	50M	=	441	233	GTGATCATATGTTATGCAAGGAGCATGTAATAGAAGCAATCAACGTTTAA	CBCFFFFFHHHHHIJJJJJJJJJJIJJJJJJJJJJIJJJJJIJJJIJJJJ	RG:Z:Paired Group 1 assembled against CAMNT_0008312671
NIKITA_0927:1:2108:18271:5011#ATTACG/1 run=120731_SN403_0927_BD18C1ACXX%26NIKITA_0927:1:2108:18271:5011#ATTACG/2 run=120731_SN403_0927_BD18C1ACXX	147	CAMNT_0008312671	259	255	50M	=	79	230	TGATCATATGTTATGCAAGGAGCATGTAATAGAAGCAATCAACGTTTAAT	JJJJJJJJJJJJJJJJJJJJJJIJJJJJJJJJJJJJJHHHHHFFFFFCC@	RG:Z:Paired Group 1 assembled against CAMNT_0008312671
NIKITA_0927:1:2215:4610:15291#ATCACG/1 run=120731_SN403_0927_BD18C1ACXX	0	CAMNT_0008312671	259	255	50M	*	0	0	TGATCATATGTTATGCAAGGAGCATGTAATAGAAGCAATCAACGTTTAAT	BCCFFFFFHH?FHIJJIJJJHJJJJJHIIIJJIJJIJJJJJIJJIJIJIJ	RG:Z:Unpaired reads assembled against CAMNT_0008312671
NIKITA_0927:1:1308:13614:58825#ATCACG/1 run=120731_SN403_0927_BD18C1ACXX	0	CAMNT_0008312671	261	255	50M	*	0	0	ATCATATGTTATGCAAGGAGCATGTAATAGAAGCAATCAACGTTTAATAT	@@CFFFFFHHGHHIIJJIGHIIIJHIHGGHIIHJIIJJJJJIGIJJJJJI	RG:Z:Unpaired reads assembled against CAMNT_0008312671
NIKITA_0927:1:1208:9986:3694#ATCACG/1 run=120731_SN403_0927_BD18C1ACXX	0	CAMNT_0008312671	263	255	50M	*	0	0	CATATGTTATGCAAGGAGCATGTAATAGAAGCAATCAACGTTTAATATCC	CCCFFFFFGHHHHJJJGJIJIJDIJJJJJJJJJJIIJJJJHJJJGIJJIG	RG:Z:Unpaired reads assembled against CAMNT_0008312671
NIKITA_0927:1:1215:14454:8339#ATCACG/2 run=120731_SN403_0927_BD18C1ACXX%26NIKITA_0927:1:1215:14454:8339#ATCACG/1 run=120731_SN403_0927_BD18C1ACXX	147	CAMNT_0008312671	264	255	50M	=	73	241	ATATGTTATGCAAGGAGCATGTAATAGAAGCAATCAACGTTTAATATCCT	JJJJJIJJJJJJJJJJJJJJIJJJIJJJJJJJJJJJJHHHHHFFFFFCCC	RG:Z:Paired Group 1 assembled against CAMNT_0008312671
NIKITA_0927:1:2316:13503:77503#ATCACG/2 run=120731_SN403_0927_BD18C1ACXX	0	CAMNT_0008312671	267	255	50M	*	0	0	TGTTATGCAAGGAGCATGTAATAGAAGCAATCAACGTTTAATATCCTACC	@@@FFFFFHHHHHJIJJJFIIIJAHGHIJJIIJJIIHCHGIJJJIIIIIH	RG:Z:Unpaired reads assembled against CAMNT_0008312671
NIKITA_0927:1:1106:2648:38490#ATCACG/2 run=120731_SN403_0927_BD18C1ACXX	0	CAMNT_0008312671	268	255	50M	*	0	0	GTTATGCAAGGAGCATGTAATAGAAGCAATCAACGTTTAATATCCTACCA	CC@FFFFFHHHFHJJJJIJJIJJJJJIJJJIJJJJIJIJJJIJGIJJJJI	RG:Z:Unpaired reads assembled against CAMNT_0008312671
NIKITA_0927:1:1103:14431:54887#ATCACG/1 run=120731_SN403_0927_BD18C1ACXX%26NIKITA_0927:1:1103:14431:54887#ATCACG/2 run=120731_SN403_0927_BD18C1ACXX	99	CAMNT_0008312671	270	255	50M	=	455	235	TATGCAAGGAGCATGTAATAGAAGCAATCAACGTTTAATATCCTACCAAG	CCCFFFFFHHHHHJJHIIJJJJJJJJJJJJJJJHJJJJJJJJJJJJJJJJ	RG:Z:Paired Group 1 assembled against CAMNT_0008312671
NIKITA_0927:1:2215:14866:50271#ATCACG/2 run=120731_SN403_0927_BD18C1ACXX%26NIKITA_0927:1:2215:14866:50271#ATCACG/1 run=120731_SN403_0927_BD18C1ACXX	147	CAMNT_0008312671	270	255	50M	=	183	137	TATGCAAGGAGCATGTAATAGAAGCAATCAACGTTTAATATCCTACCAAG	JIIJJJJJIJJJJJJJJJFJGJJJJJJIJJJJJJJJJHGGHHFFFFFCCC	RG:Z:Paired Group 1 assembled against CAMNT_0008312671
NIKITA_0927:1:2209:17742:85155#ATCACG/2 run=120731_SN403_0927_BD18C1ACXX	0	CAMNT_0008312671	270	255	50M	*	0	0	TATGCAAGGAGCATGTAATAGAAGCAATCAACGTTTAATATCCTACCAAG	CCCFFFFFHHHHHJJHIGIIIJJJIIIJJJJIGHJJJJJJJJJJJJJJJJ	RG:Z:Unpaired reads assembled against CAMNT_0008312671
NIKITA_0927:1:2308:15834:79793#ATCACG/2 run=120731_SN403_0927_BD18C1ACXX%26NIKITA_0927:1:2308:15834:79793#ATCACG/1 run=120731_SN403_0927_BD18C1ACXX	147	CAMNT_0008312671	270	255	50M	=	119	201	TATGCAAGGAGCATGTAATAGAAGCAATCAACGTTTAATATCCTACCAAG	IJJIIIHGIIJGIFBEIICFGIHGFGHIHECJGIIIJGHHHHFFDFF@@@	RG:Z:Paired Group 1 assembled against CAMNT_0008312671
NIKITA_0927:1:1206:4694:29235#ATCACG/1 run=120731_SN403_0927_BD18C1ACXX%26NIKITA_0927:1:1206:4694:29235#ATCACG/2 run=120731_SN403_0927_BD18C1ACXX	99	CAMNT_0008312671	271	255	50M	=	384	163	ATGCAAGGAGCATGTAATAGAAGCAATCAACGTTTAATATCCTACCAAGC	CCCFFFFFGHHHHJGIJJJJJJJIJJJJJJJJHIJJJJJJJJJJJIJJJJ	RG:Z:Paired Group 1 assembled against CAMNT_0008312671
NIKITA_0927:1:2313:8532:10259#ATCACG/1 run=120731_SN403_0927_BD18C1ACXX	16	CAMNT_0008312671	271	255	50M	*	0	0	ATGCAAGGAGCATGTAATAGAAGCAATCAACGTTTAATATCCTACCAAGC	FIIIEGB@GFBGIHEGHECHDBBF<?AA?EEHBIIHGFFDHBDADAD@@@	RG:Z:Unpaired reads assembled against CAMNT_0008312671
NIKITA_0927:1:2213:21001:57099#ATCACG/2 run=120731_SN403_0927_BD18C1ACXX%26NIKITA_0927:1:2213:21001:57099#ATCACG/1 run=120731_SN403_0927_BD18C1ACXX	147	CAMNT_0008312671	271	255	50M	=	161	160	ATGCAAGGAGCATGTAATAGAAGCAATCAACGTTTAATATCCTACCAAGC	GIGDIIHDCH>EGHEJIHGHHC9HHGGHGJIGJIGDIFGHHHFEFFF@@@	RG:Z:Paired Group 1 assembled against CAMNT_0008312671
NIKITA_0927:1:1309:7900:70705#ATCACG/2 run=120731_SN403_0927_BD18C1ACXX	0	CAMNT_0008312671	271	255	50M	*	0	0	ATGCAAGGAGCATGTAATAGAAGCAATCAACGTTTAATATCCTACCAAGC	;88B:B?AFF?F<?CFH<A<>FAFDH@DDH;EHGFGGGDHA4<<9BE9?F	RG:Z:Unpaired reads assembled against CAMNT_0008312671
NIKITA_0927:1:1308:17537:27487#ATCACG/1 run=120731_SN403_0927_BD18C1ACXX	0	CAMNT_0008312671	272	255	50M	*	0	0	TGCAAGGAGCATGTAATAGAAGCAATCAACGTTTAATATCCTACCAAGCA	CCCFFFFFHHHHHJJIJJJJJJJJJJJJJJJJJJJIJJJJJJJJJJJJJJ	RG:Z:Unpaired reads assembled against CAMNT_0008312671
NIKITA_0927:1:1216:17857:74258#ATCACG/2 run=120731_SN403_0927_BD18C1ACXX%26NIKITA_0927:1:1216:17857:74258#ATCACG/1 run=120731_SN403_0927_BD18C1ACXX	147	CAMNT_0008312671	273	255	50M	=	182	141	GCAAGGAGCATGTAATAGAAGCAATCAACGTTTAATATCCTACCAAGCAA	IJJJJJIJJJJIIJJJJJIJIJIJJJJJJJJJJJJJIHHHHHFFFFFCCC	RG:Z:Paired Group 1 assembled against CAMNT_0008312671
NIKITA_0927:1:1207:11433:64802#ATCACG/2 run=120731_SN403_0927_BD18C1ACXX	0	CAMNT_0008312671	273	255	50M	*	0	0	GCAAGGAGCATGTAATAGAAGCAATCAACGTTTAATATCCTACCAAGCAA	CCCFFFFFHHHHHIJJJJJJJJJJJJJJJJIJJJJJJJJJJJJJJJJJJJ	RG:Z:Unpaired reads assembled against CAMNT_0008312671
NIKITA_0927:1:1308:10413:22838#ATCACG/1 run=120731_SN403_0927_BD18C1ACXX%26NIKITA_0927:1:1308:10413:22838#ATCACG/2 run=120731_SN403_0927_BD18C1ACXX	99	CAMNT_0008312671	273	255	50M	=	437	214	GCAAGGAGCATGTAATAGAAGCAATCAACGTTTAATATCCTACCAAGCAA	CCCFFFFFHHHHHIJJJJJJJIJJJJJJJJIIJIIJJJJJJIJIIIIJII	RG:Z:Paired Group 1 assembled against CAMNT_0008312671
NIKITA_0927:1:1104:6120:48453#ATCACG/1 run=120731_SN403_0927_BD18C1ACXX	0	CAMNT_0008312671	273	255	50M	*	0	0	GCAAGGAGCATGTAATAGAAGCAATCAACGTTTAATATCCTACCAAGCAA	BCCFFFDFHHHHHJJJJJJJJJJJJJJJJJHIJIJJIJIIJJJJJIJJIJ	RG:Z:Unpaired reads assembled against CAMNT_0008312671
NIKITA_0927:1:2207:18132:46729#ATCACG/1 run=120731_SN403_0927_BD18C1ACXX	0	CAMNT_0008312671	273	255	50M	*	0	0	GCAAGGAGCATGTAATAGAAGCAATCAACGTTTAATATCCTACCAAGCAA	CCCFFFFFHHHHHIJJJJJJJJJJJJGJIJHGIIJJJJIJJJJJJJJFHI	RG:Z:Unpaired reads assembled against CAMNT_0008312671
NIKITA_0927:1:1206:10805:95300#ATCACG/2 run=120731_SN403_0927_BD18C1ACXX%26NIKITA_0927:1:1206:10805:95300#ATCACG/1 run=120731_SN403_0927_BD18C1ACXX	99	CAMNT_0008312671	273	255	50M	=	403	180	GCAAGGAGCATGTAATAGAAGCAATCAACGTTTAATATCCTACCAAGCAA	CCCFFFFFHHHHHJIJJJJJJJJJJJJJJJIJJJJJJJJJJJJHIJJJIJ	RG:Z:Paired Group 1 assembled against CAMNT_0008312671
NIKITA_0927:1:2309:2845:14127#ATCACG/1 run=120731_SN403_0927_BD18C1ACXX%26NIKITA_0927:1:2309:2845:14127#ATCACG/2 run=120731_SN403_0927_BD18C1ACXX	99	CAMNT_0008312671	273	255	50M	=	553	330	GCAAGGAGCATGTAATAGAAGCAATCAACGTTTAATATCCTACCAAGCAA	CCCFFFFFGHHGHIJJJJJJJJJIJJJJJJGIJJJJJJIJJJJJJJJJJJ	RG:Z:Paired Group 1 assembled against CAMNT_0008312671
NIKITA_0927:1:1308:13951:98548#ATCACG/2 run=120731_SN403_0927_BD18C1ACXX	0	CAMNT_0008312671	273	255	50M	*	0	0	GCAAGGAGCATGTAATAGAAGCAATCAACGTTTAATATCCTACCAAGCAA	CCCFFFFFHHHHHJJJJJJJJJJJJJIJJJJJJJJJJJJJJJJJJJJJJI	RG:Z:Unpaired reads assembled against CAMNT_0008312671
NIKITA_0927:1:1215:9671:52768#ATCACG/1 run=120731_SN403_0927_BD18C1ACXX	0	CAMNT_0008312671	273	255	50M	*	0	0	GCAAGGAGCATGTAATAGAAGCAATCAACGTTTAATATCCTACCAAGCAA	CC@FFFBDHHHGDHIJIHCGHGIIIIGIIGIEHIJJIJGGGEIIGGGGEG	RG:Z:Unpaired reads assembled against CAMNT_0008312671
NIKITA_0927:1:1105:20739:67282#ATCACG/2 run=120731_SN403_0927_BD18C1ACXX	0	CAMNT_0008312671	274	255	50M	*	0	0	CAAGGAGCATGTAATAGAAGCAATCAACGTTTAATATCCTACCAAGCAAG	@@CFFFFFHGHHHJJJIJJJJJJFGJJIJJJJJJJIJJJJJJJJJJJJJJ	RG:Z:Unpaired reads assembled against CAMNT_0008312671
NIKITA_0927:1:2303:19090:86131#ATCACG/2 run=120731_SN403_0927_BD18C1ACXX%26NIKITA_0927:1:2303:19090:86131#ATCACG/1 run=120731_SN403_0927_BD18C1ACXX	147	CAMNT_0008312671	274	255	50M	=	111	213	CAAGGAGCATGTAATAGAAGCAATCAACGTTTAATATCCTACCAAGCAAG	JIJJJJJIGJJIJJJJJJJJJJJIIJJJJJIIJJGIGHHDHHFFFFFCC@	RG:Z:Paired Group 1 assembled against CAMNT_0008312671
NIKITA_0927:1:1301:16893:40725#ATCACG/2 run=120731_SN403_0927_BD18C1ACXX%26NIKITA_0927:1:1301:16893:40725#ATCACG/1 run=120731_SN403_0927_BD18C1ACXX	99	CAMNT_0008312671	274	255	50M	=	563	339	CAAGGAGCATGTAATAGAAGCAATCAACGTTTAATATCCTACCAAGCAAG	CCCFFFFFHHHHHJJJHIJJJJJJJJJJJIJJJJJJJJJJJJJJIJJJJJ	RG:Z:Paired Group 1 assembled against CAMNT_0008312671
NIKITA_0927:1:2310:9586:35506#ATCACG/2 run=120731_SN403_0927_BD18C1ACXX%26NIKITA_0927:1:2310:9586:35506#ATCACG/1 run=120731_SN403_0927_BD18C1ACXX	147	CAMNT_0008312671	274	255	50M	=	195	129	CAAGGAGCATGTAATAGAAGCAATCAACGTTTAATATCCTACCAAGCAAG	JJJJJJJJJJJJJJJJJJJJJJJJIJJJJJJJJJJJJHHHHHFFFFFCCC	RG:Z:Paired Group 1 assembled against CAMNT_0008312671
NIKITA_0927:1:2202:13547:37899#ATCACG/2 run=120731_SN403_0927_BD18C1ACXX	0	CAMNT_0008312671	274	255	50M	*	0	0	CAAGGAGCATGTAATAGAAGCAATCAACGTTTAATATCCTACCAAGCAAG	CCCFFFFFHHHHHJJIJJJJJJJJJJJJJIJJJIJIJIJJJJJJJJJJJJ	RG:Z:Unpaired reads assembled against CAMNT_0008312671
NIKITA_0927:1:1214:20319:25317#ATCACG/2 run=120731_SN403_0927_BD18C1ACXX	0	CAMNT_0008312671	274	255	50M	*	0	0	CAAGGAGCATGTAATAGAAGCAATCAACGTTTAATATCCTACCAAGCAAG	CCCFFFFFHHHHHJIJIJJJJJJJIJJJJJJJJJJJJIJJIJIJIJJJJJ	RG:Z:Unpaired reads assembled against CAMNT_0008312671
NIKITA_0927:1:1210:9642:43337#ATCACG/2 run=120731_SN403_0927_BD18C1ACXX%26NIKITA_0927:1:1210:9642:43337#ATCACG/1 run=120731_SN403_0927_BD18C1ACXX	147	CAMNT_0008312671	274	255	50M	=	184	140	CAAGGAGCATGTAATAGAAGCAATCAACGTTTAATATCCTACCAAGCAAG	IJJJJJJJJJJJJJIJJJJJJJJJJJJJJJJJJJJJIHHHHHFFFFFCCC	RG:Z:Paired Group 1 assembled against CAMNT_0008312671
NIKITA_0927:1:1302:16335:7747#ATCACG/2 run=120731_SN403_0927_BD18C1ACXX%26NIKITA_0927:1:1302:16335:7747#ATCACG/1 run=120731_SN403_0927_BD18C1ACXX	147	CAMNT_0008312671	274	255	50M	=	172	152	CAAGGAGCATGTAATAGAAGCAATCAACGTTTAATATCCTACCAAGCAAG	JJJJJJJJJJJJJJJJJJJJJJJJJJJJJJJJJJJJJHHHHHFFFFFCCC	RG:Z:Paired Group 1 assembled against CAMNT_0008312671
NIKITA_0927:1:1316:20091:5806#ATCACG/1 run=120731_SN403_0927_BD18C1ACXX	0	CAMNT_0008312671	274	255	50M	*	0	0	CAAGGAGCATGTAATAGAAGCAATCAACGTTTAATATCCTACCAAGCAAG	=?8;BA3AA<DFF4CF@DFGA9C<EHACA8;C)*:DFG>?*:?D3?B?##	RG:Z:Unpaired reads assembled against CAMNT_0008312671
NIKITA_0927:1:1206:16891:2948#ATCACG/2 run=120731_SN403_0927_BD18C1ACXX%26NIKITA_0927:1:1206:16891:2948#ATCACG/1 run=120731_SN403_0927_BD18C1ACXX	99	CAMNT_0008312671	274	255	50M	=	474	250	CAAGGAGCATGTAATAGAAGCAATCAACGTTTAATATCCTACCAAGCAAG	CCCFFFFFHHHHHJJJIJJJJJJJJJJJJJJJJJJJJJJJJJIJJJJIJJ	RG:Z:Paired Group 1 assembled against CAMNT_0008312671
NIKITA_0927:1:1204:21141:65580#ATCACG/2 run=120731_SN403_0927_BD18C1ACXX	0	CAMNT_0008312671	277	255	50M	*	0	0	GGAGCATGTAATAGAAGCAATCAACGTTTAATATCCTACCAAGCAAGTAG	CCCFFFFFHHHHGJJJJIJJIIJJJJJJJJJJJJJJIJJJJJJJJJIHIJ	RG:Z:Unpaired reads assembled against CAMNT_0008312671
NIKITA_0927:1:2111:6805:43559#ATCACG/2 run=120731_SN403_0927_BD18C1ACXX	0	CAMNT_0008312671	277	255	50M	*	0	0	GGAGCATGTAATAGAAGCAATCAACGTTTAATATCCTACCAAGCAAGTAG	@CBFFFFFHHHHHJJJJJJJJJJJIJIJIJJJIJGIJJJJJIJJJJIGII	RG:Z:Unpaired reads assembled against CAMNT_0008312671
NIKITA_0927:1:1112:7918:48033#ATCACG/2 run=120731_SN403_0927_BD18C1ACXX%26NIKITA_0927:1:1112:7918:48033#ATCACG/1 run=120731_SN403_0927_BD18C1ACXX	99	CAMNT_0008312671	277	255	50M	=	513	286	GGAGCATGTAATAGAAGCAATCAACGTTTAATATCCTACCAAGCAAGTAG	@@@DDFFFHGHFHGIIIIIJIJJJJJIEH?FHIIGIIGHEGGHEICDGHI	RG:Z:Paired Group 1 assembled against CAMNT_0008312671
NIKITA_0927:1:1213:5028:90876#ATCACG/2 run=120731_SN403_0927_BD18C1ACXX%26NIKITA_0927:1:1213:5028:90876#ATCACG/1 run=120731_SN403_0927_BD18C1ACXX	147	CAMNT_0008312671	277	255	50M	=	73	254	GGAGCATGTAATAGAAGCAATCAACGTTTAATATCCTACCAAGCAAGTAG	GCFIIGIIIIIGHAGFBHFEB9GCAGGGCIICHHEFB:BDFHDDFDD@@?	RG:Z:Paired Group 1 assembled against CAMNT_0008312671
NIKITA_0927:1:1116:3971:41794#ATCACG/1 run=120731_SN403_0927_BD18C1ACXX	0	CAMNT_0008312671	277	255	50M	*	0	0	GGAGCATGTAATAGAAGCAATCAACGTTTAATATCCTACCAAGCAAGTAG	@C@FFFFFDFHGGIGIJEHIJIIFIIIIIJJJIIGHIJJIIIIIJCGBGG	RG:Z:Unpaired reads assembled against CAMNT_0008312671
NIKITA_0927:1:1215:20171:98915#ATCACG/1 run=120731_SN403_0927_BD18C1ACXX	0	CAMNT_0008312671	277	255	50M	*	0	0	GGAGCATGTAATAGAAGCAATCAACGTTTAATATCCTACCAAGCAAGTAG	@@@DDDDA:C<,2A?FGB>FDGICGEAC?FBCEAEGB<?G9DFCGEBG@F	RG:Z:Unpaired reads assembled against CAMNT_0008312671
NIKITA_0927:1:1115:7263:9037#ATCACG/2 run=120731_SN403_0927_BD18C1ACXX%26NIKITA_0927:1:1115:7263:9037#ATCACG/1 run=120731_SN403_0927_BD18C1ACXX	99	CAMNT_0008312671	277	255	50M	=	447	220	GGAGCATGTAATAGAAGCAATCAACGTTTAATATCCTACCAAGCAAGTAG	@@@FFFFFHDFHFHIJIJJJJJIJGIJJJJIIIJJJIJJJJIJJJJJGHI	RG:Z:Paired Group 1 assembled against CAMNT_0008312671
NIKITA_0927:1:1211:17905:8552#ATCACG/1 run=120731_SN403_0927_BD18C1ACXX	0	CAMNT_0008312671	278	255	50M	*	0	0	GAGCATGTAATAGAAGCAATCAACGTTTAATATCCTACCAAGCAAGTAGT	C@CFFFFEHHHHHJJJJJJJJJJJJJJJJJJJJJJJJJJJJJJJJJGHJG	RG:Z:Unpaired reads assembled against CAMNT_0008312671
NIKITA_0927:1:2312:8941:81660#ATCACG/2 run=120731_SN403_0927_BD18C1ACXX	0	CAMNT_0008312671	280	255	50M	*	0	0	GCATGTAATAGAAGCAATCAACGTTTAATATCCTACCAAGCAAGTAGTAT	B@CFFFFFHFHHGJIJIJIIJJJIJIJIGJGIIIJIJJGJJJHHDEIGCE	RG:Z:Unpaired reads assembled against CAMNT_0008312671
NIKITA_0927:1:2208:15363:44131#ATCACG/2 run=120731_SN403_0927_BD18C1ACXX%26NIKITA_0927:1:2208:15363:44131#ATCACG/1 run=120731_SN403_0927_BD18C1ACXX	147	CAMNT_0008312671	280	255	50M	=	200	130	GCATGTAATAGAAGCAATCAACGTTTAATATCCTACCAAGCAAGTAGTAT	JJHGGJJIJJJIGGGHIGIJJIGIGGIHE>@IIHGIGFHDHFFFDDD@@@	RG:Z:Paired Group 1 assembled against CAMNT_0008312671
NIKITA_0927:1:1316:15566:23193#ATCACG/1 run=120731_SN403_0927_BD18C1ACXX%26NIKITA_0927:1:1316:15566:23193#ATCACG/2 run=120731_SN403_0927_BD18C1ACXX	147	CAMNT_0008312671	280	255	50M	=	161	169	GCATGTAATAGAAGCAATCAACGTTTAATATCCTACCAAGCAAGTAGTAT	CFGJJIIFJJJIEIEJIGHGDIIGIIJIFJGJIHEJJGHFGHFFFFF@C@	RG:Z:Paired Group 1 assembled against CAMNT_0008312671
NIKITA_0927:1:1316:20424:31841#ATCACG/1 run=120731_SN403_0927_BD18C1ACXX%26NIKITA_0927:1:1316:20424:31841#ATCACG/2 run=120731_SN403_0927_BD18C1ACXX	147	CAMNT_0008312671	281	255	50M	=	169	162	CATGTAATAGAAGCAATCAACGTTTAATATCCTACCAAGCAAGTAGTATA	EJIHIJIJIGJJIJJJJJJJIIJJJJHIJJJIGCBJJHHHHHFFFFFCB@	RG:Z:Paired Group 1 assembled against CAMNT_0008312671
NIKITA_0927:1:2209:3782:14090#ATCACG/2 run=120731_SN403_0927_BD18C1ACXX%26NIKITA_0927:1:2209:3782:14090#ATCACG/1 run=120731_SN403_0927_BD18C1ACXX	99	CAMNT_0008312671	281	255	50M	=	394	163	CATGTAATAGAAGCAATCAACGTTTAATATCCTACCAAGCAAGTAGTATA	CCCFFFFFHHHHHJJJJJJJJJIJJJJIIIJIJJJJIJJJIJJGIJIIJI	RG:Z:Paired Group 1 assembled against CAMNT_0008312671
NIKITA_0927:1:1212:20754:19464#ATCACG/1 run=120731_SN403_0927_BD18C1ACXX%26NIKITA_0927:1:1212:20754:19464#ATCACG/2 run=120731_SN403_0927_BD18C1ACXX	147	CAMNT_0008312671	282	255	50M	=	183	149	ATGTAATAGAAGCAATCAACGTTTAATATCCTACCAAGCAAGTAGTATAA	IJJJJJJJJJJJJJJJJJJJJJIJJJIIIJJIGJJJJHHHHHFFFFFCCC	RG:Z:Paired Group 1 assembled against CAMNT_0008312671
NIKITA_0927:1:2203:4814:16088#ATCACG/2 run=120731_SN403_0927_BD18C1ACXX%26NIKITA_0927:1:2203:4814:16088#ATCACG/1 run=120731_SN403_0927_BD18C1ACXX	99	CAMNT_0008312671	282	255	50M	=	510	278	ATGTAATAGAAGCAATCAACGTTTAATATCCTACCAAGCAAGTAGTATAA	@CCDFFFFHHHHHJJJJJJJJHIJJJJJJJJJIIJJJJJJGJHIJIJJJI	RG:Z:Paired Group 1 assembled against CAMNT_0008312671
NIKITA_0927:1:1114:20371:71045#ATCACG/2 run=120731_SN403_0927_BD18C1ACXX%26NIKITA_0927:1:1114:20371:71045#ATCACG/1 run=120731_SN403_0927_BD18C1ACXX	147	CAMNT_0008312671	283	255	50M	=	183	150	TGTAATAGAAGCAATCAACGTTTAATATCCTACCAAGCAAGTAGTATAAT	GGIIIIHC4JJIIGHGGACEIGIIIHAEIIGHJJJJJGHGHHFFFFFCCC	RG:Z:Paired Group 1 assembled against CAMNT_0008312671
NIKITA_0927:1:2106:8208:98900#ATCACG/2 run=120731_SN403_0927_BD18C1ACXX%26NIKITA_0927:1:2106:8208:98900#ATCACG/1 run=120731_SN403_0927_BD18C1ACXX	99	CAMNT_0008312671	286	255	50M	=	404	168	AATAGAAGCAATCAACGTTTAATATCCTACCAAGCAAGTAGTATAATGTC	8:=BDEFFHHHHHJJJJJJJIJJJJJJJJJJJJJJJJJHIJIIJJJJJIJ	RG:Z:Paired Group 1 assembled against CAMNT_0008312671
NIKITA_0927:1:2211:12357:10070#ATCACG/1 run=120731_SN403_0927_BD18C1ACXX%26NIKITA_0927:1:2211:12357:10070#ATCACG/2 run=120731_SN403_0927_BD18C1ACXX	147	CAMNT_0008312671	287	255	50M	=	75	262	ATAGAAGCAATCAACGTTTAATATCCTACCAAGCAAGTAGTATAATGTCC	HHDEDD<CB>FGHHAIGIGHE9F>HEFA@HCF<JIGGHBHDHFFFFFB@?	RG:Z:Paired Group 1 assembled against CAMNT_0008312671
NIKITA_0927:1:2215:19177:99605#ATCACG/1 run=120731_SN403_0927_BD18C1ACXX%26NIKITA_0927:1:2215:19177:99605#ATCACG/2 run=120731_SN403_0927_BD18C1ACXX	147	CAMNT_0008312671	287	255	50M	=	200	137	ATAGAAGCAATCAACGTTTAATATCCTACCAAGCAAGTAGTATAATGTCC	JJJJJJJJJIGIJIJJJJIIIIGIJJJHJJJJJJJJJHHHHHFFFFFCCC	RG:Z:Paired Group 1 assembled against CAMNT_0008312671
NIKITA_0927:1:1315:10822:76904#ATCACG/1 run=120731_SN403_0927_BD18C1ACXX	16	CAMNT_0008312671	288	255	50M	*	0	0	TAGAAGCAATCAACGTTTAATATCCTACCAAGCAAGTAGTATAATGTCCA	JJJJJJJJJJJJHJJJJJIJJJIJIHFJJJIGJJJJIHHHHHFFFFFCCC	RG:Z:Unpaired reads assembled against CAMNT_0008312671
NIKITA_0927:1:2109:13788:11131#ATCACG/2 run=120731_SN403_0927_BD18C1ACXX%26NIKITA_0927:1:2109:13788:11131#ATCACG/1 run=120731_SN403_0927_BD18C1ACXX	147	CAMNT_0008312671	288	255	50M	=	200	138	TAGAAGCAATCAACGTTTAATATCCTACCAAGCAAGTAGTATAATGTCCA	<?BBD<G>GD=EB?BFE?BC4<EHB@BIHGGIIIGIGF?CD?DFDDD@@@	RG:Z:Paired Group 1 assembled against CAMNT_0008312671
NIKITA_0927:1:2306:4841:76341#ATCACG/2 run=120731_SN403_0927_BD18C1ACXX%26NIKITA_0927:1:2306:4841:76341#ATCACG/1 run=120731_SN403_0927_BD18C1ACXX	83	CAMNT_0008312671	288	255	50M	=	295	57	TAGAAGCAATCAACGTTTAATATCCTACCAAGCAAGTAGTATAATGTCCA	IIJJJJJJJIJJIJIGIIIHEGGIHECIJJJJIJJJJHHHHHFFFFFCCC	RG:Z:Paired Group 1 assembled against CAMNT_0008312671
NIKITA_0927:1:1213:4973:35607#ATCACG/2 run=120731_SN403_0927_BD18C1ACXX	16	CAMNT_0008312671	288	255	50M	*	0	0	TAGAAGCAATCAACGTTTAATATCCTACCAAGCAAGTAGTATAATGTCCA	IIJIGJIGCJIIIIJJIIEGGGEIHFAGDJIGGGGHHDHFFFFFDFF@B@	RG:Z:Unpaired reads assembled against CAMNT_0008312671
NIKITA_0927:1:1303:3939:16264#ATCACG/1 run=120731_SN403_0927_BD18C1ACXX	0	CAMNT_0008312671	288	255	50M	*	0	0	TAGAAGCAATCAACGTTTAATATCCTACCAAGCAAGTAGTATAATGTCCA	CCCFFFFFHHHHHJJJJJJJJJJJJJJJJJJJJJJJIJJIJJJJJJJJJI	RG:Z:Unpaired reads assembled against CAMNT_0008312671
NIKITA_0927:1:1108:3066:87695#ATCACG/1 run=120731_SN403_0927_BD18C1ACXX	16	CAMNT_0008312671	288	255	50M	*	0	0	TAGAAGCAATCAACGTTTAATATCCTACCAAGCAAGTAGTATAATGTCCA	IJJJJJJJJJJJJJIJJIJJJJIJJJHJJJJJJJJJJHHHHHFFFFFCCC	RG:Z:Unpaired reads assembled against CAMNT_0008312671
NIKITA_0927:1:2212:5151:96753#ATCACG/2 run=120731_SN403_0927_BD18C1ACXX%26NIKITA_0927:1:2212:5151:96753#ATCACG/1 run=120731_SN403_0927_BD18C1ACXX	99	CAMNT_0008312671	290	255	50M	=	454	214	GAAGCAATCAACGTTTAATATCCTACCAAGCAAGTAGTATAATGTCCATA	@@@FFFFFHHHHHGIJIJJIJGIAGFGGDEGIHIHIJIIGIJIEGHGGGG	RG:Z:Paired Group 1 assembled against CAMNT_0008312671
NIKITA_0927:1:2201:20041:32007#ATCACG/2 run=120731_SN403_0927_BD18C1ACXX%26NIKITA_0927:1:2201:20041:32007#ATCACG/1 run=120731_SN403_0927_BD18C1ACXX	99	CAMNT_0008312671	290	255	50M	=	398	158	GAAGCAATCAACGTTTAATATCCTACCAAGCAAGTAGTATAATGTCCATA	;8?DDD:;C?DBACFHHEGGGHIIBGGEHII@BEFDHDGFIIDG?BBECB	RG:Z:Paired Group 1 assembled against CAMNT_0008312671
NIKITA_0927:1:1209:12650:32169#ATCACG/1 run=120731_SN403_0927_BD18C1ACXX	0	CAMNT_0008312671	290	255	50M	*	0	0	GAAGCAATCAACGTTTAATATCCTACCAAGCAAGTAGTATAATGTCCATA	CCCFFFFFHHHHHJJJJJJJJJJJJJIJIJJJIJHIJGIJJJJJIJJJJI	RG:Z:Unpaired reads assembled against CAMNT_0008312671
NIKITA_0927:1:1113:7964:43345#ATCACG/2 run=120731_SN403_0927_BD18C1ACXX%26NIKITA_0927:1:1113:7964:43345#ATCACG/1 run=120731_SN403_0927_BD18C1ACXX	99	CAMNT_0008312671	290	255	50M	=	372	132	GAAGCAATCAACGTTTAATATCCTACCAAGCAAGTAGTATAATGTCCATA	CCCFFFFFHHHHHHIJJJJJJJJJJJGJJJJIGIGHJGGFIHIGGIIJAE	RG:Z:Paired Group 1 assembled against CAMNT_0008312671
NIKITA_0927:1:2113:13375:29675#ATCACG/2 run=120731_SN403_0927_BD18C1ACXX	0	CAMNT_0008312671	291	255	50M	*	0	0	AAGCAATCAACGTTTAATATCCTACCAAGCAAGTAGTATAATGTCCATAG	<?@DDFFFGHFH2AEEBFFHAEHHJGGIIJIIJ<HHB>GIGDGHIIJIJI	RG:Z:Unpaired reads assembled against CAMNT_0008312671
NIKITA_0927:1:2110:2256:27198#ATCACG/2 run=120731_SN403_0927_BD18C1ACXX	0	CAMNT_0008312671	291	255	50M	*	0	0	AAGCAATCAACGTTTAATATCCTACCAAGCAAGTAGTATAATGTCCATAG	@@?DBFFDGHFHDBHGEGGIIJJJEHIIJIJGI<CG?FHEHIJHIJGGID	RG:Z:Unpaired reads assembled against CAMNT_0008312671
NIKITA_0927:1:1203:19828:23856#ATCACG/1 run=120731_SN403_0927_BD18C1ACXX%26NIKITA_0927:1:1203:19828:23856#ATCACG/2 run=120731_SN403_0927_BD18C1ACXX	99	CAMNT_0008312671	291	255	50M	=	393	152	AAGCAATCAACGTTTAATATCCTACCAAGCAAGTAGTATAATGTCCATAG	CCCFFFFFHHHHHJJJJJJJJJJJJIJJJJJJJHIJIJJJJJJIJJJJJJ	RG:Z:Paired Group 1 assembled against CAMNT_0008312671
NIKITA_0927:1:2305:17032:15240#ATCACG/1 run=120731_SN403_0927_BD18C1ACXX%26NIKITA_0927:1:2305:17032:15240#ATCACG/2 run=120731_SN403_0927_BD18C1ACXX	99	CAMNT_0008312671	291	255	50M	=	387	146	AAGCAATCAACGTTTAATATCCTACCAAGCAAGTAGTATAATGTCCATAG	CCCFFFFFHHHHHJJJJJJJJJJJJJJJJJIJJFHIIIJJJJJIJIJJJJ	RG:Z:Paired Group 1 assembled against CAMNT_0008312671
NIKITA_0927:1:1305:6998:66073#ATCACG/2 run=120731_SN403_0927_BD18C1ACXX%26NIKITA_0927:1:1305:6998:66073#ATCACG/1 run=120731_SN403_0927_BD18C1ACXX	99	CAMNT_0008312671	291	255	50M	=	423	182	AAGCAATCAACGTTTAATATCCTACCAAGCAAGTAGTATAATGTCCATAG	CCCFFFFFGHHHHJIJJIJJJJJJJJJJJJJJJFIJIIJJJJJIJJIJJJ	RG:Z:Paired Group 1 assembled against CAMNT_0008312671
NIKITA_0927:1:2105:11761:84148#ATCACG/2 run=120731_SN403_0927_BD18C1ACXX	0	CAMNT_0008312671	291	255	50M	*	0	0	AAGCAATCAACGTTTAATATCCTACCAAGCAAGTAGTATAATGTCCATAG	11:=DDDFFFHGHJIIIJJGIIJIIIJIJJJJJIJJIJJIBGIFIJJIJJ	RG:Z:Unpaired reads assembled against CAMNT_0008312671
NIKITA_0927:1:2306:16141:25409#ATCACG/1 run=120731_SN403_0927_BD18C1ACXX	0	CAMNT_0008312671	291	255	50M	*	0	0	AAGCAATCAACGTTTAATATCCTACCAAGCAAGTAGTATAATGTCCATAG	CCCFFFFFHHHHHJJJJJJJJJJIJJJJJJJJJHJIGIIIIJJIJJJJJJ	RG:Z:Unpaired reads assembled against CAMNT_0008312671
NIKITA_0927:1:2306:6405:44460#ATCACG/1 run=120731_SN403_0927_BD18C1ACXX%26NIKITA_0927:1:2306:6405:44460#ATCACG/2 run=120731_SN403_0927_BD18C1ACXX	99	CAMNT_0008312671	291	255	50M	=	460	219	AAGCAATCAACGTTTAATATCCTACCAAGCAAGTAGTATAATGTCCATAG	CCCFFFFFHHHHHJJJJJJJJIJJJIJJJIJJJHIIHIJJJIJGIJJJJJ	RG:Z:Paired Group 1 assembled against CAMNT_0008312671
NIKITA_0927:1:2213:18083:91133#ATCACG/1 run=120731_SN403_0927_BD18C1ACXX%26NIKITA_0927:1:2213:18083:91133#ATCACG/2 run=120731_SN403_0927_BD18C1ACXX	99	CAMNT_0008312671	291	255	50M	=	416	175	AAGCAATCAACGTTTAATATCCTACCAAGCAAGTAGTATAATGTCCATAG	CCCFFFFFHHHHHJJJJJJJJJJJJJJJJJJIIGHIIIJJJJJIJJJJJJ	RG:Z:Paired Group 1 assembled against CAMNT_0008312671
NIKITA_0927:1:1315:6224:38677#ATCACG/2 run=120731_SN403_0927_BD18C1ACXX%26NIKITA_0927:1:1315:6224:38677#ATCACG/1 run=120731_SN403_0927_BD18C1ACXX	99	CAMNT_0008312671	291	255	50M	=	452	211	AAGCAATCAACGTTTAATATCCTACCAAGCAAGTAGTATAATGTCCATAG	BBBFFFFFHHHHHJJJJJIJJJJGHHIIJJJJJFHIFHIJJJJHIJIJJJ	RG:Z:Paired Group 1 assembled against CAMNT_0008312671
NIKITA_0927:1:1307:19031:13419#ATCACG/2 run=120731_SN403_0927_BD18C1ACXX	0	CAMNT_0008312671	291	255	50M	*	0	0	AAGCAATCAACGTTTAATATCCTACCAAGCAAGTAGTATAATGTCCATAG	?@@DDAFFHHHHBBGHIIICHIHIIGIJJJIGJCCFCGGHGJJHIJIJIG	RG:Z:Unpaired reads assembled against CAMNT_0008312671
NIKITA_0927:1:1214:18795:96341#ATCACG/1 run=120731_SN403_0927_BD18C1ACXX%26NIKITA_0927:1:1214:18795:96341#ATCACG/2 run=120731_SN403_0927_BD18C1ACXX	99	CAMNT_0008312671	291	255	50M	=	473	232	AAGCAATCAACGTTTAATATCCTACCAAGCAAGTAGTATAATGTCCATAG	CCCFFFFFHHHHHJJJJJJJJJJIJJJJJIJJJGIJIGIIIJJJJJJIJI	RG:Z:Paired Group 1 assembled against CAMNT_0008312671
NIKITA_0927:1:2108:8610:36898#ATCACG/2 run=120731_SN403_0927_BD18C1ACXX%26NIKITA_0927:1:2108:8610:36898#ATCACG/1 run=120731_SN403_0927_BD18C1ACXX	99	CAMNT_0008312671	291	255	50M	=	426	185	AAGCAATCAACGTTTAATATCCTACCAAGCAAGTAGTATAATGTCCATAG	@@@DFFFFHHFGHIIHHIEHIJIGHIIIJIGGHGGIDFIIIJGGIIJJIG	RG:Z:Paired Group 1 assembled against CAMNT_0008312671
NIKITA_0927:1:1213:19303:44161#ATCACG/1 run=120731_SN403_0927_BD18C1ACXX%26NIKITA_0927:1:1213:19303:44161#ATCACG/2 run=120731_SN403_0927_BD18C1ACXX	99	CAMNT_0008312671	291	255	50M	=	396	155	AAGCAATCAACGTTTAATATCCTACCAAGCAAGTAGTATAATGTCCATAG	CCCFFFFFHHHHHJIIJIGHIJIJJJJJJJJJJGIIFIIJIJIJJIIJJJ	RG:Z:Paired Group 1 assembled against CAMNT_0008312671
NIKITA_0927:1:2306:11818:61670#ATCACG/1 run=120731_SN403_0927_BD18C1ACXX%26NIKITA_0927:1:2306:11818:61670#ATCACG/2 run=120731_SN403_0927_BD18C1ACXX	99	CAMNT_0008312671	291	255	50M	=	467	226	AAGCAATCAACGTTTAATATCCTACCAAGCAAGTAGTATAATGTCCATAG	CCCFFFFFHHHHHJJJJJJJJJJJJIJJJJJJJGIJHIJJJJJJIJJJJJ	RG:Z:Paired Group 1 assembled against CAMNT_0008312671
NIKITA_0927:1:1309:5049:62523#ATCACG/1 run=120731_SN403_0927_BD18C1ACXX%26NIKITA_0927:1:1309:5049:62523#ATCACG/2 run=120731_SN403_0927_BD18C1ACXX	99	CAMNT_0008312671	291	255	50M	=	403	162	AAGCAATCAACGTTTAATATCCTACCAAGCAAGTAGTATAATGTCCATAG	CCCFFFFFHHHHHJJJJIJIGJJIJGIJJJJIJGHIIIIJJJJIJJJJJJ	RG:Z:Paired Group 1 assembled against CAMNT_0008312671
NIKITA_0927:1:2310:17748:5025#ATCACG/2 run=120731_SN403_0927_BD18C1ACXX%26NIKITA_0927:1:2310:17748:5025#ATCACG/1 run=120731_SN403_0927_BD18C1ACXX	99	CAMNT_0008312671	291	255	50M	=	346	105	AAGCAATCAACGTTTAATATCCTACCAAGCAAGTAGTATAATGTCCATAG	CCCFFFFFHHHHHJIJGIJJJJJJJJJJJJJJJHHIHIIJJJJJJIIJJJ	RG:Z:Paired Group 1 assembled against CAMNT_0008312671
NIKITA_0927:1:1112:20476:80746#ATCACG/2 run=120731_SN403_0927_BD18C1ACXX%26NIKITA_0927:1:1112:20476:80746#ATCACG/1 run=120731_SN403_0927_BD18C1ACXX	99	CAMNT_0008312671	291	255	50M	=	461	220	AAGCAATCAACGTTTAATATCCTACCAAGCAAGTAGTATAATGTCCATAG	<??DDEFFFBFFHGGGGJGGIG,,<EFGGIG>GFCF?BFGGGGBBGG>BG	RG:Z:Paired Group 1 assembled against CAMNT_0008312671
NIKITA_0927:1:1205:2214:87418#ATCACG/2 run=120731_SN403_0927_BD18C1ACXX%26NIKITA_0927:1:1205:2214:87418#ATCACG/1 run=120731_SN403_0927_BD18C1ACXX	99	CAMNT_0008312671	291	255	50M	=	486	245	AAGCAATCAACGTTTAATATCCTACCAAGCAAGTAGTATAATGTCCATAG	@BCFFFFFHHHHHIJJJJJJJJIGJJJJJJJJJFHJIIIJJJJIJJJJJI	RG:Z:Paired Group 1 assembled against CAMNT_0008312671
NIKITA_0927:1:2211:11288:4674#ATCACG/1 run=120731_SN403_0927_BD18C1ACXX%26NIKITA_0927:1:2211:11288:4674#ATCACG/2 run=120731_SN403_0927_BD18C1ACXX	99	CAMNT_0008312671	291	255	50M	=	422	181	AAGCAATCAACGTTTAATATCCTACCAAGCAAGTAGTATAATGTCCATAG	@@CFFFFFHHHHDGHIIICHGIIIJJJIJEIGIFHIFGCIIJFGGIIGHI	RG:Z:Paired Group 1 assembled against CAMNT_0008312671
NIKITA_0927:1:2116:19747:62273#ATCACG/1 run=120731_SN403_0927_BD18C1ACXX%26NIKITA_0927:1:2116:19747:62273#ATCACG/2 run=120731_SN403_0927_BD18C1ACXX	99	CAMNT_0008312671	291	255	50M	=	452	211	AAGCAATCAACGTTTAATATCCTACCAAGCAAGTAGTATAATGTCCATAG	@CCFFFFFFHFHFHGHGHCHIJIGGGHEEGHEHHIGAGHIIHGHICCGHJ	RG:Z:Paired Group 1 assembled against CAMNT_0008312671
NIKITA_0927:1:2313:15361:32357#ATCACG/2 run=120731_SN403_0927_BD18C1ACXX	0	CAMNT_0008312671	291	255	50M	*	0	0	AAGCAATCAACGTTTAATATCCTACCAAGCAAGTAGTATAATGTCCATAG	CCCFFFFFHHHHHJJJJJJJJJJJJJJJJJJJJGIJIIJJJJJJJJJJJJ	RG:Z:Unpaired reads assembled against CAMNT_0008312671
NIKITA_0927:1:1215:6883:73396#ATCACG/2 run=120731_SN403_0927_BD18C1ACXX%26NIKITA_0927:1:1215:6883:73396#ATCACG/1 run=120731_SN403_0927_BD18C1ACXX	99	CAMNT_0008312671	291	255	50M	=	348	107	AAGCAATCAACGTTTAATATCCTACCAAGCAAGTAGTATAATGTCCATAG	CCCFFFFFHHHHHJJJJJJJIIIJJJJJIJJIJGHIFFIIFIJFGIJFIJ	RG:Z:Paired Group 1 assembled against CAMNT_0008312671
NIKITA_0927:1:1116:6900:63277#ATCACG/2 run=120731_SN403_0927_BD18C1ACXX%26NIKITA_0927:1:1116:6900:63277#ATCACG/1 run=120731_SN403_0927_BD18C1ACXX	99	CAMNT_0008312671	291	255	50M	=	430	189	AAGCAATCAACGTTTAATATCCTACCAAGCAAGTAGTATAATGTCCATAG	CCCFFFFFHHHHHJJJJIJJJJIJJJJJJJJJJGIIGIJJJJJGIJIJJJ	RG:Z:Paired Group 1 assembled against CAMNT_0008312671
NIKITA_0927:1:1316:14024:68017#ATCACG/1 run=120731_SN403_0927_BD18C1ACXX%26NIKITA_0927:1:1316:14024:68017#ATCACG/2 run=120731_SN403_0927_BD18C1ACXX	99	CAMNT_0008312671	291	255	50M	=	372	131	AAGCAATCAACGTTTAATATCCTACCAAGCAAGTAGTATAATGTCCATAG	?<@DB>DDFHHFBFEHGEGBE@H?FBDGHHIHAHDFH>FH@GGHDB9?FC	RG:Z:Paired Group 1 assembled against CAMNT_0008312671
NIKITA_0927:1:1315:10926:75467#ATCACG/2 run=120731_SN403_0927_BD18C1ACXX	0	CAMNT_0008312671	291	255	50M	*	0	0	AAGCAATCAACGTTTAATATCCTACCAAGCAAGTAGTATAATGTCCATAG	@BCFFFFFHHHHHHJJIIIIJIIJJJJJJJJJJGHHHIHIJJJGIJJJJJ	RG:Z:Unpaired reads assembled against CAMNT_0008312671
NIKITA_0927:1:1209:7601:63047#ATCACG/2 run=120731_SN403_0927_BD18C1ACXX	0	CAMNT_0008312671	291	255	50M	*	0	0	AAGCAATCAACGTTTAATATCCTACCAAGCAAGTAGTATAATGTCCATAG	@@BDFFFFHHHGHIJJJJJIIGGIJJJIIJIGJBGHDDFIIIIHGDHHEF	RG:Z:Unpaired reads assembled against CAMNT_0008312671
NIKITA_0927:1:1313:17960:91655#ATCACG/1 run=120731_SN403_0927_BD18C1ACXX	0	CAMNT_0008312671	291	255	50M	*	0	0	AAGCAATCAACGTTTAATATCCTACCAAGCAAGTAGTATAATGTCCATAG	@@@DDDFEFHGGFHIIIJEEGGGIJGGIGHBFHHGEFIHACGHDFIGIGD	RG:Z:Unpaired reads assembled against CAMNT_0008312671
NIKITA_0927:1:1209:4559:65269#ATCACG/1 run=120731_SN403_0927_BD18C1ACXX	0	CAMNT_0008312671	291	255	50M	*	0	0	AAGCAATCAACGTTTAATATCCTACCAAGCAAGTAGTATAATGTCCATAG	CCCFFFFFHHHHHJJJJIIJGIIIIJJIIIIIGCFHDHIJJJJHGIJJJI	RG:Z:Unpaired reads assembled against CAMNT_0008312671
NIKITA_0927:1:1211:4821:14024#ATCACG/2 run=120731_SN403_0927_BD18C1ACXX%26NIKITA_0927:1:1211:4821:14024#ATCACG/1 run=120731_SN403_0927_BD18C1ACXX	99	CAMNT_0008312671	291	255	50M	=	426	185	AAGCAATCAACGTTTAATATCCTACCAAGCAAGTAGTATAATGTCCATAG	;@@DF>DDFGAFFGGGHBDDFGB@<8?F;;DGG*:?:CFGIHI??DHIII	RG:Z:Paired Group 1 assembled against CAMNT_0008312671
NIKITA_0927:1:1204:1959:79532#ATCACG/1 run=120731_SN403_0927_BD18C1ACXX	0	CAMNT_0008312671	291	255	50M	*	0	0	AAGCAATCAACGTTTAATATCCTACCAAGCAAGTAGTATAATGTCCATAG	@C@DDDDD?FHHFD@FHICHGHCHI>GIGICHI:DG?GHIGEFDFFGHEH	RG:Z:Unpaired reads assembled against CAMNT_0008312671
NIKITA_0927:1:1115:5314:81382#ATCACG/2 run=120731_SN403_0927_BD18C1ACXX%26NIKITA_0927:1:1115:5314:81382#ATCACG/1 run=120731_SN403_0927_BD18C1ACXX	99	CAMNT_0008312671	291	255	50M	=	447	206	AAGCAATCAACGTTTAATATCCTACCAAGCAAGTAGTATAATGTCCATAG	BC@FFDFDFFHDCFGGFEAEBDDHGGGGGIJGJBFFHGIEDAFDIIIIII	RG:Z:Paired Group 1 assembled against CAMNT_0008312671
NIKITA_0927:1:1314:18859:78939#ATCACG/1 run=120731_SN403_0927_BD18C1ACXX%26NIKITA_0927:1:1314:18859:78939#ATCACG/2 run=120731_SN403_0927_BD18C1ACXX	99	CAMNT_0008312671	291	255	50M	=	365	124	AAGCAATCAACGTTTAATATCCTACCAAGCAAGTAGTATAATGTCCATAG	@@@DD;DDDHDFFGEBFBHIIGBFGGIIIIIGIFHIDEHHGIGHIIHHGI	RG:Z:Paired Group 1 assembled against CAMNT_0008312671
NIKITA_0927:1:1210:14263:45127#ATCACG/1 run=120731_SN403_0927_BD18C1ACXX%26NIKITA_0927:1:1210:14263:45127#ATCACG/2 run=120731_SN403_0927_BD18C1ACXX	99	CAMNT_0008312671	291	255	50M	=	427	186	AAGCAATCAACGTTTAATATCCTACCAAGCAAGTAGTATAATGTCCATAG	@CCFFDDDDHF<ACEHIIEGHFGEHEEEF8E@G?CG?FFFDBBBFADGEG	RG:Z:Paired Group 1 assembled against CAMNT_0008312671
NIKITA_0927:1:2305:3882:47588#ATCACG/1 run=120731_SN403_0927_BD18C1ACXX%26NIKITA_0927:1:2305:3882:47588#ATCACG/2 run=120731_SN403_0927_BD18C1ACXX	99	CAMNT_0008312671	291	255	50M	=	430	189	AAGCAATCAACGTTTAATATCCTACCAAGCAAGTAGTATAATGTCCATAG	CCCFFFFFHHHHHJJJJJJJJJJJJJJJJIJJJHIIIIIJJJJJJJJJJJ	RG:Z:Paired Group 1 assembled against CAMNT_0008312671
NIKITA_0927:1:2302:13116:95400#ATCACG/2 run=120731_SN403_0927_BD18C1ACXX%26NIKITA_0927:1:2302:13116:95400#ATCACG/1 run=120731_SN403_0927_BD18C1ACXX	99	CAMNT_0008312671	292	255	50M	=	417	175	AGCAATCAACGTTTAATATCCTACCAAGCAAGTAGTATAATGTCCATAGC	CCCFFFFFHHGHHJJJJJJJJJJJJJJJJJJJEHJHIJJJJIJJJJJJIJ	RG:Z:Paired Group 1 assembled against CAMNT_0008312671
NIKITA_0927:1:2215:18364:95785#ATCACG/1 run=120731_SN403_0927_BD18C1ACXX	0	CAMNT_0008312671	292	255	50M	*	0	0	AGCAATCAACGTTTAATATCCTACCAAGCAAGTAGTATAATGTCCATAGC	<??DD>DD>DD<AEBEEEE4CECEBFDDEECE?CDBBADFIEIAEIADEC	RG:Z:Unpaired reads assembled against CAMNT_0008312671
NIKITA_0927:1:1106:12040:53271#ATCACG/2 run=120731_SN403_0927_BD18C1ACXX%26NIKITA_0927:1:1106:12040:53271#ATCACG/1 run=120731_SN403_0927_BD18C1ACXX	147	CAMNT_0008312671	292	255	50M	=	1	341	AGCAATCAACGTTTAATATCCTACCAAGCAAGTAGTATAATGTCCATAGC	JJIIIGCHFJIHGFIGGHFGHHEGHGIIIGJJIIGIGFHFHFDFFDF@@@	RG:Z:Paired Group 1 assembled against CAMNT_0008312671
NIKITA_0927:1:2109:19882:69121#ATCACG/1 run=120731_SN403_0927_BD18C1ACXX%26NIKITA_0927:1:2109:19882:69121#ATCACG/2 run=120731_SN403_0927_BD18C1ACXX	99	CAMNT_0008312671	292	255	50M	=	396	154	AGCAATCAACGTTTAATATCCTACCAAGCAAGTAGTATAATGTCCATAGC	?7?DDB?:CCDA<AEAFFHI@CBCFGIDG;FB1?F?D?FFA???DHADEF	RG:Z:Paired Group 1 assembled against CAMNT_0008312671
NIKITA_0927:1:1106:10074:33640#ATCACG/2 run=120731_SN403_0927_BD18C1ACXX	16	CAMNT_0008312671	292	255	50M	*	0	0	AGCAATCAACGTTTAATATCCTACCAAGCAAGTAGTATAATGTCCATAGC	JJJJJJJJJJJJJJJJJJIJIIHJIJJJJJJJJJJJJHHHHHFFFFFCCC	RG:Z:Unpaired reads assembled against CAMNT_0008312671
NIKITA_0927:1:1201:18697:42229#ATCACG/2 run=120731_SN403_0927_BD18C1ACXX%26NIKITA_0927:1:1201:18697:42229#ATCACG/1 run=120731_SN403_0927_BD18C1ACXX	99	CAMNT_0008312671	293	255	50M	=	429	186	GCAATCAACGTTTAATATCCTACCAAGCAAGTAGTATAATGTCCATAGCG	CCCFFFFFHHHHHJJJJJJJJJJJJJIJJIJEFFGIJJIJJJJJJJJJJJ	RG:Z:Paired Group 1 assembled against CAMNT_0008312671
NIKITA_0927:1:1308:9561:45797#ATCACG/1 run=120731_SN403_0927_BD18C1ACXX%26NIKITA_0927:1:1308:9561:45797#ATCACG/2 run=120731_SN403_0927_BD18C1ACXX	147	CAMNT_0008312671	293	255	50M	=	128	215	GCAATCAACGTTTAATATCCTACCAAGCAAGTAGTATAATGTCCATAGCG	EJIJJJIIGIJIIJIHGIJHHFJIJGJIJJJJJJJJJGHHHHFFFFFCCC	RG:Z:Paired Group 1 assembled against CAMNT_0008312671
NIKITA_0927:1:1203:8936:87022#ATCACG/2 run=120731_SN403_0927_BD18C1ACXX	16	CAMNT_0008312671	293	255	50M	*	0	0	GCAATCAACGTTTAATATCCTACCAAGCAAGTAGTATAATGTCCATAGCG	EJGIHHDFEGIJIEHFEEFEA?IIJIIJHHEGJGIIGFDDHFFDDDA@C@	RG:Z:Unpaired reads assembled against CAMNT_0008312671
NIKITA_0927:1:2208:10768:90174#ATCACG/2 run=120731_SN403_0927_BD18C1ACXX%26NIKITA_0927:1:2208:10768:90174#ATCACG/1 run=120731_SN403_0927_BD18C1ACXX	99	CAMNT_0008312671	293	255	50M	=	379	136	GCAATCAACGTTTAATATCCTACCAAGCAAGTAGTATAATGTCCATAGCG	@@@FDDDDHHFHFGIIGIJIDHIJIJIJJJJ<EA?FBHGIDDFGGEHIGI	RG:Z:Paired Group 1 assembled against CAMNT_0008312671
NIKITA_0927:1:1101:3329:21720#ATCACG/2 run=120731_SN403_0927_BD18C1ACXX	0	CAMNT_0008312671	294	255	50M	*	0	0	CAATCAACGTTTAATATCCTACCAAGCAAGTAGTATAATGTCCATAGCGT	CCCFFFFFHHHHHJJJJJJJJJJJJJJJJJHHJIIJJJJIJJJIJJJJJI	RG:Z:Unpaired reads assembled against CAMNT_0008312671
NIKITA_0927:1:1110:18687:25820#ATCACG/1 run=120731_SN403_0927_BD18C1ACXX%26NIKITA_0927:1:1110:18687:25820#ATCACG/2 run=120731_SN403_0927_BD18C1ACXX	147	CAMNT_0008312671	294	255	50M	=	176	168	CAATCAACGTTTAATATCCTACCAAGCAAGTAGTATAATGTCCATAGCGT	JIJJJJJJJJIJJIJJIJJHFJIJJJJJJJJJJGJIJHHHHHFFFFFCCC	RG:Z:Paired Group 1 assembled against CAMNT_0008312671
NIKITA_0927:1:2206:4656:78467#ATCACG/2 run=120731_SN403_0927_BD18C1ACXX%26NIKITA_0927:1:2206:4656:78467#ATCACG/1 run=120731_SN403_0927_BD18C1ACXX	99	CAMNT_0008312671	295	255	50M	=	701	456	AATCAACGTTTAATATCCTACCAAGCAAGTAGTATAATGTCCATAGCGTC	CCCFFFFFHHHHHJJJJJIIJJJJJJIJJFHIHIJJJJJJJJJJJJJJHG	RG:Z:Paired Group 1 assembled against CAMNT_0008312671
NIKITA_0927:1:2205:18692:25370#ATCACG/1 run=120731_SN403_0927_BD18C1ACXX%26NIKITA_0927:1:2205:18692:25370#ATCACG/2 run=120731_SN403_0927_BD18C1ACXX	99	CAMNT_0008312671	295	255	50M	=	480	235	AATCAACGTTTAATATCCTACCAAGCAAGTAGTATAATGTCCATAGCGTC	CCCFFFFFHHHHGJJJJIIIJJJIJJJJJHHGGIJIIJJJJJJJJJIJHG	RG:Z:Paired Group 1 assembled against CAMNT_0008312671
NIKITA_0927:1:1101:9360:88642#ATCACG/1 run=120731_SN403_0927_BD18C1ACXX%26NIKITA_0927:1:1101:9360:88642#ATCACG/2 run=120731_SN403_0927_BD18C1ACXX	99	CAMNT_0008312671	295	255	50M	=	427	182	AATCAACGTTTAATATCCTACCAAGCAAGTAGTATAATGTCCATAGCGTC	CCCFFFFFHHHHHJJJJJJJJJJJJJJJJGHIFIJJJJJJJJIJJIJJIJ	RG:Z:Paired Group 1 assembled against CAMNT_0008312671
NIKITA_0927:1:1210:19247:16081#ATCACG/1 run=120731_SN403_0927_BD18C1ACXX%26NIKITA_0927:1:1210:19247:16081#ATCACG/2 run=120731_SN403_0927_BD18C1ACXX	99	CAMNT_0008312671	295	255	50M	=	452	207	AATCAACGTTTAATATCCTACCAAGCAAGTAGTATAATGTCCATAGCGTC	CCCFFFFFHHHHHJJJIJJIJJJJJJJJJGGIGGIJJJJJJJJJJJJJIJ	RG:Z:Paired Group 1 assembled against CAMNT_0008312671
NIKITA_0927:1:2306:4841:76341#ATCACG/2 run=120731_SN403_0927_BD18C1ACXX%26NIKITA_0927:1:2306:4841:76341#ATCACG/1 run=120731_SN403_0927_BD18C1ACXX	163	CAMNT_0008312671	295	255	50M	=	288	57	AATCAACGTTTAATATCCTACCAAGCAAGTAGTATAATGTCCATAGCGTC	@CCFFFFFHHHHGGGJGIIIJIJJJJJIIGJJJJGIJJJJJIJJJJIJII	RG:Z:Paired Group 1 assembled against CAMNT_0008312671
NIKITA_0927:1:1108:5877:12404#ATCACG/2 run=120731_SN403_0927_BD18C1ACXX%26NIKITA_0927:1:1108:5877:12404#ATCACG/1 run=120731_SN403_0927_BD18C1ACXX	99	CAMNT_0008312671	295	255	50M	=	404	159	AATCAACGTTTAATATCCTACCAAGCAAGTAGTATAATGTCCATAGCGTC	@@@FFFFFBBFHHGGGGHIJIHGEBHIGI<EG:?CEDG<FHHEIJJDHD@	RG:Z:Paired Group 1 assembled against CAMNT_0008312671
NIKITA_0927:1:2308:3473:27971#ATCACG/2 run=120731_SN403_0927_BD18C1ACXX%26NIKITA_0927:1:2308:3473:27971#ATCACG/1 run=120731_SN403_0927_BD18C1ACXX	99	CAMNT_0008312671	295	255	50M	=	457	212	AATCAACGTTTAATATCCTACCAAGCAAGTAGTATAATGTCCATAGCGTC	@@@FFFFFFHGHHJIJIIIGIJJJJIGGHFHIGIGIJJJJJEHGHIEIHI	RG:Z:Paired Group 1 assembled against CAMNT_0008312671
NIKITA_0927:1:2208:20369:34980#ATCACG/2 run=120731_SN403_0927_BD18C1ACXX	16	CAMNT_0008312671	296	255	50M	*	0	0	ATCAACGTTTAATATCCTACCAAGCAAGTAGTATAATGTCCATAGCGTCG	GFGDB=GIJIIFDD<HGDGGCIGFJIIHEHGJIGGGGAHHHHFDDDB<@@	RG:Z:Unpaired reads assembled against CAMNT_0008312671
NIKITA_0927:1:1211:6890:57352#ATCACG/2 run=120731_SN403_0927_BD18C1ACXX%26NIKITA_0927:1:1211:6890:57352#ATCACG/1 run=120731_SN403_0927_BD18C1ACXX	147	CAMNT_0008312671	296	255	50M	=	44	302	ATCAACGTTTAATATCCTACCAAGCAAGTAGTATAATGTCCATAGCGTCG	JJJIHIJJJJJIGHDJJHEJJJJJJJJJIJJJJJJJIHHHHHFFFFFCCC	RG:Z:Paired Group 1 assembled against CAMNT_0008312671
NIKITA_0927:1:1212:17873:83331#ATCACG/1 run=120731_SN403_0927_BD18C1ACXX%26NIKITA_0927:1:1212:17873:83331#ATCACG/2 run=120731_SN403_0927_BD18C1ACXX	147	CAMNT_0008312671	296	255	50M	=	213	133	ATCAACGTTTAATATCCTACCAAGCAAGTAGTATAATGTCCATAGCGTCG	IJGIEJIIGGIJJGIGHGCJJJJIJJIIGIJIGIIIGFHHHHFDFFD@@B	RG:Z:Paired Group 1 assembled against CAMNT_0008312671
NIKITA_0927:1:2305:4967:32950#ATCACG/1 run=120731_SN403_0927_BD18C1ACXX	16	CAMNT_0008312671	296	255	50M	*	0	0	ATCAACGTTTAATATCCTACCAAGCAAGTAGTATAATGTCCATAGCGTCG	JJJJIIJJJJJJJJIJJIHJIJJJJJJJIJJJJJJJJHHHHHFFFFFCCC	RG:Z:Unpaired reads assembled against CAMNT_0008312671
NIKITA_0927:1:2113:12448:21103#ATCACG/2 run=120731_SN403_0927_BD18C1ACXX	16	CAMNT_0008312671	296	255	50M	*	0	0	ATCAACGTTTAATATCCTACCAAGCAAGTAGTATAATGTCCATAGCGTCG	JJIJIJJJJJJJJJIJJIGJJJIIJJJJJJJJJJJJJHHHHHFFFFFCCC	RG:Z:Unpaired reads assembled against CAMNT_0008312671
NIKITA_0927:1:1208:10731:51436#ATCACG/2 run=120731_SN403_0927_BD18C1ACXX%26NIKITA_0927:1:1208:10731:51436#ATCACG/1 run=120731_SN403_0927_BD18C1ACXX	147	CAMNT_0008312671	296	255	50M	=	200	146	ATCAACGTTTAATATCCTACCAAGCAAGTAGTATAATGTCCATAGCGTCG	JJIIIIJGIIJHIIIJIIGIIJJJIJJJJJJJJJJJIHHHHHFFFFFCCC	RG:Z:Paired Group 1 assembled against CAMNT_0008312671
NIKITA_0927:1:1209:7081:75028#ATCACG/1 run=120731_SN403_0927_BD18C1ACXX	16	CAMNT_0008312671	296	255	50M	*	0	0	ATCAACGTTTAATATCCTACCAAGCAAGTAGTATAATGTCCATAGCGTCG	JJIIJIJJJJJJIIGJJIGJJJJJJJJJJJJJJJJJJHHHHHFFFFFCCC	RG:Z:Unpaired reads assembled against CAMNT_0008312671
NIKITA_0927:1:1316:11822:17620#ATCACG/2 run=120731_SN403_0927_BD18C1ACXX%26NIKITA_0927:1:1316:11822:17620#ATCACG/1 run=120731_SN403_0927_BD18C1ACXX	147	CAMNT_0008312671	296	255	50M	=	170	176	ATCAACGTTTAATATCCTACCAAGCAAGTAGTATAATGTCCATAGCGTCG	JJIIIJJJFJIIIIGIIHFIIIIJJJJJIJIJJJJJIHAHHHFFFFFCCC	RG:Z:Paired Group 1 assembled against CAMNT_0008312671
NIKITA_0927:1:1315:13128:25115#ATCACG/2 run=120731_SN403_0927_BD18C1ACXX%26NIKITA_0927:1:1315:13128:25115#ATCACG/1 run=120731_SN403_0927_BD18C1ACXX	147	CAMNT_0008312671	296	255	50M	=	213	133	ATCAACGTTTAATATCCTACCAAGCAAGTAGTATAATGTCCATAGCGTCG	JJIIIJJJJJJJJIHJJIGJJJJJJJJJJJJJJJJJJHHHHHFFFFFCCC	RG:Z:Paired Group 1 assembled against CAMNT_0008312671
NIKITA_0927:1:1207:5086:31012#ATCACG/1 run=120731_SN403_0927_BD18C1ACXX%26NIKITA_0927:1:1207:5086:31012#ATCACG/2 run=120731_SN403_0927_BD18C1ACXX	147	CAMNT_0008312671	296	255	50M	=	200	146	ATCAACGTTTAATATCCTACCAAGCAAGTAGTATAATGTCCATAGCGTCG	HGHFGIFJIIIGIGFHEG@HEJJJGGIJIJJIIGIJJHHHHHFFFFD@CC	RG:Z:Paired Group 1 assembled against CAMNT_0008312671
NIKITA_0927:1:2212:7363:97613#ATCACG/1 run=120731_SN403_0927_BD18C1ACXX%26NIKITA_0927:1:2212:7363:97613#ATCACG/2 run=120731_SN403_0927_BD18C1ACXX	147	CAMNT_0008312671	296	255	50M	=	120	226	ATCAACGTTTAATATCCTACCAAGCAAGTAGTATAATGTCCATAGCGTCG	JJJJJJJJJJJJJJJJJHHJJJJIJJJJJJIJJJJJJHHHHHFFFFFCCC	RG:Z:Paired Group 1 assembled against CAMNT_0008312671
NIKITA_0927:1:2316:9517:29233#ATCACG/1 run=120731_SN403_0927_BD18C1ACXX%26NIKITA_0927:1:2316:9517:29233#ATCACG/2 run=120731_SN403_0927_BD18C1ACXX	147	CAMNT_0008312671	297	255	50M	=	177	170	TCAACGTTTAATATCCTACCAAGCAAGTAGTATAATGTCCATAGCGTCGC	GIJIJJJJIGJGEEGHB?JIIIJJGJIIJJJJIIIIGDDHFFDAFFD@@@	RG:Z:Paired Group 1 assembled against CAMNT_0008312671
NIKITA_0927:1:1305:4204:51726#ATCACG/2 run=120731_SN403_0927_BD18C1ACXX%26NIKITA_0927:1:1305:4204:51726#ATCACG/1 run=120731_SN403_0927_BD18C1ACXX	99	CAMNT_0008312671	297	255	50M	=	531	284	TCAACGTTTAATATCCTACCAAGCAAGTAGTATAATGTCCATAGCGTCGC	@C@DDDDDHHGDHGHIJJJJJJIIIGIEH@BFIIJIIGIIGGGIIEHIEG	RG:Z:Paired Group 1 assembled against CAMNT_0008312671
NIKITA_0927:1:1115:16918:57136#ATCACG/1 run=120731_SN403_0927_BD18C1ACXX%26NIKITA_0927:1:1115:16918:57136#ATCACG/2 run=120731_SN403_0927_BD18C1ACXX	99	CAMNT_0008312671	297	255	50M	=	452	205	TCAACGTTTAATATCCTACCAAGCAAGTAGTATAATGTCCATAGCGTCGC	CCCFFFFFHHHHHJJIIIJIJJIFIIHFHHCGIEIIIEFGIIJJIGIIJJ	RG:Z:Paired Group 1 assembled against CAMNT_0008312671
NIKITA_0927:1:1210:6686:57207#ATCACG/1 run=120731_SN403_0927_BD18C1ACXX%26NIKITA_0927:1:1210:6686:57207#ATCACG/2 run=120731_SN403_0927_BD18C1ACXX	99	CAMNT_0008312671	297	255	50M	=	370	123	TCAACGTTTAATATCCTACCAAGCAAGTAGTATAATGTCCATAGCGTCGC	CCCFFFFFHHHHHJJJJJJJJJJJJJJHHIIJJIJJJJJJJJJJJJJJIJ	RG:Z:Paired Group 1 assembled against CAMNT_0008312671
NIKITA_0927:1:2303:9332:26175#ATCACG/2 run=120731_SN403_0927_BD18C1ACXX%26NIKITA_0927:1:2303:9332:26175#ATCACG/1 run=120731_SN403_0927_BD18C1ACXX	99	CAMNT_0008312671	298	255	50M	=	420	172	CAACGTTTAATATCCTACCAAGCAAGTAGTATAATGTCCATAGCGTCGCT	CCCFFFFFHHHHHJJJJJJJJJJJJJHIJHHIJJJIIJJJJIHIJGIJJG	RG:Z:Paired Group 1 assembled against CAMNT_0008312671
NIKITA_0927:1:2115:3337:96795#ATCACG/2 run=120731_SN403_0927_BD18C1ACXX	0	CAMNT_0008312671	298	255	50M	*	0	0	CAACGTTTAATATCCTACCAAGCAAGTAGTATAATGTCCATAGCGTCGCT	@@@FFDDEHGHHHGEGHIGIGGIJJJHAHEBHGFFGIFIIGIJIIIEHGG	RG:Z:Unpaired reads assembled against CAMNT_0008312671
NIKITA_0927:1:2302:12553:45400#ATCACG/2 run=120731_SN403_0927_BD18C1ACXX	16	CAMNT_0008312671	298	255	50M	*	0	0	CAACGTTTAATATCCTACCAAGCAAGTAGTATAATGTCCATAGCGTCGCT	IJHJJJIJJJIJJJIG?JJJJJJJJJIJIJJIJJJJJHHHHHFFFFFCCC	RG:Z:Unpaired reads assembled against CAMNT_0008312671
NIKITA_0927:1:2108:1995:46229#ATCACG/2 run=120731_SN403_0927_BD18C1ACXX%26NIKITA_0927:1:2108:1995:46229#ATCACG/1 run=120731_SN403_0927_BD18C1ACXX	99	CAMNT_0008312671	298	255	50M	=	396	148	CAACGTTTAATATCCTACCAAGCAAGTAGTATAATGTCCATAGCGTCGCT	CCCFFFFFHHHHHJJJJJJJJJJJJJHIJHIIIJJJIJJJJJJIJJJJJJ	RG:Z:Paired Group 1 assembled against CAMNT_0008312671
NIKITA_0927:1:1316:11202:5567#ATCACG/1 run=120731_SN403_0927_BD18C1ACXX%26NIKITA_0927:1:1316:11202:5567#ATCACG/2 run=120731_SN403_0927_BD18C1ACXX	99	CAMNT_0008312671	298	255	50M	=	396	148	CAACGTTTAATATCCTACCAAGCAAGTAGTATAATGTCCATAGCGTCGCT	CCCFFFFFGHHGHJJJJJIJJJJJJJHHJGEIJJIJDIJJJJJIIIJJJJ	RG:Z:Paired Group 1 assembled against CAMNT_0008312671
NIKITA_0927:1:1202:8320:45711#ATCACG/2 run=120731_SN403_0927_BD18C1ACXX%26NIKITA_0927:1:1202:8320:45711#ATCACG/1 run=120731_SN403_0927_BD18C1ACXX	147	CAMNT_0008312671	298	255	50M	=	200	148	CAACGTTTAATATCCTACCAAGCAAGTAGTATAATGTCCATAGCGTCGCT	DJJJIIJJJJJIFJJJIJHJJJJJJJIJJJJJJJJJJHHHHHFFFFFCCC	RG:Z:Paired Group 1 assembled against CAMNT_0008312671
NIKITA_0927:1:2104:12241:90430#ATCACG/2 run=120731_SN403_0927_BD18C1ACXX	0	CAMNT_0008312671	298	255	50M	*	0	0	CAACGTTTAATATCCTACCAAGCAAGTAGTATAATGTCCATAGCGTCGCT	@@CFFFFFHHHHHIJJJJJJJJJJIJFHJHIJJIIJIJJJJJIIJIJJJF	RG:Z:Unpaired reads assembled against CAMNT_0008312671
NIKITA_0927:1:1216:14927:74312#ATCACG/2 run=120731_SN403_0927_BD18C1ACXX%26NIKITA_0927:1:1216:14927:74312#ATCACG/1 run=120731_SN403_0927_BD18C1ACXX	99	CAMNT_0008312671	298	255	50M	=	434	186	CAACGTTTAATATCCTACCAAGCAAGTAGTATAATGTCCATAGCGTCGCT	CCCFFFFFHHHHHJJJFIIJIIJJJJFIJHGHIIIJIIJIJJJIIIIJJI	RG:Z:Paired Group 1 assembled against CAMNT_0008312671
NIKITA_0927:1:1104:4287:55199#ATCACG/1 run=120731_SN403_0927_BD18C1ACXX%26NIKITA_0927:1:1104:4287:55199#ATCACG/2 run=120731_SN403_0927_BD18C1ACXX	99	CAMNT_0008312671	298	255	50M	=	370	122	CAACGTTTAATATCCTACCAAGCAAGTAGTATAATGTCCATAGCGTCGCT	CCCFFFFFHHHHHJJJIJIJJJJJJJIJJHHIJJIJGJJJJJJIJIJJJI	RG:Z:Paired Group 1 assembled against CAMNT_0008312671
NIKITA_0927:1:2309:12196:45769#ATCACG/2 run=120731_SN403_0927_BD18C1ACXX%26NIKITA_0927:1:2309:12196:45769#ATCACG/1 run=120731_SN403_0927_BD18C1ACXX	99	CAMNT_0008312671	298	255	50M	=	396	148	CAACGTTTAATATCCTACCAAGCAAGTAGTATAATGTCCATAGCGTCGCT	CCCFFFFFHHHHHJJJJJJJIJJJJJHIIHHHIJIJIJJJJIJJJJJJJJ	RG:Z:Paired Group 1 assembled against CAMNT_0008312671
NIKITA_0927:1:1113:5834:41044#ATCACG/1 run=120731_SN403_0927_BD18C1ACXX%26NIKITA_0927:1:1113:5834:41044#ATCACG/2 run=120731_SN403_0927_BD18C1ACXX	147	CAMNT_0008312671	298	255	50M	=	246	102	CAACGTTTAATATCCTACCAAGCAAGTAGTATAATGTCCATAGCGTCGCT	IJJJJJIJJJJIHJIGBJJJJJJJJJJJJJJJJJIJJHHHHHFFFFFCC@	RG:Z:Paired Group 1 assembled against CAMNT_0008312671
NIKITA_0927:1:1107:13714:4337#ATCACG/2 run=120731_SN403_0927_BD18C1ACXX%26NIKITA_0927:1:1107:13714:4337#ATCACG/1 run=120731_SN403_0927_BD18C1ACXX	99	CAMNT_0008312671	299	255	50M	=	381	132	AACGTTTAATATCCTACCAAGCAAGTAGTATAATGTCCATAGCGTCGCTG	@CCFFFFFHHHHHJJJJJJJJJJJJHIIHEGIGIJJJJJJJIJJJJJJJJ	RG:Z:Paired Group 1 assembled against CAMNT_0008312671
NIKITA_0927:1:1204:12295:91435#ATCACG/1 run=120731_SN403_0927_BD18C1ACXX%26NIKITA_0927:1:1204:12295:91435#ATCACG/2 run=120731_SN403_0927_BD18C1ACXX	147	CAMNT_0008312671	299	255	50M	=	200	149	AACGTTTAATATCCTACCAAGCAAGTAGTATAATGTCCATAGCGTCGCTG	FHHEIGGGEJIFIGDFFIGIGBIFFEGGIHHEF@AIIHDFDHDFDBD@@B	RG:Z:Paired Group 1 assembled against CAMNT_0008312671
NIKITA_0927:1:2310:19637:86801#ATCACG/2 run=120731_SN403_0927_BD18C1ACXX%26NIKITA_0927:1:2310:19637:86801#ATCACG/1 run=120731_SN403_0927_BD18C1ACXX	99	CAMNT_0008312671	299	255	50M	=	430	181	AACGTTTAATATCCTACCAAGCAAGTAGTATAATGTCCATAGCGTCGCTG	;??D?DDFFB<DD>FBADFGHGEHG4CH<FFBFB?FE@G@HHCGIA?DGA	RG:Z:Paired Group 1 assembled against CAMNT_0008312671
NIKITA_0927:1:2205:8612:72681#ATCACG/1 run=120731_SN403_0927_BD18C1ACXX%26NIKITA_0927:1:2205:8612:72681#ATCACG/2 run=120731_SN403_0927_BD18C1ACXX	147	CAMNT_0008312671	301	255	50M	=	163	188	CGTTTAATATCCTACCAAGCAAGTAGTATAATGTCCATAGCGTCGCTGTA	JHIIFJJJIGJJIGJJJJJJJJJJJJJIJJJJJJJJJHHHHHFFFFFCCC	RG:Z:Paired Group 1 assembled against CAMNT_0008312671
NIKITA_0927:1:1204:11450:21022#ATCACG/1 run=120731_SN403_0927_BD18C1ACXX%26NIKITA_0927:1:1204:11450:21022#ATCACG/2 run=120731_SN403_0927_BD18C1ACXX	99	CAMNT_0008312671	301	255	50M	=	396	145	CGTTTAATATCCTACCAAGCAAGTAGTATAATGTCCATAGCGTCGCTGTA	CCCFFFFFGHHHHJJJJJJJJJJFHIIHIJJIJJJJJJJIJJIJIJJJJJ	RG:Z:Paired Group 1 assembled against CAMNT_0008312671
NIKITA_0927:1:2113:1878:71241#ATCACG/2 run=120731_SN403_0927_BD18C1ACXX	0	CAMNT_0008312671	302	255	50M	*	0	0	GTTTAATATCCTACCAAGCAAGTAGTATAATGTCCATAGCGTCGCTGTAA	@B@=DFEFGDHHHIII+<CGGIEHJJHIJJ@9ADFGIIFIGAADGGGHII	RG:Z:Unpaired reads assembled against CAMNT_0008312671
NIKITA_0927:1:1313:8858:13011#ATCACG/2 run=120731_SN403_0927_BD18C1ACXX%26NIKITA_0927:1:1313:8858:13011#ATCACG/1 run=120731_SN403_0927_BD18C1ACXX	99	CAMNT_0008312671	302	255	50M	=	396	144	GTTTAATATCCTACCAAGCAAGTAGTATAATGTCCATAGCGTCGCTGTAA	CBCFFFFFHHHHHJJJJJJJJJGIJJHIJJIJJJJJJJJIIIJJJJJIJJ	RG:Z:Paired Group 1 assembled against CAMNT_0008312671
NIKITA_0927:1:1215:10247:18394#ATCACG/2 run=120731_SN403_0927_BD18C1ACXX	16	CAMNT_0008312671	302	255	50M	*	0	0	GTTTAATATCCTACCAAGCAAGTAGTATAATGTCCATAGCGTCGCTGTAA	JJJJJJJJJJJIHJJJJIIJJJJJJJJJJJJJJJJJJHHHHHFFFFFCCC	RG:Z:Unpaired reads assembled against CAMNT_0008312671
NIKITA_0927:1:1313:8150:82928#ATCACG/2 run=120731_SN403_0927_BD18C1ACXX%26NIKITA_0927:1:1313:8150:82928#ATCACG/1 run=120731_SN403_0927_BD18C1ACXX	99	CAMNT_0008312671	302	255	50M	=	452	200	GTTTAATATCCTACCAAGCAAGTAGTATAATGTCCATAGCGTCGCTGTAA	CB@FFFFFHHHHHJJJJJJJJJFHIHJIIJIJHIIJJJJIJJJIJJJJJI	RG:Z:Paired Group 1 assembled against CAMNT_0008312671
NIKITA_0927:1:2108:4019:69350#ATCACG/1 run=120731_SN403_0927_BD18C1ACXX%26NIKITA_0927:1:2108:4019:69350#ATCACG/2 run=120731_SN403_0927_BD18C1ACXX	99	CAMNT_0008312671	302	255	50M	=	393	141	GTTTAATATCCTACCAAGCAAGTAGTATAATGTCCATAGCGTCGCTGTAA	@@@DDDEFHHHFHJEHIEHHGIHGHIIIIHIHJJIIIIGHIJJGIIFGGG	RG:Z:Paired Group 1 assembled against CAMNT_0008312671
NIKITA_0927:1:2105:21204:38659#ATCACG/2 run=120731_SN403_0927_BD18C1ACXX	16	CAMNT_0008312671	303	255	50M	*	0	0	TTTAATATCCTACCAAGCAAGTAGTATAATGTCCATAGCGTCGCTGTAAG	IIIJIJIIJIIHJJJJIJFJJJJJJJIIJJJJJJJJIHHHHHFFFFFCCC	RG:Z:Unpaired reads assembled against CAMNT_0008312671
NIKITA_0927:1:1105:9495:17753#ATCACG/1 run=120731_SN403_0927_BD18C1ACXX%26NIKITA_0927:1:1105:9495:17753#ATCACG/2 run=120731_SN403_0927_BD18C1ACXX	147	CAMNT_0008312671	303	255	50M	=	237	116	TTTAATATCCTACCAAGCAAGTAGTATAATGTCCATAGCGTCGCTGTAAG	JJJJJJJJJJIHJJJJJJJJJJJJJJJJJJJJJJJJJHHHHHFFFFFCCC	RG:Z:Paired Group 1 assembled against CAMNT_0008312671
NIKITA_0927:1:1310:2512:86862#ATCACG/2 run=120731_SN403_0927_BD18C1ACXX%26NIKITA_0927:1:1310:2512:86862#ATCACG/1 run=120731_SN403_0927_BD18C1ACXX	147	CAMNT_0008312671	303	255	50M	=	170	183	TTTAATATCCTACCAAGCAAGTAGTATAATGTCCATAGCGTCGCTGTAAG	IIIJJJJIIJJJJJJJJJJJIJJIIJJJJJJJJJJJJHHHHHFFFFFCCC	RG:Z:Paired Group 1 assembled against CAMNT_0008312671
NIKITA_0927:1:2215:19743:91190#ATCACG/2 run=120731_SN403_0927_BD18C1ACXX	16	CAMNT_0008312671	303	255	50M	*	0	0	TTTAATATCCTACCAAGCAAGTAGTATAATGTCCATAGCGTCGCTGTAAG	IIHCFCDDFFB?;<GECEBJJIIHFEFD9GDC:1EG<DFFHFBFFFFBB@	RG:Z:Unpaired reads assembled against CAMNT_0008312671
NIKITA_0927:1:1105:20786:34520#ATCACG/1 run=120731_SN403_0927_BD18C1ACXX%26NIKITA_0927:1:1105:20786:34520#ATCACG/2 run=120731_SN403_0927_BD18C1ACXX	147	CAMNT_0008312671	303	255	50M	=	211	142	TTTAATATCCTACCAAGCAAGTAGTATAATGTCCATAGCGTCGCTGTAAG	GJIJIJJIJIHFJJJJJJJJJIJJGIJJJJJJIJJJIHHHHHFFFFFCCC	RG:Z:Paired Group 1 assembled against CAMNT_0008312671
NIKITA_0927:1:2215:17347:28825#ATCACG/2 run=120731_SN403_0927_BD18C1ACXX%26NIKITA_0927:1:2215:17347:28825#ATCACG/1 run=120731_SN403_0927_BD18C1ACXX	147	CAMNT_0008312671	303	255	50M	=	126	227	TTTAATATCCTACCAAGCAAGTAGTATAATGTCCATAGCGTCGCTGTAAG	IEHFDC>GIIIIGHGFB<IGIGIFIIIGIHEIIIIGGAGGHHDDDBD@@@	RG:Z:Paired Group 1 assembled against CAMNT_0008312671
NIKITA_0927:1:1207:18422:63109#ATCACG/2 run=120731_SN403_0927_BD18C1ACXX%26NIKITA_0927:1:1207:18422:63109#ATCACG/1 run=120731_SN403_0927_BD18C1ACXX	147	CAMNT_0008312671	303	255	50M	=	200	153	TTTAATATCCTACCAAGCAAGTAGTATAATGTCCATAGCGTCGCTGTAAG	IJIIJIJIIGIJJIIGJIIIIGGIGGIJIGIGIIIGHFHHHHFFFFFCCC	RG:Z:Paired Group 1 assembled against CAMNT_0008312671
NIKITA_0927:1:2310:6446:65842#ATCACG/2 run=120731_SN403_0927_BD18C1ACXX%26NIKITA_0927:1:2310:6446:65842#ATCACG/1 run=120731_SN403_0927_BD18C1ACXX	99	CAMNT_0008312671	304	255	50M	=	380	126	TTAATATCCTACCAAGCAAGTAGTATAATGTCCATAGCGTCGCTGTAAGT	@@BFD;BBDDDDFGFHHEAHFFH:FBGIIIEHEFFHGGBCHFDHIGFGB8	RG:Z:Paired Group 1 assembled against CAMNT_0008312671
NIKITA_0927:1:2310:14249:55435#ATCACG/2 run=120731_SN403_0927_BD18C1ACXX	0	CAMNT_0008312671	304	255	50M	*	0	0	TTAATATCCTACCAAGCAAGTAGTATAATGTCCATAGCGTCGCTGTAAGT	CCCFFFFFHHHHHJJJJJJJHIJIJJJJJJJJIJJJJJIJJJJJJHHIJF	RG:Z:Unpaired reads assembled against CAMNT_0008312671
NIKITA_0927:1:2116:11423:63358#ATCACG/1 run=120731_SN403_0927_BD18C1ACXX%26NIKITA_0927:1:2116:11423:63358#ATCACG/2 run=120731_SN403_0927_BD18C1ACXX	99	CAMNT_0008312671	304	255	50M	=	388	134	TTAATATCCTACCAAGCAAGTAGTATAATGTCCATAGCGTCGCTGTAAGT	CCCFFFFFHHGHHJJJJJJJHHIIIJJJIIDHIJJJJIJHJJJJJJJJJE	RG:Z:Paired Group 1 assembled against CAMNT_0008312671
NIKITA_0927:1:1215:21022:33163#ATCACG/1 run=120731_SN403_0927_BD18C1ACXX%26NIKITA_0927:1:1215:21022:33163#ATCACG/2 run=120731_SN403_0927_BD18C1ACXX	99	CAMNT_0008312671	304	255	50M	=	420	166	TTAATATCCTACCAAGCAAGTAGTATAATGTCCATAGCGTCGCTGTAAGT	@@@FDDFFH<FHDGGGGGEGACBCDHHEAHIDBHH<FDHFHIFBHABEBB	RG:Z:Paired Group 1 assembled against CAMNT_0008312671
NIKITA_0927:1:2304:5822:15447#ATCACG/2 run=120731_SN403_0927_BD18C1ACXX	0	CAMNT_0008312671	304	255	50M	*	0	0	TTAATATCCTACCAAGCAAGTAGTATAATGTCCATAGCGTCGCTGTAAGT	CCCFFFFFHHHHHJJJJJIJHIJHHIJJJJIJIJJJJJJJIJJJJIJJJH	RG:Z:Unpaired reads assembled against CAMNT_0008312671
NIKITA_0927:1:2206:20088:62658#ATCACG/1 run=120731_SN403_0927_BD18C1ACXX	0	CAMNT_0008312671	304	255	50M	*	0	0	TTAATATCCTACCAAGCAAGTAGTATAATGTCCATAGCGTCGCTGTAAGT	@@@DDDDDDHFHHIIBHIGG<CH:CCHI@AEHIIEGIIIHIIIIIHGII>	RG:Z:Unpaired reads assembled against CAMNT_0008312671
NIKITA_0927:1:2213:6240:73786#ATCACG/1 run=120731_SN403_0927_BD18C1ACXX%26NIKITA_0927:1:2213:6240:73786#ATCACG/2 run=120731_SN403_0927_BD18C1ACXX	99	CAMNT_0008312671	305	255	50M	=	420	165	TAATATCCTACCAAGCAAGTAGTATAATGTCCATAGCGTCGCTGTAAGTA	CCCFFFFFHHHHHJJJJJIIJIIIIIJIGHIJJJJJJJIIJJJJJJJJJJ	RG:Z:Paired Group 1 assembled against CAMNT_0008312671
NIKITA_0927:1:2111:10112:34966#ATCACG/1 run=120731_SN403_0927_BD18C1ACXX%26NIKITA_0927:1:2111:10112:34966#ATCACG/2 run=120731_SN403_0927_BD18C1ACXX	99	CAMNT_0008312671	305	255	50M	=	426	171	TAATATCCTACCAAGCAAGTAGTATAATGTCCATAGCGTCGCTGTAAGTA	CCCFFFFFHHHHHJJJJJJHHJHIJJJJJJJJJJJJJJJJJJJJJJJJII	RG:Z:Paired Group 1 assembled against CAMNT_0008312671
NIKITA_0927:1:1214:9211:64317#ATCACG/2 run=120731_SN403_0927_BD18C1ACXX%26NIKITA_0927:1:1214:9211:64317#ATCACG/1 run=120731_SN403_0927_BD18C1ACXX	99	CAMNT_0008312671	305	255	50M	=	394	139	TAATATCCTACCAAGCAAGTAGTATAATGTCCATAGCGTCGCTGTAAGTA	CCCFFFFFHHHHGJJJJJJIIIHHGJIIIJJJJJJJIJIJJJJJJJJJBF	RG:Z:Paired Group 1 assembled against CAMNT_0008312671
NIKITA_0927:1:1104:6864:30529#ATCACG/2 run=120731_SN403_0927_BD18C1ACXX%26NIKITA_0927:1:1104:6864:30529#ATCACG/1 run=120731_SN403_0927_BD18C1ACXX	147	CAMNT_0008312671	306	255	50M	=	77	279	AATATCCTACCAAGCAAGTAGTATAATGTCCATAGCGTCGCTGTAAGTAT	JJIIGJHGFJJJJJIJIIIJIIGIIJJJJJJJJJJJJHHHHHFFFFFCCC	RG:Z:Paired Group 1 assembled against CAMNT_0008312671
NIKITA_0927:1:1314:12807:22341#ATCACG/2 run=120731_SN403_0927_BD18C1ACXX%26NIKITA_0927:1:1314:12807:22341#ATCACG/1 run=120731_SN403_0927_BD18C1ACXX	147	CAMNT_0008312671	307	255	50M	=	200	157	ATATCCTACCAAGCAAGTAGTATAATGTCCATAGCGTCGCTGTAAGTATA	CB8CCB>FGHIGEGD@IGGHGIIGF?<BBIGHGFHF@:BHBFDADDD<@@	RG:Z:Paired Group 1 assembled against CAMNT_0008312671
NIKITA_0927:1:2107:6009:86503#ATCACG/1 run=120731_SN403_0927_BD18C1ACXX%26NIKITA_0927:1:2107:6009:86503#ATCACG/2 run=120731_SN403_0927_BD18C1ACXX	99	CAMNT_0008312671	309	255	50M	=	427	168	ATCCTACCAAGCAAGTAGTATAATGTCCATAGCGTCGCTGTAAGTATAAT	CCCFFFFFHHHHHJJGIJHJIJJJJIJJJJJIJJJJJJJJJJJJJJJJJJ	RG:Z:Paired Group 1 assembled against CAMNT_0008312671
NIKITA_0927:1:2203:16228:58708#ATCACG/1 run=120731_SN403_0927_BD18C1ACXX	0	CAMNT_0008312671	309	255	50M	*	0	0	ATCCTACCAAGCAAGTAGTATAATGTCCATAGCGTCGCTGTAAGTATAAT	CCCFFFFFHHHHHJJGIJHIJJJJIJJJJJJIJJIIIJJJJJJJIIJJJJ	RG:Z:Unpaired reads assembled against CAMNT_0008312671
NIKITA_0927:1:2103:16681:91182#ATCACG/1 run=120731_SN403_0927_BD18C1ACXX%26NIKITA_0927:1:2103:16681:91182#ATCACG/2 run=120731_SN403_0927_BD18C1ACXX	99	CAMNT_0008312671	309	255	50M	=	377	118	ATCCTACCAAGCAAGTAGTATAATGTCCATAGCGTCGCTGTAAGTATAAT	CCCFFFFFHHHHHJJHIJJHIJJJJJJJJJJJJJHJJJJJJJIJJJJJJJ	RG:Z:Paired Group 1 assembled against CAMNT_0008312671
NIKITA_0927:1:1115:9168:74706#ATCACG/2 run=120731_SN403_0927_BD18C1ACXX%26NIKITA_0927:1:1115:9168:74706#ATCACG/1 run=120731_SN403_0927_BD18C1ACXX	99	CAMNT_0008312671	309	255	50M	=	380	121	ATCCTACCAAGCAAGTAGTATAATGTCCATAGCGTCGCTGTAAGTATAAT	;?@FBDEDDH;FDHIBEFCF@HHG<AF<FDHGBAHBG0@B@?F@FIBGCF	RG:Z:Paired Group 1 assembled against CAMNT_0008312671
NIKITA_0927:1:2313:13412:63720#ATCACG/2 run=120731_SN403_0927_BD18C1ACXX	16	CAMNT_0008312671	309	255	50M	*	0	0	ATCCTACCAAGCAAGTAGTATAATGTCCATAGCGTCGCTGTAAGTATAAT	#JJJJIJJJJJJJJJJJIJJIJJJJJJJJJIJJJJJIHHHHHFFFFFCCC	RG:Z:Unpaired reads assembled against CAMNT_0008312671
NIKITA_0927:1:1112:21215:47777#ATCACG/1 run=120731_SN403_0927_BD18C1ACXX	16	CAMNT_0008312671	310	255	50M	*	0	0	TCCTACCAAGCAAGTAGTATAATGTCCATAGCGTCGCTGTAAGTATAATC	IFIHGEFJIJJJIJJJJJJIFJJJJIIGGIGJJJJJJHHGHHFFFFFCCC	RG:Z:Unpaired reads assembled against CAMNT_0008312671
NIKITA_0927:1:1309:13151:25237#ATCACG/2 run=120731_SN403_0927_BD18C1ACXX%26NIKITA_0927:1:1309:13151:25237#ATCACG/1 run=120731_SN403_0927_BD18C1ACXX	99	CAMNT_0008312671	311	255	50M	=	428	167	CCTACCAAGCAAGTAGTATAATGTCCATAGCGTCGCTGTAAGTATAATCT	CCCFFFFFHHHHHHIJIJJJJJJIJJJJJJIJJJJJJJHJJJIJIJJJJJ	RG:Z:Paired Group 1 assembled against CAMNT_0008312671
NIKITA_0927:1:1109:15750:89403#ATCACG/2 run=120731_SN403_0927_BD18C1ACXX	0	CAMNT_0008312671	312	255	50M	*	0	0	CTACCAAGCAAGTAGTATAATGTCCATAGCGTCGCTGTAAGTATAATCTG	CCCFFFFFHHHHFIJHIJJJJJIJJJJJJIJJIJJJJHIJJHIJJJJJJJ	RG:Z:Unpaired reads assembled against CAMNT_0008312671
NIKITA_0927:1:1112:14372:98202#ATCACG/2 run=120731_SN403_0927_BD18C1ACXX	0	CAMNT_0008312671	312	255	50M	*	0	0	CTACCAAGCAAGTAGTATAATGTCCATAGCGTCGCTGTAAGTATAATCTG	CCCFFFFFGHHGHIJHIJJJJIIJJJJJJJIHGIJJIFIJJGIJJIJJJJ	RG:Z:Unpaired reads assembled against CAMNT_0008312671
NIKITA_0927:1:1209:10949:84948#ATCACG/2 run=120731_SN403_0927_BD18C1ACXX%26NIKITA_0927:1:1209:10949:84948#ATCACG/1 run=120731_SN403_0927_BD18C1ACXX	99	CAMNT_0008312671	312	255	50M	=	460	198	CTACCAAGCAAGTAGTATAATGTCCATAGCGTCGCTGTAAGTATAATCTG	CC@FFFFFHHHHFHJHIJJJJJJJJJJJJJJJJJJJJJJJJFIIJJJJJI	RG:Z:Paired Group 1 assembled against CAMNT_0008312671
NIKITA_0927:1:1312:11439:14678#ATCACG/2 run=120731_SN403_0927_BD18C1ACXX	16	CAMNT_0008312671	313	255	50M	*	0	0	TACCAAGCAAGTAGTATAATGTCCATAGCGTCGCTGTAAGTATAATCTGC	GFJJIJJJJJJJIJIJJJIJJJJIJJJJJJJJJJJJJHHHHHFFFDFCCC	RG:Z:Unpaired reads assembled against CAMNT_0008312671
NIKITA_0927:1:1209:2105:65456#ATCACG/2 run=120731_SN403_0927_BD18C1ACXX%26NIKITA_0927:1:1209:2105:65456#ATCACG/1 run=120731_SN403_0927_BD18C1ACXX	99	CAMNT_0008312671	313	255	50M	=	419	156	TACCAAGCAAGTAGTATAATGTCCATAGCGTCGCTGTAAGTATAATCTGC	CCCFFFFFHHHHHJFFHIJJJJJJIJJJJJFHIJIIHIJJHIJJIJJIJJ	RG:Z:Paired Group 1 assembled against CAMNT_0008312671
NIKITA_0927:1:1208:20113:13249#ATCACG/2 run=120731_SN403_0927_BD18C1ACXX%26NIKITA_0927:1:1208:20113:13249#ATCACG/1 run=120731_SN403_0927_BD18C1ACXX	99	CAMNT_0008312671	313	255	50M	=	486	223	TACCAAGCAAGTAGTATAATGTCCATAGCGTCGCTGTAAGTATAATCTGC	@?B;;DDAFCB<CG<CBH4ACA<HEHHC>GCFFCHD?GGB9H<BGD?B?8	RG:Z:Paired Group 1 assembled against CAMNT_0008312671
NIKITA_0927:1:1107:16987:54883#ATCACG/2 run=120731_SN403_0927_BD18C1ACXX%26NIKITA_0927:1:1107:16987:54883#ATCACG/1 run=120731_SN403_0927_BD18C1ACXX	99	CAMNT_0008312671	313	255	50M	=	429	166	TACCAAGCAAGTAGTATAATGTCCATAGCGTCGCTGTAAGTATAATCTGC	CCCFFFFFHHHDHIHIJJIJJJJJJJJJJJJJIJJJIIJJHIIJHIHJJI	RG:Z:Paired Group 1 assembled against CAMNT_0008312671
NIKITA_0927:1:2311:10267:66001#ATCACG/2 run=120731_SN403_0927_BD18C1ACXX	0	CAMNT_0008312671	313	255	50M	*	0	0	TACCAAGCAAGTAGTATAATGTCCATAGCGTCGCTGTAAGTATAATCTGC	C@CFFFFFHHHHHJIIIJJJJJJIIJJJJJJJJJJJIIJJHIJJJJJJJJ	RG:Z:Unpaired reads assembled against CAMNT_0008312671
NIKITA_0927:1:1115:5107:72773#ATCACG/2 run=120731_SN403_0927_BD18C1ACXX%26NIKITA_0927:1:1115:5107:72773#ATCACG/1 run=120731_SN403_0927_BD18C1ACXX	99	CAMNT_0008312671	313	255	50M	=	416	153	TACCAAGCAAGTAGTATAATGTCCATAGCGTCGCTGTAAGTATAATCTGC	@@@DDDFDHGB<CEGGGHICHEHHCHIGEGGIGIGIIGIIJEIGIIGBF<	RG:Z:Paired Group 1 assembled against CAMNT_0008312671
NIKITA_0927:1:2211:3947:38945#ATCACG/2 run=120731_SN403_0927_BD18C1ACXX%26NIKITA_0927:1:2211:3947:38945#ATCACG/1 run=120731_SN403_0927_BD18C1ACXX	99	CAMNT_0008312671	313	255	50M	=	414	151	TACCAAGCAAGTAGTATAATGTCCATAGCGTCGCTGTAAGTATAATCTGC	CCCFFFFFHHHFHIHIJJJIIHJJJJJJIJHJIJJJHIJJIIJJJJJJJJ	RG:Z:Paired Group 1 assembled against CAMNT_0008312671
NIKITA_0927:1:1314:3756:82971#ATCACG/1 run=120731_SN403_0927_BD18C1ACXX%26NIKITA_0927:1:1314:3756:82971#ATCACG/2 run=120731_SN403_0927_BD18C1ACXX	147	CAMNT_0008312671	313	255	50M	=	182	181	TACCAAGCAAGTAGTATAATGTCCATAGCGTCGCTGTAAGTATAATCTGC	JIJIJIGJJJJJJJJJJIJIIIJJJJJJJJJJIJJJIHHHHHFFFFFCCC	RG:Z:Paired Group 1 assembled against CAMNT_0008312671
NIKITA_0927:1:1216:6332:44098#ATCACG/2 run=120731_SN403_0927_BD18C1ACXX	16	CAMNT_0008312671	313	255	50M	*	0	0	TACCAAGCAAGTAGTATAATGTCCATAGCGTCGCTGTAAGTATAATCTGC	FBJJJJJJJJIJJJIJIJJJJJJJJIIJJJJJIJJJJHHHHHFFFDFCCC	RG:Z:Unpaired reads assembled against CAMNT_0008312671
NIKITA_0927:1:1310:5691:99783#ATCACG/2 run=120731_SN403_0927_BD18C1ACXX	16	CAMNT_0008312671	314	255	50M	*	0	0	ACCAAGCAAGTAGTATAATGTCCATAGCGTCGCTGTAAGTATAATCTGCA	GJJJJJJJJJJJJJJJJJJJJJJJIJJJJJJJJJJJJHHHHHFFFFFCCC	RG:Z:Unpaired reads assembled against CAMNT_0008312671
NIKITA_0927:1:1209:15436:25628#ATCACG/1 run=120731_SN403_0927_BD18C1ACXX	16	CAMNT_0008312671	314	255	50M	*	0	0	ACCAAGCAAGTAGTATAATGTCCATAGCGTCGCTGTAAGTATAATCTGCA	HJJJIJJJJJIJJJJJJJJJJJJJJJIJJIJJJJJJJHHHHHFFFFFCCC	RG:Z:Unpaired reads assembled against CAMNT_0008312671
NIKITA_0927:1:2201:18509:85134#ATCACG/2 run=120731_SN403_0927_BD18C1ACXX%26NIKITA_0927:1:2201:18509:85134#ATCACG/1 run=120731_SN403_0927_BD18C1ACXX	99	CAMNT_0008312671	315	255	50M	=	398	133	CCAAGCAAGTAGTATAATGTCCATAGCGTCGCTGTAAGTATAATCTGCAT	@@@FFFFFHCFHHIIIJJJHJJJGJEHIHIIIIIFHIIDFFIJJJJJIJJ	RG:Z:Paired Group 1 assembled against CAMNT_0008312671
NIKITA_0927:1:1112:8007:9630#ATCACG/2 run=120731_SN403_0927_BD18C1ACXX	0	CAMNT_0008312671	316	255	50M	*	0	0	CAAGCAAGTAGTATAATGTCCATAGCGTCGCTGTAAGTATAATCTGCATT	@;=:=2==F?FHB?2<<<J:,333AH:3+1101B?<9000B#########	RG:Z:Unpaired reads assembled against CAMNT_0008312671
NIKITA_0927:1:2303:15070:40663#ATCACG/2 run=120731_SN403_0927_BD18C1ACXX%26NIKITA_0927:1:2303:15070:40663#ATCACG/1 run=120731_SN403_0927_BD18C1ACXX	99	CAMNT_0008312671	316	255	50M	=	457	191	CAAGCAAGTAGTATAATGTCCATAGCGTCGCTGTAAGTATAATCTGCATT	@CCFFFFFFHHHHIIJJJJJJIJJIIJJIGJJJIIHGHIHIJIIGIIIJI	RG:Z:Paired Group 1 assembled against CAMNT_0008312671
NIKITA_0927:1:2308:16805:93594#ATCACG/1 run=120731_SN403_0927_BD18C1ACXX%26NIKITA_0927:1:2308:16805:93594#ATCACG/2 run=120731_SN403_0927_BD18C1ACXX	99	CAMNT_0008312671	316	255	50M	=	451	185	CAAGCAAGTAGTATAATGTCCATAGCGTCGCTGTAAGTATAATCTGCATT	CCCFFFFFHHHHHJJJIJJJJJJJJJJJJJJJJIJIJFHIJJJJJJJJJI	RG:Z:Paired Group 1 assembled against CAMNT_0008312671
NIKITA_0927:1:1202:5719:22536#ATCACG/2 run=120731_SN403_0927_BD18C1ACXX%26NIKITA_0927:1:1202:5719:22536#ATCACG/1 run=120731_SN403_0927_BD18C1ACXX	99	CAMNT_0008312671	316	255	50M	=	396	130	CAAGCAAGTAGTATAATGTCCATAGCGTCGCTGTAAGTATAATCTGCATT	CCCFFFFFHHHHHJJJJJJJJJJJJIJJJJJJJHIJJHIIJJJJJJJJJJ	RG:Z:Paired Group 1 assembled against CAMNT_0008312671
NIKITA_0927:1:1301:14142:89727#ATCACG/2 run=120731_SN403_0927_BD18C1ACXX%26NIKITA_0927:1:1301:14142:89727#ATCACG/1 run=120731_SN403_0927_BD18C1ACXX	99	CAMNT_0008312671	316	255	50M	=	421	155	CAAGCAAGTAGTATAATGTCCATAGCGTCGCTGTAAGTATAATCTGCATT	CCCFFFFFHHHHHJJJJJJJJJJJJIJGIJJJJIIJJIIIJIJJJJJJJJ	RG:Z:Paired Group 1 assembled against CAMNT_0008312671
NIKITA_0927:1:1216:16039:100004#ATCACG/2 run=120731_SN403_0927_BD18C1ACXX%26NIKITA_0927:1:1216:16039:100004#ATCACG/1 run=120731_SN403_0927_BD18C1ACXX	99	CAMNT_0008312671	316	255	50M	=	427	161	CAAGCAAGTAGTATAATGTCCATAGCGTCGCTGTAAGTATAATCTGCATT	@@@DDFDDCFFFDGGDHGJIGGIJGJIJGGGGIDGIG?FIGGGGGGGECG	RG:Z:Paired Group 1 assembled against CAMNT_0008312671
NIKITA_0927:1:2201:17467:37615#ATCACG/1 run=120731_SN403_0927_BD18C1ACXX	0	CAMNT_0008312671	316	255	50M	*	0	0	CAAGCAAGTAGTATAATGTCCATAGCGTCGCTGTAAGTATAATCTGCATT	@@@FDFFFFHFBHGIGGIJGEHIJEFHHIGEIJHIGHGGIHIJIIIDHII	RG:Z:Unpaired reads assembled against CAMNT_0008312671
NIKITA_0927:1:2315:9215:65599#ATCACG/1 run=120731_SN403_0927_BD18C1ACXX%26NIKITA_0927:1:2315:9215:65599#ATCACG/2 run=120731_SN403_0927_BD18C1ACXX	99	CAMNT_0008312671	316	255	50M	=	397	131	CAAGCAAGTAGTATAATGTCCATAGCGTCGCTGTAAGTATAATCTGCATT	CCCFFFFFHHGHHJJJJJJIJJJJJIJHIJJJJJJJJIIJJJJJJJJIJJ	RG:Z:Paired Group 1 assembled against CAMNT_0008312671
NIKITA_0927:1:1205:3492:63428#ATCACG/1 run=120731_SN403_0927_BD18C1ACXX%26NIKITA_0927:1:1205:3492:63428#ATCACG/2 run=120731_SN403_0927_BD18C1ACXX	99	CAMNT_0008312671	316	255	50M	=	391	125	CAAGCAAGTAGTATAATGTCCATAGCGTCGCTGTAAGTATAATCTGCATT	@CCFFDDFDBFADGHIGGIIIIGGIDHACEGAFHCHGFFFHGIGGIIIII	RG:Z:Paired Group 1 assembled against CAMNT_0008312671
NIKITA_0927:1:2103:11366:72520#ATCACG/1 run=120731_SN403_0927_BD18C1ACXX%26NIKITA_0927:1:2103:11366:72520#ATCACG/2 run=120731_SN403_0927_BD18C1ACXX	99	CAMNT_0008312671	316	255	50M	=	424	158	CAAGCAAGTAGTATAATGTCCATAGCGTCGCTGTAAGTATAATCTGCATT	CCCFFFFFHHHHHJJJIJJJJJJJJJIGIIIIJIIIIIIJJJIJJJJJJJ	RG:Z:Paired Group 1 assembled against CAMNT_0008312671
NIKITA_0927:1:1214:18783:36480#ATCACG/2 run=120731_SN403_0927_BD18C1ACXX%26NIKITA_0927:1:1214:18783:36480#ATCACG/1 run=120731_SN403_0927_BD18C1ACXX	99	CAMNT_0008312671	316	255	50M	=	426	160	CAAGCAAGTAGTATAATGTCCATAGCGTCGCTGTAAGTATAATCTGCATT	@<BDDDD?ACDACDEHBGEIHBHCI<EDA:@FFAHGGDBFHIIIGIIJE@	RG:Z:Paired Group 1 assembled against CAMNT_0008312671
NIKITA_0927:1:1310:12407:62066#ATCACG/2 run=120731_SN403_0927_BD18C1ACXX%26NIKITA_0927:1:1310:12407:62066#ATCACG/1 run=120731_SN403_0927_BD18C1ACXX	99	CAMNT_0008312671	316	255	50M	=	417	151	CAAGCAAGTAGTATAATGTCCATAGCGTCGCTGTAAGTATAATCTGCATT	CCCFFFFFFHHFDIIJIJIHJJJJJJGFHGGIJIIJJGHIJIIJ<FEFGI	RG:Z:Paired Group 1 assembled against CAMNT_0008312671
NIKITA_0927:1:1308:9404:6628#ATCACG/1 run=120731_SN403_0927_BD18C1ACXX%26NIKITA_0927:1:1308:9404:6628#ATCACG/2 run=120731_SN403_0927_BD18C1ACXX	99	CAMNT_0008312671	316	255	50M	=	417	151	CAAGCAAGTAGTATAATGTCCATAGCGTCGCTGTAAGTATAATCTGCATT	CCCFFFFFHHHHHJJJJJJJJJJJJJJJJJJJJJJJJGIIIJJJJJJJJJ	RG:Z:Paired Group 1 assembled against CAMNT_0008312671
NIKITA_0927:1:1108:13744:85982#ATCACG/1 run=120731_SN403_0927_BD18C1ACXX%26NIKITA_0927:1:1108:13744:85982#ATCACG/2 run=120731_SN403_0927_BD18C1ACXX	99	CAMNT_0008312671	317	255	50M	=	452	185	AAGCAAGTAGTATAATGTCCATAGCGTCGCTGTAAGTATAATCTGCATTT	@@@FDFD?DFCAFGIIGEEFIIIE<AFHGIDGIIEB:@FDCFHCGEHGHD	RG:Z:Paired Group 1 assembled against CAMNT_0008312671
NIKITA_0927:1:1111:5350:69271#ATCACG/1 run=120731_SN403_0927_BD18C1ACXX%26NIKITA_0927:1:1111:5350:69271#ATCACG/2 run=120731_SN403_0927_BD18C1ACXX	99	CAMNT_0008312671	317	255	50M	=	430	163	AAGCAAGTAGTATAATGTCCATAGCGTCGCTGTAAGTATAATCTGCATTT	@CCFFFFFHHHHHJJJJJJJJJJJJJIJJIJJJJJJIJJJJJJJJJJJJJ	RG:Z:Paired Group 1 assembled against CAMNT_0008312671
NIKITA_0927:1:1308:1233:42755#ATCACG/1 run=120731_SN403_0927_BD18C1ACXX	0	CAMNT_0008312671	318	255	50M	*	0	0	AGCAAGTAGTATAATGTCCATAGCGTCGCTGTAAGTATAATCTGCATTTG	BCCFFFDFHHHHHJJJJJJJJJJIJHIIJJJJJJJJIIJJJJJJJJJJJJ	RG:Z:Unpaired reads assembled against CAMNT_0008312671
NIKITA_0927:1:2302:14474:83622#ATCACG/1 run=120731_SN403_0927_BD18C1ACXX	16	CAMNT_0008312671	318	255	50M	*	0	0	AGCAAGTAGTATAATGTCCATAGCGTCGCTGTAAGTATAATCTGCATTTG	JJJJJJJJJJJJJJIIFIIIIJJJJIJJJIJJJJJJJHHHHHFFFFFCCC	RG:Z:Unpaired reads assembled against CAMNT_0008312671
NIKITA_0927:1:1309:15727:45845#ATCACG/1 run=120731_SN403_0927_BD18C1ACXX	16	CAMNT_0008312671	318	255	50M	*	0	0	AGCAAGTAGTATAATGTCCATAGCGTCGCTGTAAGTATAATCTGCATTTG	JJJJJJJJJJJJJJJJJJJJJJJJJJJJJJJJJJJJJHHHHHFFFFFCCC	RG:Z:Unpaired reads assembled against CAMNT_0008312671
NIKITA_0927:1:1211:20420:28267#ATCACG/2 run=120731_SN403_0927_BD18C1ACXX%26NIKITA_0927:1:1211:20420:28267#ATCACG/1 run=120731_SN403_0927_BD18C1ACXX	99	CAMNT_0008312671	319	255	50M	=	579	310	GCAAGTAGTATAATGTCCATAGCGTCGCTGTAAGTATAATCTGCATTTGG	CCCFFDFFHHHHGJJIIJJJIGGIHGIIJJIGHEFHIJJFIJJJJJJIJI	RG:Z:Paired Group 1 assembled against CAMNT_0008312671
NIKITA_0927:1:1201:14042:44486#ATCACG/2 run=120731_SN403_0927_BD18C1ACXX%26NIKITA_0927:1:1201:14042:44486#ATCACG/1 run=120731_SN403_0927_BD18C1ACXX	99	CAMNT_0008312671	320	255	50M	=	462	192	CAAGTAGTATAATGTCCATAGCGTCGCTGTAAGTATAATCTGCATTTGGA	??@D:B;==ADFHHIG@EBCFHIC=GIDE8DDD*:?DFICEBGCHE>DE>	RG:Z:Paired Group 1 assembled against CAMNT_0008312671
NIKITA_0927:1:1105:2967:11143#ATCACG/1 run=120731_SN403_0927_BD18C1ACXX	16	CAMNT_0008312671	320	255	50M	*	0	0	CAAGTAGTATAATGTCCATAGCGTCGCTGTAAGTATAATCTGCATTTGGA	JJIJJJJJJJJJJJJJIJJJJJJJJJJJJJJJJJJJJHGHHHFFFFFCCC	RG:Z:Unpaired reads assembled against CAMNT_0008312671
NIKITA_0927:1:1114:8993:75469#ATCACG/2 run=120731_SN403_0927_BD18C1ACXX	16	CAMNT_0008312671	320	255	50M	*	0	0	CAAGTAGTATAATGTCCATAGCGTCGCTGTAAGTATAATCTGCATTTGGA	JJJJJJJJJJJJJJJJJJJJJJIJJJJJJJJJJJJJJHHHHHFFFFFCCC	RG:Z:Unpaired reads assembled against CAMNT_0008312671
NIKITA_0927:1:1209:14644:38528#ATCACG/2 run=120731_SN403_0927_BD18C1ACXX	16	CAMNT_0008312671	320	255	50M	*	0	0	CAAGTAGTATAATGTCCATAGCGTCGCTGTAAGTATAATCTGCATTTGGA	JJJJJJJJJJJJJJJJJJIJJJJJJIJJJJJJJJJJJHGHHHFFFFFCCC	RG:Z:Unpaired reads assembled against CAMNT_0008312671
NIKITA_0927:1:2109:17783:14946#ATCACG/1 run=120731_SN403_0927_BD18C1ACXX	16	CAMNT_0008312671	320	255	50M	*	0	0	CAAGTAGTATAATGTCCATAGCGTCGCTGTAAGTATAATCTGCATTTGGA	JJJJJJJJJJJJJJJJJJJJJIJJJIJJJJJJJJJJJHHHHHFFFFFCCC	RG:Z:Unpaired reads assembled against CAMNT_0008312671
NIKITA_0927:1:1206:6212:27030#ATCACG/2 run=120731_SN403_0927_BD18C1ACXX%26NIKITA_0927:1:1206:6212:27030#ATCACG/1 run=120731_SN403_0927_BD18C1ACXX	99	CAMNT_0008312671	321	255	50M	=	403	132	AAGTAGTATAATGTCCATAGCGTCGCTGTAAGTATAATCTGCATTTGGAT	@<@DDBDDFHGHHGIIJIIIIJHIHIJI6FHC?HGGBHIIJJJJJJJJJI	RG:Z:Paired Group 1 assembled against CAMNT_0008312671
NIKITA_0927:1:2216:6687:87604#ATCACG/1 run=120731_SN403_0927_BD18C1ACXX%26NIKITA_0927:1:2216:6687:87604#ATCACG/2 run=120731_SN403_0927_BD18C1ACXX	147	CAMNT_0008312671	321	255	50M	=	200	171	AAGTAGTATAATGTCCATAGCGTCGCTGTAAGTATAATCTGCATTTGGAT	JIIJJJJJJJJJJIJJJJIIJIEJIJJJJJJJJIJJJHHHHHFFFFFCCC	RG:Z:Paired Group 1 assembled against CAMNT_0008312671
NIKITA_0927:1:1214:19843:80710#ATCACG/1 run=120731_SN403_0927_BD18C1ACXX%26NIKITA_0927:1:1214:19843:80710#ATCACG/2 run=120731_SN403_0927_BD18C1ACXX	99	CAMNT_0008312671	321	255	50M	=	400	129	AAGTAGTATAATGTCCATAGCGTCGCTGTAAGTATAATCTGCATTTGGAT	@CCDFFDFHHHHHIIIJIJIGJGIIJJJIJJJFIIGGIIJJJJJJJJIJJ	RG:Z:Paired Group 1 assembled against CAMNT_0008312671
NIKITA_0927:1:2316:7707:30895#ATCACG/1 run=120731_SN403_0927_BD18C1ACXX%26NIKITA_0927:1:2316:7707:30895#ATCACG/2 run=120731_SN403_0927_BD18C1ACXX	99	CAMNT_0008312671	322	255	50M	=	474	202	AGTAGTATAATGTCCATAGCGTCGCTGTAAGTATAATCTGCATTTGGATG	@CBFFFFFHHHHHJJJJJJJJJJJJJJIJIJFIIJJIJJJJJJJJJIIJG	RG:Z:Paired Group 1 assembled against CAMNT_0008312671
NIKITA_0927:1:1214:1713:28667#ATCACG/2 run=120731_SN403_0927_BD18C1ACXX	16	CAMNT_0008312671	322	255	50M	*	0	0	AGTAGTATAATGTCCATAGCGTCGCTGTAAGTATAATCTGCATTTGGATG	JJJJJJJJJJJJJJJJJJJIIGJJJIIIJJJJJJJJJHHHGHFFFFFCCC	RG:Z:Unpaired reads assembled against CAMNT_0008312671
NIKITA_0927:1:1201:18020:71209#ATCACG/2 run=120731_SN403_0927_BD18C1ACXX%26NIKITA_0927:1:1201:18020:71209#ATCACG/1 run=120731_SN403_0927_BD18C1ACXX	99	CAMNT_0008312671	323	255	50M	=	417	144	GTAGTATAATGTCCATAGCGTCGCTGTAAGTATAATCTGCATTTGGATGA	BBBFDFFFHHHGDHJJJJJJJJJJIJIJJJGIJJJJJIJJJJJJJIIJJJ	RG:Z:Paired Group 1 assembled against CAMNT_0008312671
NIKITA_0927:1:2103:11838:76966#ATCACG/1 run=120731_SN403_0927_BD18C1ACXX%26NIKITA_0927:1:2103:11838:76966#ATCACG/2 run=120731_SN403_0927_BD18C1ACXX	99	CAMNT_0008312671	326	255	50M	=	445	169	GTATAATGTCCATAGCGTCGCTGTAAGTATAATCTGCATTTGGATGAAAT	CBBFFFFFHHHHHJJJJIJJJJJJJIJGGHIJJJJJJJJJJJJIJJIIJI	RG:Z:Paired Group 1 assembled against CAMNT_0008312671
NIKITA_0927:1:2301:17091:5524#ATCACG/1 run=120731_SN403_0927_BD18C1ACXX%26NIKITA_0927:1:2301:17091:5524#ATCACG/2 run=120731_SN403_0927_BD18C1ACXX	147	CAMNT_0008312671	326	255	50M	=	154	222	GTATAATGTCCATAGCGTCGCTGTAAGTATAATCTGCATTTGGATGAAAT	JJJJJJJJJJJJJJJJJJJJJJJJJJJJJJJJJJJJJHHHHHFFFFFCCC	RG:Z:Paired Group 1 assembled against CAMNT_0008312671
NIKITA_0927:1:2115:19130:45987#ATCACG/2 run=120731_SN403_0927_BD18C1ACXX	16	CAMNT_0008312671	326	255	50M	*	0	0	GTATAATGTCCATAGCGTCGCTGTAAGTATAATCTGCATTTGGATGAAAT	IIJJJJGIIJJGIEIJIHIIJJIGJJJJJJJJIJIIJGGFGHFFFFFCCB	RG:Z:Unpaired reads assembled against CAMNT_0008312671
NIKITA_0927:1:1216:6767:37760#ATCACG/1 run=120731_SN403_0927_BD18C1ACXX	0	CAMNT_0008312671	326	255	50M	*	0	0	GTATAATGTCCATAGCGTCGCTGTAAGTATAATCTGCATTTGGATGAAAT	CBCFFFFFHHHHHJJJJIJJJJJJJJJGHIJJJJJJJJJJJJIGIJJJJJ	RG:Z:Unpaired reads assembled against CAMNT_0008312671
NIKITA_0927:1:2207:11498:32395#ATCACG/1 run=120731_SN403_0927_BD18C1ACXX	0	CAMNT_0008312671	326	255	50M	*	0	0	GTATAATGTCCATAGCGTCGCTGTAAGTATAATCTGCATTTGGATGAAAT	B@CFFFFFHHFGHJJJJJIGIJIGJJIFIIJJJJJJIJJJJJFIIJJJJJ	RG:Z:Unpaired reads assembled against CAMNT_0008312671
NIKITA_0927:1:1304:15907:98571#ATCACG/1 run=120731_SN403_0927_BD18C1ACXX	0	CAMNT_0008312671	327	255	50M	*	0	0	TATAATGTCCATAGCGTCGCTGTAAGTATAATCTGCATTTGGATGAAATT	@@@DDDB?DFBHF>GIDFE>GF8?E<1:CDH<<D?B<?DFGBBFG><<8B	RG:Z:Unpaired reads assembled against CAMNT_0008312671
NIKITA_0927:1:2212:3858:52476#ATCACG/2 run=120731_SN403_0927_BD18C1ACXX%26NIKITA_0927:1:2212:3858:52476#ATCACG/1 run=120731_SN403_0927_BD18C1ACXX	99	CAMNT_0008312671	327	255	50M	=	427	150	TATAATGTCCATAGCGTCGCTGTAAGTATAATCTGCATTTGGATGAAATT	CCCFFFFFHHHHHJGIHIJJJJIJIJFGIIJJIJJJIIJJJGGIJJJJIJ	RG:Z:Paired Group 1 assembled against CAMNT_0008312671
NIKITA_0927:1:1201:9156:20550#ATCACG/2 run=120731_SN403_0927_BD18C1ACXX	0	CAMNT_0008312671	328	255	50M	*	0	0	ATAATGTCCATAGCGTCGCTGTAAGTATAATCTGCATTTGGATGAAATTC	@B@FDFFFHHHFHGJJJJIGIEHGGIIEIFGHIIJIIJJJIEHEFGIGIC	RG:Z:Unpaired reads assembled against CAMNT_0008312671
NIKITA_0927:1:2307:9383:72240#ATCACG/1 run=120731_SN403_0927_BD18C1ACXX%26NIKITA_0927:1:2307:9383:72240#ATCACG/2 run=120731_SN403_0927_BD18C1ACXX	99	CAMNT_0008312671	328	255	50M	=	397	119	ATAATGTCCATAGCGTCGCTGTAAGTATAATCTGCATTTGGATGAAATTC	@@CBBEEFHHGDFEHGIIBEHHGGDEBBGHGIIIB?GGHGGHHHFHIIIG	RG:Z:Paired Group 1 assembled against CAMNT_0008312671
NIKITA_0927:1:1210:3915:99860#ATCACG/1 run=120731_SN403_0927_BD18C1ACXX%26NIKITA_0927:1:1210:3915:99860#ATCACG/2 run=120731_SN403_0927_BD18C1ACXX	99	CAMNT_0008312671	328	255	50M	=	422	144	ATAATGTCCATAGCGTCGCTGTAAGTATAATCTGCATTTGGATGAAATTC	CCCFFFFFHHHGHJJJJJJJJJJJJHIIJJJJJJJJJJJJJJJIIJJJJJ	RG:Z:Paired Group 1 assembled against CAMNT_0008312671
NIKITA_0927:1:2115:10700:32973#ATCACG/1 run=120731_SN403_0927_BD18C1ACXX%26NIKITA_0927:1:2115:10700:32973#ATCACG/2 run=120731_SN403_0927_BD18C1ACXX	99	CAMNT_0008312671	328	255	50M	=	527	249	ATAATGTCCATAGCGTCGCTGTAAGTATAATCTGCATTTGGATGAAATTC	CCCFFFFFHHHHHJJJHIJJJIJJIGFIIIJJJIJIJJJJJJJJJJJJJJ	RG:Z:Paired Group 1 assembled against CAMNT_0008312671
NIKITA_0927:1:2110:20840:64967#ATCACG/2 run=120731_SN403_0927_BD18C1ACXX%26NIKITA_0927:1:2110:20840:64967#ATCACG/1 run=120731_SN403_0927_BD18C1ACXX	99	CAMNT_0008312671	329	255	50M	=	403	124	TAATGTCCATAGCGTCGCTGTAAGTATAATCTGCATTTGGATGAAATTCG	CCCFFFFFHHHHHJJJJJJJJJJI<FBHGIIJJJJJJJJIHJJJJJJJJI	RG:Z:Paired Group 1 assembled against CAMNT_0008312671
NIKITA_0927:1:1305:11481:46898#ATCACG/1 run=120731_SN403_0927_BD18C1ACXX%26NIKITA_0927:1:1305:11481:46898#ATCACG/2 run=120731_SN403_0927_BD18C1ACXX	147	CAMNT_0008312671	329	255	50M	=	210	169	TAATGTCCATAGCGTCGCTGTAAGTATAATCTGCATTTGGATGAAATTCG	IFJIJIJIIIIHEGDGCGGHEJHHGHDDGHEAE@BBHDAADFDFFDDB@@	RG:Z:Paired Group 1 assembled against CAMNT_0008312671
NIKITA_0927:1:1213:14862:42329#ATCACG/1 run=120731_SN403_0927_BD18C1ACXX	16	CAMNT_0008312671	329	255	50M	*	0	0	TAATGTCCATAGCGTCGCTGTAAGTATAATCTGCATTTGGATGAAATTCG	GIJIJJIJIIJJJIIJJJJJIJJIJIJJJJJJGJJJJHHHHFDFFFFCCC	RG:Z:Unpaired reads assembled against CAMNT_0008312671
NIKITA_0927:1:2212:19152:3967#ATCACG/1 run=120731_SN403_0927_BD18C1ACXX%26NIKITA_0927:1:2212:19152:3967#ATCACG/2 run=120731_SN403_0927_BD18C1ACXX	147	CAMNT_0008312671	329	255	50M	=	169	210	TAATGTCCATAGCGTCGCTGTAAGTATAATCTGCATTTGGATGAAATTCG	IIIJIIIJIGIGGIGIGHEGJJIGIHGHHCGGIJJJJGGHGGFFDFF@CC	RG:Z:Paired Group 1 assembled against CAMNT_0008312671
NIKITA_0927:1:2203:19623:82283#ATCACG/1 run=120731_SN403_0927_BD18C1ACXX%26NIKITA_0927:1:2203:19623:82283#ATCACG/2 run=120731_SN403_0927_BD18C1ACXX	147	CAMNT_0008312671	330	255	50M	=	196	184	AATGTCCATAGCGTCGCTGTAAGTATAATCTGCATTTGGATGAAATTCGT	IJJJJJJJJJJJJJJIJJJJJJJJJJJJJJJJJJJJJHHHHHFFFFFBB?	RG:Z:Paired Group 1 assembled against CAMNT_0008312671
NIKITA_0927:1:2116:16300:69596#ATCACG/1 run=120731_SN403_0927_BD18C1ACXX	16	CAMNT_0008312671	330	255	50M	*	0	0	AATGTCCATAGCGTCGCTGTAAGTATAATCTGCATTTGGATGAAATTCGT	GGGHIFIGGIIIIIGIIIIH@GGIHGIIGGICGIIIHF>GHHDFFFFCC@	RG:Z:Unpaired reads assembled against CAMNT_0008312671
NIKITA_0927:1:2108:8185:41811#ATCACG/1 run=120731_SN403_0927_BD18C1ACXX	16	CAMNT_0008312671	331	255	50M	*	0	0	ATGTCCATAGCGTCGCTGTAAGTATAATCTGCATTTGGATGAAATTCGTC	JJIJJJJIJJJJJJJIJIJJJJJJJJJJJJJJJJJJJHHHHHFFFFFCCC	RG:Z:Unpaired reads assembled against CAMNT_0008312671
NIKITA_0927:1:2210:20221:18881#ATCACG/2 run=120731_SN403_0927_BD18C1ACXX	16	CAMNT_0008312671	331	255	50M	*	0	0	ATGTCCATAGCGTCGCTGTAAGTATAATCTGCATTTGGATGAAATTCGTC	IHGGHHIF<IHGHEGIGFEA>IIIIIJIIGIGJJHGHFFF<FDDD?D;@@	RG:Z:Unpaired reads assembled against CAMNT_0008312671
NIKITA_0927:1:1208:18552:92923#ATCACG/2 run=120731_SN403_0927_BD18C1ACXX%26NIKITA_0927:1:1208:18552:92923#ATCACG/1 run=120731_SN403_0927_BD18C1ACXX	99	CAMNT_0008312671	332	255	50M	=	377	95	TGTCCATAGCGTCGCTGTAAGTATAATCTGCATTTGGATGAAATTCGTCA	CCCFFFFFHHHHHJJJJJJJJGHIJJJJJIJJJJJIJJJJJJJJJJJJJJ	RG:Z:Paired Group 1 assembled against CAMNT_0008312671
NIKITA_0927:1:2304:1337:4452#ATCACG/1 run=120731_SN403_0927_BD18C1ACXX%26NIKITA_0927:1:2304:1337:4452#ATCACG/2 run=120731_SN403_0927_BD18C1ACXX	99	CAMNT_0008312671	333	255	50M	=	452	169	GTCCATAGCGTCGCTGTAAGTATAATCTGCATTTGGATGAAATTCGTCAA	B@@FFFFFHHHHHJJIGJJJGGIJIJJJJJIJJJIJHIJIIJJJFIIJJI	RG:Z:Paired Group 1 assembled against CAMNT_0008312671
NIKITA_0927:1:1114:18588:90803#ATCATG/2 run=120731_SN403_0927_BD18C1ACXX%26NIKITA_0927:1:1114:18588:90803#ATCATG/1 run=120731_SN403_0927_BD18C1ACXX	99	CAMNT_0008312671	333	255	50M	=	454	171	GTCCATAGCGTCGCTGTAAGTATAATCTGCATTTGGATGAAATTCGTCAA	BB@FFFFFHHHHHJJIIJJJHIIJJJJJJJJJJJJJJJJJJJIJJJJJII	RG:Z:Paired Group 1 assembled against CAMNT_0008312671
NIKITA_0927:1:2305:7528:14111#ATCCCG/1 run=120731_SN403_0927_BD18C1ACXX%26NIKITA_0927:1:2305:7528:14111#ATCCCG/2 run=120731_SN403_0927_BD18C1ACXX	99	CAMNT_0008312671	333	255	50M	=	445	162	GTCCATAGCGTCGCTGTAAGTATAATCTGCATTTGGATGAAATTCGTCAA	CCCFFFFFHHHHHJJJIJJJHIIJJIIJJJJJJJIGHIJJJJJJIJIJJJ	RG:Z:Paired Group 1 assembled against CAMNT_0008312671
NIKITA_0927:1:2307:17170:19877#ATCACG/1 run=120731_SN403_0927_BD18C1ACXX%26NIKITA_0927:1:2307:17170:19877#ATCACG/2 run=120731_SN403_0927_BD18C1ACXX	99	CAMNT_0008312671	333	255	50M	=	452	169	GTCCATAGCGTCGCTGTAAGTATAATCTGCATTTGGATGAAATTCGTCAA	@@@DFFFFHHCHHHIJHIJI?FFGIIIIGJDHIIGJIJJJIIJIDHHIIG	RG:Z:Paired Group 1 assembled against CAMNT_0008312671
NIKITA_0927:1:1304:4655:57483#ATCACG/1 run=120731_SN403_0927_BD18C1ACXX	0	CAMNT_0008312671	333	255	50M	*	0	0	GTCCATAGCGTCGCTGTAAGTATAATCTGCATTTGGATGAAATTCGTCAA	BBCFFFDDHHHHHIIJIJJIBDGGIJJJJIIIJJJJGIIIJJJJIJJIJI	RG:Z:Unpaired reads assembled against CAMNT_0008312671
NIKITA_0927:1:1204:17057:78707#ATCACG/1 run=120731_SN403_0927_BD18C1ACXX	16	CAMNT_0008312671	333	255	50M	*	0	0	GTCCATAGCGTCGCTGTAAGTATAATCTGCATTTGGATGAAATTCGTCAA	JJJIJJJJJJJJJJIGIJJJIIJJJIIJJJJJJJIIJHHHHHFFFFF@CC	RG:Z:Unpaired reads assembled against CAMNT_0008312671
NIKITA_0927:1:2302:18294:28931#ATCACG/2 run=120731_SN403_0927_BD18C1ACXX%26NIKITA_0927:1:2302:18294:28931#ATCACG/1 run=120731_SN403_0927_BD18C1ACXX	99	CAMNT_0008312671	333	255	50M	=	414	131	GTCCATAGCGTCGCTGTAAGTATAATCTGCATTTGGATGAAATTCGTCAA	CCCFFFFFHHHHHJJJIIJJFHGIJJJJJJIJJJJJJJJJJJJJJJJJIG	RG:Z:Paired Group 1 assembled against CAMNT_0008312671
NIKITA_0927:1:2302:11194:49150#ATCACG/1 run=120731_SN403_0927_BD18C1ACXX%26NIKITA_0927:1:2302:11194:49150#ATCACG/2 run=120731_SN403_0927_BD18C1ACXX	99	CAMNT_0008312671	333	255	50M	=	460	177	GTCCATAGCGTCGCTGTAAGTATAATCTGCATTTGGATGAAATTCGTCAA	CCCFFFFFHHHGGJJIJJIIHIHIGFGIIJIIIJJIEGIIIJIIJIIIJG	RG:Z:Paired Group 1 assembled against CAMNT_0008312671
NIKITA_0927:1:1202:16370:97938#ATCACG/2 run=120731_SN403_0927_BD18C1ACXX%26NIKITA_0927:1:1202:16370:97938#ATCACG/1 run=120731_SN403_0927_BD18C1ACXX	99	CAMNT_0008312671	335	255	50M	=	447	162	CCATAGCGTCGCTGTAAGTATAATCTGCATTTGGATGAAATTCGTCAATG	CCCFFFFFHHHHHJIJJJIJJJIJJJJJJJJJJJIJJJJJJJJJJJIIGI	RG:Z:Paired Group 1 assembled against CAMNT_0008312671
NIKITA_0927:1:2213:11000:10979#ATCACG/1 run=120731_SN403_0927_BD18C1ACXX%26NIKITA_0927:1:2213:11000:10979#ATCACG/2 run=120731_SN403_0927_BD18C1ACXX	99	CAMNT_0008312671	335	255	50M	=	414	129	CCATAGCGTCGCTGTAAGTATAATCTGCATTTGGATGAAATTCGTCAATG	CCCFFFDFHHHHHJIJJJFHGIJJJJJIGHIJJJJJJIJJJGIGGIJGIG	RG:Z:Paired Group 1 assembled against CAMNT_0008312671
NIKITA_0927:1:2309:13687:60790#ATCACG/2 run=120731_SN403_0927_BD18C1ACXX	0	CAMNT_0008312671	336	255	50M	*	0	0	CATAGCGTCGCTGTAAGTATAATCTGCATTTGGATGAAATTCGTCAATGT	CCCFFFFFHHHHHJIJJHIJJJJJJJJJJJJIJIJJJJJJJJJJJJJJJH	RG:Z:Unpaired reads assembled against CAMNT_0008312671
NIKITA_0927:1:1105:4899:42096#ATCACG/2 run=120731_SN403_0927_BD18C1ACXX%26NIKITA_0927:1:1105:4899:42096#ATCACG/1 run=120731_SN403_0927_BD18C1ACXX	99	CAMNT_0008312671	337	255	50M	=	451	164	ATAGCGTCGCTGTAAGTATAATCTGCATTTGGATGAAATTCGTCAATGTG	CCCFFFFFHHHHHIJJHIJJJJJJJJJJJJJIIIJJJJJJJJJJJJJJHI	RG:Z:Paired Group 1 assembled against CAMNT_0008312671
NIKITA_0927:1:2312:10112:58536#ATCACG/1 run=120731_SN403_0927_BD18C1ACXX	0	CAMNT_0008312671	338	255	50M	*	0	0	TAGCGTCGCTGTAAGTATAATCTGCATTTGGATGAAATTCGTCAATGTGT	@@CFFFFFHHHFHIG2AEHGHIHHGHHIGIJGHJGGEGIIJIIHD@FDFI	RG:Z:Unpaired reads assembled against CAMNT_0008312671
NIKITA_0927:1:2105:17933:31735#ATCACG/2 run=120731_SN403_0927_BD18C1ACXX	16	CAMNT_0008312671	339	255	50M	*	0	0	AGCGTCGCTGTAAGTATAATCTGCATTTGGATGAAATTCGTCAATGTGTG	JJJIHIJJJJIJJJJJJJIIJJJJJGIGJIIIIIGGIHHHHDFFFFFCCC	RG:Z:Unpaired reads assembled against CAMNT_0008312671
NIKITA_0927:1:1108:4380:88253#ATCACG/2 run=120731_SN403_0927_BD18C1ACXX	16	CAMNT_0008312671	339	255	50M	*	0	0	AGCGTCGCTGTAAGTATAATCTGCATTTGGATGAAATTCGTCAATGTGTG	IJJJIJJJJJJJJJJJJJJJJJJJJJJJJJJJIJJJJGHHHHFFFFFCCC	RG:Z:Unpaired reads assembled against CAMNT_0008312671
NIKITA_0927:1:1214:6410:12258#ATCACG/1 run=120731_SN403_0927_BD18C1ACXX%26NIKITA_0927:1:1214:6410:12258#ATCACG/2 run=120731_SN403_0927_BD18C1ACXX	99	CAMNT_0008312671	339	255	50M	=	427	138	AGCGTCGCTGTAAGTATAATCTGCATTTGGATGAAATTCGTCAATGTGTG	@CCFFDFFHHFFHJFHIJJJIJJJJJJJJJEHIIJIJJIJIIGHIJHIHI	RG:Z:Paired Group 1 assembled against CAMNT_0008312671
NIKITA_0927:1:2301:9988:43382#ATCACG/1 run=120731_SN403_0927_BD18C1ACXX	16	CAMNT_0008312671	339	255	50M	*	0	0	AGCGTCGCTGTAAGTATAATCTGCATTTGGATGAAATTCGTCAATGTGTG	JJJJJJIJJIJJJJIJJJJIJJIJJJIIIIJJJJJIJHHHHDFFFFFCCC	RG:Z:Unpaired reads assembled against CAMNT_0008312671
NIKITA_0927:1:1209:8746:44665#ATCACG/1 run=120731_SN403_0927_BD18C1ACXX	16	CAMNT_0008312671	339	255	50M	*	0	0	AGCGTCGCTGTAAGTATAATCTGCATTTGGATGAAATTCGTCAATGTGTG	JJJJJJIJJJJJJJJJIJJJIIJIGJJJJJJIJJJJJHHHHHFFFFFCCC	RG:Z:Unpaired reads assembled against CAMNT_0008312671
NIKITA_0927:1:1304:12498:54809#ATCACG/2 run=120731_SN403_0927_BD18C1ACXX	16	CAMNT_0008312671	339	255	50M	*	0	0	AGCGTCGCTGTAAGTATAATCTGCATTTGGATGAAATTCGTCAATGTGTG	JJJJJJIJJJJJJJJJJJJJJJJIIJJJJJJJJJJJJHHHHHFFFFFCCC	RG:Z:Unpaired reads assembled against CAMNT_0008312671
NIKITA_0927:1:1105:7531:71968#ATCACG/2 run=120731_SN403_0927_BD18C1ACXX%26NIKITA_0927:1:1105:7531:71968#ATCACG/1 run=120731_SN403_0927_BD18C1ACXX	99	CAMNT_0008312671	339	255	50M	=	455	166	AGCGTCGCTGTAAGTATAATCTGCATTTGGATGAAATTCGTCAATGTGTG	CCCFFFFFHHHHHJFHIJJJJJJJIJJJJJGIJJJJIIJJJJJJJJIIFH	RG:Z:Paired Group 1 assembled against CAMNT_0008312671
NIKITA_0927:1:2213:2747:43577#ATCACG/2 run=120731_SN403_0927_BD18C1ACXX%26NIKITA_0927:1:2213:2747:43577#ATCACG/1 run=120731_SN403_0927_BD18C1ACXX	147	CAMNT_0008312671	339	255	50M	=	171	218	AGCGTCGCTGTAAGTATAATCTGCATTTGGATGAAATTCGTCAATGTGTG	JJIJJJIJJJIJJIJIJJJJJJIIEJJJJJJJJJJJJHHHHGFFFFFCCC	RG:Z:Paired Group 1 assembled against CAMNT_0008312671
NIKITA_0927:1:1116:6254:48054#ATCACG/1 run=120731_SN403_0927_BD18C1ACXX	16	CAMNT_0008312671	339	255	50M	*	0	0	AGCGTCGCTGTAAGTATAATCTGCATTTGGATGAAATTCGTCAATGTGTG	F<A:AFDGHCHFDDDGGBGHF@DHEGDC<::C<BBB<BAFHFDDADA@@@	RG:Z:Unpaired reads assembled against CAMNT_0008312671
NIKITA_0927:1:2306:11976:71137#ATCACG/1 run=120731_SN403_0927_BD18C1ACXX%26NIKITA_0927:1:2306:11976:71137#ATCACG/2 run=120731_SN403_0927_BD18C1ACXX	99	CAMNT_0008312671	341	255	50M	=	472	181	CGTCGCTGTAAGTATAATCTGCATTTGGATGAAATTCGTCAATGTGTGAC	CCCFFFFFHHHHFGGGIIIJJJJJJIJJHIJIIIJJIJIJJJJJHIHIII	RG:Z:Paired Group 1 assembled against CAMNT_0008312671
NIKITA_0927:1:2114:13451:55698#ATCACG/1 run=120731_SN403_0927_BD18C1ACXX%26NIKITA_0927:1:2114:13451:55698#ATCACG/2 run=120731_SN403_0927_BD18C1ACXX	99	CAMNT_0008312671	341	255	50M	=	467	176	CGTCGCTGTAAGTATAATCTGCATTTGGATGAAATTCGTCAATGTGTGAC	CCCFFFFFHHHHHGIJJJJJJJJJJJJJIJJIJIGIIJJJJJJJIIHIIJ	RG:Z:Paired Group 1 assembled against CAMNT_0008312671
NIKITA_0927:1:2111:6094:9363#ATCACG/2 run=120731_SN403_0927_BD18C1ACXX%26NIKITA_0927:1:2111:6094:9363#ATCACG/1 run=120731_SN403_0927_BD18C1ACXX	99	CAMNT_0008312671	341	255	50M	=	467	176	CGTCGCTGTAAGTATAATCTGCATTTGGATGAAATTCGTCAATGTGTGAC	BCBFFFFFHHHHHIJJJJJJJJIJJJJJIIIJJJJJJJJJJJJJHIIIJI	RG:Z:Paired Group 1 assembled against CAMNT_0008312671
NIKITA_0927:1:1313:9107:75530#ATCACG/1 run=120731_SN403_0927_BD18C1ACXX%26NIKITA_0927:1:1313:9107:75530#ATCACG/2 run=120731_SN403_0927_BD18C1ACXX	99	CAMNT_0008312671	341	255	50M	=	427	136	CGTCGCTGTAAGTATAATCTGCATTTGGATGAAATTCGTCAATGTGTGAC	CCCFFFFFHHHHHIIJJJJJJJJJJJJJHHIIJJIJHJJJJJJIHIHGIJ	RG:Z:Paired Group 1 assembled against CAMNT_0008312671
NIKITA_0927:1:2216:19017:86685#ATCACG/2 run=120731_SN403_0927_BD18C1ACXX	0	CAMNT_0008312671	341	255	50M	*	0	0	CGTCGCTGTAAGTATAATCTGCATTTGGATGAAATTCGTCAATGTGTGAC	CCBFFFFFHHHHFIIIIGHJJJJIJJJJHIJIIIJJJJJJJIIJHHHHIJ	RG:Z:Unpaired reads assembled against CAMNT_0008312671
NIKITA_0927:1:2307:4432:87876#ATCACG/2 run=120731_SN403_0927_BD18C1ACXX%26NIKITA_0927:1:2307:4432:87876#ATCACG/1 run=120731_SN403_0927_BD18C1ACXX	99	CAMNT_0008312671	341	255	50M	=	417	126	CGTCGCTGTAAGTATAATCTGCATTTGGATGAAATTCGTCAATGTGTGAC	B@@FFFFFDHHHCFHIGIG@FGGJIEGIIIIJ4CBFCHGGHIGDDAGGHC	RG:Z:Paired Group 1 assembled against CAMNT_0008312671
NIKITA_0927:1:2316:12994:12795#ATCACG/2 run=120731_SN403_0927_BD18C1ACXX	0	CAMNT_0008312671	341	255	50M	*	0	0	CGTCGCTGTAAGTATAATCTGCATTTGGATGAAATTCGTCAATGTGTGAC	CCCFFFFFHHHHFIIIIJJJJJHJJJIJIJJJJIJJJIIJJJJJGIIIII	RG:Z:Unpaired reads assembled against CAMNT_0008312671
NIKITA_0927:1:1313:4571:52663#ATCACG/1 run=120731_SN403_0927_BD18C1ACXX%26NIKITA_0927:1:1313:4571:52663#ATCACG/2 run=120731_SN403_0927_BD18C1ACXX	99	CAMNT_0008312671	342	255	50M	=	445	153	GTCGCTGTAAGTATAATCTGCATTTGGATGAAATTCGTCAATGTGTGACA	@@@FDDFFHHHDDFFHGFDBHGHIGGJIEGIJIIIIJIIHHGEDHDDDFA	RG:Z:Paired Group 1 assembled against CAMNT_0008312671
NIKITA_0927:1:2201:7148:51946#ATCACG/2 run=120731_SN403_0927_BD18C1ACXX%26NIKITA_0927:1:2201:7148:51946#ATCACG/1 run=120731_SN403_0927_BD18C1ACXX	99	CAMNT_0008312671	342	255	50M	=	414	122	GTCGCTGTAAGTATAATCTGCATTTGGATGAAATTCGTCAATGTGTGACA	CBCFFFFFHHHHHJJJJJJJJJJJJJJEIJJJJJJJJJJJJJJHIHIIJH	RG:Z:Paired Group 1 assembled against CAMNT_0008312671
NIKITA_0927:1:2113:12418:4805#ATCACG/1 run=120731_SN403_0927_BD18C1ACXX%26NIKITA_0927:1:2113:12418:4805#ATCACG/2 run=120731_SN403_0927_BD18C1ACXX	99	CAMNT_0008312671	342	255	50M	=	451	159	GTCGCTGTAAGTATAATCTGCATTTGGATGAAATTCGTCAATGTGTGACA	CBBFFFFFHHHHHIJJIJJJJJJJJJJJJIJJJJJJJIIJJJJIIIJJII	RG:Z:Paired Group 1 assembled against CAMNT_0008312671
NIKITA_0927:1:2101:15566:27053#ATCACG/1 run=120731_SN403_0927_BD18C1ACXX	16	CAMNT_0008312671	343	255	50M	*	0	0	TCGCTGTAAGTATAATCTGCATTTGGATGAAATTCGTCAATGTGTGACAG	JJIJJJIJJJJJJJJJJIJIIJJJIIJIGJJJIJJJJHHHHHFFFFFCCC	RG:Z:Unpaired reads assembled against CAMNT_0008312671
NIKITA_0927:1:2206:2046:47777#ATCACG/1 run=120731_SN403_0927_BD18C1ACXX	16	CAMNT_0008312671	343	255	50M	*	0	0	TCGCTGTAAGTATAATCTGCATTTGGATGAAATTCGTCAATGTGTGACAG	FIJIIJJJIHJJJJJIJIJIGIIGJJIJJJJIJJJJJHHHHHFFFFFCCC	RG:Z:Unpaired reads assembled against CAMNT_0008312671
NIKITA_0927:1:1312:7963:47587#ATCACG/2 run=120731_SN403_0927_BD18C1ACXX	16	CAMNT_0008312671	343	255	50M	*	0	0	TCGCTGTAAGTATAATCTGCATTTGGATGAAATTCGTCAATGTGTGACAG	ABG@B??:?:BCAFHFCC9BFFF<<IEHDEEEEJIIHFHFHF;BDDD;??	RG:Z:Unpaired reads assembled against CAMNT_0008312671
NIKITA_0927:1:1216:8753:19394#ATCACG/2 run=120731_SN403_0927_BD18C1ACXX%26NIKITA_0927:1:1216:8753:19394#ATCACG/1 run=120731_SN403_0927_BD18C1ACXX	99	CAMNT_0008312671	344	255	50M	=	407	113	CGCTGTAAGTATAATCTGCATTTGGATGAAATTCGTCAATGTGTGACAGA	CCCFFFFFHHFHHJJJJJJJJJJJJJJJJJJJJIJJJJJJIGIGHJJJJE	RG:Z:Paired Group 1 assembled against CAMNT_0008312671
NIKITA_0927:1:2205:13862:66133#ATCACG/1 run=120731_SN403_0927_BD18C1ACXX	16	CAMNT_0008312671	345	255	50M	*	0	0	GCTGTAAGTATAATCTGCATTTGGATGAAATTCGTCAATGTGTGACAGAG	AIGGFGIIIIIHGGHGIIIIIIHGFF9GFAIIIIHGIHHBFHDDDDD@@@	RG:Z:Unpaired reads assembled against CAMNT_0008312671
NIKITA_0927:1:2115:4817:22782#ATCACG/2 run=120731_SN403_0927_BD18C1ACXX	16	CAMNT_0008312671	345	255	50M	*	0	0	GCTGTAAGTATAATCTGCATTTGGATGAAATTCGTCAATGTGTGACAGAG	DEGHFIGCFDIIGGGGEGHHHEHB@GEGGIDIJIHFB?BDFHAEDDF@B@	RG:Z:Unpaired reads assembled against CAMNT_0008312671
NIKITA_0927:1:2113:20913:66726#ATCACG/1 run=120731_SN403_0927_BD18C1ACXX%26NIKITA_0927:1:2113:20913:66726#ATCACG/2 run=120731_SN403_0927_BD18C1ACXX	99	CAMNT_0008312671	345	255	50M	=	348	53	GCTGTAAGTATAATCTGCATTTGGATGAAATTCGTCAATGTGTGACAGAG	CCCFFFFFFHHHHJJJIJJJJJJJIIJJJJJJIJIIIHJIIJJJJIJJJJ	RG:Z:Paired Group 1 assembled against CAMNT_0008312671
NIKITA_0927:1:2208:3779:7075#ATCACG/2 run=120731_SN403_0927_BD18C1ACXX%26NIKITA_0927:1:2208:3779:7075#ATCACG/1 run=120731_SN403_0927_BD18C1ACXX	99	CAMNT_0008312671	345	255	50M	=	443	148	GCTGTAAGTATAATCTGCATTTGGATGAAATTCGTCAATGTGTGACAGAG	@C@FFFFFHHGHGJJIJJHHIJJIBHEGIFIHHJJIGHIJJJJJIIEHHG	RG:Z:Paired Group 1 assembled against CAMNT_0008312671
NIKITA_0927:1:1309:9311:10076#ATCACG/1 run=120731_SN403_0927_BD18C1ACXX	16	CAMNT_0008312671	345	255	50M	*	0	0	GCTGTAAGTATAATCTGCATTTGGATGAAATTCGTCAATGTGTGACAGAG	GIHAGIHGGGIHG>BIGC@IIIHIHHGHECIIGGHCIHHHHHEDDFFC@@	RG:Z:Unpaired reads assembled against CAMNT_0008312671
NIKITA_0927:1:2215:12134:67396#ATCACG/1 run=120731_SN403_0927_BD18C1ACXX	16	CAMNT_0008312671	345	255	50M	*	0	0	GCTGTAAGTATAATCTGCATTTGGATGAAATTCGTCAATGTGTGACAGAG	99D<ICFCDHEIHGIGIGCJJIGGIJJJGHEEHHGIIHDFFC,FFDF@@?	RG:Z:Unpaired reads assembled against CAMNT_0008312671
NIKITA_0927:1:2116:14725:50727#ATCACG/2 run=120731_SN403_0927_BD18C1ACXX	16	CAMNT_0008312671	345	255	50M	*	0	0	GCTGTAAGTATAATCTGCATTTGGATGAAATTCGTCAATGTGTGACAGAG	JJJIJJJJJJJJJIJIJIGIJJJIIIIJJJJJIJIIIHGHGHFFFFFCCC	RG:Z:Unpaired reads assembled against CAMNT_0008312671
NIKITA_0927:1:1309:16582:94966#ATCACG/2 run=120731_SN403_0927_BD18C1ACXX	16	CAMNT_0008312671	345	255	50M	*	0	0	GCTGTAAGTATAATCTGCATTTGGATGAAATTCGTCAATGTGTGACAGAG	JJJJJJJJJJJJJJJJIJJIJJJJJIJJJIJJJJJJJHHHHHFFFFFCCC	RG:Z:Unpaired reads assembled against CAMNT_0008312671
NIKITA_0927:1:2212:11488:56331#ATCACG/1 run=120731_SN403_0927_BD18C1ACXX	16	CAMNT_0008312671	346	255	50M	*	0	0	CTGTAAGTATAATCTGCATTTGGATGAAATTCGTCAATGTGTGACAGAGG	GIJJJJJJJJIJJJIJJJJIJJIIGFJJJJJJIJJJJGHHHHFFFFFCCC	RG:Z:Unpaired reads assembled against CAMNT_0008312671
NIKITA_0927:1:2310:17748:5025#ATCACG/2 run=120731_SN403_0927_BD18C1ACXX%26NIKITA_0927:1:2310:17748:5025#ATCACG/1 run=120731_SN403_0927_BD18C1ACXX	147	CAMNT_0008312671	346	255	50M	=	291	105	CTGTAAGTATAATCTGCATTTGGATGAAATTCGTCAATGTGTGACAGAGG	JHJJJJIJGIJJJJIIIHEIFJIIIJJJJIJJIIIJJHHHHHFFFFFCC@	RG:Z:Paired Group 1 assembled against CAMNT_0008312671
NIKITA_0927:1:2216:8196:36818#ATCACG/2 run=120731_SN403_0927_BD18C1ACXX	16	CAMNT_0008312671	346	255	50M	*	0	0	CTGTAAGTATAATCTGCATTTGGATGAAATTCGTCAATGTGTGACAGAGG	IIHJJJJIGIJJIJJJGIIJIJJJICJJGJJJJHCJJHHHHHFFFFFCCC	RG:Z:Unpaired reads assembled against CAMNT_0008312671
NIKITA_0927:1:2314:6524:60094#ATCACG/1 run=120731_SN403_0927_BD18C1ACXX%26NIKITA_0927:1:2314:6524:60094#ATCACG/2 run=120731_SN403_0927_BD18C1ACXX	99	CAMNT_0008312671	347	255	50M	=	459	162	TGTAAGTATAATCTGCATTTGGATGAAATTCGTCAATGTGTGACAGAGGA	CCCFFFFFHHHHHJJJHJJJJJIIJJJJJJHIJJJJJJJJIIJJJJJJJI	RG:Z:Paired Group 1 assembled against CAMNT_0008312671
NIKITA_0927:1:2213:13609:74233#ATCACG/2 run=120731_SN403_0927_BD18C1ACXX	16	CAMNT_0008312671	347	255	50M	*	0	0	TGTAAGTATAATCTGCATTTGGATGAAATTCGTCAATGTGTGACAGAGGA	IJIGGIJJJJIHEIIGJJJGGIEJJJJJJJJJJJJJIHHHHHFFFFFB@?	RG:Z:Unpaired reads assembled against CAMNT_0008312671
NIKITA_0927:1:2315:8823:76496#ATCACG/1 run=120731_SN403_0927_BD18C1ACXX%26NIKITA_0927:1:2315:8823:76496#ATCACG/2 run=120731_SN403_0927_BD18C1ACXX	99	CAMNT_0008312671	347	255	50M	=	427	130	TGTAAGTATAATCTGCATTTGGATGAAATTCGTCAATGTGTGACAGAGGA	@@?DDFFFHHDHHIIEGGIGDGGIIIIFHIIIIIIFGIFFHIGADD@DC3	RG:Z:Paired Group 1 assembled against CAMNT_0008312671
NIKITA_0927:1:2210:8152:64223#ATCACG/2 run=120731_SN403_0927_BD18C1ACXX	16	CAMNT_0008312671	348	255	50M	*	0	0	GTAAGTATAATCTGCATTTGGATGAAATTCGTCAATGTGTGACAGAGGAG	IIIJJJIIIIIIJJIJIIGJJIIIIIIJJJIGGJJIJHHHHHFFFFFCCC	RG:Z:Unpaired reads assembled against CAMNT_0008312671
NIKITA_0927:1:1311:19771:62175#ATCACG/1 run=120731_SN403_0927_BD18C1ACXX	16	CAMNT_0008312671	348	255	50M	*	0	0	GTAAGTATAATCTGCATTTGGATGAAATTCGTCAATGTGTGACAGAGGAG	JJJJJJJJJJJJJJIIIJIJJJIJJJJJJJJJIJJJJHHHHHFFFFFCCC	RG:Z:Unpaired reads assembled against CAMNT_0008312671
NIKITA_0927:1:1205:9405:37525#ATCACG/2 run=120731_SN403_0927_BD18C1ACXX	16	CAMNT_0008312671	348	255	50M	*	0	0	GTAAGTATAATCTGCATTTGGATGAAATTCGTCAATGTGTGACAGAGGAG	JJJJJJJJJJIJJJIJJJIJJIIJJJIJJJJJIJJJJHHHHHFFFFFCCC	RG:Z:Unpaired reads assembled against CAMNT_0008312671
NIKITA_0927:1:1215:6883:73396#ATCACG/2 run=120731_SN403_0927_BD18C1ACXX%26NIKITA_0927:1:1215:6883:73396#ATCACG/1 run=120731_SN403_0927_BD18C1ACXX	147	CAMNT_0008312671	348	255	50M	=	291	107	GTAAGTATAATCTGCATTTGGATGAAATTCGTCAATGTGTGACAGAGGAG	IJIIJJJJJJJJJIIIJJIGIGJJJJJIIIGHBIJGIHBHFFFDDFFC@@	RG:Z:Paired Group 1 assembled against CAMNT_0008312671
NIKITA_0927:1:1107:17857:51152#ATCACG/1 run=120731_SN403_0927_BD18C1ACXX%26NIKITA_0927:1:1107:17857:51152#ATCACG/2 run=120731_SN403_0927_BD18C1ACXX	147	CAMNT_0008312671	348	255	50M	=	1	397	GTAAGTATAATCTGCATTTGGATGAAATTCGTCAATGTGTGACAGAGGAG	HIIGGJJIDJIJJJJJHIIJJJJIJJJJJJIIHIJJJHGHHHFFFDFCCC	RG:Z:Paired Group 1 assembled against CAMNT_0008312671
NIKITA_0927:1:2113:20913:66726#ATCACG/1 run=120731_SN403_0927_BD18C1ACXX%26NIKITA_0927:1:2113:20913:66726#ATCACG/2 run=120731_SN403_0927_BD18C1ACXX	147	CAMNT_0008312671	348	255	50M	=	345	53	GTAAGTATAATCTGCATTTGGATGAAATTCGTCAATGTGTGACAGAGGAG	JJJJJJJJJJJJJJJJIJIJJJIIJJJJJJIJJJJJJHHHHHFFFFFCCC	RG:Z:Paired Group 1 assembled against CAMNT_0008312671
NIKITA_0927:1:2203:20154:25986#ATCACG/2 run=120731_SN403_0927_BD18C1ACXX	16	CAMNT_0008312671	348	255	50M	*	0	0	GTAAGTATAATCTGCATTTGGATGAAATTCGTCAATGTGTGACAGAGGAG	@FIGHGHDGDEFFGHFCAHGE?A<GIIHCGGDEFHEFBHDFFFFFDD@@B	RG:Z:Unpaired reads assembled against CAMNT_0008312671
NIKITA_0927:1:1106:1962:57879#ATCACG/1 run=120731_SN403_0927_BD18C1ACXX	16	CAMNT_0008312671	348	255	50M	*	0	0	GTAAGTATAATCTGCATTTGGATGAAATTCGTCAATGTGTGACAGAGGAG	IJJJJJJIIIGIIIFIJJJJJIIHIIGIJJIIIIJJIFHHHHFFFFFCCC	RG:Z:Unpaired reads assembled against CAMNT_0008312671
NIKITA_0927:1:2105:14861:28729#ATCACG/2 run=120731_SN403_0927_BD18C1ACXX	16	CAMNT_0008312671	348	255	50M	*	0	0	GTAAGTATAATCTGCATTTGGATGAAATTCGTCAATGTGTGACAGAGGAG	IIJIJJJJJJJJJIJJIJJIJJJJJJJJJJJJIJJJJHHHHHFFFFFCCC	RG:Z:Unpaired reads assembled against CAMNT_0008312671
NIKITA_0927:1:2213:11268:43420#ATCACG/2 run=120731_SN403_0927_BD18C1ACXX	16	CAMNT_0008312671	350	255	50M	*	0	0	AAGTATAATCTGCATTTGGATGAAATTCGTCAATGTGTGACAGAGGAGTA	IJJJJJJJJJJIJJJJJJJJGGJJJJJJJJIJJJJJJHHHHHFFFFFCCC	RG:Z:Unpaired reads assembled against CAMNT_0008312671
NIKITA_0927:1:1214:7304:70576#ATCACG/2 run=120731_SN403_0927_BD18C1ACXX	16	CAMNT_0008312671	351	255	50M	*	0	0	AGTATAATCTGCATTTGGATGAAATTCGTCAATGTGTGACAGAGGAGTAA	IJJJJJJIIJJJJIJJJJJIGJJIIJIIJIIJJJJJJHHHGHFFFFFCCC	RG:Z:Unpaired reads assembled against CAMNT_0008312671
NIKITA_0927:1:1106:4751:49228#ATCACG/1 run=120731_SN403_0927_BD18C1ACXX	16	CAMNT_0008312671	352	255	50M	*	0	0	GTATAATCTGCATTTGGATGAAATTCGTCAATGTGTGACAGAGGAGTAAT	AIEHIGIHIGBBHGIGCE@GIIHEEJIIGGIJIJIHGFHFHFFFFFF@C@	RG:Z:Unpaired reads assembled against CAMNT_0008312671
NIKITA_0927:1:1210:4016:49775#ATCACG/2 run=120731_SN403_0927_BD18C1ACXX%26NIKITA_0927:1:1210:4016:49775#ATCACG/1 run=120731_SN403_0927_BD18C1ACXX	99	CAMNT_0008312671	352	255	50M	=	444	142	GTATAATCTGCATTTGGATGAAATTCGTCAATGTGTGACAGAGGAGTAAT	@@@DDDFADDDBFFHIG>IHCBEGGBHDFF<HG?FEGDH@DHIIGG9BD@	RG:Z:Paired Group 1 assembled against CAMNT_0008312671
NIKITA_0927:1:2213:11121:2764#ATCACG/1 run=120731_SN403_0927_BD18C1ACXX%26NIKITA_0927:1:2213:11121:2764#ATCACG/2 run=120731_SN403_0927_BD18C1ACXX	99	CAMNT_0008312671	352	255	50M	=	466	164	GTATAATCTGCATTTGGATGAAATTCGTCAATGTGTGACAGAGGAGTAAT	@@@FFFFFHBHBFHHGGHIEIGGIEHDAFDHIICHEGIIFFCHGEFHECH	RG:Z:Paired Group 1 assembled against CAMNT_0008312671
NIKITA_0927:1:2102:17010:36933#ATCACG/1 run=120731_SN403_0927_BD18C1ACXX	16	CAMNT_0008312671	353	255	50M	*	0	0	TATAATCTGCATTTGGATGAAATTCGTCAATGTGTGACAGAGGAGTAATT	JJIIIJIGHEJJJGJJIJIJJJJJJIIEIGJJJJJJJGHHGHFFFFFCCC	RG:Z:Unpaired reads assembled against CAMNT_0008312671
NIKITA_0927:1:2101:18318:74064#ATCACG/2 run=120731_SN403_0927_BD18C1ACXX%26NIKITA_0927:1:2101:18318:74064#ATCACG/1 run=120731_SN403_0927_BD18C1ACXX	99	CAMNT_0008312671	357	255	50M	=	445	138	ATCTGCATTTGGATGAAATTCGTCAATGTGTGACAGAGGAGTAATTAGAC	?BBFFFFFHHHHHJJJJJJJJJJJJJJJIIIHGIIJHHJIJBGIIJJJIJ	RG:Z:Paired Group 1 assembled against CAMNT_0008312671
NIKITA_0927:1:1205:14244:83609#ATCACG/2 run=120731_SN403_0927_BD18C1ACXX	0	CAMNT_0008312671	359	255	50M	*	0	0	CTGCATTTGGATGAAATTCGTCAATGTGTGACAGAGGAGTAATTAGACTA	CCCFFFFFHHHHHJJJJJJJJJJJJJHHHHIJIIEHJFHDHIIJJIJJJI	RG:Z:Unpaired reads assembled against CAMNT_0008312671
NIKITA_0927:1:1210:1287:76528#ATCACG/1 run=120731_SN403_0927_BD18C1ACXX	0	CAMNT_0008312671	360	255	50M	*	0	0	TGCATTTGGATGAAATTCGTCAATGTGTGACAGAGGAGTAATTAGACTAG	?@<DDB?DHDHHHIGHIIGIIIBHGBFFGEEFG9EF?GGHGHIIIIIIHI	RG:Z:Unpaired reads assembled against CAMNT_0008312671
NIKITA_0927:1:2102:7425:32898#ATCACG/1 run=120731_SN403_0927_BD18C1ACXX	0	CAMNT_0008312671	360	255	50M	*	0	0	TGCATTTGGATGAAATTCGTCAATGTGTGACAGAGGAGTAATTAGACTAG	8??D7??DD++CDBEA:?;AE=F,<AA2<4<9CEEE)C110?9??4D?B?	RG:Z:Unpaired reads assembled against CAMNT_0008312671
NIKITA_0927:1:1101:18076:29831#ATCACG/1 run=120731_SN403_0927_BD18C1ACXX%26NIKITA_0927:1:1101:18076:29831#ATCACG/2 run=120731_SN403_0927_BD18C1ACXX	99	CAMNT_0008312671	360	255	50M	=	437	127	TGCATTTGGATGAAATTCGTCAATGTGTGACAGAGGAGTAATTAGACTAG	CCCFFFFFHHHGHJJJJJJJJJJJIHHFHGIJJIJJHICFHIJJJJJJJJ	RG:Z:Paired Group 1 assembled against CAMNT_0008312671
NIKITA_0927:1:1113:18305:48920#ATCACG/2 run=120731_SN403_0927_BD18C1ACXX%26NIKITA_0927:1:1113:18305:48920#ATCACG/1 run=120731_SN403_0927_BD18C1ACXX	99	CAMNT_0008312671	360	255	50M	=	452	142	TGCATTTGGATGAAATTCGTCAATGTGTGACAGAGGAGTAATTAGACTAG	CCCFFFFFHHHHHJJJJJJIJJJJJFHFHHHGJIJJIJCFHIIJJJJIJJ	RG:Z:Paired Group 1 assembled against CAMNT_0008312671
NIKITA_0927:1:2207:19906:11633#ATCACG/1 run=120731_SN403_0927_BD18C1ACXX	0	CAMNT_0008312671	363	255	50M	*	0	0	ATTTGGATGAAATTCGTCAATGTGTGACAGAGGAGTAATTAGACTAGTTG	CC@FFFFFHGHGAHEEGHHGEECHFHGIIJIJJFI?DCHIIJGJJJJFI@	RG:Z:Unpaired reads assembled against CAMNT_0008312671
NIKITA_0927:1:2205:1790:9198#ATCACG/2 run=120731_SN403_0927_BD18C1ACXX%26NIKITA_0927:1:2205:1790:9198#ATCACG/1 run=120731_SN403_0927_BD18C1ACXX	99	CAMNT_0008312671	363	255	50M	=	444	131	ATTTGGATGAAATTCGTCAATGTGTGACAGAGGAGTAATTAGACTAGTTG	CCCFFFFFHHHHHJJJJJJJJJHIHHIIJJGIJHIDFGIJJJJJJJJHII	RG:Z:Paired Group 1 assembled against CAMNT_0008312671
NIKITA_0927:1:2116:16034:15563#ATCACG/1 run=120731_SN403_0927_BD18C1ACXX%26NIKITA_0927:1:2116:16034:15563#ATCACG/2 run=120731_SN403_0927_BD18C1ACXX	99	CAMNT_0008312671	363	255	50M	=	423	110	ATTTGGATGAAATTCGTCAATGTGTGACAGAGGAGTAATTAGACTAGTTG	CCCFFFFFHHHHHJJJJJGGIJHHHHGIJJIJJHICDHIJJIJJIJJIJI	RG:Z:Paired Group 1 assembled against CAMNT_0008312671
NIKITA_0927:1:1312:1477:22580#ATCACG/1 run=120731_SN403_0927_BD18C1ACXX%26NIKITA_0927:1:1312:1477:22580#ATCACG/2 run=120731_SN403_0927_BD18C1ACXX	99	CAMNT_0008312671	363	255	50M	=	451	138	ATTTGGATGAAATTCGTCAATGTGTGACAGAGGAGTAATTAGACTAGTTG	BCCFFFFFGHHFDGJIHGGJIIEHHHEIIJIJHGHHGDHIJIGHGIJJJJ	RG:Z:Paired Group 1 assembled against CAMNT_0008312671
NIKITA_0927:1:1108:18324:73764#ATCACG/1 run=120731_SN403_0927_BD18C1ACXX	0	CAMNT_0008312671	363	255	50M	*	0	0	ATTTGGATGAAATTCGTCAATGTGTGACAGAGGAGTAATTAGACTAGTTG	CCCFFFFFHHHHHJJJIIIJJJHIJHIGIJHIJGHDGGJJJJJJJJJIJJ	RG:Z:Unpaired reads assembled against CAMNT_0008312671
NIKITA_0927:1:2303:7834:43263#ATCACG/2 run=120731_SN403_0927_BD18C1ACXX%26NIKITA_0927:1:2303:7834:43263#ATCACG/1 run=120731_SN403_0927_BD18C1ACXX	99	CAMNT_0008312671	364	255	50M	=	452	138	TTTGGATGAAATTCGTCAATGTGTGACAGAGGAGTAATTAGACTAGTTGA	CCCFFFFFHHHHHJJJJJJJJIIHHIJIJGHJGGCFHJJJJJJJJJHJJI	RG:Z:Paired Group 1 assembled against CAMNT_0008312671
NIKITA_0927:1:1312:7722:25325#ATCACG/1 run=120731_SN403_0927_BD18C1ACXX%26NIKITA_0927:1:1312:7722:25325#ATCACG/2 run=120731_SN403_0927_BD18C1ACXX	99	CAMNT_0008312671	364	255	50M	=	465	151	TTTGGATGAAATTCGTCAATGTGTGACAGAGGAGTAATTAGACTAGTTGA	CCCFFFFFHHHHGIIJJJJJJIIIIJIIJGHIDHCFHIJIIJJJGEBGHC	RG:Z:Paired Group 1 assembled against CAMNT_0008312671
NIKITA_0927:1:1315:2248:41292#ATCACG/2 run=120731_SN403_0927_BD18C1ACXX%26NIKITA_0927:1:1315:2248:41292#ATCACG/1 run=120731_SN403_0927_BD18C1ACXX	99	CAMNT_0008312671	364	255	50M	=	457	143	TTTGGATGAAATTCGTCAATGTGTGACAGAGGAGTAATTAGACTAGTTGA	CCCFFFFFHHHHHJJIJJJJJHHHHJJCHEHJGJ?DGIIIJJJIJJHJJJ	RG:Z:Paired Group 1 assembled against CAMNT_0008312671
NIKITA_0927:1:2201:17982:41681#ATCACG/1 run=120731_SN403_0927_BD18C1ACXX%26NIKITA_0927:1:2201:17982:41681#ATCACG/2 run=120731_SN403_0927_BD18C1ACXX	99	CAMNT_0008312671	364	255	50M	=	460	146	TTTGGATGAAATTCGTCAATGTGTGACAGAGGAGTAATTAGACTAGTTGA	CCCFFFFFHHHHHJJJJJIJJGHHHHIIHGHJHICGIJIJJJJJJJHIIH	RG:Z:Paired Group 1 assembled against CAMNT_0008312671
NIKITA_0927:1:1114:5250:9641#ATCACG/1 run=120731_SN403_0927_BD18C1ACXX	16	CAMNT_0008312671	365	255	50M	*	0	0	TTGGATGAAATTCGTCAATGTGTGACAGAGGAGTAATTAGACTAGTTGAG	IJJIHFEEEIIJIHG>HGGGGFIJFIHGGJJJIIJJJHGHFBFFFFFCCB	RG:Z:Unpaired reads assembled against CAMNT_0008312671
NIKITA_0927:1:2112:2825:49736#ATCACG/2 run=120731_SN403_0927_BD18C1ACXX	16	CAMNT_0008312671	365	255	50M	*	0	0	TTGGATGAAATTCGTCAATGTGTGACAGAGGAGTAATTAGACTAGTTGAG	IIJJJJJJJJJJJJJIJJJJJJIJGIJJJJJJJIJJJHHHFHFFFFFCB@	RG:Z:Unpaired reads assembled against CAMNT_0008312671
NIKITA_0927:1:1314:18859:78939#ATCACG/1 run=120731_SN403_0927_BD18C1ACXX%26NIKITA_0927:1:1314:18859:78939#ATCACG/2 run=120731_SN403_0927_BD18C1ACXX	147	CAMNT_0008312671	365	255	50M	=	291	124	TTGGATGAAATTCGTCAATGTGTGACAGAGGAGTAATTAGACTAGTTGAG	BGGGHBDJJIIGGIHCCHGGEIGHGHHEIHEIIJIGJFHFCHDFFDF@@B	RG:Z:Paired Group 1 assembled against CAMNT_0008312671
NIKITA_0927:1:2106:15217:89696#ATCACG/1 run=120731_SN403_0927_BD18C1ACXX	16	CAMNT_0008312671	365	255	50M	*	0	0	TTGGATGAAATTCGTCAATGTGTGACAGAGGAGTAATTAGACTAGTTGAG	JJJJIJJJJJJJJJJIJJJJJJJJJJJJJJJJJIIGJHHHHHFFFFFCCC	RG:Z:Unpaired reads assembled against CAMNT_0008312671
NIKITA_0927:1:1214:6863:18738#ATCACG/1 run=120731_SN403_0927_BD18C1ACXX%26NIKITA_0927:1:1214:6863:18738#ATCACG/2 run=120731_SN403_0927_BD18C1ACXX	147	CAMNT_0008312671	365	255	50M	=	228	187	TTGGATGAAATTCGTCAATGTGTGACAGAGGAGTAATTAGACTAGTTGAG	ABBDDCFDCFDEHG@HEJIHGJJHJGFE>EGHHHGGBHDDADFFFFD@BB	RG:Z:Paired Group 1 assembled against CAMNT_0008312671
NIKITA_0927:1:2309:2829:5897#ATCACG/1 run=120731_SN403_0927_BD18C1ACXX	16	CAMNT_0008312671	366	255	50M	*	0	0	TGGATGAAATTCGTCAATGTGTGACAGAGGAGTAATTAGACTAGTTGAGA	JJJJJJJJJJJJJIGJJJJJJJJJIJJJJJJJJJJJJHHHHHFFFFFCCB	RG:Z:Unpaired reads assembled against CAMNT_0008312671
NIKITA_0927:1:1201:3252:63991#ATCACG/1 run=120731_SN403_0927_BD18C1ACXX	0	CAMNT_0008312671	367	255	50M	*	0	0	GGATGAAATTCGTCAATGTGTGACAGAGGAGTAATTAGACTAGTTGAGAC	@@CFFFFFHFFFFGHGFHDHIEIJIIGHIJG9??CGGGGIHGGFFAHHJG	RG:Z:Unpaired reads assembled against CAMNT_0008312671
NIKITA_0927:1:2205:8800:50016#ATCACG/2 run=120731_SN403_0927_BD18C1ACXX%26NIKITA_0927:1:2205:8800:50016#ATCACG/1 run=120731_SN403_0927_BD18C1ACXX	99	CAMNT_0008312671	367	255	50M	=	467	150	GGATGAAATTCGTCAATGTGTGACAGAGGAGTAATTAGACTAGTTGAGAC	CC@FFFFFHHHHHJIJJJHHHIJJJJIIJGH?FHIJJJIJJJJIJJJJIJ	RG:Z:Paired Group 1 assembled against CAMNT_0008312671
NIKITA_0927:1:1103:7028:25015#ATCACG/2 run=120731_SN403_0927_BD18C1ACXX	16	CAMNT_0008312671	367	255	50M	*	0	0	GGATGAAATTCGTCAATGTGTGACAGAGGAGTAATTAGACTAGTTGAGAC	GGJJJJJIJJIJJIJJIIIGHGGJJJJIJJJHGIIIJGHHHGFFFFFCCC	RG:Z:Unpaired reads assembled against CAMNT_0008312671
NIKITA_0927:1:1305:16528:60308#ATCACG/2 run=120731_SN403_0927_BD18C1ACXX	16	CAMNT_0008312671	367	255	50M	*	0	0	GGATGAAATTCGTCAATGTGTGACAGAGGAGTAATTAGACTAGTTGAGAC	JJJIIJJJJJJJJIJJJJIJJJJJJJJJJJJJJJJJJHFHHHFFFFFCCC	RG:Z:Unpaired reads assembled against CAMNT_0008312671
NIKITA_0927:1:2301:8222:8166#ATCACG/1 run=120731_SN403_0927_BD18C1ACXX	0	CAMNT_0008312671	369	255	50M	*	0	0	ATGAAATTCGTCAATGTGTGACAGAGGAGTAATTAGACTAGTTGAGACAG	CCCFFFFFHHHHHJJJHIJIJJJJIJJIJCFHIJJJJJJJJIJJIJJJJJ	RG:Z:Unpaired reads assembled against CAMNT_0008312671
NIKITA_0927:1:1308:15535:45266#ATCACG/2 run=120731_SN403_0927_BD18C1ACXX%26NIKITA_0927:1:1308:15535:45266#ATCACG/1 run=120731_SN403_0927_BD18C1ACXX	99	CAMNT_0008312671	369	255	50M	=	437	118	ATGAAATTCGTCAATGTGTGACAGAGGAGTAATTAGACTAGTTGAGACAG	CCCFFFFFHHHHHJJJHIIIHIJJJJJCHEGGIIGJJIJJJHIJJIFIJJ	RG:Z:Paired Group 1 assembled against CAMNT_0008312671
NIKITA_0927:1:1111:20030:76679#ATCACG/2 run=120731_SN403_0927_BD18C1ACXX	16	CAMNT_0008312671	370	255	50M	*	0	0	TGAAATTCGTCAATGTGTGACAGAGGAGTAATTAGACTAGTTGAGACAGG	IHIGHHFADHHIJIIGHIHGJHGJIJJIIIIHGFEFFHGHGHFFFFF@C@	RG:Z:Unpaired reads assembled against CAMNT_0008312671
NIKITA_0927:1:1116:20871:10605#ATCACG/2 run=120731_SN403_0927_BD18C1ACXX	16	CAMNT_0008312671	370	255	50M	*	0	0	TGAAATTCGTCAATGTGTGACAGAGGAGTAATTAGACTAGTTGAGACAGG	HHJJJIJJIIGJJJJIJIJIGJHH@JJJJJIGIGJIIHHHHHDFFFFCCC	RG:Z:Unpaired reads assembled against CAMNT_0008312671
NIKITA_0927:1:2113:5163:4856#ATCACG/1 run=120731_SN403_0927_BD18C1ACXX	16	CAMNT_0008312671	370	255	50M	*	0	0	TGAAATTCGTCAATGTGTGACAGAGGAGTAATTAGACTAGTTGAGACAGG	IJJIJJJJJJJJJJJJJJJIJJJJJJJJJJJJGIJHJHHHHHFFFFFCCC	RG:Z:Unpaired reads assembled against CAMNT_0008312671
NIKITA_0927:1:1116:4129:5007#ATCACG/1 run=120731_SN403_0927_BD18C1ACXX	16	CAMNT_0008312671	370	255	50M	*	0	0	TGAAATTCGTCAATGTGTGACAGAGGAGTAATTAGACTAGTTGAGACAGG	IJJJJJIGJIHJIJJJJIIHIIJJJJJJJBJJJJIIJHHHHHFFFFFCCC	RG:Z:Unpaired reads assembled against CAMNT_0008312671
NIKITA_0927:1:1216:7293:10421#ATCACG/1 run=120731_SN403_0927_BD18C1ACXX%26NIKITA_0927:1:1216:7293:10421#ATCACG/2 run=120731_SN403_0927_BD18C1ACXX	147	CAMNT_0008312671	370	255	50M	=	227	193	TGAAATTCGTCAATGTGTGACAGAGGAGTAATTAGACTAGTTGAGACAGG	>EIGFDAIJIHJIIHGIIIJJJIHJHDIJJJIJJIHJHFGHGFFFFFCC@	RG:Z:Paired Group 1 assembled against CAMNT_0008312671
NIKITA_0927:1:1203:18435:3209#ATCACG/2 run=120731_SN403_0927_BD18C1ACXX	16	CAMNT_0008312671	370	255	50M	*	0	0	TGAAATTCGTCAATGTGTGACAGAGGAGTAATTAGACTAGTTGAGACAGG	IJJJJIJJJJIJJJJJJJJJJJJJJJJJJJJJJJIIJHHHHHFFFFFCCC	RG:Z:Unpaired reads assembled against CAMNT_0008312671
NIKITA_0927:1:1104:4287:55199#ATCACG/1 run=120731_SN403_0927_BD18C1ACXX%26NIKITA_0927:1:1104:4287:55199#ATCACG/2 run=120731_SN403_0927_BD18C1ACXX	147	CAMNT_0008312671	370	255	50M	=	298	122	TGAAATTCGTCAATGTGTGACAGAGGAGTAATTAGACTAGTTGAGACAGG	IJJJJJIJJIGJJJJIJIJJIIJJJGJJJJJIIJGHJHHHHHFFFFFCCC	RG:Z:Paired Group 1 assembled against CAMNT_0008312671
NIKITA_0927:1:1110:6712:79521#ATCACG/1 run=120731_SN403_0927_BD18C1ACXX%26NIKITA_0927:1:1110:6712:79521#ATCACG/2 run=120731_SN403_0927_BD18C1ACXX	99	CAMNT_0008312671	370	255	50M	=	452	132	TGAAATTCGTCAATGTGTGACAGAGGAGTAATTAGACTAGTTGAGACAGG	CCCFFFFFHHHHHJJEHGIJJIIEHJFGCFHGJJGIJEHIHIIIJJJJJI	RG:Z:Paired Group 1 assembled against CAMNT_0008312671
NIKITA_0927:1:1210:6686:57207#ATCACG/1 run=120731_SN403_0927_BD18C1ACXX%26NIKITA_0927:1:1210:6686:57207#ATCACG/2 run=120731_SN403_0927_BD18C1ACXX	147	CAMNT_0008312671	370	255	50M	=	297	123	TGAAATTCGTCAATGTGTGACAGAGGAGTAATTAGACTAGTTGAGACAGG	IJJJJJIJJJGJJJJJJJIIJJJJJJJJJJJJJJJIJHHGHHFFFFFCCC	RG:Z:Paired Group 1 assembled against CAMNT_0008312671
NIKITA_0927:1:2208:11455:70332#ATCACG/1 run=120731_SN403_0927_BD18C1ACXX	16	CAMNT_0008312671	371	255	50M	*	0	0	GAAATTCGTCAATGTGTGACAGAGGAGTAATTAGACTAGTTGAGACAGGA	GJJIIGIHG>IGJJJIJIHIJIJJIGIJJJJJIGGJIHGHHHFFFFFCC@	RG:Z:Unpaired reads assembled against CAMNT_0008312671
NIKITA_0927:1:2114:20259:22213#ATCACG/2 run=120731_SN403_0927_BD18C1ACXX	0	CAMNT_0008312671	371	255	50M	*	0	0	GAAATTCGTCAATGTGTGACAGAGGAGTAATTAGACTAGTTGAGACAGGA	CCCFFFFFHHHHHJIJIJJJIJIJJGHCFHIIJJJJIGIIJJJJGIIJJI	RG:Z:Unpaired reads assembled against CAMNT_0008312671
NIKITA_0927:1:1106:2301:57368#ATCACG/1 run=120731_SN403_0927_BD18C1ACXX%26NIKITA_0927:1:1106:2301:57368#ATCACG/2 run=120731_SN403_0927_BD18C1ACXX	99	CAMNT_0008312671	371	255	50M	=	467	146	GAAATTCGTCAATGTGTGACAGAGGAGTAATTAGACTAGTTGAGACAGGA	CCCFFFFFHHHHGJHIGHIIJJHHGGHEHGJJIJJJJIJHIGIIJJJJJJ	RG:Z:Paired Group 1 assembled against CAMNT_0008312671
NIKITA_0927:1:2310:16234:51218#ATCACG/1 run=120731_SN403_0927_BD18C1ACXX	16	CAMNT_0008312671	371	255	50M	*	0	0	GAAATTCGTCAATGTGTGACAGAGGAGTAATTAGACTAGTTGAGACAGGA	DGDB:)HGHEHEHHGGGHHDDIGGEGHHICA@GEEEFDFFDBFFDFDC@@	RG:Z:Unpaired reads assembled against CAMNT_0008312671
NIKITA_0927:1:1313:11618:72664#ATCACG/2 run=120731_SN403_0927_BD18C1ACXX%26NIKITA_0927:1:1313:11618:72664#ATCACG/1 run=120731_SN403_0927_BD18C1ACXX	99	CAMNT_0008312671	371	255	50M	=	472	151	GAAATTCGTCAATGTGTGACAGAGGAGTAATTAGACTAGTTGAGACAGGA	CCCFFFFFHHHHHJHJGHHIJJGGGHIAFHIIJJJJIJJHJJJIIJIJIG	RG:Z:Paired Group 1 assembled against CAMNT_0008312671
NIKITA_0927:1:2310:12026:4290#ATCACG/2 run=120731_SN403_0927_BD18C1ACXX	16	CAMNT_0008312671	371	255	50M	*	0	0	GAAATTCGTCAATGTGTGACAGAGGAGTAATTAGACTAGTTGAGACAGGA	JJJJJJJJJJJJJJJJJJIIJJJJJJJJJJJJJJIJJHHHHHFFFFFCCC	RG:Z:Unpaired reads assembled against CAMNT_0008312671
NIKITA_0927:1:1306:9162:20927#ATCACG/2 run=120731_SN403_0927_BD18C1ACXX%26NIKITA_0927:1:1306:9162:20927#ATCACG/1 run=120731_SN403_0927_BD18C1ACXX	99	CAMNT_0008312671	371	255	50M	=	452	131	GAAATTCGTCAATGTGTGACAGAGGAGTAATTAGACTAGTTGAGACAGGA	CCCFFFFFHHHHHJHIHIJJIIIIJGIFHGIIHIIJJJJIJJIJJJJJJI	RG:Z:Paired Group 1 assembled against CAMNT_0008312671
NIKITA_0927:1:2213:12136:32851#ATCACG/1 run=120731_SN403_0927_BD18C1ACXX	16	CAMNT_0008312671	372	255	50M	*	0	0	AAATTCGTCAATGTGTGACAGAGGAGTAATTAGACTAGTTGAGACAGGAG	JJJJJJJJIJJJJJJJJJJJJJJJJJJJJJJJHEJJJHHHHHFFFFFCCC	RG:Z:Unpaired reads assembled against CAMNT_0008312671
NIKITA_0927:1:2109:14153:74154#ATCACG/2 run=120731_SN403_0927_BD18C1ACXX	16	CAMNT_0008312671	372	255	50M	*	0	0	AAATTCGTCAATGTGTGACAGAGGAGTAATTAGACTAGTTGAGACAGGAG	JJJIJJJJJJJJIJJJJJJJJJJJJIIJJJJJIHJJJHHHHHFFFFFCCC	RG:Z:Unpaired reads assembled against CAMNT_0008312671
NIKITA_0927:1:1113:7964:43345#ATCACG/2 run=120731_SN403_0927_BD18C1ACXX%26NIKITA_0927:1:1113:7964:43345#ATCACG/1 run=120731_SN403_0927_BD18C1ACXX	147	CAMNT_0008312671	372	255	50M	=	290	132	AAATTCGTCAATGTGTGACAGAGGAGTAATTAGACTAGTTGAGACAGGAG	JIIHJIIIIJJJIJJJIGJJJJJJJJJIJJJIFIJJJHHHGHFFFFFCCC	RG:Z:Paired Group 1 assembled against CAMNT_0008312671
NIKITA_0927:1:2115:16707:5724#ATCACG/1 run=120731_SN403_0927_BD18C1ACXX	16	CAMNT_0008312671	372	255	50M	*	0	0	AAATTCGTCAATGTGTGACAGAGGAGTAATTAGACTAGTTGAGACAGGAG	IJIIEBIGGIGBJIIIHEHGGHHGFHIIJIIGHGIHGHGGGHFFFFF@C@	RG:Z:Unpaired reads assembled against CAMNT_0008312671
NIKITA_0927:1:1202:3880:65124#ATCACG/2 run=120731_SN403_0927_BD18C1ACXX	16	CAMNT_0008312671	372	255	50M	*	0	0	AAATTCGTCAATGTGTGACAGAGGAGTAATTAGACTAGTTGAGACAGGAG	JJJJJJJJJJJJJJJJJIJJJJJJJJIJJJJJJIJJJHHHHHFFFFFCCC	RG:Z:Unpaired reads assembled against CAMNT_0008312671
NIKITA_0927:1:2107:7747:32725#ATCACG/1 run=120731_SN403_0927_BD18C1ACXX	16	CAMNT_0008312671	372	255	50M	*	0	0	AAATTCGTCAATGTGTGACAGAGGAGTAATTAGACTAGTTGAGACAGGAG	JJJJJJJIHJJJJJJJJJJJJJJJJJJJJJIJIHIJJHHHHHFFFFFCCC	RG:Z:Unpaired reads assembled against CAMNT_0008312671
NIKITA_0927:1:2214:12889:16639#ATCACG/1 run=120731_SN403_0927_BD18C1ACXX%26NIKITA_0927:1:2214:12889:16639#ATCACG/2 run=120731_SN403_0927_BD18C1ACXX	147	CAMNT_0008312671	372	255	50M	=	228	194	AAATTCGTCAATGTGTGACAGAGGAGTAATTAGACTAGTTGAGACAGGAG	IIJJJJJJIJJJJJJJJJJJJJJIJJIJJJJJJIJJJHHHHHFFFFFCCC	RG:Z:Paired Group 1 assembled against CAMNT_0008312671
NIKITA_0927:1:1108:17508:87674#ATCACG/1 run=120731_SN403_0927_BD18C1ACXX	16	CAMNT_0008312671	372	255	50M	*	0	0	AAATTCGTCAATGTGTGACAGAGGAGTAATTAGACTAGTTGAGACAGGAG	JJJJIJIIJJJJJJJJIGJJJJJJJJJJJJJJIHJJJHHHHHFFFFFCCC	RG:Z:Unpaired reads assembled against CAMNT_0008312671
NIKITA_0927:1:2215:3698:26423#ATCACG/2 run=120731_SN403_0927_BD18C1ACXX	16	CAMNT_0008312671	372	255	50M	*	0	0	AAATTCGTCAATGTGTGACAGAGGAGTAATTAGACTAGTTGAGACAGGAG	HIIIIJJJJJIJIJJJJIIJJJJIJIJJJIGJIIJJIHHHHHFFFFFB@?	RG:Z:Unpaired reads assembled against CAMNT_0008312671
NIKITA_0927:1:1211:11680:86329#ATCACG/2 run=120731_SN403_0927_BD18C1ACXX	0	CAMNT_0008312671	372	255	50M	*	0	0	AAATTCGTCAATGTGTGACAGAGGAGTAATTAGACTAGTTGAGACAGGAG	@BCFDDDBFHHHH?EBEGIGGFHI@F<CGEEEHGIECHBFHDGDHIIJJH	RG:Z:Unpaired reads assembled against CAMNT_0008312671
NIKITA_0927:1:1102:2230:39632#ATCACG/2 run=120731_SN403_0927_BD18C1ACXX	16	CAMNT_0008312671	372	255	50M	*	0	0	AAATTCGTCAATGTGTGACAGAGGAGTAATTAGACTAGTTGAGACAGGAG	JIJJJJJJIJJJJJJIJIIJJJJJJJJJJIIJIHJIJHHHHHFFFFFCCC	RG:Z:Unpaired reads assembled against CAMNT_0008312671
NIKITA_0927:1:1316:14024:68017#ATCACG/1 run=120731_SN403_0927_BD18C1ACXX%26NIKITA_0927:1:1316:14024:68017#ATCACG/2 run=120731_SN403_0927_BD18C1ACXX	147	CAMNT_0008312671	372	255	50M	=	291	131	AAATTCGTCAATGTGTGACAGAGGAGTAATTAGACTAGTTGAGACAGGAG	???)G@?GDD?BG?C<EAECEHEHEHDHAGE?:ABCFA2,FFAAADD@@?	RG:Z:Paired Group 1 assembled against CAMNT_0008312671
NIKITA_0927:1:1313:3987:19938#ATCACG/2 run=120731_SN403_0927_BD18C1ACXX	16	CAMNT_0008312671	372	255	50M	*	0	0	AAATTCGTCAATGTGTGACAGAGGAGTAATTAGACTAGTTGAGACAGGAG	IJJJJJJJJJJJJJJJJJJJJJJJJJJJJJJJIHJJJHHHHHFFFFFCCC	RG:Z:Unpaired reads assembled against CAMNT_0008312671
NIKITA_0927:1:1102:19241:34715#ATCACG/2 run=120731_SN403_0927_BD18C1ACXX	16	CAMNT_0008312671	372	255	50M	*	0	0	AAATTCGTCAATGTGTGACAGAGGAGTAATTAGACTAGTTGAGACAGGAG	IIGIJJJJJJIJIJIJJIJIIIIIIJJJJIIJGHJJJHHHHHFFFFFCC@	RG:Z:Unpaired reads assembled against CAMNT_0008312671
NIKITA_0927:1:2309:9200:72633#ATCACG/1 run=120731_SN403_0927_BD18C1ACXX	0	CAMNT_0008312671	374	255	50M	*	0	0	ATTCGTCAATGTGTGACAGAGGAGTAATTAGACTAGTTGAGACAGGAGAG	CCCFFFFFHHHHHHIJJJJJJJHJFFGIIIIIJJJJHIJIJJJJJJJJHH	RG:Z:Unpaired reads assembled against CAMNT_0008312671
NIKITA_0927:1:1203:11048:51171#ATCACG/2 run=120731_SN403_0927_BD18C1ACXX	0	CAMNT_0008312671	374	255	50M	*	0	0	ATTCGTCAATGTGTGACAGAGGAGTAATTAGACTAGTTGAGACAGGAGAG	@BCFFFFFHHHHHHIIJJJGIJGIAFHIJIJJJJJJHIIJJIJJJJHIIG	RG:Z:Unpaired reads assembled against CAMNT_0008312671
NIKITA_0927:1:1201:16182:30900#ATCACG/1 run=120731_SN403_0927_BD18C1ACXX	0	CAMNT_0008312671	375	255	50M	*	0	0	TTCGTCAATGTGTGACAGAGGAGTAATTAGACTAGTTGAGACAGGAGAGT	CCCFFFFFHHHHHIIIIJIJJGIEFGIJJJJIIJJFIIIJHHIJJJJJIB	RG:Z:Unpaired reads assembled against CAMNT_0008312671
NIKITA_0927:1:1203:18567:49621#ATCACG/1 run=120731_SN403_0927_BD18C1ACXX	0	CAMNT_0008312671	376	255	50M	*	0	0	TCGTCAATGTGTGACAGAGGAGTAATTAGACTAGTTGAGACAGGAGAGTA	CCCFFFFFHFHFAFHHI@HIFHHIGGIIDHIIIGHIGGIIIJJJGIII?F	RG:Z:Unpaired reads assembled against CAMNT_0008312671
NIKITA_0927:1:1106:12940:26888#ATCACG/1 run=120731_SN403_0927_BD18C1ACXX	0	CAMNT_0008312671	377	255	50M	*	0	0	CGTCAATGTGTGACAGAGGAGTAATTAGACTAGTTGAGACAGGAGAGTAT	BCBFFFFFHHHHHJJJIJJHJCFHJJIJJJJJJHIJIJIJJJJJJJJDGG	RG:Z:Unpaired reads assembled against CAMNT_0008312671
NIKITA_0927:1:1208:18552:92923#ATCACG/2 run=120731_SN403_0927_BD18C1ACXX%26NIKITA_0927:1:1208:18552:92923#ATCACG/1 run=120731_SN403_0927_BD18C1ACXX	147	CAMNT_0008312671	377	255	50M	=	332	95	CGTCAATGTGTGACAGAGGAGTAATTAGACTAGTTGAGACAGGAGAGTAT	JJJIJJJJJJJJJJIJJJJJJJJJJJJJJJJJJJJJJHHHHHFFFFFCCC	RG:Z:Paired Group 1 assembled against CAMNT_0008312671
NIKITA_0927:1:2114:20372:41294#ATCACG/2 run=120731_SN403_0927_BD18C1ACXX	0	CAMNT_0008312671	377	255	50M	*	0	0	CGTCAATGTGTGACAGAGGAGTAATTAGACTAGTTGAGACAGGAGAGTAT	@CBFFFFFHHHHHJJJIJJIIEFHJIGGJJJIJIJJJJJJJJJIJJJBGG	RG:Z:Unpaired reads assembled against CAMNT_0008312671
NIKITA_0927:1:2210:5402:100605#ATCACG/1 run=120731_SN403_0927_BD18C1ACXX%26NIKITA_0927:1:2210:5402:100605#ATCACG/2 run=120731_SN403_0927_BD18C1ACXX	99	CAMNT_0008312671	377	255	50M	=	786	459	CGTCAATGTGTGACAGAGGAGTAATTAGACTAGTTGAGACAGGAGAGTAT	@CBFFFFFDHHHHJJ<FHGGICFGIIGIJJJIJHIJIIIIJJJIJHH?DF	RG:Z:Paired Group 1 assembled against CAMNT_0008312671
NIKITA_0927:1:2214:16177:82078#ATCACG/1 run=120731_SN403_0927_BD18C1ACXX	0	CAMNT_0008312671	377	255	50M	*	0	0	CGTCAATGTGTGACAGAGGAGTAATTAGACTAGTTGAGACAGGAGAGTAT	BCCFFFFFHHHHHIIIIIJGICGGIIJIJJJJJJJJIJJJIJJIJIJFGH	RG:Z:Unpaired reads assembled against CAMNT_0008312671
NIKITA_0927:1:2116:7387:50767#ATCACG/2 run=120731_SN403_0927_BD18C1ACXX	0	CAMNT_0008312671	377	255	50M	*	0	0	CGTCAATGTGTGACAGAGGAGTAATTAGACTAGTTGAGACAGGAGAGTAT	BC@DFFFFHHHHHJIGHIJHIFHGIJJIJJCGGIIJJIJJJJJIIJJFHG	RG:Z:Unpaired reads assembled against CAMNT_0008312671
NIKITA_0927:1:1205:5652:76178#ATCACG/1 run=120731_SN403_0927_BD18C1ACXX%26NIKITA_0927:1:1205:5652:76178#ATCACG/2 run=120731_SN403_0927_BD18C1ACXX	99	CAMNT_0008312671	377	255	50M	=	447	120	CGTCAATGTGTGACAGAGGAGTAATTAGACTAGTTGAGACAGGAGAGTAT	BCCFFFFFFHHHHJJJIIJGICFHGIJJJJJJJJJJIJJJJJJJJHIBGH	RG:Z:Paired Group 1 assembled against CAMNT_0008312671
NIKITA_0927:1:2103:16681:91182#ATCACG/1 run=120731_SN403_0927_BD18C1ACXX%26NIKITA_0927:1:2103:16681:91182#ATCACG/2 run=120731_SN403_0927_BD18C1ACXX	147	CAMNT_0008312671	377	255	50M	=	309	118	CGTCAATGTGTGACAGAGGAGTAATTAGACTAGTTGAGACAGGAGAGTAT	IJJJJJJJJJJJJJJJJJIJJIJIJIJJIJJJJJJJJHHHHHFFFFFCB@	RG:Z:Paired Group 1 assembled against CAMNT_0008312671
NIKITA_0927:1:2112:12332:77063#ATCACG/1 run=120731_SN403_0927_BD18C1ACXX	0	CAMNT_0008312671	378	255	50M	*	0	0	GTCAATGTGTGACAGAGGAGTAATTAGACTAGTTGAGACAGGAGAGTATG	@@@FFFF2CCFFHIIIIIGGCFHIIIIIIIIIGIIIIIIIIIIIII<FHG	RG:Z:Unpaired reads assembled against CAMNT_0008312671
NIKITA_0927:1:1214:6859:86288#ATCACG/2 run=120731_SN403_0927_BD18C1ACXX	0	CAMNT_0008312671	378	255	50M	*	0	0	GTCAATGTGTGACAGAGGAGTAATTAGACTAGTTGAGACAGGAGAGTATG	@@CFFFFFHHHHHJJJIJEG?FHIJJJJJJJJIJIIIJIIJJIIIIBFHG	RG:Z:Unpaired reads assembled against CAMNT_0008312671
NIKITA_0927:1:2107:18848:53879#ATCACG/2 run=120731_SN403_0927_BD18C1ACXX	0	CAMNT_0008312671	378	255	50M	*	0	0	GTCAATGTGTGACAGAGGAGTAATTAGACTAGTTGAGACAGGAGAGTATG	@@CFFFFFHHHHHIJIJIIJFFIJJJJJJJJJGJIJJJJJJJJIJJBGHI	RG:Z:Unpaired reads assembled against CAMNT_0008312671
NIKITA_0927:1:2305:3156:78272#ATCACG/2 run=120731_SN403_0927_BD18C1ACXX	16	CAMNT_0008312671	378	255	50M	*	0	0	GTCAATGTGTGACAGAGGAGTAATTAGACTAGTTGAGACAGGAGAGTATG	JJJJJJJJJIJJJJJJIJJJIJJIGJJHJJJJJJJIJHHGHHFFFFFCCC	RG:Z:Unpaired reads assembled against CAMNT_0008312671
NIKITA_0927:1:1312:5726:46764#ATCACG/1 run=120731_SN403_0927_BD18C1ACXX	0	CAMNT_0008312671	378	255	50M	*	0	0	GTCAATGTGTGACAGAGGAGTAATTAGACTAGTTGAGACAGGAGAGTATG	C@CFFFFFHFHHHIIHIJHJGHIJIIIJJIJJIJJJJJJJJJHIJIBFHI	RG:Z:Unpaired reads assembled against CAMNT_0008312671
NIKITA_0927:1:2208:10768:90174#ATCACG/2 run=120731_SN403_0927_BD18C1ACXX%26NIKITA_0927:1:2208:10768:90174#ATCACG/1 run=120731_SN403_0927_BD18C1ACXX	147	CAMNT_0008312671	379	255	50M	=	293	136	TCAATGTGTGACAGAGGAGTAATTAGACTAGTTGAGACAGGAGAGTATGG	GDIGDJIHEJIJJJIIIGIJJJIGIHEGFCJJJJIHFHHGHFFFFFFC@C	RG:Z:Paired Group 1 assembled against CAMNT_0008312671
NIKITA_0927:1:2113:10464:48731#ATCACG/2 run=120731_SN403_0927_BD18C1ACXX	16	CAMNT_0008312671	379	255	50M	*	0	0	TCAATGTGTGACAGAGGAGTAATTAGACTAGTTGAGACAGGAGAGTATGG	EHIGHFBEGHIIIJIIIHGHGGHFF@?BGGGEGIHHFFFHFFDEDD?@@@	RG:Z:Unpaired reads assembled against CAMNT_0008312671
NIKITA_0927:1:1308:20197:84442#ATCACG/1 run=120731_SN403_0927_BD18C1ACXX	16	CAMNT_0008312671	380	255	50M	*	0	0	CAATGTGTGACAGAGGAGTAATTAGACTAGTTGAGACAGGAGAGTATGGA	DJIIJJJIJJJJJJJJJJIJJJIJJIJJJJJJJJJJJHHHHHFFFFFCBB	RG:Z:Unpaired reads assembled against CAMNT_0008312671
NIKITA_0927:1:2310:6446:65842#ATCACG/2 run=120731_SN403_0927_BD18C1ACXX%26NIKITA_0927:1:2310:6446:65842#ATCACG/1 run=120731_SN403_0927_BD18C1ACXX	147	CAMNT_0008312671	380	255	50M	=	304	126	CAATGTGTGACAGAGGAGTAATTAGACTAGTTGAGACAGGAGAGTATGGA	9HF??C?:11GHFCEHHH@HC9<B:HE>FBBAIFEHIFHHHHDBDDD@@@	RG:Z:Paired Group 1 assembled against CAMNT_0008312671
NIKITA_0927:1:2309:10611:74636#ATCACG/2 run=120731_SN403_0927_BD18C1ACXX%26NIKITA_0927:1:2309:10611:74636#ATCACG/1 run=120731_SN403_0927_BD18C1ACXX	99	CAMNT_0008312671	380	255	50M	=	457	127	CAATGTGTGACAGAGGAGTAATTAGACTAGTTGAGACAGGAGAGTATGGA	CCCFFFFFHHHHHIJJIJCGHIIIJJJJJJIIJIJJJIJJJJJJGHIJII	RG:Z:Paired Group 1 assembled against CAMNT_0008312671
NIKITA_0927:1:2101:4423:76782#ATCACG/1 run=120731_SN403_0927_BD18C1ACXX	16	CAMNT_0008312671	380	255	50M	*	0	0	CAATGTGTGACAGAGGAGTAATTAGACTAGTTGAGACAGGAGAGTATGGA	GJJIJJJJJJJJJJJIJIIJJJJJJJJJJJIGJJJJJHHHHHFFFFFCCC	RG:Z:Unpaired reads assembled against CAMNT_0008312671
NIKITA_0927:1:1115:9168:74706#ATCACG/2 run=120731_SN403_0927_BD18C1ACXX%26NIKITA_0927:1:1115:9168:74706#ATCACG/1 run=120731_SN403_0927_BD18C1ACXX	147	CAMNT_0008312671	380	255	50M	=	309	121	CAATGTGTGACAGAGGAGTAATTAGACTAGTTGAGACAGGAGAGTATGGA	DIGHGAHD@HHGEF;FHHHC?CGF@A4GBBHC4F>G@F?FBBD?DDD@@@	RG:Z:Paired Group 1 assembled against CAMNT_0008312671
NIKITA_0927:1:1107:13714:4337#ATCACG/2 run=120731_SN403_0927_BD18C1ACXX%26NIKITA_0927:1:1107:13714:4337#ATCACG/1 run=120731_SN403_0927_BD18C1ACXX	147	CAMNT_0008312671	381	255	50M	=	299	132	AATGTGTGACAGAGGAGTAATTAGACTAGTTGAGACAGGAGAGTATGGAC	IIIJIJJJJJJJJJJJJJJJIIIHFJJJJJJJJJJJJHHHHHFFFFFCCC	RG:Z:Paired Group 1 assembled against CAMNT_0008312671
NIKITA_0927:1:2213:15339:86249#ATCACG/2 run=120731_SN403_0927_BD18C1ACXX	0	CAMNT_0008312671	384	255	50M	*	0	0	GTGTGACAGAGGAGTAATTAGACTAGTTGAGACAGGAGAGTATGGACTCA	?@BDBDFDHBDFHIEHEEHJJJJIIJJJGCHHIJIIGIIIBBGIIIJJJJ	RG:Z:Unpaired reads assembled against CAMNT_0008312671
NIKITA_0927:1:2307:9468:96691#ATCACG/2 run=120731_SN403_0927_BD18C1ACXX	0	CAMNT_0008312671	384	255	50M	*	0	0	GTGTGACAGAGGAGTAATTAGACTAGTTGAGACAGGAGAGTATGGACTCA	@BBDFFFFHFHDHIAEEIJJJJJJJIIJIHIIHIIJJIJJDHHIGHIJJJ	RG:Z:Unpaired reads assembled against CAMNT_0008312671
NIKITA_0927:1:1206:14186:5206#ATCACG/1 run=120731_SN403_0927_BD18C1ACXX	16	CAMNT_0008312671	384	255	50M	*	0	0	GTGTGACAGAGGAGTAATTAGACTAGTTGAGACAGGAGAGTATGGACTCA	JIJJJJJJJJJJJJIJJJJJJJJJJJJJJJJJIJJJJHHHGHFFFFFCCC	RG:Z:Unpaired reads assembled against CAMNT_0008312671
NIKITA_0927:1:1206:4694:29235#ATCACG/1 run=120731_SN403_0927_BD18C1ACXX%26NIKITA_0927:1:1206:4694:29235#ATCACG/2 run=120731_SN403_0927_BD18C1ACXX	147	CAMNT_0008312671	384	255	50M	=	271	163	GTGTGACAGAGGAGTAATTAGACTAGTTGAGACAGGAGAGTATGGACTCA	JJJJJJJJJJIHJJJJJJJJIIJJIIJJJJJIIJJJJGHHHHFFFFFCCC	RG:Z:Paired Group 1 assembled against CAMNT_0008312671
NIKITA_0927:1:1209:2592:8051#ATCACG/1 run=120731_SN403_0927_BD18C1ACXX%26NIKITA_0927:1:1209:2592:8051#ATCACG/2 run=120731_SN403_0927_BD18C1ACXX	147	CAMNT_0008312671	385	255	50M	=	137	298	TGTGACAGAGGAGTAATTAGACTAGTTGAGACAGGAGAGTATGGACTCAA	JJJJJJJJJJJJJJJJJJJHHJJJJJJJJJJJJJJJJHHHHHFFFFFCC@	RG:Z:Paired Group 1 assembled against CAMNT_0008312671
NIKITA_0927:1:2103:10308:22094#ATCACG/2 run=120731_SN403_0927_BD18C1ACXX	0	CAMNT_0008312671	386	255	50M	*	0	0	GTGACAGAGGAGTAATTAGACTAGTTGAGACAGGAGAGTATGGACTCAAT	BBCFFFFFHHHHCFHJJJJJJJJJIIIIJJJJJJJJJJDFHJJJJJJJJJ	RG:Z:Unpaired reads assembled against CAMNT_0008312671
NIKITA_0927:1:1107:12635:88788#ATCACG/1 run=120731_SN403_0927_BD18C1ACXX	0	CAMNT_0008312671	386	255	50M	*	0	0	GTGACAGAGGAGTAATTAGACTAGTTGAGACAGGAGAGTATGGACTCAAT	B@CFFFFDHHFHFHIJJJIJJJJJIJIIJJJIIIJJIJGHJJJJJJIJJJ	RG:Z:Unpaired reads assembled against CAMNT_0008312671
NIKITA_0927:1:1210:14707:16794#ATCACG/1 run=120731_SN403_0927_BD18C1ACXX%26NIKITA_0927:1:1210:14707:16794#ATCACG/2 run=120731_SN403_0927_BD18C1ACXX	99	CAMNT_0008312671	387	255	50M	=	452	115	TGACAGAGGAGTAATTAGACTAGTTGAGACAGGAGAGTATGGACTCAATT	CCCFFFFFHHHFHIJJIJJJJJJJJJIJJJJJJJJIJFHHIJHIIJJJJJ	RG:Z:Paired Group 1 assembled against CAMNT_0008312671
NIKITA_0927:1:2305:17032:15240#ATCACG/1 run=120731_SN403_0927_BD18C1ACXX%26NIKITA_0927:1:2305:17032:15240#ATCACG/2 run=120731_SN403_0927_BD18C1ACXX	147	CAMNT_0008312671	387	255	50M	=	291	146	TGACAGAGGAGTAATTAGACTAGTTGAGACAGGAGAGTATGGACTCAATT	JJJJJJJJJJJJJJJIJIIJIJJJGJJJIJJJJJJJJHHHHHEFFFFCC@	RG:Z:Paired Group 1 assembled against CAMNT_0008312671
NIKITA_0927:1:1301:2719:71461#ATCACG/1 run=120731_SN403_0927_BD18C1ACXX	0	CAMNT_0008312671	387	255	50M	*	0	0	TGACAGAGGAGTAATTAGACTAGTTGAGACAGGAGAGTATGGACTCAATT	CCCFFFFFHHHFHIJJIJJJJJJJJJIJJJJJJJJHIFHIJJJJJJJJJI	RG:Z:Unpaired reads assembled against CAMNT_0008312671
NIKITA_0927:1:1112:13818:38087#ATCACG/2 run=120731_SN403_0927_BD18C1ACXX%26NIKITA_0927:1:1112:13818:38087#ATCACG/1 run=120731_SN403_0927_BD18C1ACXX	99	CAMNT_0008312671	387	255	50M	=	579	242	TGACAGAGGAGTAATTAGACTAGTTGAGACAGGAGAGTATGGACTCAATT	@@@FFDBDDBH:CEGGIIJIEFAJGE<HHEHIJGGIJ?BHHIDBDHGHGG	RG:Z:Paired Group 1 assembled against CAMNT_0008312671
NIKITA_0927:1:2212:2249:87600#ATCACG/2 run=120731_SN403_0927_BD18C1ACXX%26NIKITA_0927:1:2212:2249:87600#ATCACG/1 run=120731_SN403_0927_BD18C1ACXX	147	CAMNT_0008312671	387	255	50M	=	183	254	TGACAGAGGAGTAATTAGACTAGTTGAGACAGGAGAGTATGGACTCAATT	FJJIJJJJJJJJJJJJJJIIJJJIJJJIHJIJJJIJJHFHHHDFFFFCCB	RG:Z:Paired Group 1 assembled against CAMNT_0008312671
NIKITA_0927:1:1204:16933:21274#ATCACG/2 run=120731_SN403_0927_BD18C1ACXX	16	CAMNT_0008312671	387	255	50M	*	0	0	TGACAGAGGAGTAATTAGACTAGTTGAGACAGGAGAGTATGGACTCAATT	JJJJIIIJJIHJIGEJJIHJIJJJIIJIHGJIJIJJJHHHHHFFFFFCCC	RG:Z:Unpaired reads assembled against CAMNT_0008312671
NIKITA_0927:1:2207:17976:69313#ATCACG/1 run=120731_SN403_0927_BD18C1ACXX	0	CAMNT_0008312671	387	255	50M	*	0	0	TGACAGAGGAGTAATTAGACTAGTTGAGACAGGAGAGTATGGACTCAATT	BCCFFFFFHHHCFHIJJJJJJJJJJJJJJIJJJIJHJ?DGIJJJJJIJJJ	RG:Z:Unpaired reads assembled against CAMNT_0008312671
NIKITA_0927:1:2211:11864:26225#ATCATG/2 run=120731_SN403_0927_BD18C1ACXX%26NIKITA_0927:1:2211:11864:26225#ATCATG/1 run=120731_SN403_0927_BD18C1ACXX	99	CAMNT_0008312671	388	255	50M	=	486	148	GACAGAGGAGTAATTAGACTAGTTGAGACAGGAGAGTATGGACTCAATTA	@CCFFFFFHHDFHIIJEIIJJJHJJDHGIIJJIIGJCGHIIHIJJIJJII	RG:Z:Paired Group 1 assembled against CAMNT_0008312671
NIKITA_0927:1:2108:5202:30229#ATCACG/2 run=120731_SN403_0927_BD18C1ACXX%26NIKITA_0927:1:2108:5202:30229#ATCACG/1 run=120731_SN403_0927_BD18C1ACXX	99	CAMNT_0008312671	388	255	50M	=	507	169	GACAGAGGAGTAATTAGACTAGTTGAGACAGGAGAGTATGGACTCAATTA	B@BFFFFFHHCFDHJJJJJJIIHHJIGJIJJIIIJJDGIJJGIIIJJJJI	RG:Z:Paired Group 1 assembled against CAMNT_0008312671
NIKITA_0927:1:2116:11423:63358#ATCACG/1 run=120731_SN403_0927_BD18C1ACXX%26NIKITA_0927:1:2116:11423:63358#ATCACG/2 run=120731_SN403_0927_BD18C1ACXX	147	CAMNT_0008312671	388	255	50M	=	304	134	GACAGAGGAGTAATTAGACTAGTTGAGACAGGAGAGTATGGACTCAATTA	JJJIIJIJJIIJIIJJIIJJJJJJJJIJJJJJJJJJJHGHHHFFFFFCCC	RG:Z:Paired Group 1 assembled against CAMNT_0008312671
NIKITA_0927:1:1316:19454:86978#ATCACG/2 run=120731_SN403_0927_BD18C1ACXX%26NIKITA_0927:1:1316:19454:86978#ATCACG/1 run=120731_SN403_0927_BD18C1ACXX	147	CAMNT_0008312671	389	255	50M	=	203	236	ACAGAGGAGTAATTAGACTAGTTGAGACAGGAGAGTATGGACTCAATTAT	BEGIHFGIHEGIHCFDHCA@@FFCCAA@IGEBGHEGHADHHHDDDDD@@?	RG:Z:Paired Group 1 assembled against CAMNT_0008312671
NIKITA_0927:1:2313:9769:22768#ATCACG/2 run=120731_SN403_0927_BD18C1ACXX	0	CAMNT_0008312671	390	255	50M	*	0	0	CAGAGGAGTAATTAGACTAGTTGAGACAGGAGAGTATGGACTCAATTATA	BBCFFFFFFHFHHJJJJJJJIJJIIJJJJJ@E?D:?FGEBDEEHHHECDI	RG:Z:Unpaired reads assembled against CAMNT_0008312671
NIKITA_0927:1:2112:12121:41746#ATCACG/1 run=120731_SN403_0927_BD18C1ACXX%26NIKITA_0927:1:2112:12121:41746#ATCACG/2 run=120731_SN403_0927_BD18C1ACXX	99	CAMNT_0008312671	390	255	50M	=	452	112	CAGAGGAGTAATTAGACTAGTTGAGACAGGAGAGTATGGACTCAATTATA	BCCFFFFFFHHHH2344<CHHHIIJJJIJJJJJICFHJJJJJJJJJJJJJ	RG:Z:Paired Group 1 assembled against CAMNT_0008312671
NIKITA_0927:1:2210:6084:6953#ATCACG/2 run=120731_SN403_0927_BD18C1ACXX%26NIKITA_0927:1:2210:6084:6953#ATCACG/1 run=120731_SN403_0927_BD18C1ACXX	99	CAMNT_0008312671	390	255	50M	=	478	138	CAGAGGAGTAATTAGACTAGTTGAGACAGGAGAGTATGGACTCAATTATA	BBCFFFFFCFHHHJJJJJJJJJJJJJJJJJGIHICHHJJJJJJJJJJIJJ	RG:Z:Paired Group 1 assembled against CAMNT_0008312671
NIKITA_0927:1:2109:10927:14942#ATCACG/2 run=120731_SN403_0927_BD18C1ACXX%26NIKITA_0927:1:2109:10927:14942#ATCACG/1 run=120731_SN403_0927_BD18C1ACXX	147	CAMNT_0008312671	390	255	50M	=	246	194	CAGAGGAGTAATTAGACTAGTTGAGACAGGAGAGTATGGACTCAATTATA	JJJIJJJJIJJJJJHGJJJIIIJJJJFJJIIJIJJJIHFFGHFFFFFCCC	RG:Z:Paired Group 1 assembled against CAMNT_0008312671
NIKITA_0927:1:1301:16862:16540#ATCACG/1 run=120731_SN403_0927_BD18C1ACXX%26NIKITA_0927:1:1301:16862:16540#ATCACG/2 run=120731_SN403_0927_BD18C1ACXX	99	CAMNT_0008312671	390	255	50M	=	473	133	CAGAGGAGTAATTAGACTAGTTGAGACAGGAGAGTATGGACTCAATTATA	BBCFFFDFDHHHHJJJJJJJIIJJIJJJJJJJGH?HGIJIJIJIIJJJJJ	RG:Z:Paired Group 1 assembled against CAMNT_0008312671
NIKITA_0927:1:1112:17294:35918#ATCACG/1 run=120731_SN403_0927_BD18C1ACXX%26NIKITA_0927:1:1112:17294:35918#ATCACG/2 run=120731_SN403_0927_BD18C1ACXX	99	CAMNT_0008312671	390	255	50M	=	475	135	CAGAGGAGTAATTAGACTAGTTGAGACAGGAGAGTATGGACTCAATTATA	BCCFFFFFDHHHHJJJJJJJJJJIJJJJJJJJIJCGIJJIJJJJIJJJJJ	RG:Z:Paired Group 1 assembled against CAMNT_0008312671
NIKITA_0927:1:2302:11711:64430#ATCACG/1 run=120731_SN403_0927_BD18C1ACXX%26NIKITA_0927:1:2302:11711:64430#ATCACG/2 run=120731_SN403_0927_BD18C1ACXX	99	CAMNT_0008312671	390	255	50M	=	474	134	CAGAGGAGTAATTAGACTAGTTGAGACAGGAGAGTATGGACTCAATTATA	BCCFFFFFCFHHHJJJJJJJJJJJJJJJJJJJJI?FHIIJJJJIJJJJJJ	RG:Z:Paired Group 1 assembled against CAMNT_0008312671
NIKITA_0927:1:2308:14728:19632#ATCACG/1 run=120731_SN403_0927_BD18C1ACXX%26NIKITA_0927:1:2308:14728:19632#ATCACG/2 run=120731_SN403_0927_BD18C1ACXX	99	CAMNT_0008312671	390	255	50M	=	485	145	CAGAGGAGTAATTAGACTAGTTGAGACAGGAGAGTATGGACTCAATTATA	B@BFFFFFFHHHHJJJJJIJIIJIIIJJJJIJGIDGIJJJJJIHJJJJJJ	RG:Z:Paired Group 1 assembled against CAMNT_0008312671
NIKITA_0927:1:2213:16360:82975#ATCACG/1 run=120731_SN403_0927_BD18C1ACXX%26NIKITA_0927:1:2213:16360:82975#ATCACG/2 run=120731_SN403_0927_BD18C1ACXX	99	CAMNT_0008312671	390	255	50M	=	447	107	CAGAGGAGTAATTAGACTAGTTGAGACAGGAGAGTATGGACTCAATTATA	BBCFFFEFDHHHHJJJJJJJJIJJJJJJJJJJII?DGIJHJJJJJJJIJJ	RG:Z:Paired Group 1 assembled against CAMNT_0008312671
NIKITA_0927:1:2310:6240:36189#ATCACG/1 run=120731_SN403_0927_BD18C1ACXX	16	CAMNT_0008312671	391	255	50M	*	0	0	AGAGGAGTAATTAGACTAGTTGAGACAGGAGAGTATGGACTCAATTATAA	IJJIGGCCIJIHEGCJJIGIIGGGGIGGIGHHHCHEGFHFHFFFFFFCC@	RG:Z:Unpaired reads assembled against CAMNT_0008312671
NIKITA_0927:1:1309:4278:79063#ATCACG/2 run=120731_SN403_0927_BD18C1ACXX%26NIKITA_0927:1:1309:4278:79063#ATCACG/1 run=120731_SN403_0927_BD18C1ACXX	147	CAMNT_0008312671	391	255	50M	=	161	280	AGAGGAGTAATTAGACTAGTTGAGACAGGAGAGTATGGACTCAATTATAA	CCEIIFDD?9*9EC9DCDEEEBC3CAEC:F?E;4:E@A+DDADDDDD<?<	RG:Z:Paired Group 1 assembled against CAMNT_0008312671
NIKITA_0927:1:1113:13114:41042#ATCACG/2 run=120731_SN403_0927_BD18C1ACXX%26NIKITA_0927:1:1113:13114:41042#ATCACG/1 run=120731_SN403_0927_BD18C1ACXX	147	CAMNT_0008312671	391	255	50M	=	200	241	AGAGGAGTAATTAGACTAGTTGAGACAGGAGAGTATGGACTCAATTATAA	JJJJJJJJJJJIJJHJJIIJJJIJJJJJJJJJJIJJJHHHHHFFFFFCCC	RG:Z:Paired Group 1 assembled against CAMNT_0008312671
NIKITA_0927:1:1205:3492:63428#ATCACG/1 run=120731_SN403_0927_BD18C1ACXX%26NIKITA_0927:1:1205:3492:63428#ATCACG/2 run=120731_SN403_0927_BD18C1ACXX	147	CAMNT_0008312671	391	255	50M	=	316	125	AGAGGAGTAATTAGACTAGTTGAGACAGGAGAGTATGGACTCAATTATAA	JJJJJJJIJJJIJIHIIJJJJJGGHIJIJIJIIIIIIFHHHFFFFFFCC@	RG:Z:Paired Group 1 assembled against CAMNT_0008312671
NIKITA_0927:1:2308:3092:81282#ATCACG/1 run=120731_SN403_0927_BD18C1ACXX%26NIKITA_0927:1:2308:3092:81282#ATCACG/2 run=120731_SN403_0927_BD18C1ACXX	147	CAMNT_0008312671	391	255	50M	=	50	391	AGAGGAGTAATTAGACTAGTTGAGACAGGAGAGTATGGACTCAATTATAA	GIGGGFJJJJIJIHFFJJJJIHCGCIIJJJIJJIIIIHHHHHFFFFFCCC	RG:Z:Paired Group 1 assembled against CAMNT_0008312671
NIKITA_0927:1:1316:20033:97149#ATCACG/1 run=120731_SN403_0927_BD18C1ACXX	16	CAMNT_0008312671	391	255	50M	*	0	0	AGAGGAGTAATTAGACTAGTTGAGACAGGAGAGTATGGACTCAATTATAA	JJIIGJIJJJJIIGHGIJIJIIIGJIJJIIIGJJJJIHFHHFFFFFFCCC	RG:Z:Unpaired reads assembled against CAMNT_0008312671
NIKITA_0927:1:1203:7720:69197#ATCACG/1 run=120731_SN403_0927_BD18C1ACXX%26NIKITA_0927:1:1203:7720:69197#ATCACG/2 run=120731_SN403_0927_BD18C1ACXX	147	CAMNT_0008312671	393	255	50M	=	246	197	AGGAGTAATTAGACTAGTTGAGACAGGAGAGTATGGACTCAATTATAAAC	IJJJJIJJJJJJGJJJJJJIJJJIJJJJJJJJJJJJIHHHHHFFFFFCBC	RG:Z:Paired Group 1 assembled against CAMNT_0008312671
NIKITA_0927:1:2314:11429:89179#ATCACG/2 run=120731_SN403_0927_BD18C1ACXX	16	CAMNT_0008312671	393	255	50M	*	0	0	AGGAGTAATTAGACTAGTTGAGACAGGAGAGTATGGACTCAATTATAAAC	JIHIJJJIHJIHFIJIJJJJJIHIJJJJJIHFC>3223+HHHFFFFF@@@	RG:Z:Unpaired reads assembled against CAMNT_0008312671
NIKITA_0927:1:2108:4019:69350#ATCACG/1 run=120731_SN403_0927_BD18C1ACXX%26NIKITA_0927:1:2108:4019:69350#ATCACG/2 run=120731_SN403_0927_BD18C1ACXX	147	CAMNT_0008312671	393	255	50M	=	302	141	AGGAGTAATTAGACTAGTTGAGACAGGAGAGTATGGACTCAATTATAAAC	JIGJJIHDIJJJHIEJIGGJIIJGGJIHIIIHGGGIHHHFHHFFFDD@B@	RG:Z:Paired Group 1 assembled against CAMNT_0008312671
NIKITA_0927:1:1203:19828:23856#ATCACG/1 run=120731_SN403_0927_BD18C1ACXX%26NIKITA_0927:1:1203:19828:23856#ATCACG/2 run=120731_SN403_0927_BD18C1ACXX	147	CAMNT_0008312671	393	255	50M	=	291	152	AGGAGTAATTAGACTAGTTGAGACAGGAGAGTATGGACTCAATTATAAAC	GGJHGIGJIIIGGIIJJJIIJJJIJJJJIJJJJJJJIHHGHHFFFFFCBB	RG:Z:Paired Group 1 assembled against CAMNT_0008312671
NIKITA_0927:1:1308:5649:97633#ATCACG/1 run=120731_SN403_0927_BD18C1ACXX	16	CAMNT_0008312671	393	255	50M	*	0	0	AGGAGTAATTAGACTAGTTGAGACAGGAGAGTATGGACTCAATTATAAAC	JJJJJJJJJJJIGJJJJJIHHGIIJJJJJJJJJJJIGHHGHHFFFFFCBC	RG:Z:Unpaired reads assembled against CAMNT_0008312671
NIKITA_0927:1:1214:9211:64317#ATCACG/2 run=120731_SN403_0927_BD18C1ACXX%26NIKITA_0927:1:1214:9211:64317#ATCACG/1 run=120731_SN403_0927_BD18C1ACXX	147	CAMNT_0008312671	394	255	50M	=	305	139	GGAGTAATTAGACTAGTTGAGACAGGAGAGTATGGACTCAATTATAAACG	IJJJJJIGIIGCJJGIJJJJIHJIJJJJJJJJJJHFJHDHHHFFFFF@CC	RG:Z:Paired Group 1 assembled against CAMNT_0008312671
NIKITA_0927:1:2209:3782:14090#ATCACG/2 run=120731_SN403_0927_BD18C1ACXX%26NIKITA_0927:1:2209:3782:14090#ATCACG/1 run=120731_SN403_0927_BD18C1ACXX	147	CAMNT_0008312671	394	255	50M	=	281	163	GGAGTAATTAGACTAGTTGAGACAGGAGAGTATGGACTCAATTATAAACG	IJJJJJIJJJJHIJIJJJJJIHHJJJJIJJJJJJJIJHHHHGFFFFFBCC	RG:Z:Paired Group 1 assembled against CAMNT_0008312671
NIKITA_0927:1:1214:15301:17506#ATCACG/2 run=120731_SN403_0927_BD18C1ACXX%26NIKITA_0927:1:1214:15301:17506#ATCACG/1 run=120731_SN403_0927_BD18C1ACXX	99	CAMNT_0008312671	394	255	50M	=	513	169	GGAGTAATTAGACTAGTTGAGACAGGAGAGTATGGACTCAATTATAAACG	BCCFDDFFHHHHHJJJHIJIIJIJJJIJIJEGIJJJJJJJJJJJJJJJJI	RG:Z:Paired Group 1 assembled against CAMNT_0008312671
NIKITA_0927:1:2311:3713:17378#ATCACG/2 run=120731_SN403_0927_BD18C1ACXX%26NIKITA_0927:1:2311:3713:17378#ATCACG/1 run=120731_SN403_0927_BD18C1ACXX	99	CAMNT_0008312671	395	255	50M	=	472	127	GAGTAATTAGACTAGTTGAGACAGGAGAGTATGGACTCAATTATAAACGA	@@@DDEFFFHGHGGGIIIJGJIHJIJFCHAEGIHJJIIJGGJIIGIJJIB	RG:Z:Paired Group 1 assembled against CAMNT_0008312671
NIKITA_0927:1:1215:14618:9852#ATCACG/2 run=120731_SN403_0927_BD18C1ACXX%26NIKITA_0927:1:1215:14618:9852#ATCACG/1 run=120731_SN403_0927_BD18C1ACXX	99	CAMNT_0008312671	395	255	50M	=	513	168	GAGTAATTAGACTAGTTGAGACAGGAGAGTATGGACTCAATTATAAACGA	??@ABDDDHGHDFIJEFGHGGHIIJFHAGG@<EHBGGIGDHEHIJJGEI@	RG:Z:Paired Group 1 assembled against CAMNT_0008312671
NIKITA_0927:1:1111:1675:38158#ATCACG/2 run=120731_SN403_0927_BD18C1ACXX	0	CAMNT_0008312671	396	255	50M	*	0	0	AGTAATTAGACTAGTTGAGACAGGAGAGTATGGACTCAATTATAAACGAG	CC@DFFFFHHHHHJHHJGIJJJJJIIGGCHIIIGIJJJJJJGGGIIJJGG	RG:Z:Unpaired reads assembled against CAMNT_0008312671
NIKITA_0927:1:1205:13261:36138#ATCACG/2 run=120731_SN403_0927_BD18C1ACXX	16	CAMNT_0008312671	396	255	50M	*	0	0	AGTAATTAGACTAGTTGAGACAGGAGAGTATGGACTCAATTATAAACGAG	JJJJJJJJJHJJJJJJJJIIJJJJJJJJJJJJJHJJIHHHHHFFFFFCCC	RG:Z:Unpaired reads assembled against CAMNT_0008312671
NIKITA_0927:1:2309:12196:45769#ATCACG/2 run=120731_SN403_0927_BD18C1ACXX%26NIKITA_0927:1:2309:12196:45769#ATCACG/1 run=120731_SN403_0927_BD18C1ACXX	147	CAMNT_0008312671	396	255	50M	=	298	148	AGTAATTAGACTAGTTGAGACAGGAGAGTATGGACTCAATTATAAACGAG	JJIJJJJJIHJJJJJJJJIGIJJJJJJJIJJJIIJJGHHHHHFFFFFCCC	RG:Z:Paired Group 1 assembled against CAMNT_0008312671
NIKITA_0927:1:1211:15940:90409#ATCACG/2 run=120731_SN403_0927_BD18C1ACXX	16	CAMNT_0008312671	396	255	50M	*	0	0	AGTAATTAGACTAGTTGAGACAGGAGAGTATGGACTCAATTATAAACGAG	JJJJJIIIIHIJJJJJJJJIIJJJJJJJJIJJJIJJJHHHHHFFFFFCCC	RG:Z:Unpaired reads assembled against CAMNT_0008312671
NIKITA_0927:1:1303:13980:8013#ATCACG/1 run=120731_SN403_0927_BD18C1ACXX%26NIKITA_0927:1:1303:13980:8013#ATCACG/2 run=120731_SN403_0927_BD18C1ACXX	147	CAMNT_0008312671	396	255	50M	=	183	263	AGTAATTAGACTAGTTGAGACAGGAGAGTATGGACTCAATTATAAACGAG	JJJJIJJIHIJJJJJJJJJJJJJJJJJJJJIJJIJJJHHHHHFFFFFCCC	RG:Z:Paired Group 1 assembled against CAMNT_0008312671
NIKITA_0927:1:1106:16765:27755#ATCACG/2 run=120731_SN403_0927_BD18C1ACXX%26NIKITA_0927:1:1106:16765:27755#ATCACG/1 run=120731_SN403_0927_BD18C1ACXX	147	CAMNT_0008312671	396	255	50M	=	238	208	AGTAATTAGACTAGTTGAGACAGGAGAGTATGGACTCAATTATAAACGAG	IJJJIIJIIGJIJJJJJJJJJJJJJIJJJJJJJIJJIHHHHHFFFFFCCC	RG:Z:Paired Group 1 assembled against CAMNT_0008312671
NIKITA_0927:1:1109:19397:58813#ATCACG/2 run=120731_SN403_0927_BD18C1ACXX%26NIKITA_0927:1:1109:19397:58813#ATCACG/1 run=120731_SN403_0927_BD18C1ACXX	147	CAMNT_0008312671	396	255	50M	=	232	214	AGTAATTAGACTAGTTGAGACAGGAGAGTATGGACTCAATTATAAACGAG	IIJGICIGFCCHFBGGGHIH@GGCIHCGGEIJJIIIGHHHF?FDB;FC@@	RG:Z:Paired Group 1 assembled against CAMNT_0008312671
NIKITA_0927:1:1213:19303:44161#ATCACG/1 run=120731_SN403_0927_BD18C1ACXX%26NIKITA_0927:1:1213:19303:44161#ATCACG/2 run=120731_SN403_0927_BD18C1ACXX	147	CAMNT_0008312671	396	255	50M	=	291	155	AGTAATTAGACTAGTTGAGACAGGAGAGTATGGACTCAATTATAAACGAG	JJJIIJJJIIIJJJIIIHGFJJJIIJIJJGIEEFIGJHHFHHDFFDFC@B	RG:Z:Paired Group 1 assembled against CAMNT_0008312671
NIKITA_0927:1:2314:6310:34555#ATGACG/1 run=120731_SN403_0927_BD18C1ACXX	16	CAMNT_0008312671	396	255	50M	*	0	0	AGTAATTAGACTAGTTGAGACAGGAGAGTATGGACTCAATTATAAACGAG	JIJJJHGIIHIJJJJJIJJJIJJJIGJJJJJJIHIIGHHHHHDDA4+@@B	RG:Z:Unpaired reads assembled against CAMNT_0008312671
NIKITA_0927:1:2203:11742:38422#ATCACG/1 run=120731_SN403_0927_BD18C1ACXX%26NIKITA_0927:1:2203:11742:38422#ATCACG/2 run=120731_SN403_0927_BD18C1ACXX	147	CAMNT_0008312671	396	255	50M	=	246	200	AGTAATTAGACTAGTTGAGACAGGAGAGTATGGACTCAATTATAAACGAG	JJIJJJIJJIJJJJJJJIHHIJJJJJJJJJJJIHJIIHHHHHFFFFFCCC	RG:Z:Paired Group 1 assembled against CAMNT_0008312671
NIKITA_0927:1:1110:19074:92883#ATCACG/1 run=120731_SN403_0927_BD18C1ACXX%26NIKITA_0927:1:1110:19074:92883#ATCACG/2 run=120731_SN403_0927_BD18C1ACXX	147	CAMNT_0008312671	396	255	50M	=	200	246	AGTAATTAGACTAGTTGAGACAGGAGAGTATGGACTCAATTATAAACGAG	HGIHAHF@EDJIIGHIIIIHGEIJJJIIJHHCGIGG9HHHHDDFFDD@@C	RG:Z:Paired Group 1 assembled against CAMNT_0008312671
NIKITA_0927:1:1202:5719:22536#ATCACG/2 run=120731_SN403_0927_BD18C1ACXX%26NIKITA_0927:1:1202:5719:22536#ATCACG/1 run=120731_SN403_0927_BD18C1ACXX	147	CAMNT_0008312671	396	255	50M	=	316	130	AGTAATTAGACTAGTTGAGACAGGAGAGTATGGACTCAATTATAAACGAG	IJIJIIHIJIJJJJGGIJJIGIJJIIIIHIIIHHJJIHHHHHFFFFFCCC	RG:Z:Paired Group 1 assembled against CAMNT_0008312671
NIKITA_0927:1:2213:7482:58176#ATCACG/2 run=120731_SN403_0927_BD18C1ACXX	0	CAMNT_0008312671	396	255	50M	*	0	0	AGTAATTAGACTAGTTGAGACAGGAGAGTATGGACTCAATTATAAACGAG	<@@DFFFFHHHHGJHIIGIIJGJJGIFHABDHHHIJIJJJJIJJIJJJII	RG:Z:Unpaired reads assembled against CAMNT_0008312671
NIKITA_0927:1:2310:16409:75214#ATCACG/1 run=120731_SN403_0927_BD18C1ACXX%26NIKITA_0927:1:2310:16409:75214#ATCACG/2 run=120731_SN403_0927_BD18C1ACXX	147	CAMNT_0008312671	396	255	50M	=	237	209	AGTAATTAGACTAGTTGAGACAGGAGAGTATGGACTCAATTATAAACGAG	JJIJJJJIJJJIJJIJJJIHIIJJIIJJJJJJIHJJJHHHHHFFFFFCC@	RG:Z:Paired Group 1 assembled against CAMNT_0008312671
NIKITA_0927:1:2109:19882:69121#ATCACG/1 run=120731_SN403_0927_BD18C1ACXX%26NIKITA_0927:1:2109:19882:69121#ATCACG/2 run=120731_SN403_0927_BD18C1ACXX	147	CAMNT_0008312671	396	255	50M	=	292	154	AGTAATTAGACTAGTTGAGACAGGAGAGTATGGACTCAATTATAAACGAG	JIIIGIHGGHC@FEF>HHFFHGGJGGGEEHGHEAFGIFGHHHDD;BD@@@	RG:Z:Paired Group 1 assembled against CAMNT_0008312671
NIKITA_0927:1:2115:11083:20810#ATCACG/2 run=120731_SN403_0927_BD18C1ACXX	16	CAMNT_0008312671	396	255	50M	*	0	0	AGTAATTAGACTAGTTGAGACAGGAGAGTATGGACTCAATTATAAACGAG	IGIGIHGDD?GCHCJIFHC<@>GGA<DEACC9EBGEGDHBGFBFFDF@BB	RG:Z:Unpaired reads assembled against CAMNT_0008312671
NIKITA_0927:1:1114:4538:26909#ATCACG/2 run=120731_SN403_0927_BD18C1ACXX%26NIKITA_0927:1:1114:4538:26909#ATCACG/1 run=120731_SN403_0927_BD18C1ACXX	99	CAMNT_0008312671	396	255	50M	=	484	138	AGTAATTAGACTAGTTGAGACAGGAGAGTATGGACTCAATTATAAACGAG	CC@FFFFFHHHHHJJJJJJJJJJJGIIJDHGIIHIJJJJJJJIIJJJJJJ	RG:Z:Paired Group 1 assembled against CAMNT_0008312671
NIKITA_0927:1:1313:8858:13011#ATCACG/2 run=120731_SN403_0927_BD18C1ACXX%26NIKITA_0927:1:1313:8858:13011#ATCACG/1 run=120731_SN403_0927_BD18C1ACXX	147	CAMNT_0008312671	396	255	50M	=	302	144	AGTAATTAGACTAGTTGAGACAGGAGAGTATGGACTCAATTATAAACGAG	JJIJJJJJIHJIJJJJJJIIJIJJJIJJIJJJJJJJIHHHHHFFFFFCCC	RG:Z:Paired Group 1 assembled against CAMNT_0008312671
NIKITA_0927:1:1316:11202:5567#ATCACG/1 run=120731_SN403_0927_BD18C1ACXX%26NIKITA_0927:1:1316:11202:5567#ATCACG/2 run=120731_SN403_0927_BD18C1ACXX	147	CAMNT_0008312671	396	255	50M	=	298	148	AGTAATTAGACTAGTTGAGACAGGAGAGTATGGACTCAATTATAAACGAG	JJJJIJJIHFJIJJJJJJIIJJJJIJJJJJJJIHIIJHHHHHFFFFFCCC	RG:Z:Paired Group 1 assembled against CAMNT_0008312671
NIKITA_0927:1:2312:14299:84474#ATCACG/1 run=120731_SN403_0927_BD18C1ACXX	16	CAMNT_0008312671	396	255	50M	*	0	0	AGTAATTAGACTAGTTGAGACAGGAGAGTATGGACTCAATTATAAACGAG	IJJJJIHIIGIHE;IJJJJIJJIJJJJJIJJJJIJJIHHHHHFFFFFCCC	RG:Z:Unpaired reads assembled against CAMNT_0008312671
NIKITA_0927:1:1209:9211:23480#ATCACG/1 run=120731_SN403_0927_BD18C1ACXX%26NIKITA_0927:1:1209:9211:23480#ATCACG/2 run=120731_SN403_0927_BD18C1ACXX	147	CAMNT_0008312671	396	255	50M	=	200	246	AGTAATTAGACTAGTTGAGACAGGAGAGTATGGACTCAATTATAAACGAG	IJIJIJJIHCIIJJJIJGGGJIIIJGJJJIJIJIJIJHHHHHFFFFFCCC	RG:Z:Paired Group 1 assembled against CAMNT_0008312671
NIKITA_0927:1:1306:21046:87629#ATCACG/1 run=120731_SN403_0927_BD18C1ACXX%26NIKITA_0927:1:1306:21046:87629#ATCACG/2 run=120731_SN403_0927_BD18C1ACXX	99	CAMNT_0008312671	396	255	50M	=	599	253	AGTAATTAGACTAGTTGAGACAGGAGAGTATGGACTCAATTATAAACGAG	@BBDDFFFHGHHHJJJIGIIIJJJGGGE39??FCHGIJJJJGCHGIIGGI	RG:Z:Paired Group 1 assembled against CAMNT_0008312671
NIKITA_0927:1:2108:1995:46229#ATCACG/2 run=120731_SN403_0927_BD18C1ACXX%26NIKITA_0927:1:2108:1995:46229#ATCACG/1 run=120731_SN403_0927_BD18C1ACXX	147	CAMNT_0008312671	396	255	50M	=	298	148	AGTAATTAGACTAGTTGAGACAGGAGAGTATGGACTCAATTATAAACGAG	IJGIJJJJJIJIJIIIIIJHJJJJJJJJJIJJIIJIIGHGHHFFFFFCCC	RG:Z:Paired Group 1 assembled against CAMNT_0008312671
NIKITA_0927:1:1204:11450:21022#ATCACG/1 run=120731_SN403_0927_BD18C1ACXX%26NIKITA_0927:1:1204:11450:21022#ATCACG/2 run=120731_SN403_0927_BD18C1ACXX	147	CAMNT_0008312671	396	255	50M	=	301	145	AGTAATTAGACTAGTTGAGACAGGAGAGTATGGACTCAATTATAAACGAG	JJIJJJJIIGJJJJJJJJIJJJJJJIJJIJIJJIJJJHHHHHFFFFFCCC	RG:Z:Paired Group 1 assembled against CAMNT_0008312671
NIKITA_0927:1:2307:9383:72240#ATCACG/1 run=120731_SN403_0927_BD18C1ACXX%26NIKITA_0927:1:2307:9383:72240#ATCACG/2 run=120731_SN403_0927_BD18C1ACXX	147	CAMNT_0008312671	397	255	50M	=	328	119	GTAATTAGACTAGTTGAGACAGGAGAGTATGGACTCAATTATAAACGAGC	HGBF@CFGD@@HFB@HHDD@IHEHD@GGH@HHGDGEBFA?HHDBDFF@C@	RG:Z:Paired Group 1 assembled against CAMNT_0008312671
NIKITA_0927:1:2315:9215:65599#ATCACG/1 run=120731_SN403_0927_BD18C1ACXX%26NIKITA_0927:1:2315:9215:65599#ATCACG/2 run=120731_SN403_0927_BD18C1ACXX	147	CAMNT_0008312671	397	255	50M	=	316	131	GTAATTAGACTAGTTGAGACAGGAGAGTATGGACTCAATTATAAACGAGC	JJJJIJJIHJJJJJJJJJIJJJJJJJJIIJJJHJIJJHHHHHFFDFFCCC	RG:Z:Paired Group 1 assembled against CAMNT_0008312671
NIKITA_0927:1:2307:3356:37530#ATCACG/2 run=120731_SN403_0927_BD18C1ACXX%26NIKITA_0927:1:2307:3356:37530#ATCACG/1 run=120731_SN403_0927_BD18C1ACXX	99	CAMNT_0008312671	397	255	50M	=	623	276	GTAATTAGACTAGTTGAGACAGGAGAGTATGGACTCAATTATAAACGAGC	CCCFFFFFGHHHHIJJIJJJJJJJJCHCFGHIGIJJJJJJIIJJIJIJJJ	RG:Z:Paired Group 1 assembled against CAMNT_0008312671
NIKITA_0927:1:1114:16787:36705#ATCACG/1 run=120731_SN403_0927_BD18C1ACXX%26NIKITA_0927:1:1114:16787:36705#ATCACG/2 run=120731_SN403_0927_BD18C1ACXX	99	CAMNT_0008312671	397	255	50M	=	507	160	GTAATTAGACTAGTTGAGACAGGAGAGTATGGACTCAATTATAAACGAGC	CC@FFFFFGHHHGFHIHIJIIJJHH8FAEHIIJJJJJIJJJIJGIIJIJI	RG:Z:Paired Group 1 assembled against CAMNT_0008312671
NIKITA_0927:1:1303:1308:19672#ATCACG/2 run=120731_SN403_0927_BD18C1ACXX	0	CAMNT_0008312671	397	255	50M	*	0	0	GTAATTAGACTAGTTGAGACAGGAGAGTATGGACTCAATTATAAACGAGC	C@@FFFFFGHHHHIJJIJJJJJJIIGJEEGIIIGJJJJJJIJIIGIGGGI	RG:Z:Unpaired reads assembled against CAMNT_0008312671
NIKITA_0927:1:1205:14871:95647#ATCACG/1 run=120731_SN403_0927_BD18C1ACXX	16	CAMNT_0008312671	398	255	50M	*	0	0	TAATTAGACTAGTTGAGACAGGAGAGTATGGACTCAATTATAAACGAGCA	CGD<FB9<IGCEFC4?:1@??F<9GDIGDIIIHE@BIGHHDFFFFDF@@@	RG:Z:Unpaired reads assembled against CAMNT_0008312671
NIKITA_0927:1:2107:6729:61107#ATCACG/2 run=120731_SN403_0927_BD18C1ACXX	16	CAMNT_0008312671	398	255	50M	*	0	0	TAATTAGACTAGTTGAGACAGGAGAGTATGGACTCAATTATAAACGAGCA	G@F<??::C9HGHCJIGGGGAG>H<EBGGHA+EGIGGHDFDADDD?D@@@	RG:Z:Unpaired reads assembled against CAMNT_0008312671
NIKITA_0927:1:1307:15712:34576#ATCACG/2 run=120731_SN403_0927_BD18C1ACXX%26NIKITA_0927:1:1307:15712:34576#ATCACG/1 run=120731_SN403_0927_BD18C1ACXX	147	CAMNT_0008312671	398	255	50M	=	73	375	TAATTAGACTAGTTGAGACAGGAGAGTATGGACTCAATTATAAACGAGCA	IJJJJJIHJJJJJJIIIIIJJJJIJJJIJJIHJJJJJHHHHHFFFFFCCC	RG:Z:Paired Group 1 assembled against CAMNT_0008312671
NIKITA_0927:1:2201:18509:85134#ATCACG/2 run=120731_SN403_0927_BD18C1ACXX%26NIKITA_0927:1:2201:18509:85134#ATCACG/1 run=120731_SN403_0927_BD18C1ACXX	147	CAMNT_0008312671	398	255	50M	=	315	133	TAATTAGACTAGTTGAGACAGGAGAGTATGGACTCAATTATAAACGAGCA	IHGEIJIIJJJIJIGGF?<GIIGGGEGEGIIHHGEIIFDHGHDDDDDCC@	RG:Z:Paired Group 1 assembled against CAMNT_0008312671
NIKITA_0927:1:2201:20041:32007#ATCACG/2 run=120731_SN403_0927_BD18C1ACXX%26NIKITA_0927:1:2201:20041:32007#ATCACG/1 run=120731_SN403_0927_BD18C1ACXX	147	CAMNT_0008312671	398	255	50M	=	290	158	TAATTAGACTAGTTGAGACAGGAGAGTATGGACTCAATTATAAACGAGCA	F>IFFD9<@FCFEEFFEG>CG<ACFA4FFEBAFF@DADFFCC7DDB1@@@	RG:Z:Paired Group 1 assembled against CAMNT_0008312671
NIKITA_0927:1:1311:20069:76060#ATCACG/2 run=120731_SN403_0927_BD18C1ACXX%26NIKITA_0927:1:1311:20069:76060#ATCACG/1 run=120731_SN403_0927_BD18C1ACXX	99	CAMNT_0008312671	399	255	50M	=	603	254	AATTAGACTAGTTGAGACAGGAGAGTATGGACTCAATTATAAACGAGCAT	@@@DDFDFHGHHHIFHIIEHI@F?FACFEHDGHJJFGHGIIIJJIIEHJI	RG:Z:Paired Group 1 assembled against CAMNT_0008312671
NIKITA_0927:1:2313:17612:33256#ATCACG/2 run=120731_SN403_0927_BD18C1ACXX	0	CAMNT_0008312671	399	255	50M	*	0	0	AATTAGACTAGTTGAGACAGGAGAGTATGGACTCAATTATAAACGAGCAT	@@CFDFFFHHHHHIIIJJJJJJJEIGHIJIIIJJGIIJJJJJJJJJJJII	RG:Z:Unpaired reads assembled against CAMNT_0008312671
NIKITA_0927:1:1115:18864:93820#ATCACG/2 run=120731_SN403_0927_BD18C1ACXX	0	CAMNT_0008312671	399	255	50M	*	0	0	AATTAGACTAGTTGAGACAGGAGAGTATGGACTCAATTATAAACGAGCAT	CCCFFFFFHHHHHJJJJJJJJJJIJCHIJJIJJJJJJJJJJJJJJJJJJJ	RG:Z:Unpaired reads assembled against CAMNT_0008312671
NIKITA_0927:1:1308:9000:66962#ATCACG/1 run=120731_SN403_0927_BD18C1ACXX	0	CAMNT_0008312671	399	255	50M	*	0	0	AATTAGACTAGTTGAGACAGGAGAGTATGGACTCAATTATAAACGAGCAT	@@@DDDDDHHHC?EBGAFGCCGCH1<CEGIBFCHHEGIGCCHEEDA@G<D	RG:Z:Unpaired reads assembled against CAMNT_0008312671
NIKITA_0927:1:1214:21132:65996#ATCACG/1 run=120731_SN403_0927_BD18C1ACXX%26NIKITA_0927:1:1214:21132:65996#ATCACG/2 run=120731_SN403_0927_BD18C1ACXX	99	CAMNT_0008312671	399	255	50M	=	507	158	AATTAGACTAGTTGAGACAGGAGAGTATGGACTCAATTATAAACGAGCAT	CCCFFFFFHHHHHJJJIIJJ?GIHI@HGIGHGIIJJJJJIJJJJJJJIIE	RG:Z:Paired Group 1 assembled against CAMNT_0008312671
NIKITA_0927:1:2309:1851:26756#ATCACG/2 run=120731_SN403_0927_BD18C1ACXX%26NIKITA_0927:1:2309:1851:26756#ATCACG/1 run=120731_SN403_0927_BD18C1ACXX	99	CAMNT_0008312671	399	255	50M	=	467	118	AATTAGACTAGTTGAGACAGGAGAGTATGGACTCAATTATAAACGAGCAT	CCCFFFFFHHHHHJIJJJJJJJJIICFHIJGIIJGIJJJJJJJJJJJJHJ	RG:Z:Paired Group 1 assembled against CAMNT_0008312671
NIKITA_0927:1:1313:15142:95362#ATCACG/2 run=120731_SN403_0927_BD18C1ACXX	0	CAMNT_0008312671	399	255	50M	*	0	0	AATTAGACTAGTTGAGACAGGAGAGTATGGACTCAATTATAAACGAGCAT	;;@DDEFFHGHHFIIJIIJIIIIAH+CHFHIGEHHJJIIIIGGGEBHIHG	RG:Z:Unpaired reads assembled against CAMNT_0008312671
NIKITA_0927:1:1214:20600:28361#ATCATG/2 run=120731_SN403_0927_BD18C1ACXX%26NIKITA_0927:1:1214:20600:28361#ATCATG/1 run=120731_SN403_0927_BD18C1ACXX	99	CAMNT_0008312671	399	255	50M	=	603	254	AATTAGACTAGTTGAGACAGGAGAGTATGGACTCAATTATAAACGAGCAT	@@@DBBAB?F>AABGBFHBDGH;:AFAAA9*:C;CBCBGIE<BFHAF<63	RG:Z:Paired Group 1 assembled against CAMNT_0008312671
NIKITA_0927:1:2115:20172:47220#ATCACG/2 run=120731_SN403_0927_BD18C1ACXX%26NIKITA_0927:1:2115:20172:47220#ATCACG/1 run=120731_SN403_0927_BD18C1ACXX	99	CAMNT_0008312671	399	255	50M	=	505	156	AATTAGACTAGTTGAGACAGGAGAGTATGGACTCAATTATAAACGAGCAT	C@@FFFFFHHHHGJGIHIIIJIIIJ@EGIJBHHIIGIJJJJJJJJIDHGI	RG:Z:Paired Group 1 assembled against CAMNT_0008312671
NIKITA_0927:1:1114:2059:42743#ATCACG/2 run=120731_SN403_0927_BD18C1ACXX	0	CAMNT_0008312671	399	255	50M	*	0	0	AATTAGACTAGTTGAGACAGGAGAGTATGGACTCAATTATAAACGAGCAT	<B@DDFFFHGGHHJIJIJJJIGIGI<EFGHEGGGIIGIIIJIJGGEGII<	RG:Z:Unpaired reads assembled against CAMNT_0008312671
NIKITA_0927:1:2102:3876:83518#ATCACG/1 run=120731_SN403_0927_BD18C1ACXX%26NIKITA_0927:1:2102:3876:83518#ATCACG/2 run=120731_SN403_0927_BD18C1ACXX	99	CAMNT_0008312671	399	255	50M	=	536	187	AATTAGACTAGTTGAGACAGGAGAGTATGGACTCAATTATAAACGAGCAT	CCCFFFFFHHHHHJIIJIJJJJJHICHHJJIJJJJJJJJJJJIJJIJIJJ	RG:Z:Paired Group 1 assembled against CAMNT_0008312671
NIKITA_0927:1:2116:9391:35363#ATCACG/1 run=120731_SN403_0927_BD18C1ACXX	0	CAMNT_0008312671	399	255	50M	*	0	0	AATTAGACTAGTTGAGACAGGAGAGTATGGACTCAATTATAAACGAGCAT	CCCFFFFFHHHHHJJJIJJJIGIIJ?FHHGIJJJJJJJJJJIJJIIJJII	RG:Z:Unpaired reads assembled against CAMNT_0008312671
NIKITA_0927:1:1105:21219:3140#ATCACG/2 run=120731_SN403_0927_BD18C1ACXX	0	CAMNT_0008312671	399	255	50M	*	0	0	AATTAGACTAGTTGAGACAGGAGAGTATGGACTCAATTATAAACGAGCAT	@BCFFDDDDFHFDHEIHGIJJIFII+C+<EFHHCGIHJIEGIGIEGFBHJ	RG:Z:Unpaired reads assembled against CAMNT_0008312671
NIKITA_0927:1:1113:11358:44046#ATCACG/2 run=120731_SN403_0927_BD18C1ACXX	0	CAMNT_0008312671	400	255	50M	*	0	0	ATTAGACTAGTTGAGACAGGAGAGTATGGACTCAATTATAAACGAGCATG	==@B+B:2A3=C??<:CBFGEG??<A+ABBF9*:B4::CB:?:0:8)7??	RG:Z:Unpaired reads assembled against CAMNT_0008312671
NIKITA_0927:1:2207:5193:28484#ATCACG/2 run=120731_SN403_0927_BD18C1ACXX%26NIKITA_0927:1:2207:5193:28484#ATCACG/1 run=120731_SN403_0927_BD18C1ACXX	99	CAMNT_0008312671	400	255	50M	=	560	210	ATTAGACTAGTTGAGACAGGAGAGTATGGACTCAATTATAAACGAGCATG	CCCFFFFFHHHHHIJJJJJJGIHIFGHIJGJJJJJJJJIJJJJJIJJIJJ	RG:Z:Paired Group 1 assembled against CAMNT_0008312671
NIKITA_0927:1:2316:7171:49847#ATCACG/2 run=120731_SN403_0927_BD18C1ACXX%26NIKITA_0927:1:2316:7171:49847#ATCACG/1 run=120731_SN403_0927_BD18C1ACXX	99	CAMNT_0008312671	400	255	50M	=	507	157	ATTAGACTAGTTGAGACAGGAGAGTATGGACTCAATTATAAACGAGCATG	B@BFFFFFHHHHHGIJIJIIJJIIEHHHJCHIJJJJJJJJJJJJHIJJJJ	RG:Z:Paired Group 1 assembled against CAMNT_0008312671
NIKITA_0927:1:2306:7974:61334#ATCACG/2 run=120731_SN403_0927_BD18C1ACXX%26NIKITA_0927:1:2306:7974:61334#ATCACG/1 run=120731_SN403_0927_BD18C1ACXX	99	CAMNT_0008312671	400	255	50M	=	537	187	ATTAGACTAGTTGAGACAGGAGAGTATGGACTCAATTATAAACGAGCATG	@@CFFFFFHHHHHJJJJJJJJJIJCFHIJJJIJJJJJJJJJJIJHJJIII	RG:Z:Paired Group 1 assembled against CAMNT_0008312671
NIKITA_0927:1:1316:4909:34105#ATCACG/2 run=120731_SN403_0927_BD18C1ACXX	0	CAMNT_0008312671	400	255	50M	*	0	0	ATTAGACTAGTTGAGACAGGAGAGTATGGACTCAATTATAAACGAGCATG	CCCFFFFFHHHHHJIIIGGGHHIICCHHIIJJJJIJJJJJJJJIIGHIJJ	RG:Z:Unpaired reads assembled against CAMNT_0008312671
NIKITA_0927:1:2202:1814:82551#ATCACG/1 run=120731_SN403_0927_BD18C1ACXX	0	CAMNT_0008312671	400	255	50M	*	0	0	ATTAGACTAGTTGAGACAGGAGAGTATGGACTCAATTATAAACGAGCATG	CCCFFFFFHHHHHIJJJJJJIIGIAFHHJJGJJIJJJJJJJJJJJJIJJJ	RG:Z:Unpaired reads assembled against CAMNT_0008312671
NIKITA_0927:1:1214:19843:80710#ATCACG/1 run=120731_SN403_0927_BD18C1ACXX%26NIKITA_0927:1:1214:19843:80710#ATCACG/2 run=120731_SN403_0927_BD18C1ACXX	147	CAMNT_0008312671	400	255	50M	=	321	129	ATTAGACTAGTTGAGACAGGAGAGTATGGACTCAATTATAAACGAGCATG	JJJJJIJJIJJJJJJIJJJJGIJJJJJIHHIIIJJJJHGHHHFFFFFCCC	RG:Z:Paired Group 1 assembled against CAMNT_0008312671
NIKITA_0927:1:1204:20341:45564#ATCACG/1 run=120731_SN403_0927_BD18C1ACXX	0	CAMNT_0008312671	400	255	50M	*	0	0	ATTAGACTAGTTGAGACAGGAGAGTATGGACTCAATTATAAACGAGCATG	@@@FFDFFHHHFHIGGGJIJJGIB9AHHIJJ<FBG<CGIJIJGBGGGIII	RG:Z:Unpaired reads assembled against CAMNT_0008312671
NIKITA_0927:1:1113:6626:52891#ATCACG/2 run=120731_SN403_0927_BD18C1ACXX%26NIKITA_0927:1:1113:6626:52891#ATCACG/1 run=120731_SN403_0927_BD18C1ACXX	99	CAMNT_0008312671	401	255	50M	=	508	157	TTAGACTAGTTGAGACAGGAGAGTATGGACTCAATTATAAACGAGCATGG	CCCFFFFFGHHGHJJJIJJJJDHFFHIIHIDHIHIJIJIJIGHHHIJIIE	RG:Z:Paired Group 1 assembled against CAMNT_0008312671
NIKITA_0927:1:2116:18255:56743#ATCACG/2 run=120731_SN403_0927_BD18C1ACXX	0	CAMNT_0008312671	401	255	50M	*	0	0	TTAGACTAGTTGAGACAGGAGAGTATGGACTCAATTATAAACGAGCATGG	@CCFDFFDHDFBHEHIBHHIC;C2CHIGGIJGIIIGGJGCFGHIJGHGGE	RG:Z:Unpaired reads assembled against CAMNT_0008312671
NIKITA_0927:1:2308:3879:33226#ATCACG/2 run=120731_SN403_0927_BD18C1ACXX	0	CAMNT_0008312671	402	255	50M	*	0	0	TAGACTAGTTGAGACAGGAGAGTATGGACTCAATTATAAACGAGCATGGA	CCCFFFFFHHHHHJJJJJJJGIACHIJIJJIJJJJBIIJJJJIJJIGIJD	RG:Z:Unpaired reads assembled against CAMNT_0008312671
NIKITA_0927:1:1104:6595:9613#ATCACG/2 run=120731_SN403_0927_BD18C1ACXX%26NIKITA_0927:1:1104:6595:9613#ATCACG/1 run=120731_SN403_0927_BD18C1ACXX	99	CAMNT_0008312671	402	255	50M	=	451	99	TAGACTAGTTGAGACAGGAGAGTATGGACTCAATTATAAACGAGCATGGA	CCCFFFFFHHHFHJJJIJIJJI<EHGICHEGGIIJIJJIJJJEGHIIIID	RG:Z:Paired Group 1 assembled against CAMNT_0008312671
NIKITA_0927:1:2107:19026:5028#ATCACG/2 run=120731_SN403_0927_BD18C1ACXX	0	CAMNT_0008312671	402	255	50M	*	0	0	TAGACTAGTTGAGACAGGAGAGTATGGACTCAATTATAAACGAGCATGGA	CCCFFFFFHHHGHJJJJJIIIJCFHIJIJIJJJJJJJJJIJJIIJJJJJF	RG:Z:Unpaired reads assembled against CAMNT_0008312671
NIKITA_0927:1:1216:3552:69158#ATCACG/2 run=120731_SN403_0927_BD18C1ACXX%26NIKITA_0927:1:1216:3552:69158#ATCACG/1 run=120731_SN403_0927_BD18C1ACXX	99	CAMNT_0008312671	402	255	50M	=	497	145	TAGACTAGTTGAGACAGGAGAGTATGGACTCAATTATAAACGAGCATGGA	@@BDFFFFDDFHDIIIAFHGHG+ACHGGHIIIJIJGJJJJIHEHDEDFIG	RG:Z:Paired Group 1 assembled against CAMNT_0008312671
NIKITA_0927:1:2316:11761:84839#ATCACG/1 run=120731_SN403_0927_BD18C1ACXX	16	CAMNT_0008312671	403	255	50M	*	0	0	AGACTAGTTGAGACAGGAGAGTATGGACTCAATTATAAACGAGCATGGAG	IHGIIIJIJJIJJJIIJJJJJIGJIJIIEHJIIHIIIHFHHHFFFFFCCC	RG:Z:Unpaired reads assembled against CAMNT_0008312671
NIKITA_0927:1:1309:5049:62523#ATCACG/1 run=120731_SN403_0927_BD18C1ACXX%26NIKITA_0927:1:1309:5049:62523#ATCACG/2 run=120731_SN403_0927_BD18C1ACXX	147	CAMNT_0008312671	403	255	50M	=	291	162	AGACTAGTTGAGACAGGAGAGTATGGACTCAATTATAAACGAGCATGGAG	IHGJJJJJJJJJIJJJJJJJIJJJJJJJIIJJIJJIJHHHHHFFFFFCCC	RG:Z:Paired Group 1 assembled against CAMNT_0008312671
NIKITA_0927:1:2110:20840:64967#ATCACG/2 run=120731_SN403_0927_BD18C1ACXX%26NIKITA_0927:1:2110:20840:64967#ATCACG/1 run=120731_SN403_0927_BD18C1ACXX	147	CAMNT_0008312671	403	255	50M	=	329	124	AGACTAGTTGAGACAGGAGAGTATGGACTCAATTATAAACGAGCATGGAG	CHGCJJJJIJJIIIIJJIIJIJIJJJIJIFJIJJJJJHHHHHFFFFFCCC	RG:Z:Paired Group 1 assembled against CAMNT_0008312671
NIKITA_0927:1:2114:15239:99362#ATCACG/2 run=120731_SN403_0927_BD18C1ACXX%26NIKITA_0927:1:2114:15239:99362#ATCACG/1 run=120731_SN403_0927_BD18C1ACXX	99	CAMNT_0008312671	403	255	50M	=	553	200	AGACTAGTTGAGACAGGAGAGTATGGACTCAATTATAAACGAGCATGGAG	BC@FFEDBFFDFFHJJIFGCE+C@HGHIGGGEGGIIJIIIJAHIGIGHDD	RG:Z:Paired Group 1 assembled against CAMNT_0008312671
NIKITA_0927:1:1206:6212:27030#ATCACG/2 run=120731_SN403_0927_BD18C1ACXX%26NIKITA_0927:1:1206:6212:27030#ATCACG/1 run=120731_SN403_0927_BD18C1ACXX	147	CAMNT_0008312671	403	255	50M	=	321	132	AGACTAGTTGAGACAGGAGAGTATGGACTCAATTATAAACGAGCATGGAG	IIGJJIJJJIJIHGCGGHIIIIGGHHEIHFIGGIJIJHHHHGFFFFFCCC	RG:Z:Paired Group 1 assembled against CAMNT_0008312671
NIKITA_0927:1:1206:10805:95300#ATCACG/2 run=120731_SN403_0927_BD18C1ACXX%26NIKITA_0927:1:1206:10805:95300#ATCACG/1 run=120731_SN403_0927_BD18C1ACXX	147	CAMNT_0008312671	403	255	50M	=	273	180	AGACTAGTTGAGACAGGAGAGTATGGACTCAATTATAAACGAGCATGGAG	IJIJJJJJJJJJIIJIJJJJJIEIJJHHH<JIJJJIJHHHHHFFFFFCCC	RG:Z:Paired Group 1 assembled against CAMNT_0008312671
NIKITA_0927:1:1116:21023:87057#ATCACG/1 run=120731_SN403_0927_BD18C1ACXX%26NIKITA_0927:1:1116:21023:87057#ATCACG/2 run=120731_SN403_0927_BD18C1ACXX	99	CAMNT_0008312671	403	255	50M	=	663	310	AGACTAGTTGAGACAGGAGAGTATGGACTCAATTATAAACGAGCATGGAG	@CCFFFFFGHHBHIIJJIIIIC@>FGI>HGEIIJGCI@GI?HIJJIJBF8	RG:Z:Paired Group 1 assembled against CAMNT_0008312671
NIKITA_0927:1:1214:3139:19950#ATCACG/2 run=120731_SN403_0927_BD18C1ACXX	16	CAMNT_0008312671	403	255	50M	*	0	0	AGACTAGTTGAGACAGGAGAGTATGGACTCAATTATAAACGAGCATGGAG	HGGIJIJJJJJIHJIJJJIJJIIIJJIJIIJJJJJIJHHGHHFFFFFCCC	RG:Z:Unpaired reads assembled against CAMNT_0008312671
NIKITA_0927:1:2215:19402:33795#ATCACG/1 run=120731_SN403_0927_BD18C1ACXX%26NIKITA_0927:1:2215:19402:33795#ATCACG/2 run=120731_SN403_0927_BD18C1ACXX	99	CAMNT_0008312671	403	255	50M	=	486	133	AGACTAGTTGAGACAGGAGAGTATGGACTCAATTATAAACGAGCATGGAG	@CCFFFFFHHGHHJJJJJIFHAEHIJJJJJJJJJJJJJJJJJJJIJJJIH	RG:Z:Paired Group 1 assembled against CAMNT_0008312671
NIKITA_0927:1:2211:16824:50298#ATCACG/2 run=120731_SN403_0927_BD18C1ACXX	16	CAMNT_0008312671	404	255	50M	*	0	0	GACTAGTTGAGACAGGAGAGTATGGACTCAATTATAAACGAGCATGGAGG	IHIIJIHJJIJIJJJIJJJIFJJIIHHEEJJIIHGJIHHHHHFFFFFCCC	RG:Z:Unpaired reads assembled against CAMNT_0008312671
NIKITA_0927:1:1108:5877:12404#ATCACG/2 run=120731_SN403_0927_BD18C1ACXX%26NIKITA_0927:1:1108:5877:12404#ATCACG/1 run=120731_SN403_0927_BD18C1ACXX	147	CAMNT_0008312671	404	255	50M	=	295	159	GACTAGTTGAGACAGGAGAGTATGGACTCAATTATAAACGAGCATGGAGG	F?D9DHHFGGCGGIIGGHHH@GHHCCIHFDD@DIIHHDHHDHDDBDD@@@	RG:Z:Paired Group 1 assembled against CAMNT_0008312671
NIKITA_0927:1:1113:19183:15999#ATCACG/1 run=120731_SN403_0927_BD18C1ACXX%26NIKITA_0927:1:1113:19183:15999#ATCACG/2 run=120731_SN403_0927_BD18C1ACXX	147	CAMNT_0008312671	404	255	50M	=	200	254	GACTAGTTGAGACAGGAGAGTATGGACTCAATTATAAACGAGCATGGAGG	IIJJJJJJJIJJJJJJJIIIIIIIHEJIEJJJJJHJJHHHHHFFFFFCCC	RG:Z:Paired Group 1 assembled against CAMNT_0008312671
NIKITA_0927:1:1303:1363:25332#ATCACG/2 run=120731_SN403_0927_BD18C1ACXX%26NIKITA_0927:1:1303:1363:25332#ATCACG/1 run=120731_SN403_0927_BD18C1ACXX	99	CAMNT_0008312671	404	255	50M	=	521	167	GACTAGTTGAGACAGGAGAGTATGGACTCAATTATAAACGAGCATGGAGG	BCCFFFFFDFHHHJJJJECH?FGIG>EHIIJGIHIIJIIJIIIIJJIGII	RG:Z:Paired Group 1 assembled against CAMNT_0008312671
NIKITA_0927:1:1114:14080:53860#ATCACG/2 run=120731_SN403_0927_BD18C1ACXX	16	CAMNT_0008312671	404	255	50M	*	0	0	GACTAGTTGAGACAGGAGAGTATGGACTCAATTATAAACGAGCATGGAGG	IIJIJIJIIIJJJJJJIIJJJJJIIIJJJIJJJJJJJHHGHHFFFFF@CC	RG:Z:Unpaired reads assembled against CAMNT_0008312671
NIKITA_0927:1:1201:10890:4475#ATCACG/1 run=120731_SN403_0927_BD18C1ACXX	16	CAMNT_0008312671	404	255	50M	*	0	0	GACTAGTTGAGACAGGAGAGTATGGACTCAATTATAAACGAGCATGGAGG	JIJJJJJJJJJJJJJIJJJJJJJJJHJJIJJJJJIJJHHHHHFFFFFCCC	RG:Z:Unpaired reads assembled against CAMNT_0008312671
NIKITA_0927:1:2106:8208:98900#ATCACG/2 run=120731_SN403_0927_BD18C1ACXX%26NIKITA_0927:1:2106:8208:98900#ATCACG/1 run=120731_SN403_0927_BD18C1ACXX	147	CAMNT_0008312671	404	255	50M	=	286	168	GACTAGTTGAGACAGGAGAGTATGGACTCAATTATAAACGAGCATGGAGG	IJJJJJJJJJJJJJJJJJJJJJIIJIJJIJJJJJJJJHHHHHFFFFFCCC	RG:Z:Paired Group 1 assembled against CAMNT_0008312671
NIKITA_0927:1:2104:2534:40754#ATCACG/1 run=120731_SN403_0927_BD18C1ACXX%26NIKITA_0927:1:2104:2534:40754#ATCACG/2 run=120731_SN403_0927_BD18C1ACXX	147	CAMNT_0008312671	404	255	50M	=	246	208	GACTAGTTGAGACAGGAGAGTATGGACTCAATTATAAACGAGCATGGAGG	D<DEJHGGGJIIHJIJIGIGHHGHHBHF9IIGDBIIHDHHGHFFFFF@CC	RG:Z:Paired Group 1 assembled against CAMNT_0008312671
NIKITA_0927:1:1308:8384:65378#ATCACG/1 run=120731_SN403_0927_BD18C1ACXX%26NIKITA_0927:1:1308:8384:65378#ATCACG/2 run=120731_SN403_0927_BD18C1ACXX	99	CAMNT_0008312671	406	255	50M	=	467	111	CTAGTTGAGACAGGAGAGTATGGACTCAATTATAAACGAGCATGGAGGAT	@@?D?BB:AACDDE?AA2333<C?<<<+<?FFA><CGIF>F>BB;09DFF	RG:Z:Paired Group 1 assembled against CAMNT_0008312671
NIKITA_0927:1:1105:12619:70346#ATCACG/1 run=120731_SN403_0927_BD18C1ACXX%26NIKITA_0927:1:1105:12619:70346#ATCACG/2 run=120731_SN403_0927_BD18C1ACXX	99	CAMNT_0008312671	406	255	50M	=	560	204	CTAGTTGAGACAGGAGAGTATGGACTCAATTATAAACGAGCATGGAGGAT	CCCFFFFFHHHHHJJJJJCFHIJHIIJJJIJJJJIJJJJJJIJJJJJJJJ	RG:Z:Paired Group 1 assembled against CAMNT_0008312671
NIKITA_0927:1:2112:14648:63140#ATCACG/1 run=120731_SN403_0927_BD18C1ACXX%26NIKITA_0927:1:2112:14648:63140#ATCACG/2 run=120731_SN403_0927_BD18C1ACXX	99	CAMNT_0008312671	406	255	50M	=	521	165	CTAGTTGAGACAGGAGAGTATGGACTCAATTATAAACGAGCATGGAGGAT	CCCFFFFFHHHHHIGHFHC3<CGHIGIJJJJJJJJJJJJJJJJJJHIJHG	RG:Z:Paired Group 1 assembled against CAMNT_0008312671
NIKITA_0927:1:2101:10400:26806#ATCACG/2 run=120731_SN403_0927_BD18C1ACXX	0	CAMNT_0008312671	406	255	50M	*	0	0	CTAGTTGAGACAGGAGAGTATGGACTCAATTATAAACGAGCATGGAGGAT	BCCFDFFFHHHHHJJJIJFFIIJGJJJJJJJGJJJJJJIJJJJJJHIIGG	RG:Z:Unpaired reads assembled against CAMNT_0008312671
NIKITA_0927:1:2111:20277:87992#ATCACG/1 run=120731_SN403_0927_BD18C1ACXX	0	CAMNT_0008312671	406	255	50M	*	0	0	CTAGTTGAGACAGGAGAGTATGGACTCAATTATAAACGAGCATGGAGGAT	@@@DBDDAHBHBHIDHCD<AFC9CB@EHEHIGIHIIIIBGBDDHHIFGIC	RG:Z:Unpaired reads assembled against CAMNT_0008312671
NIKITA_0927:1:2313:16910:99744#ATCACG/2 run=120731_SN403_0927_BD18C1ACXX	0	CAMNT_0008312671	406	255	50M	*	0	0	CTAGTTGAGACAGGAGAGTATGGACTCAATTATAAACGAGCATGGAGGAT	CCCFFFFFHHHHHJJJIJGGHIJJJJJJJJJGIIJJJJIJJJJJJHJJJJ	RG:Z:Unpaired reads assembled against CAMNT_0008312671
NIKITA_0927:1:1115:19525:99735#ATCACG/1 run=120731_SN403_0927_BD18C1ACXX%26NIKITA_0927:1:1115:19525:99735#ATCACG/2 run=120731_SN403_0927_BD18C1ACXX	99	CAMNT_0008312671	406	255	50M	=	530	174	CTAGTTGAGACAGGAGAGTATGGACTCAATTATAAACGAGCATGGAGGAT	CCCFFFFFHHGHHJJJIJFGGIJJJJJJJJIJIJIJJJIJJJJJJJJJJJ	RG:Z:Paired Group 1 assembled against CAMNT_0008312671
NIKITA_0927:1:2206:18351:75706#ATCACG/1 run=120731_SN403_0927_BD18C1ACXX	0	CAMNT_0008312671	406	255	50M	*	0	0	CTAGTTGAGACAGGAGAGTATGGACTCAATTATAAACGAGCATGGAGGAT	BCCFDFFFHHHHGIHIIG<FHIJJIJJJJJFIIJIJJJIJIIJJJJJJII	RG:Z:Unpaired reads assembled against CAMNT_0008312671
NIKITA_0927:1:1210:15664:35686#ATCACG/2 run=120731_SN403_0927_BD18C1ACXX	0	CAMNT_0008312671	406	255	50M	*	0	0	CTAGTTGAGACAGGAGAGTATGGACTCAATTATAAACGAGCATGGAGGAT	CCCFFFFFHHHGHJJJJJBFHIJJJIJJJJJGIIJJJJJJJJJJJIJIJJ	RG:Z:Unpaired reads assembled against CAMNT_0008312671
NIKITA_0927:1:1216:8753:19394#ATCACG/2 run=120731_SN403_0927_BD18C1ACXX%26NIKITA_0927:1:1216:8753:19394#ATCACG/1 run=120731_SN403_0927_BD18C1ACXX	147	CAMNT_0008312671	407	255	50M	=	344	113	TAGTTGAGACAGGAGAGTATGGACTCAATTATAAACGAGCATGGAGGATT	FJJJJJJJIJJJJJJJJJJIJHHIIGJJJJJJJIIJIHHHHHFFFFFCCC	RG:Z:Paired Group 1 assembled against CAMNT_0008312671
NIKITA_0927:1:1307:19716:2328#ATCACG/1 run=120731_SN403_0927_BD18C1ACXX%26NIKITA_0927:1:1307:19716:2328#ATCACG/2 run=120731_SN403_0927_BD18C1ACXX	99	CAMNT_0008312671	408	255	50M	=	563	205	AGTTGAGACAGGAGAGTATGGACTCAATTATAAACGAGCATGGAGGATTA	@@?DD?DAFHHHBGGICBFHG>G@ABECHCHGIIDGFGHIIIG?FECDD@	RG:Z:Paired Group 1 assembled against CAMNT_0008312671
NIKITA_0927:1:1302:16364:84282#ATCACG/2 run=120731_SN403_0927_BD18C1ACXX%26NIKITA_0927:1:1302:16364:84282#ATCACG/1 run=120731_SN403_0927_BD18C1ACXX	99	CAMNT_0008312671	408	255	50M	=	484	126	AGTTGAGACAGGAGAGTATGGACTCAATTATAAACGAGCATGGAGGATTA	@CBFFFFFHHHHHJJJCFHIJIJJIIJJIGDHIIJJHIJJJJJIJJHJII	RG:Z:Paired Group 1 assembled against CAMNT_0008312671
NIKITA_0927:1:2102:12435:14405#ATCACG/2 run=120731_SN403_0927_BD18C1ACXX%26NIKITA_0927:1:2102:12435:14405#ATCACG/1 run=120731_SN403_0927_BD18C1ACXX	99	CAMNT_0008312671	408	255	50M	=	545	187	AGTTGAGACAGGAGAGTATGGACTCAATTATAAACGAGCATGGAGGATTA	CCBFFFFFHHHHGJGIEFHIIHIJIJIIJGGGIJJJJJJIJJJGIIGIJI	RG:Z:Paired Group 1 assembled against CAMNT_0008312671
NIKITA_0927:1:1115:17967:74868#ATCACG/1 run=120731_SN403_0927_BD18C1ACXX%26NIKITA_0927:1:1115:17967:74868#ATCACG/2 run=120731_SN403_0927_BD18C1ACXX	99	CAMNT_0008312671	408	255	50M	=	507	149	AGTTGAGACAGGAGAGTATGGACTCAATTATAAACGAGCATGGAGGATTA	B@@FFDFDDHHHHJJJCFHGIGIIIEGGIFIGGGEIHIGEHHIIEGIIIG	RG:Z:Paired Group 1 assembled against CAMNT_0008312671
NIKITA_0927:1:2214:18247:82689#ATCACG/1 run=120731_SN403_0927_BD18C1ACXX%26NIKITA_0927:1:2214:18247:82689#ATCACG/2 run=120731_SN403_0927_BD18C1ACXX	99	CAMNT_0008312671	408	255	50M	=	502	144	AGTTGAGACAGGAGAGTATGGACTCAATTATAAACGAGCATGGAGGATTA	CCBFFFFFHHHHHJGIBGIJJJJJJJJJJIJIJJJIHJJJJJJJJJIJJJ	RG:Z:Paired Group 1 assembled against CAMNT_0008312671
NIKITA_0927:1:1309:4040:63232#ATCACG/2 run=120731_SN403_0927_BD18C1ACXX	0	CAMNT_0008312671	408	255	50M	*	0	0	AGTTGAGACAGGAGAGTATGGACTCAATTATAAACGAGCATGGAGGATTA	CCCFFFFFHGHGHJJIBDHIJHIJIJIJJGEGIJJJGIJJJJGEHIIIII	RG:Z:Unpaired reads assembled against CAMNT_0008312671
NIKITA_0927:1:2116:16172:77549#ATCACG/2 run=120731_SN403_0927_BD18C1ACXX%26NIKITA_0927:1:2116:16172:77549#ATCACG/1 run=120731_SN403_0927_BD18C1ACXX	99	CAMNT_0008312671	409	255	50M	=	502	143	GTTGAGACAGGAGAGTATGGACTCAATTATAAACGAGCATGGAGGATTAG	B@@FFFFFHHHHHJJEGHJJJJJJJJJJJIJJIJJIJJJJJJIHJIJJJI	RG:Z:Paired Group 1 assembled against CAMNT_0008312671
NIKITA_0927:1:2210:1459:75240#ATCACG/2 run=120731_SN403_0927_BD18C1ACXX%26NIKITA_0927:1:2210:1459:75240#ATCACG/1 run=120731_SN403_0927_BD18C1ACXX	99	CAMNT_0008312671	409	255	50M	=	508	149	GTTGAGACAGGAGAGTATGGACTCAATTATAAACGAGCATGGAGGATTAG	C@@FFFFFHHHHHFHAGGHJEHIJJJJJH@FIIJJGIJGIJIIJJIJIJJ	RG:Z:Paired Group 1 assembled against CAMNT_0008312671
NIKITA_0927:1:1201:18039:75425#ATCACG/2 run=120731_SN403_0927_BD18C1ACXX	0	CAMNT_0008312671	409	255	50M	*	0	0	GTTGAGACAGGAGAGTATGGACTCAATTATAAACGAGCATGGAGGATTAG	@CCFFFFFHHHHFHB?F@FIGHHJGGJJIIHJJGHGIJGIIIGHGEGGDI	RG:Z:Unpaired reads assembled against CAMNT_0008312671
NIKITA_0927:1:2303:3645:3629#ATCACG/2 run=120731_SN403_0927_BD18C1ACXX%26NIKITA_0927:1:2303:3645:3629#ATCACG/1 run=120731_SN403_0927_BD18C1ACXX	99	CAMNT_0008312671	409	255	50M	=	492	133	GTTGAGACAGGAGAGTATGGACTCAATTATAAACGAGCATGGAGGATTAG	C@CFFFFFGHHHGGIEHHJJHIIJJJJJGGGIIJIHIIHHIJIJIIIJJI	RG:Z:Paired Group 1 assembled against CAMNT_0008312671
NIKITA_0927:1:2215:6174:62818#ATCACG/2 run=120731_SN403_0927_BD18C1ACXX%26NIKITA_0927:1:2215:6174:62818#ATCACG/1 run=120731_SN403_0927_BD18C1ACXX	99	CAMNT_0008312671	410	255	50M	=	510	150	TTGAGACAGGAGAGTATGGACTCAATTATAAACGAGCATGGAGGATTAGT	CCCFFFFFHHHHHIEFGIIJJJJJJJIIIIJJIJHIIIJJJIIJJIBHG@	RG:Z:Paired Group 1 assembled against CAMNT_0008312671
NIKITA_0927:1:2205:16548:42306#ATCACG/1 run=120731_SN403_0927_BD18C1ACXX%26NIKITA_0927:1:2205:16548:42306#ATCACG/2 run=120731_SN403_0927_BD18C1ACXX	99	CAMNT_0008312671	410	255	50M	=	542	182	TTGAGACAGGAGAGTATGGACTCAATTATAAACGAGCATGGAGGATTAGT	CCCFFFFFHHHHHJFGHIJJJJJJJJJGIIJIJJIJJJJJJIJJIJJJJH	RG:Z:Paired Group 1 assembled against CAMNT_0008312671
NIKITA_0927:1:2216:1442:18087#ATCACG/2 run=120731_SN403_0927_BD18C1ACXX%26NIKITA_0927:1:2216:1442:18087#ATCACG/1 run=120731_SN403_0927_BD18C1ACXX	99	CAMNT_0008312671	410	255	50M	=	484	124	TTGAGACAGGAGAGTATGGACTCAATTATAAACGAGCATGGAGGATTAGT	CCCFFFFFHHHHHJDGIIIIIJJJJJJIGIIIIJIIJJIIJHIJGGIIIG	RG:Z:Paired Group 1 assembled against CAMNT_0008312671
NIKITA_0927:1:2103:1381:76706#ATCACG/1 run=120731_SN403_0927_BD18C1ACXX	0	CAMNT_0008312671	410	255	50M	*	0	0	TTGAGACAGGAGAGTATGGACTCAATTATAAACGAGCATGGAGGATTAGT	@@@FFFFFHHDHHHCGIJJIJIJGIJJIJIJJJJHIJIJJJIIJJJJJJH	RG:Z:Unpaired reads assembled against CAMNT_0008312671
NIKITA_0927:1:1305:19815:2605#ATCACG/1 run=120731_SN403_0927_BD18C1ACXX	0	CAMNT_0008312671	411	255	50M	*	0	0	TGAGACAGGAGAGTATGGACTCAATTATAAACGAGCATGGAGGATTAGTA	CCCFFFFFHHHGHEGIIJIJIJJJJJGHIJIIJJJIIJJJIJJIIJGIHE	RG:Z:Unpaired reads assembled against CAMNT_0008312671
NIKITA_0927:1:1307:10798:20657#ATCACG/1 run=120731_SN403_0927_BD18C1ACXX%26NIKITA_0927:1:1307:10798:20657#ATCACG/2 run=120731_SN403_0927_BD18C1ACXX	99	CAMNT_0008312671	411	255	50M	=	525	164	TGAGACAGGAGAGTATGGACTCAATTATAAACGAGCATGGAGGATTAGTA	CCCFFFFFHGHHHFHIJJJJJJJJJJIIJJJJJJJJJJJJIJJJJJIJII	RG:Z:Paired Group 1 assembled against CAMNT_0008312671
NIKITA_0927:1:2204:20072:52172#ATCACG/1 run=120731_SN403_0927_BD18C1ACXX%26NIKITA_0927:1:2204:20072:52172#ATCACG/2 run=120731_SN403_0927_BD18C1ACXX	99	CAMNT_0008312671	411	255	50M	=	509	148	TGAGACAGGAGAGTATGGACTCAATTATAAACGAGCATGGAGGATTAGTA	?BBFFF?ACCDFHCFHIJIJJJIJJJJIJJIJJIIIJJIIIJJIJIJJHI	RG:Z:Paired Group 1 assembled against CAMNT_0008312671
NIKITA_0927:1:2306:18705:13799#ATCACG/1 run=120731_SN403_0927_BD18C1ACXX	16	CAMNT_0008312671	411	255	50M	*	0	0	TGAGACAGGAGAGTATGGACTCAATTATAAACGAGCATGGAGGATTAGTA	GIJJJIIJJJJJJIJJJJIIIHJIIJJIJJJJJJJJJHHHHHFFFFFCCC	RG:Z:Unpaired reads assembled against CAMNT_0008312671
NIKITA_0927:1:2312:16440:99520#ATCACG/2 run=120731_SN403_0927_BD18C1ACXX	0	CAMNT_0008312671	412	255	50M	*	0	0	GAGACAGGAGAGTATGGACTCAATTATAAACGAGCATGGAGGATTAGTAG	CCCFFFFFHHGHDGHJJIJIJGIIIEGHIJJJIIJJJJJHIJHIIJJGII	RG:Z:Unpaired reads assembled against CAMNT_0008312671
NIKITA_0927:1:1309:5142:87690#ATCACG/2 run=120731_SN403_0927_BD18C1ACXX	0	CAMNT_0008312671	412	255	50M	*	0	0	GAGACAGGAGAGTATGGACTCAATTATAAACGAGCATGGAGGATTAGTAG	BB@DDFFFHF@FCFAHGBFHGIIEGICEIGGHHGGIIIGFHGEGGGIDHE	RG:Z:Unpaired reads assembled against CAMNT_0008312671
NIKITA_0927:1:1207:3478:4223#ATCACG/1 run=120731_SN403_0927_BD18C1ACXX	0	CAMNT_0008312671	413	255	50M	*	0	0	AGACAGGAGAGTATGGACTCAATTATAAACGAGCATGGAGGATTAGTAGT	?@=DD?+2AFF+<EGIBABC?F@FHIEAEHG@GF0?DG38B@9BBDDF4?	RG:Z:Unpaired reads assembled against CAMNT_0008312671
NIKITA_0927:1:2111:19372:51141#ATCACG/1 run=120731_SN403_0927_BD18C1ACXX	0	CAMNT_0008312671	413	255	50M	*	0	0	AGACAGGAGAGTATGGACTCAATTATAAACGAGCATGGAGGATTAGTAGT	=;;DBDBD22<<DFGEIFGI@FHDED?CCEEIIIE>GH?@GBEGGGBFH<	RG:Z:Unpaired reads assembled against CAMNT_0008312671
NIKITA_0927:1:2315:17956:19140#ATCACG/2 run=120731_SN403_0927_BD18C1ACXX	0	CAMNT_0008312671	413	255	50M	*	0	0	AGACAGGAGAGTATGGACTCAATTATAAACGAGCATGGAGGATTAGTAGT	@@CFFFFFHHHDFGIJJJIJIJEGHGIJIIJFHIIJJIHIIIGIJJHJJJ	RG:Z:Unpaired reads assembled against CAMNT_0008312671
NIKITA_0927:1:2302:18294:28931#ATCACG/2 run=120731_SN403_0927_BD18C1ACXX%26NIKITA_0927:1:2302:18294:28931#ATCACG/1 run=120731_SN403_0927_BD18C1ACXX	147	CAMNT_0008312671	414	255	50M	=	333	131	GACAGGAGAGTATGGACTCAATTATAAACGAGCATGGAGGATTAGTAGTG	IJJJJJJJJJJJJIIGIIGJJIJJJJIIJIIJJJJJJHHHHHFFFFFCCC	RG:Z:Paired Group 1 assembled against CAMNT_0008312671
NIKITA_0927:1:2201:7148:51946#ATCACG/2 run=120731_SN403_0927_BD18C1ACXX%26NIKITA_0927:1:2201:7148:51946#ATCACG/1 run=120731_SN403_0927_BD18C1ACXX	147	CAMNT_0008312671	414	255	50M	=	342	122	GACAGGAGAGTATGGACTCAATTATAAACGAGCATGGAGGATTAGTAGTG	GGIIJJJJJJJJJIHGJJJJJJJJJJIHJJJJJJJJJHHHHHFFFFFCCC	RG:Z:Paired Group 1 assembled against CAMNT_0008312671
NIKITA_0927:1:2202:2708:19132#ATCACG/2 run=120731_SN403_0927_BD18C1ACXX%26NIKITA_0927:1:2202:2708:19132#ATCACG/1 run=120731_SN403_0927_BD18C1ACXX	147	CAMNT_0008312671	414	255	50M	=	182	282	GACAGGAGAGTATGGACTCAATTATAAACGAGCATGGAGGATTAGTAGTG	IJIJJJJJJJJJJIIHIJJJJJJJJJJHJJIJJJJJJHHHHHFFFFFCCC	RG:Z:Paired Group 1 assembled against CAMNT_0008312671
NIKITA_0927:1:1310:14854:91997#ATCACG/2 run=120731_SN403_0927_BD18C1ACXX	16	CAMNT_0008312671	414	255	50M	*	0	0	GACAGGAGAGTATGGACTCAATTATAAACGAGCATGGAGGATTAGTAGTG	JJJJIIIJIJJIEIIHGGGIICIIHJJIIJJJJJJJIHHHHHFFFFFCCC	RG:Z:Unpaired reads assembled against CAMNT_0008312671
NIKITA_0927:1:2205:1658:98667#ATCACG/1 run=120731_SN403_0927_BD18C1ACXX%26NIKITA_0927:1:2205:1658:98667#ATCACG/2 run=120731_SN403_0927_BD18C1ACXX	147	CAMNT_0008312671	414	255	50M	=	220	244	GACAGGAGAGTATGGACTCAATTATAAACGAGCATGGAGGATTAGTAGTG	IIIJJJJJJIJJJJIGJJIJJIJJJJJJJJJJJJJJJHHHHHFFFFFCCC	RG:Z:Paired Group 1 assembled against CAMNT_0008312671
NIKITA_0927:1:2213:11000:10979#ATCACG/1 run=120731_SN403_0927_BD18C1ACXX%26NIKITA_0927:1:2213:11000:10979#ATCACG/2 run=120731_SN403_0927_BD18C1ACXX	147	CAMNT_0008312671	414	255	50M	=	335	129	GACAGGAGAGTATGGACTCAATTATAAACGAGCATGGAGGATTAGTAGTG	GIJJJJJJJJJJIGIHJJJJJIJIJJIIJJJJJJJJJHHHHHFFFFFCCC	RG:Z:Paired Group 1 assembled against CAMNT_0008312671
NIKITA_0927:1:2211:3947:38945#ATCACG/2 run=120731_SN403_0927_BD18C1ACXX%26NIKITA_0927:1:2211:3947:38945#ATCACG/1 run=120731_SN403_0927_BD18C1ACXX	147	CAMNT_0008312671	414	255	50M	=	313	151	GACAGGAGAGTATGGACTCAATTATAAACGAGCATGGAGGATTAGTAGTG	HIJJJJJJJJJJJJJIIIGJIJIJIJJJJJJJJJJJJHHHHHFFFFFCCC	RG:Z:Paired Group 1 assembled against CAMNT_0008312671
NIKITA_0927:1:2203:4691:30589#ATCACG/2 run=120731_SN403_0927_BD18C1ACXX	16	CAMNT_0008312671	416	255	50M	*	0	0	CAGGAGAGTATGGACTCAATTATAAACGAGCATGGAGGATTAGTAGTGAA	JJIJJJJJJJJJJHJGEJJJJJJJJIJJJJJJJJJJJHHHHHFFFFFCCC	RG:Z:Unpaired reads assembled against CAMNT_0008312671
NIKITA_0927:1:1208:6425:61464#ATCACG/1 run=120731_SN403_0927_BD18C1ACXX	0	CAMNT_0008312671	416	255	50M	*	0	0	CAGGAGAGTATGGACTCAATTATAAACGAGCATGGAGGATTAGTAGTGAA	BBCFFFFFCFHHHJJIJJJJJIIJJJJJJJJGIJJGJJJIJJJIJJJJJI	RG:Z:Unpaired reads assembled against CAMNT_0008312671
NIKITA_0927:1:2213:18083:91133#ATCACG/1 run=120731_SN403_0927_BD18C1ACXX%26NIKITA_0927:1:2213:18083:91133#ATCACG/2 run=120731_SN403_0927_BD18C1ACXX	147	CAMNT_0008312671	416	255	50M	=	291	175	CAGGAGAGTATGGACTCAATTATAAACGAGCATGGAGGATTAGTAGTGAA	JJJJJJJJJJJJIHIGJJJIIJJJIHJJJJJJJJJJJHHHHHFFFFFCCC	RG:Z:Paired Group 1 assembled against CAMNT_0008312671
NIKITA_0927:1:1315:6721:63941#ATCACG/1 run=120731_SN403_0927_BD18C1ACXX	0	CAMNT_0008312671	416	255	50M	*	0	0	CAGGAGAGTATGGACTCAATTATAAACGAGCATGGAGGATTAGTAGTGAA	BCCFFFFFFHHHGIJJJJJJJIIJJJJJJJJJJJJIJJJJJJJJJJJJJI	RG:Z:Unpaired reads assembled against CAMNT_0008312671
NIKITA_0927:1:1115:5107:72773#ATCACG/2 run=120731_SN403_0927_BD18C1ACXX%26NIKITA_0927:1:1115:5107:72773#ATCACG/1 run=120731_SN403_0927_BD18C1ACXX	147	CAMNT_0008312671	416	255	50M	=	313	153	CAGGAGAGTATGGACTCAATTATAAACGAGCATGGAGGATTAGTAGTGAA	G@GHIJIGIHHGHD>A@IJJIIIGHIIGJIIIEGGIIGHHHHEDFFFCCC	RG:Z:Paired Group 1 assembled against CAMNT_0008312671
NIKITA_0927:1:1115:6287:53817#ATCACG/1 run=120731_SN403_0927_BD18C1ACXX	0	CAMNT_0008312671	416	255	50M	*	0	0	CAGGAGAGTATGGACTCAATTATAAACGAGCATGGAGGATTAGTAGTGAA	BCCFFFFFDFHHHJJJJJJJJJJJJJJJJJJJJJJJJJJJJJJIJIIIJJ	RG:Z:Unpaired reads assembled against CAMNT_0008312671
NIKITA_0927:1:2214:5616:13983#ATCACG/2 run=120731_SN403_0927_BD18C1ACXX	16	CAMNT_0008312671	416	255	50M	*	0	0	CAGGAGAGTATGGACTCAATTATAAACGAGCATGGAGGATTAGTAGTGAA	EEGIGIJJJIHIIGFDHGGGIIGFEHJJJIIHGGJJIFHHHHFFFFFC@C	RG:Z:Unpaired reads assembled against CAMNT_0008312671
NIKITA_0927:1:1310:12407:62066#ATCACG/2 run=120731_SN403_0927_BD18C1ACXX%26NIKITA_0927:1:1310:12407:62066#ATCACG/1 run=120731_SN403_0927_BD18C1ACXX	147	CAMNT_0008312671	417	255	50M	=	316	151	AGGAGAGTATGGACTCAATTATAAACGAGCATGGAGGATTAGTAGTGAAG	EEHJJJIJJIIHDGGFIGDIIGGEDIIHIJJJIIGEGFHGHGFFFFFC@C	RG:Z:Paired Group 1 assembled against CAMNT_0008312671
NIKITA_0927:1:2210:3408:93321#ATCACG/1 run=120731_SN403_0927_BD18C1ACXX	16	CAMNT_0008312671	417	255	50M	*	0	0	AGGAGAGTATGGACTCAATTATAAACGAGCATGGAGGATTAGTAGTGAAG	JJJIJJJJJJIGHFGGJJJJJHJJHIJJJJJJIIJJJGHHHHFFFFFCCC	RG:Z:Unpaired reads assembled against CAMNT_0008312671
NIKITA_0927:1:2307:4432:87876#ATCACG/2 run=120731_SN403_0927_BD18C1ACXX%26NIKITA_0927:1:2307:4432:87876#ATCACG/1 run=120731_SN403_0927_BD18C1ACXX	147	CAMNT_0008312671	417	255	50M	=	341	126	AGGAGAGTATGGACTCAATTATAAACGAGCATGGAGGATTAGTAGTGAAG	EIHHEGGIGD>IIGHGHCGGECGIIGGEECHGGBHG@DAHHHFFFFFCCC	RG:Z:Paired Group 1 assembled against CAMNT_0008312671
NIKITA_0927:1:1201:18020:71209#ATCACG/2 run=120731_SN403_0927_BD18C1ACXX%26NIKITA_0927:1:1201:18020:71209#ATCACG/1 run=120731_SN403_0927_BD18C1ACXX	147	CAMNT_0008312671	417	255	50M	=	323	144	AGGAGAGTATGGACTCAATTATAAACGAGCATGGAGGATTAGTAGTGAAG	JJJJIHJJJJJJIJJGJJJIJIJJIIJJIHJJJJJJJHHHHHFFFFFCCC	RG:Z:Paired Group 1 assembled against CAMNT_0008312671
NIKITA_0927:1:2302:13116:95400#ATCACG/2 run=120731_SN403_0927_BD18C1ACXX%26NIKITA_0927:1:2302:13116:95400#ATCACG/1 run=120731_SN403_0927_BD18C1ACXX	147	CAMNT_0008312671	417	255	50M	=	292	175	AGGAGAGTATGGACTCAATTATAAACGAGCATGGAGGATTAGTAGTGAAG	JJJJJJJJJJIIGJIHJJJGGIJJIJJJJIIJJJIJJHHHHHFFFFFCCC	RG:Z:Paired Group 1 assembled against CAMNT_0008312671
NIKITA_0927:1:1308:9404:6628#ATCACG/1 run=120731_SN403_0927_BD18C1ACXX%26NIKITA_0927:1:1308:9404:6628#ATCACG/2 run=120731_SN403_0927_BD18C1ACXX	147	CAMNT_0008312671	417	255	50M	=	316	151	AGGAGAGTATGGACTCAATTATAAACGAGCATGGAGGATTAGTAGTGAAG	JJJIJJJJJJJJIJIJJJJJJJJJJJJJJJJJJJJJJHHHHHFFFFFCCC	RG:Z:Paired Group 1 assembled against CAMNT_0008312671
NIKITA_0927:1:1213:18406:12571#ATCACG/2 run=120731_SN403_0927_BD18C1ACXX%26NIKITA_0927:1:1213:18406:12571#ATCACG/1 run=120731_SN403_0927_BD18C1ACXX	147	CAMNT_0008312671	417	255	50M	=	248	219	AGGAGAGTATGGACTCAATTATAAACGAGCATGGAGGATTAGTAGTGAAG	JJJJJJJIJJIHHIIHJJIGJIIEIIJJJJJIJJJJJGHHHHFFFFFCCC	RG:Z:Paired Group 1 assembled against CAMNT_0008312671
NIKITA_0927:1:2310:18984:2908#ATCACG/2 run=120731_SN403_0927_BD18C1ACXX	0	CAMNT_0008312671	417	255	50M	*	0	0	AGGAGAGTATGGACTCAATTATAAACGAGCATGGAGGATTAGTAGTGAAG	@B@FFFFDHFHHHJJJJJIJIJJIJJIEGIJJJJIJJEGIIIGGIII@?F	RG:Z:Unpaired reads assembled against CAMNT_0008312671
NIKITA_0927:1:2213:7754:36532#ATCACG/2 run=120731_SN403_0927_BD18C1ACXX	0	CAMNT_0008312671	418	255	50M	*	0	0	GGAGAGTATGGACTCAATTATAAACGAGCATGGAGGATTAGTAGTGAAGT	BC@FFFDDHHGFHIJIJJIIJIJJJIJIFEGIJHIIIJJJJFIGIGIJHD	RG:Z:Unpaired reads assembled against CAMNT_0008312671
NIKITA_0927:1:1210:14318:8501#ATCACG/1 run=120731_SN403_0927_BD18C1ACXX%26NIKITA_0927:1:1210:14318:8501#ATCACG/2 run=120731_SN403_0927_BD18C1ACXX	99	CAMNT_0008312671	418	255	50M	=	511	143	GGAGAGTATGGACTCAATTATAAACGAGCATGGAGGATTAGTAGTGAAGT	=B?DDFADHHHGHIJJJJIIJJIIJGGGIJJJJIJJJGIJJIIJIJIGH<	RG:Z:Paired Group 1 assembled against CAMNT_0008312671
NIKITA_0927:1:1209:2105:65456#ATCACG/2 run=120731_SN403_0927_BD18C1ACXX%26NIKITA_0927:1:1209:2105:65456#ATCACG/1 run=120731_SN403_0927_BD18C1ACXX	147	CAMNT_0008312671	419	255	50M	=	313	156	GAGAGTATGGACTCAATTATAAACGAGCATGGAGGATTAGTAGTGAAGTG	JJJJJGJIIGHJIHJJIGJJJJIJJJIJIJJJJJIJJHHHHHFFFFFCCC	RG:Z:Paired Group 1 assembled against CAMNT_0008312671
NIKITA_0927:1:1210:2735:34967#ATCACG/1 run=120731_SN403_0927_BD18C1ACXX	0	CAMNT_0008312671	419	255	50M	*	0	0	GAGAGTATGGACTCAATTATAAACGAGCATGGAGGATTAGTAGTGAAGTG	@@@DFDDDHDDFHIHIHHCFHGGGHBG<@DGHIDH?HHHIDFHFH<BG@B	RG:Z:Unpaired reads assembled against CAMNT_0008312671
NIKITA_0927:1:1109:14099:41458#ATCACG/1 run=120731_SN403_0927_BD18C1ACXX%26NIKITA_0927:1:1109:14099:41458#ATCACG/2 run=120731_SN403_0927_BD18C1ACXX	99	CAMNT_0008312671	419	255	50M	=	572	203	GAGAGTATGGACTCAATTATAAACGAGCATGGAGGATTAGTAGTGAAGTG	BB@FFDEFHGHGHIJHGIIIJGGIJHIJ?FGHDHIGIJIJJDGIIEGIGH	RG:Z:Paired Group 1 assembled against CAMNT_0008312671
NIKITA_0927:1:2303:9332:26175#ATCACG/2 run=120731_SN403_0927_BD18C1ACXX%26NIKITA_0927:1:2303:9332:26175#ATCACG/1 run=120731_SN403_0927_BD18C1ACXX	147	CAMNT_0008312671	420	255	50M	=	298	172	AGAGTATGGACTCAATTATAAACGAGCATGGAGGATTAGTAGTGAAGTGC	JJJJJJJJJIJIHJIJJJJJIHIJJJJJJJJJJIJJJHHHHHFFFFFCCC	RG:Z:Paired Group 1 assembled against CAMNT_0008312671
NIKITA_0927:1:2213:6240:73786#ATCACG/1 run=120731_SN403_0927_BD18C1ACXX%26NIKITA_0927:1:2213:6240:73786#ATCACG/2 run=120731_SN403_0927_BD18C1ACXX	147	CAMNT_0008312671	420	255	50M	=	305	165	AGAGTATGGACTCAATTATAAACGAGCATGGAGGATTAGTAGTGAAGTGC	JJIIJJIIIHJIIJJJJJJJJIJJIJIJJJJJJJJJJHHHHHFFFFFCCC	RG:Z:Paired Group 1 assembled against CAMNT_0008312671
NIKITA_0927:1:2202:7109:94737#ATCACG/2 run=120731_SN403_0927_BD18C1ACXX%26NIKITA_0927:1:2202:7109:94737#ATCACG/1 run=120731_SN403_0927_BD18C1ACXX	99	CAMNT_0008312671	420	255	50M	=	480	110	AGAGTATGGACTCAATTATAAACGAGCATGGAGGATTAGTAGTGAAGTGC	1::A4ADDHDFDDGHIIEGHIJIIIIBFEGIEGIGEHGIDHIGFGIJFGI	RG:Z:Paired Group 1 assembled against CAMNT_0008312671
NIKITA_0927:1:2112:18441:92749#ATCACG/2 run=120731_SN403_0927_BD18C1ACXX%26NIKITA_0927:1:2112:18441:92749#ATCACG/1 run=120731_SN403_0927_BD18C1ACXX	99	CAMNT_0008312671	420	255	50M	=	663	293	AGAGTATGGACTCAATTATAAACGAGCATGGAGGATTAGTAGTGAAGTGC	@@@DDDDFHHHGGIJJJJIJJJJJJJJJIIJEGE:CFHGDFHDFBHIHIJ	RG:Z:Paired Group 1 assembled against CAMNT_0008312671
NIKITA_0927:1:1215:21022:33163#ATCACG/1 run=120731_SN403_0927_BD18C1ACXX%26NIKITA_0927:1:1215:21022:33163#ATCACG/2 run=120731_SN403_0927_BD18C1ACXX	147	CAMNT_0008312671	420	255	50M	=	304	166	AGAGTATGGACTCAATTATAAACGAGCATGGAGGATTAGTAGTGAAGTGC	B3D3990*99F9HGE??43EGEF>AF>C?>HIEH@A4FD<<C;BFDD;=:	RG:Z:Paired Group 1 assembled against CAMNT_0008312671
NIKITA_0927:1:1215:20033:16666#ATCACG/1 run=120731_SN403_0927_BD18C1ACXX	16	CAMNT_0008312671	421	255	50M	*	0	0	GAGTATGGACTCAATTATAAACGAGCATGGAGGATTAGTAGTGAAGTGCA	IHHJJIJIHHCDJIIIJJJJJFJIIJIGIIJIJJJJIHFHGHFFFFFCC@	RG:Z:Unpaired reads assembled against CAMNT_0008312671
NIKITA_0927:1:2313:4692:79563#ATCACG/1 run=120731_SN403_0927_BD18C1ACXX	16	CAMNT_0008312671	421	255	50M	*	0	0	GAGTATGGACTCAATTATAAACGAGCATGGAGGATTAGTAGTGAAGTGCA	JJJJJJJJJJJIJJJIJJIJIJJJJJJJJJJJJJJIJHHHHHFFFFFCCC	RG:Z:Unpaired reads assembled against CAMNT_0008312671
NIKITA_0927:1:2216:19801:41604#ATCACG/1 run=120731_SN403_0927_BD18C1ACXX%26NIKITA_0927:1:2216:19801:41604#ATCACG/2 run=120731_SN403_0927_BD18C1ACXX	99	CAMNT_0008312671	421	255	50M	=	584	213	GAGTATGGACTCAATTATAAACGAGCATGGAGGATTAGTAGTGAAGTGCA	?;=DDDD;F:A:?A?DEFIFHHFAGI?FFA3?DGD<BF909:BFGC9BAB	RG:Z:Paired Group 1 assembled against CAMNT_0008312671
NIKITA_0927:1:1301:14142:89727#ATCACG/2 run=120731_SN403_0927_BD18C1ACXX%26NIKITA_0927:1:1301:14142:89727#ATCACG/1 run=120731_SN403_0927_BD18C1ACXX	147	CAMNT_0008312671	421	255	50M	=	316	155	GAGTATGGACTCAATTATAAACGAGCATGGAGGATTAGTAGTGAAGTGCA	GJJJJJIGHJIHJJJIJJJJJJJJJIJJJJJJJJJJJHHHHHFFFFFCCC	RG:Z:Paired Group 1 assembled against CAMNT_0008312671
NIKITA_0927:1:1210:3915:99860#ATCACG/1 run=120731_SN403_0927_BD18C1ACXX%26NIKITA_0927:1:1210:3915:99860#ATCACG/2 run=120731_SN403_0927_BD18C1ACXX	147	CAMNT_0008312671	422	255	50M	=	328	144	AGTATGGACTCAATTATAAACGAGCATGGAGGATTAGTAGTGAAGTGCAA	JJJJJJJJIJJJJJJJJJJJJJJJIJJJJJJJJJJJJHHHHHFFFFFCCC	RG:Z:Paired Group 1 assembled against CAMNT_0008312671
NIKITA_0927:1:2211:11288:4674#ATCACG/1 run=120731_SN403_0927_BD18C1ACXX%26NIKITA_0927:1:2211:11288:4674#ATCACG/2 run=120731_SN403_0927_BD18C1ACXX	147	CAMNT_0008312671	422	255	50M	=	291	181	AGTATGGACTCAATTATAAACGAGCATGGAGGATTAGTAGTGAAGTGCAA	IIJGGFFBHHJJIFGHFCGHEGEIIIFJJGDJJIIIIGHFHHFFFDFC@C	RG:Z:Paired Group 1 assembled against CAMNT_0008312671
NIKITA_0927:1:2116:2488:24238#ATCACG/2 run=120731_SN403_0927_BD18C1ACXX	16	CAMNT_0008312671	423	255	50M	*	0	0	GTATGGACTCAATTATAAACGAGCATGGAGGATTAGTAGTGAAGTGCAAA	FIIGIIEIIHIGGGGIIGIJJGHEIJIJJJIEJJJJJHHHGHFFFFD@@@	RG:Z:Unpaired reads assembled against CAMNT_0008312671
NIKITA_0927:1:1305:6998:66073#ATCACG/2 run=120731_SN403_0927_BD18C1ACXX%26NIKITA_0927:1:1305:6998:66073#ATCACG/1 run=120731_SN403_0927_BD18C1ACXX	147	CAMNT_0008312671	423	255	50M	=	291	182	GTATGGACTCAATTATAAACGAGCATGGAGGATTAGTAGTGAAGTGCAAA	JJJJJIGJJJJJJJJJJJIJJJJJJJJJJJJJJJJJJHHHHHFFFFFCCC	RG:Z:Paired Group 1 assembled against CAMNT_0008312671
NIKITA_0927:1:2116:16034:15563#ATCACG/1 run=120731_SN403_0927_BD18C1ACXX%26NIKITA_0927:1:2116:16034:15563#ATCACG/2 run=120731_SN403_0927_BD18C1ACXX	147	CAMNT_0008312671	423	255	50M	=	363	110	GTATGGACTCAATTATAAACGAGCATGGAGGATTAGTAGTGAAGTGCAAA	IJIJIIHGHIJIIIHGIHHJIIJIHIJHEJJIJJIJJHHHHHDD4FFCCB	RG:Z:Paired Group 1 assembled against CAMNT_0008312671
NIKITA_0927:1:2115:15690:38218#ATCACG/2 run=120731_SN403_0927_BD18C1ACXX	0	CAMNT_0008312671	423	255	50M	*	0	0	GTATGGACTCAATTATAAACGAGCATGGAGGATTAGTAGTGAAGTGCAAA	C@BFFFFFHHHHHJIJJJIJIHJJJIIIFHIHGGHJGGIIJIIIBGHGIJ	RG:Z:Unpaired reads assembled against CAMNT_0008312671
NIKITA_0927:1:2202:8399:98582#ATCACG/1 run=120731_SN403_0927_BD18C1ACXX%26NIKITA_0927:1:2202:8399:98582#ATCACG/2 run=120731_SN403_0927_BD18C1ACXX	99	CAMNT_0008312671	423	255	50M	=	467	94	GTATGGACTCAATTATAAACGAGCATGGAGGATTAGTAGTGAAGTGCAAA	CB@FFFFFHHHGHJJJJJJJJJJJIJJJIJJGGIIIFIIGJJJJBHIIHI	RG:Z:Paired Group 1 assembled against CAMNT_0008312671
NIKITA_0927:1:2209:20782:40044#ATCACG/2 run=120731_SN403_0927_BD18C1ACXX	16	CAMNT_0008312671	423	255	50M	*	0	0	GTATGGACTCAATTATAAACGAGCATGGAGGATTAGTAGTGAAGTGCAAA	JJJJJJIJJJJJJJJJJJJJJJJJJJJJJIJJJJJJJHHHHHFFFFFCCC	RG:Z:Unpaired reads assembled against CAMNT_0008312671
NIKITA_0927:1:2109:16179:81576#ATCACG/1 run=120731_SN403_0927_BD18C1ACXX%26NIKITA_0927:1:2109:16179:81576#ATCACG/2 run=120731_SN403_0927_BD18C1ACXX	99	CAMNT_0008312671	424	255	50M	=	507	133	TATGGACTCAATTATAAACGAGCATGGAGGATTAGTAGTGAAGTGCAAAA	CCCFFFFFHHHHHJJJJJJJIJJJJJJHIJIIJJJFIJJJJJJGIJJIJJ	RG:Z:Paired Group 1 assembled against CAMNT_0008312671
NIKITA_0927:1:1216:6770:81491#ATCACG/1 run=120731_SN403_0927_BD18C1ACXX	0	CAMNT_0008312671	424	255	50M	*	0	0	TATGGACTCAATTATAAACGAGCATGGAGGATTAGTAGTGAAGTGCAAAA	CCCFFFFFHHHHHIJJJJJJIJJJJJIBGGGGIJJDGGJJJJJGHIJJJJ	RG:Z:Unpaired reads assembled against CAMNT_0008312671
NIKITA_0927:1:1307:11122:14909#ATCACG/1 run=120731_SN403_0927_BD18C1ACXX%26NIKITA_0927:1:1307:11122:14909#ATCACG/2 run=120731_SN403_0927_BD18C1ACXX	99	CAMNT_0008312671	424	255	50M	=	572	198	TATGGACTCAATTATAAACGAGCATGGAGGATTAGTAGTGAAGTGCAAAA	CCCFFFFFHHHHHIJIIJJJIIJJJJJGIJIIJJJGIJJJJJJHIJJIJJ	RG:Z:Paired Group 1 assembled against CAMNT_0008312671
NIKITA_0927:1:1307:16683:38857#ATCACG/2 run=120731_SN403_0927_BD18C1ACXX	0	CAMNT_0008312671	424	255	50M	*	0	0	TATGGACTCAATTATAAACGAGCATGGAGGATTAGTAGTGAAGTGCAAAA	CCCFFFFFHHHHHJJJJJJJIJJJJJJGIJIJJJJIJJJJJJJGHIIJJJ	RG:Z:Unpaired reads assembled against CAMNT_0008312671
NIKITA_0927:1:2103:11366:72520#ATCACG/1 run=120731_SN403_0927_BD18C1ACXX%26NIKITA_0927:1:2103:11366:72520#ATCACG/2 run=120731_SN403_0927_BD18C1ACXX	147	CAMNT_0008312671	424	255	50M	=	316	158	TATGGACTCAATTATAAACGAGCATGGAGGATTAGTAGTGAAGTGCAAAA	JIJIGGIGIJJJIJIJIIJJJIJJIJJJJJIJJJJJIHHHHHFFFFFCCC	RG:Z:Paired Group 1 assembled against CAMNT_0008312671
NIKITA_0927:1:1308:9685:73441#ATCACG/1 run=120731_SN403_0927_BD18C1ACXX	16	CAMNT_0008312671	424	255	50M	*	0	0	TATGGACTCAATTATAAACGAGCATGGAGGATTAGTAGTGAAGTGCAAAA	H@FBB?@D<FFC>D?E1@FCEFC<3;HDHGHBGF;GE<8F?DDADDD@@<	RG:Z:Unpaired reads assembled against CAMNT_0008312671
NIKITA_0927:1:2207:6168:89842#ATCACG/2 run=120731_SN403_0927_BD18C1ACXX	16	CAMNT_0008312671	424	255	50M	*	0	0	TATGGACTCAATTATAAACGAGCATGGAGGATTAGTAGTGAAGTGCAAAA	IJJJJJJJJJJJJJIJJJIJJJJJJJJJJJJJJJJJJHHHHHFFFFFCCC	RG:Z:Unpaired reads assembled against CAMNT_0008312671
NIKITA_0927:1:2206:8582:32449#ATCACG/2 run=120731_SN403_0927_BD18C1ACXX	0	CAMNT_0008312671	425	255	50M	*	0	0	ATGGACTCAATTATAAACGAGCATGGAGGATTAGTAGTGAAGTGCAAAAA	CCCFFFFFHHHHHJJJJJJGIJJJIJGIJIJIJJGGIJJJJJGIJIIJJH	RG:Z:Unpaired reads assembled against CAMNT_0008312671
NIKITA_0927:1:1314:9833:42642#ATCACG/2 run=120731_SN403_0927_BD18C1ACXX%26NIKITA_0927:1:1314:9833:42642#ATCACG/1 run=120731_SN403_0927_BD18C1ACXX	99	CAMNT_0008312671	425	255	50M	=	508	133	ATGGACTCAATTATAAACGAGCATGGAGGATTAGTAGTGAAGTGCAAAAA	@B@FFFFFHHHHHJJJJJJIJJIJJJIIIIIIJJGIJIJJJIIJJJJJJI	RG:Z:Paired Group 1 assembled against CAMNT_0008312671
NIKITA_0927:1:2111:2450:35221#ATCACG/2 run=120731_SN403_0927_BD18C1ACXX%26NIKITA_0927:1:2111:2450:35221#ATCACG/1 run=120731_SN403_0927_BD18C1ACXX	99	CAMNT_0008312671	425	255	50M	=	513	138	ATGGACTCAATTATAAACGAGCATGGAGGATTAGTAGTGAAGTGCAAAAA	B@BFBEFFHFDHHJFHJIIBFHAHGGCHIIGEHIFIHGCHEGBGHGIGDE	RG:Z:Paired Group 1 assembled against CAMNT_0008312671
NIKITA_0927:1:2307:20673:62513#ATCACG/1 run=120731_SN403_0927_BD18C1ACXX	0	CAMNT_0008312671	425	255	50M	*	0	0	ATGGACTCAATTATAAACGAGCATGGAGGATTAGTAGTGAAGTGCAAAAA	@BCFBADDFHFHHEGFIII@FFGEHI?EH:DFCGFGIIIGIJGH?DFHGH	RG:Z:Unpaired reads assembled against CAMNT_0008312671
NIKITA_0927:1:1313:3314:55259#ATCACG/1 run=120731_SN403_0927_BD18C1ACXX	0	CAMNT_0008312671	425	255	50M	*	0	0	ATGGACTCAATTATAAACGAGCATGGAGGATTAGTAGTGAAGTGCAAAAA	CCCFFFFFHHHHHJJJJJJJJJJJJJIJJIJJJJHIJJJJJJGHIJJJJJ	RG:Z:Unpaired reads assembled against CAMNT_0008312671
NIKITA_0927:1:2203:5360:25325#ATCACG/1 run=120731_SN403_0927_BD18C1ACXX	0	CAMNT_0008312671	425	255	50M	*	0	0	ATGGACTCAATTATAAACGAGCATGGAGGATTAGTAGTGAAGTGCAAAAA	CCCFFFFFHHHHGJJJJJJJJIJJJJIIJIIJIJHIJJJJJJHIJJIJIJ	RG:Z:Unpaired reads assembled against CAMNT_0008312671
NIKITA_0927:1:2302:9181:70679#ATCACG/1 run=120731_SN403_0927_BD18C1ACXX	16	CAMNT_0008312671	425	255	50M	*	0	0	ATGGACTCAATTATAAACGAGCATGGAGGATTAGTAGTGAAGTGCAAAAA	JIIGIJIJJJJJJIJIIJIJJJJJJJJJJJJJJJJJJHHHHHFFFFFCCC	RG:Z:Unpaired reads assembled against CAMNT_0008312671
NIKITA_0927:1:1304:3678:40185#ATCACG/1 run=120731_SN403_0927_BD18C1ACXX	0	CAMNT_0008312671	425	255	50M	*	0	0	ATGGACTCAATTATAAACGAGCATGGAGGATTAGTAGTGAAGTGCAAAAA	@CCFFFFFHHHHHJJJJJJJJJJJJJIJJIIJIJHIJJJJJJHGIIJJJJ	RG:Z:Unpaired reads assembled against CAMNT_0008312671
NIKITA_0927:1:1204:4726:93019#ATCACG/1 run=120731_SN403_0927_BD18C1ACXX	0	CAMNT_0008312671	425	255	50M	*	0	0	ATGGACTCAATTATAAACGAGCATGGAGGATTAGTAGTGAAGTGCAAAAA	CCCFFFFFHHHHHJJJJJJJJJIJJJFHIGIIJJJIJJJJJJGHHIIJJJ	RG:Z:Unpaired reads assembled against CAMNT_0008312671
NIKITA_0927:1:1110:4497:83584#ATCACG/2 run=120731_SN403_0927_BD18C1ACXX	0	CAMNT_0008312671	426	255	50M	*	0	0	TGGACTCAATTATAAACGAGCATGGAGGATTAGTAGTGAAGTGCAAAAAT	@CCAFFFFFHGHHJJIIIIIIJGIIHIIGGFHIDGHGGGIIDFHGIJIJI	RG:Z:Unpaired reads assembled against CAMNT_0008312671
NIKITA_0927:1:2111:10112:34966#ATCACG/1 run=120731_SN403_0927_BD18C1ACXX%26NIKITA_0927:1:2111:10112:34966#ATCACG/2 run=120731_SN403_0927_BD18C1ACXX	147	CAMNT_0008312671	426	255	50M	=	305	171	TGGACTCAATTATAAACGAGCATGGAGGATTAGTAGTGAAGTGCAAAAAT	JJJJJJJJJJJJJJJJJJJJJJJJJJJJJJJJJJJJJHHHHHFFFFFCC@	RG:Z:Paired Group 1 assembled against CAMNT_0008312671
NIKITA_0927:1:1214:18783:36480#ATCACG/2 run=120731_SN403_0927_BD18C1ACXX%26NIKITA_0927:1:1214:18783:36480#ATCACG/1 run=120731_SN403_0927_BD18C1ACXX	147	CAMNT_0008312671	426	255	50M	=	316	160	TGGACTCAATTATAAACGAGCATGGAGGATTAGTAGTGAAGTGCAAAAAT	GHGBGGHGGJGIHEEEIIHIIGGIIHIHIGIIJIIIIGHFDBFDFFF@@@	RG:Z:Paired Group 1 assembled against CAMNT_0008312671
NIKITA_0927:1:1107:5129:94002#ATCACG/1 run=120731_SN403_0927_BD18C1ACXX%26NIKITA_0927:1:1107:5129:94002#ATCACG/2 run=120731_SN403_0927_BD18C1ACXX	147	CAMNT_0008312671	426	255	50M	=	248	228	TGGACTCAATTATAAACGAGCATGGAGGATTAGTAGTGAAGTGCAAAAAT	IJJJIGIJJJJJJJIHJJJJJJJJJJJJJJJJJJJJJHHHHHFFFFFCCC	RG:Z:Paired Group 1 assembled against CAMNT_0008312671
NIKITA_0927:1:1105:6780:75891#ATCACG/1 run=120731_SN403_0927_BD18C1ACXX	16	CAMNT_0008312671	426	255	50M	*	0	0	TGGACTCAATTATAAACGAGCATGGAGGATTAGTAGTGAAGTGCAAAAAT	JJJIIJIJJJIJJJJJJJJJJJJJJIJJJJJJJJJJJHHHHHFFFFFCCC	RG:Z:Unpaired reads assembled against CAMNT_0008312671
NIKITA_0927:1:1211:4821:14024#ATCACG/2 run=120731_SN403_0927_BD18C1ACXX%26NIKITA_0927:1:1211:4821:14024#ATCACG/1 run=120731_SN403_0927_BD18C1ACXX	147	CAMNT_0008312671	426	255	50M	=	291	185	TGGACTCAATTATAAACGAGCATGGAGGATTAGTAGTGAAGTGCAAAAAT	D@BHBD?@?BBEEHAEHCIHHA?E@F@IIHHCBG>GDDFHHFDDBB?7?1	RG:Z:Paired Group 1 assembled against CAMNT_0008312671
NIKITA_0927:1:2108:8610:36898#ATCACG/2 run=120731_SN403_0927_BD18C1ACXX%26NIKITA_0927:1:2108:8610:36898#ATCACG/1 run=120731_SN403_0927_BD18C1ACXX	147	CAMNT_0008312671	426	255	50M	=	291	185	TGGACTCAATTATAAACGAGCATGGAGGATTAGTAGTGAAGTGCAAAAAT	HGIGJJJJIJIGGIHAJJJJJIIJJGEJIGIIJJIJJHHHHHFFFFFCB@	RG:Z:Paired Group 1 assembled against CAMNT_0008312671
NIKITA_0927:1:2203:11155:51970#ATCACG/1 run=120731_SN403_0927_BD18C1ACXX	16	CAMNT_0008312671	426	255	50M	*	0	0	TGGACTCAATTATAAACGAGCATGGAGGATTAGTAGTGAAGTGCAAAAAT	IJIHGIIJJJJJJJIGJJJIJJJJJJJJJJIJJJJJJHHHHHFFFFFCCC	RG:Z:Unpaired reads assembled against CAMNT_0008312671
NIKITA_0927:1:1111:5979:39270#ATCACG/1 run=120731_SN403_0927_BD18C1ACXX%26NIKITA_0927:1:1111:5979:39270#ATCACG/2 run=120731_SN403_0927_BD18C1ACXX	99	CAMNT_0008312671	427	255	50M	=	579	202	GGACTCAATTATAAACGAGCATGGAGGATTAGTAGTGAAGTGCAAAAATG	CCCFFFFFHHHHHJJJJJJJIJJJHIJJJJJJIJJJJJJJIHIJJJJJJJ	RG:Z:Paired Group 1 assembled against CAMNT_0008312671
NIKITA_0927:1:1111:15643:2179#ATCACG/1 run=120731_SN403_0927_BD18C1ACXX	16	CAMNT_0008312671	427	255	50M	*	0	0	GGACTCAATTATAAACGAGCATGGAGGATTAGTAGTGAAGTGCAAAAATG	GHDGIGIIIIIIIGDIIIJJJJJJJJIJJJJJJIJIHFHHFGFFFFFCCC	RG:Z:Unpaired reads assembled against CAMNT_0008312671
NIKITA_0927:1:2212:1446:55046#ATCACG/1 run=120731_SN403_0927_BD18C1ACXX	0	CAMNT_0008312671	427	255	50M	*	0	0	GGACTCAATTATAAACGAGCATGGAGGATTAGTAGTGAAGTGCAAAAATG	CCCFFFFFHDFFHIFBD:DEEGHF?GG=E>BFBBD<DHAHBF<FFEHGEH	RG:Z:Unpaired reads assembled against CAMNT_0008312671
NIKITA_0927:1:2212:3858:52476#ATCACG/2 run=120731_SN403_0927_BD18C1ACXX%26NIKITA_0927:1:2212:3858:52476#ATCACG/1 run=120731_SN403_0927_BD18C1ACXX	147	CAMNT_0008312671	427	255	50M	=	327	150	GGACTCAATTATAAACGAGCATGGAGGATTAGTAGTGAAGTGCAAAAATG	JIGJIIJJJJJJJJIJJJJJJJJJJJJJJJJJIJJIJHHHHHFFFFFCCC	RG:Z:Paired Group 1 assembled against CAMNT_0008312671
NIKITA_0927:1:2215:1814:21708#ATCACG/2 run=120731_SN403_0927_BD18C1ACXX	0	CAMNT_0008312671	427	255	50M	*	0	0	GGACTCAATTATAAACGAGCATGGAGGATTAGTAGTGAAGTGCAAAAATG	CCCFFFFFHHHHHJJJJIJJGGIJGIJGEIICDDIGHIIJHHJJJJIJJJ	RG:Z:Unpaired reads assembled against CAMNT_0008312671
NIKITA_0927:1:2211:9508:15420#ATCACG/2 run=120731_SN403_0927_BD18C1ACXX%26NIKITA_0927:1:2211:9508:15420#ATCACG/1 run=120731_SN403_0927_BD18C1ACXX	147	CAMNT_0008312671	427	255	50M	=	80	397	GGACTCAATTATAAACGAGCATGGAGGATTAGTAGTGAAGTGCAAAAATG	IJIIIGJJJJJJJJIJJJJJJIJJJJJJJJJJJJJJJHHHHHFFFFFCCC	RG:Z:Paired Group 1 assembled against CAMNT_0008312671
NIKITA_0927:1:2210:15945:95366#ATCACG/2 run=120731_SN403_0927_BD18C1ACXX	0	CAMNT_0008312671	427	255	50M	*	0	0	GGACTCAATTATAAACGAGCATGGAGGATTAGTAGTGAAGTGCAAAAATG	CCCFFFFFHHHHHJJJJIJIJJJJGIIFJJIJGIJJJJJJHHIIJJJJJJ	RG:Z:Unpaired reads assembled against CAMNT_0008312671
NIKITA_0927:1:2306:21011:87899#ATCACG/1 run=120731_SN403_0927_BD18C1ACXX	16	CAMNT_0008312671	427	255	50M	*	0	0	GGACTCAATTATAAACGAGCATGGAGGATTAGTAGTGAAGTGCAAAAATG	GHCJJIJIGIIIHGAHHIGEFJJJHEFJIJIIGFAIJGHHDHFDDDF@@@	RG:Z:Unpaired reads assembled against CAMNT_0008312671
NIKITA_0927:1:1214:6410:12258#ATCACG/1 run=120731_SN403_0927_BD18C1ACXX%26NIKITA_0927:1:1214:6410:12258#ATCACG/2 run=120731_SN403_0927_BD18C1ACXX	147	CAMNT_0008312671	427	255	50M	=	339	138	GGACTCAATTATAAACGAGCATGGAGGATTAGTAGTGAAGTGCAAAAATG	JIHJIGJJJJJIIGHJIJJJIIJJIJJJJJJJJJJJJHHHDGFFFFFCCC	RG:Z:Paired Group 1 assembled against CAMNT_0008312671
NIKITA_0927:1:1101:9360:88642#ATCACG/1 run=120731_SN403_0927_BD18C1ACXX%26NIKITA_0927:1:1101:9360:88642#ATCACG/2 run=120731_SN403_0927_BD18C1ACXX	147	CAMNT_0008312671	427	255	50M	=	295	182	GGACTCAATTATAAACGAGCATGGAGGATTAGTAGTGAAGTGCAAAAATG	JJIJJJJJJIJJJIHJJJJJJJJJJJJJJJJJJJJJJHHHHHFFFFFCCC	RG:Z:Paired Group 1 assembled against CAMNT_0008312671
NIKITA_0927:1:2315:8823:76496#ATCACG/1 run=120731_SN403_0927_BD18C1ACXX%26NIKITA_0927:1:2315:8823:76496#ATCACG/2 run=120731_SN403_0927_BD18C1ACXX	147	CAMNT_0008312671	427	255	50M	=	347	130	GGACTCAATTATAAACGAGCATGGAGGATTAGTAGTGAAGTGCAAAAATG	9GHGGFIHGGIIHF?EGEIHCIGEGHIIGHIIIGIHADFHFDDDFFD@BB	RG:Z:Paired Group 1 assembled against CAMNT_0008312671
NIKITA_0927:1:1313:9107:75530#ATCACG/1 run=120731_SN403_0927_BD18C1ACXX%26NIKITA_0927:1:1313:9107:75530#ATCACG/2 run=120731_SN403_0927_BD18C1ACXX	147	CAMNT_0008312671	427	255	50M	=	341	136	GGACTCAATTATAAACGAGCATGGAGGATTAGTAGTGAAGTGCAAAAATG	IIHGIIJJJJJJJJJJJJJJJJJJJJJJJJJJJJJJJHHHHHFFFFFCCC	RG:Z:Paired Group 1 assembled against CAMNT_0008312671
NIKITA_0927:1:2107:6009:86503#ATCACG/1 run=120731_SN403_0927_BD18C1ACXX%26NIKITA_0927:1:2107:6009:86503#ATCACG/2 run=120731_SN403_0927_BD18C1ACXX	147	CAMNT_0008312671	427	255	50M	=	309	168	GGACTCAATTATAAACGAGCATGGAGGATTAGTAGTGAAGTGCAAAAATG	JJJJJJJJJJJJJIHJJJJJJJJJJJJJJJJJJJJJJHHHHHFFFFFCCC	RG:Z:Paired Group 1 assembled against CAMNT_0008312671
NIKITA_0927:1:2113:20411:54432#ATCACG/2 run=120731_SN403_0927_BD18C1ACXX	16	CAMNT_0008312671	427	255	50M	*	0	0	GGACTCAATTATAAACGAGCATGGAGGATTAGTAGTGAAGTGCAAAAATG	JIHIJJJJJJJJJJIJJJJJJJJJIIHC3,JJJJJJJHHHHHFFFFFCCC	RG:Z:Unpaired reads assembled against CAMNT_0008312671
NIKITA_0927:1:1210:12505:72433#ATCACG/2 run=120731_SN403_0927_BD18C1ACXX	16	CAMNT_0008312671	427	255	50M	*	0	0	GGACTCAATTATAAACGAGCATGGAGGATTAGTAGTGAAGTGCAAAAATG	EIIJJIJJJJJJJJHJJJJJJJJJJJJJJJJJJJJJJHHHHHFFFFFCCC	RG:Z:Unpaired reads assembled against CAMNT_0008312671
NIKITA_0927:1:1210:14263:45127#ATCACG/1 run=120731_SN403_0927_BD18C1ACXX%26NIKITA_0927:1:1210:14263:45127#ATCACG/2 run=120731_SN403_0927_BD18C1ACXX	147	CAMNT_0008312671	427	255	50M	=	291	186	GGACTCAATTATAAACGAGCATGGAGGATTAGTAGTGAAGTGCAAAAATG	JIHHEGHGHEJIGJHIIJGJIGJJJIJJJJIIIIGHFDFFFFFFDDD@@@	RG:Z:Paired Group 1 assembled against CAMNT_0008312671
NIKITA_0927:1:1314:15996:93900#ATCACG/2 run=120731_SN403_0927_BD18C1ACXX	16	CAMNT_0008312671	427	255	50M	*	0	0	GGACTCAATTATAAACGAGCATGGAGGATTAGTAGTGAAGTGCAAAAATG	IIIJJJJJJJJJJJHJJJJJJGJJJJJJJJJJJJJIJHHHGHFFFFFCCC	RG:Z:Unpaired reads assembled against CAMNT_0008312671
NIKITA_0927:1:1203:11011:31083#ATCACG/1 run=120731_SN403_0927_BD18C1ACXX	0	CAMNT_0008312671	427	255	50M	*	0	0	GGACTCAATTATAAACGAGCATGGAGGATTAGTAGTGAAGTGCAAAAATG	CCCFFFFFHHHHHIJJJJJIJJJJEIJFIJJIHGIJJJJJGHIIJIJJJJ	RG:Z:Unpaired reads assembled against CAMNT_0008312671
NIKITA_0927:1:1105:8224:100458#ATCACG/1 run=120731_SN403_0927_BD18C1ACXX	16	CAMNT_0008312671	427	255	50M	*	0	0	GGACTCAATTATAAACGAGCATGGAGGATTAGTAGTGAAGTGCAAAAATG	IJJJJJJJJJJJJJHJJJJJJJJJJJJJJJJJJJJJJHHHHHFFFFFCCC	RG:Z:Unpaired reads assembled against CAMNT_0008312671
NIKITA_0927:1:2114:14607:28840#ATCACG/2 run=120731_SN403_0927_BD18C1ACXX	16	CAMNT_0008312671	427	255	50M	*	0	0	GGACTCAATTATAAACGAGCATGGAGGATTAGTAGTGAAGTGCAAAAATG	IJGJJIJJJJJJJJIJJJJJJJJJJJJJIJJJJJJJJHHHHHFFFFFCCC	RG:Z:Unpaired reads assembled against CAMNT_0008312671
NIKITA_0927:1:1216:16039:100004#ATCACG/2 run=120731_SN403_0927_BD18C1ACXX%26NIKITA_0927:1:1216:16039:100004#ATCACG/1 run=120731_SN403_0927_BD18C1ACXX	147	CAMNT_0008312671	427	255	50M	=	316	161	GGACTCAATTATAAACGAGCATGGAGGATTAGTAGTGAAGTGCAAAAATG	DBG@GGHJHEJJHGHHEHGFDGGEHIHGIIJJJJIIJGGHGHFFFDF@@@	RG:Z:Paired Group 1 assembled against CAMNT_0008312671
NIKITA_0927:1:2310:16943:88719#ATCACG/2 run=120731_SN403_0927_BD18C1ACXX	0	CAMNT_0008312671	427	255	50M	*	0	0	GGACTCAATTATAAACGAGCATGGAGGATTAGTAGTGAAGTGCAAAAATG	CCCFFFFFHHHHHJJJJIJJIJIJFIJFHIIJHIJIJJIJHHIJJJJJJJ	RG:Z:Unpaired reads assembled against CAMNT_0008312671
NIKITA_0927:1:2301:13745:56594#ATCACG/2 run=120731_SN403_0927_BD18C1ACXX	16	CAMNT_0008312671	427	255	50M	*	0	0	GGACTCAATTATAAACGAGCATGGAGGATTAGTAGTGAAGTGCAAAAATG	JGJJJIIGIIIIJIIIEJJJJJJIJJJJJJIGJIIIHBF?FDD;FDF@BB	RG:Z:Unpaired reads assembled against CAMNT_0008312671
NIKITA_0927:1:2302:14337:51218#ATCACG/1 run=120731_SN403_0927_BD18C1ACXX%26NIKITA_0927:1:2302:14337:51218#ATCACG/2 run=120731_SN403_0927_BD18C1ACXX	147	CAMNT_0008312671	427	255	50M	=	237	240	GGACTCAATTATAAACGAGCATGGAGGATTAGTAGTGAAGTGCAAAAATG	IJIJJJJJJJJJJIGJJJJJJJJJJJJJJJJJJJJJJHHHHHFFFFFCCC	RG:Z:Paired Group 1 assembled against CAMNT_0008312671
NIKITA_0927:1:1309:13151:25237#ATCACG/2 run=120731_SN403_0927_BD18C1ACXX%26NIKITA_0927:1:1309:13151:25237#ATCACG/1 run=120731_SN403_0927_BD18C1ACXX	147	CAMNT_0008312671	428	255	50M	=	311	167	GACTCAATTATAAACGAGCATGGAGGATTAGTAGTGAAGTGCAAAAATGG	JJJIIJJJJJJJJHJJJJJJJJJJJJJJJJJJJJJJJHHHHHFFFFFCCC	RG:Z:Paired Group 1 assembled against CAMNT_0008312671
NIKITA_0927:1:1107:16987:54883#ATCACG/2 run=120731_SN403_0927_BD18C1ACXX%26NIKITA_0927:1:1107:16987:54883#ATCACG/1 run=120731_SN403_0927_BD18C1ACXX	147	CAMNT_0008312671	429	255	50M	=	313	166	ACTCAATTATAAACGAGCATGGAGGATTAGTAGTGAAGTGCAAAAATGGA	IIIIJJJJJJJJIJJJJJJJJJJIJJJJJJJJJJJJJHHHHHFFFFFCCC	RG:Z:Paired Group 1 assembled against CAMNT_0008312671
NIKITA_0927:1:1201:18697:42229#ATCACG/2 run=120731_SN403_0927_BD18C1ACXX%26NIKITA_0927:1:1201:18697:42229#ATCACG/1 run=120731_SN403_0927_BD18C1ACXX	147	CAMNT_0008312671	429	255	50M	=	293	186	ACTCAATTATAAACGAGCATGGAGGATTAGTAGTGAAGTGCAAAAATGGA	JIJJJJJJIHJJHJIIIGHDJIJJJJJIJIIJJJJJJHHGHHFFFFFCCC	RG:Z:Paired Group 1 assembled against CAMNT_0008312671
NIKITA_0927:1:1214:19136:23656#ATCACG/2 run=120731_SN403_0927_BD18C1ACXX%26NIKITA_0927:1:1214:19136:23656#ATCACG/1 run=120731_SN403_0927_BD18C1ACXX	99	CAMNT_0008312671	429	255	50M	=	507	128	ACTCAATTATAAACGAGCATGGAGGATTAGTAGTGAAGTGCAAAAATGGA	CCCFFFFFGHHHHJJIJJJJJJGIJIIJIGCAGFHGIGDFHHHIJJGEGH	RG:Z:Paired Group 1 assembled against CAMNT_0008312671
NIKITA_0927:1:1306:7973:93865#ATCACG/1 run=120731_SN403_0927_BD18C1ACXX%26NIKITA_0927:1:1306:7973:93865#ATCACG/2 run=120731_SN403_0927_BD18C1ACXX	99	CAMNT_0008312671	429	255	50M	=	559	180	ACTCAATTATAAACGAGCATGGAGGATTAGTAGTGAAGTGCAAAAATGGA	@@@DDDFFFHGFHJIIIIGIJJ@GGGGHIECCFIIFEHFCHGGHGGIHII	RG:Z:Paired Group 1 assembled against CAMNT_0008312671
NIKITA_0927:1:2111:7746:60232#ATCACG/2 run=120731_SN403_0927_BD18C1ACXX	0	CAMNT_0008312671	429	255	50M	*	0	0	ACTCAATTATAAACGAGCATGGAGGATTAGTAGTGAAGTGCAAAAATGGA	CCCFFFFFHGHHHJJGIIIJJJJJJIEIJJHIGFHJGIHHIFHGHJIJJI	RG:Z:Unpaired reads assembled against CAMNT_0008312671
NIKITA_0927:1:1102:2752:42449#ATCACG/2 run=120731_SN403_0927_BD18C1ACXX%26NIKITA_0927:1:1102:2752:42449#ATCACG/1 run=120731_SN403_0927_BD18C1ACXX	147	CAMNT_0008312671	430	255	50M	=	181	299	CTCAATTATAAACGAGCATGGAGGATTAGTAGTGAAGTGCAAAAATGGAC	GF@IIIJJIHHGJIJJJJJJJJJJJIIIFJJJJIJJJGHGHHFFFFFCBC	RG:Z:Paired Group 1 assembled against CAMNT_0008312671
NIKITA_0927:1:2212:7179:16914#ATCACG/1 run=120731_SN403_0927_BD18C1ACXX	0	CAMNT_0008312671	430	255	50M	*	0	0	CTCAATTATAAACGAGCATGGAGGATTAGTAGTGAAGTGCAAAAATGGAC	CCCFFFFFHHGHHJJJJGGIJIJJEIJJIGIJIIJJJFHIJJJJJJIIJJ	RG:Z:Unpaired reads assembled against CAMNT_0008312671
NIKITA_0927:1:2110:14743:83301#ATCACG/2 run=120731_SN403_0927_BD18C1ACXX	16	CAMNT_0008312671	430	255	50M	*	0	0	CTCAATTATAAACGAGCATGGAGGATTAGTAGTGAAGTGCAAAAATGGAC	HIIJJJJJJJIHJJJJJJJJJJJJJJJJJJJJJJJJJHHHHHFFFFFCCC	RG:Z:Unpaired reads assembled against CAMNT_0008312671
NIKITA_0927:1:1305:13370:88645#ATCACG/2 run=120731_SN403_0927_BD18C1ACXX%26NIKITA_0927:1:1305:13370:88645#ATCACG/1 run=120731_SN403_0927_BD18C1ACXX	99	CAMNT_0008312671	430	255	50M	=	574	194	CTCAATTATAAACGAGCATGGAGGATTAGTAGTGAAGTGCAAAAATGGAC	CCCFFFFFHHHHHJJJJJJJJGIJIJJJJHIIIIJJJGHJIIJJJJJJJJ	RG:Z:Paired Group 1 assembled against CAMNT_0008312671
NIKITA_0927:1:1304:14150:5260#ATCACG/2 run=120731_SN403_0927_BD18C1ACXX%26NIKITA_0927:1:1304:14150:5260#ATCACG/1 run=120731_SN403_0927_BD18C1ACXX	99	CAMNT_0008312671	430	255	50M	=	574	194	CTCAATTATAAACGAGCATGGAGGATTAGTAGTGAAGTGCAAAAATGGAC	CCCFFFFFHHHHHJJJJJJJJFHIGJJJIGIIIJJJJHHIJJJJJJJJJJ	RG:Z:Paired Group 1 assembled against CAMNT_0008312671
NIKITA_0927:1:2104:4853:78152#ATCACG/1 run=120731_SN403_0927_BD18C1ACXX	0	CAMNT_0008312671	430	255	50M	*	0	0	CTCAATTATAAACGAGCATGGAGGATTAGTAGTGAAGTGCAAAAATGGAC	@@<DDDDDHAFH?B@FHGIID@FHBDEHGA<B4CFHIBFBCD:9@GDG8B	RG:Z:Unpaired reads assembled against CAMNT_0008312671
[truncated: 4,399 more rows]
