# Supplementary material for: Genetic Codes with No Dedicated Stop Codon: Context-Dependent Translation Termination
Source: Cell. 2016 Jul 28;166(3):691–702. doi: 10.1016/j.cell.2016.06.020 (PMC4967479; doi:10.1016/j.cell.2016.06.020)
Supplement: Data S1. Supporting Data, Related to the Experimental Procedures — (A) genetic_code_predictions_ciliates.tar.gz: Genetic code predictions for 27 MMETSP ciliates and the peritrichous ciliates Carchesium polypinum and Campanella umbellaria. For the sequence logos the codons underlying positions 1-64 are (in order): TTT, TTC, TTA, TTG, TCT, TCC, TCA, TCG, TAT, TAC, TAA, TAG, TGT, TGC, TGA, TGG, CTT, CTC, CTA, CTG, CCT, CCC, CCA, CCG, CAT, CAC, CAA, CAG, CGT, CGC, CGA, CGG, ATT, ATC, ATA, ATG, ACT, ACC, ACA, ACG, AAT, AAC, AAA, AAG, AGT, AGC, AGA, AGG, GTT, GTC, GTA, GTG, GCT, GCC, GCA, GCG, GAT, GAC, GAA, GAG, GGT, GGC, GGA, GGG. (B) Genetic_code_predictions_MMETSP_nonciliates.tar.gz: Genetic code predictions for 636 MMETSP non-ciliate eukaryotes. Sequence logo codons as previous. (C) ciliate_codon_usage.txt. Ciliate codon usage. (D) peptides_confirming_W-UGA.txt: Peptide sequences from mass spectrometry confirming incorporation of tryptophan into C. magnum proteins. (E) mass-spec_run.xls: Summary of EasyProt analysis of mass spectrometry data. (F) P_tricornutum.genetic_code_prediction.pdf: Genetic code prediction and codon usage for P. tricornutum. (G) minia_asm_k.85.tRNAscan-SE-cove10.txt: tRNAscan-SE tRNA predictions for main C. magnum genome assembly. (H) tRNA_UCA_raw_reads_aragorn.txt: ARAGORN tRNA predictions wth UCA anticodons in raw genomic DNA sequence data. (I) 14671__len__38937_tRNA_UCA.sam.gz: MMETSP RNA-seq reads mapped to contig 14671__len__38937. (J) 14671__len__38937_tRNA_UCA.gff: tRNA and surrounding CDS annotation for 14671__len__38937. (K) 14671__len__38937.30-89nt.sam.gz: sRNA-seq data (30-89 nt) mapping to contig 14671__len__38937. (L) 1397__len__25408.sam.gz: MMETSP RNA-seq reads mapped to contig 1397__len__25408. (M) 1397__len__25408.gff: tRNA annotation for contig 1397__len_25408. (N) 1397__len__25408.30-89nt.sam.gz: sRNA-seq data (30-89 nt) mapping to contig 1397__len__25408. (O) 77_Sanger_seqs_to_tRNA-Trp_27450__len__809.sam.gz: Sanger sequences for clones of RT-PCR targeting tRNA-Trp(CCA). See ‘Q’ for associ [file mmc2.zip › supp_data/cds_4fold_base_comp_V1.txt]

i	MMETSP_ID	A	T	G	C	A+T
1	MMETSP1107	0.46	0.49	0.02	0.03	0.95
2	MMETSP0190	0.53	0.32	0.08	0.07	0.85
3	MMETSP1095	0.43	0.39	0.09	0.09	0.82
4	MMETSP0890	0.31	0.45	0.11	0.13	0.76
5	MMETSP0893	0.31	0.45	0.11	0.14	0.76
6	MMETSP0892	0.31	0.45	0.11	0.14	0.76
7	MMETSP0891	0.31	0.44	0.11	0.13	0.75
8	MMETSP0405	0.33	0.4	0.12	0.15	0.73
9	MMETSP0758	0.36	0.36	0.13	0.14	0.72
10	MMETSP1395	0.35	0.36	0.13	0.17	0.71
11	MMETSP0752	0.36	0.35	0.15	0.14	0.71
12	MMETSP0754	0.36	0.35	0.15	0.14	0.71
13	MMETSP0789	0.35	0.36	0.14	0.16	0.71
14	MMETSP0205	0.32	0.39	0.09	0.2	0.71
15	MMETSP0751	0.36	0.35	0.15	0.14	0.71
16	MMETSP0753	0.36	0.35	0.14	0.15	0.71
17	MMETSP0210	0.34	0.36	0.15	0.15	0.7
18	MMETSP0102	0.32	0.38	0.14	0.16	0.7
19	MMETSP0101	0.32	0.38	0.14	0.16	0.7
20	MMETSP0235	0.3	0.39	0.15	0.16	0.69
21	MMETSP0173	0.3	0.39	0.15	0.16	0.69
22	MMETSP0234	0.31	0.38	0.16	0.15	0.69
23	MMETSP0233	0.31	0.38	0.16	0.15	0.69
24	MMETSP0232	0.31	0.38	0.16	0.15	0.69
25	MMETSP1394	0.32	0.35	0.16	0.18	0.67
26	MMETSP0166	0.3	0.37	0.16	0.17	0.67
27	MMETSP1167	0.33	0.33	0.19	0.16	0.66
28	MMETSP0580	0.32	0.34	0.14	0.2	0.66
29	MMETSP0956	0.3	0.36	0.18	0.16	0.66
30	MMETSP1018	0.3	0.36	0.11	0.23	0.66
31	MMETSP0957	0.3	0.36	0.18	0.16	0.66
32	MMETSP0955	0.3	0.36	0.18	0.16	0.66
33	MMETSP0151	0.25	0.4	0.17	0.17	0.65
34	MMETSP1437	0.31	0.34	0.16	0.19	0.65
35	MMETSP0110	0.31	0.34	0.17	0.17	0.65
36	MMETSP0152	0.32	0.33	0.17	0.17	0.65
37	MMETSP1177	0.31	0.34	0.17	0.18	0.65
38	MMETSP0154	0.32	0.33	0.17	0.17	0.65
39	MMETSP0954	0.3	0.35	0.19	0.16	0.65
40	MMETSP1105	0.3	0.35	0.17	0.19	0.65
41	MMETSP1380	0.29	0.36	0.12	0.24	0.65
42	MMETSP1063	0.31	0.33	0.17	0.18	0.64
43	MMETSP1010	0.3	0.34	0.18	0.19	0.64
44	MMETSP1062	0.31	0.33	0.17	0.18	0.64
45	MMETSP0209	0.27	0.37	0.13	0.22	0.64
46	MMETSP0200	0.3	0.34	0.19	0.18	0.64
47	MMETSP0909	0.31	0.32	0.19	0.18	0.63
48	MMETSP1346	0.29	0.34	0.2	0.17	0.63
49	MMETSP1172	0.32	0.31	0.24	0.13	0.63
50	MMETSP1001	0.3	0.33	0.18	0.19	0.63
51	MMETSP1013	0.3	0.33	0.18	0.19	0.63
52	MMETSP0439	0.27	0.36	0.17	0.2	0.63
53	MMETSP1002	0.29	0.34	0.18	0.2	0.63
54	MMETSP1005	0.29	0.34	0.18	0.19	0.63
55	MMETSP1348	0.29	0.34	0.2	0.17	0.63
56	MMETSP0998	0.3	0.33	0.18	0.19	0.63
57	MMETSP1012	0.3	0.33	0.18	0.19	0.63
58	MMETSP0090	0.32	0.31	0.18	0.2	0.63
59	MMETSP1347	0.29	0.34	0.2	0.17	0.63
60	MMETSP1349	0.29	0.34	0.2	0.17	0.63
61	MMETSP0413	0.28	0.34	0.17	0.21	0.62
62	MMETSP0322	0.28	0.34	0.21	0.16	0.62
63	MMETSP1345	0.26	0.36	0.16	0.23	0.62
64	MMETSP0906	0.31	0.31	0.19	0.19	0.62
65	MMETSP0908	0.31	0.31	0.19	0.19	0.62
66	MMETSP0713	0.29	0.33	0.18	0.2	0.62
67	MMETSP0907	0.31	0.31	0.19	0.19	0.62
68	MMETSP1317	0.27	0.34	0.19	0.2	0.61
69	MMETSP1171	0.28	0.33	0.18	0.21	0.61
70	MMETSP0693	0.27	0.34	0.18	0.2	0.61
71	MMETSP0786	0.29	0.32	0.2	0.19	0.61
72	MMETSP0158	0.29	0.32	0.2	0.19	0.61
73	MMETSP0734	0.31	0.3	0.2	0.19	0.61
74	MMETSP0733	0.31	0.3	0.2	0.19	0.61
75	MMETSP0088	0.3	0.31	0.18	0.21	0.61
76	MMETSP0092	0.3	0.31	0.18	0.2	0.61
77	MMETSP0091	0.3	0.31	0.18	0.21	0.61
78	MMETSP0736	0.31	0.3	0.2	0.19	0.61
79	MMETSP0156	0.29	0.32	0.2	0.19	0.61
80	MMETSP0707	0.29	0.32	0.18	0.2	0.61
81	MMETSP0717	0.3	0.31	0.19	0.21	0.61
82	MMETSP1064	0.28	0.32	0.2	0.2	0.6
83	MMETSP1435	0.27	0.33	0.17	0.24	0.6
84	MMETSP0705	0.27	0.33	0.18	0.22	0.6
85	MMETSP1336	0.28	0.32	0.19	0.21	0.6
86	MMETSP0735	0.3	0.3	0.2	0.19	0.6
87	MMETSP0018	0.25	0.35	0.2	0.2	0.6
88	MMETSP0718	0.29	0.31	0.18	0.21	0.6
89	MMETSP0150	0.3	0.3	0.19	0.21	0.6
90	MMETSP0149	0.29	0.31	0.19	0.22	0.6
91	MMETSP0706	0.26	0.33	0.19	0.22	0.59
92	MMETSP0949	0.27	0.32	0.2	0.2	0.59
93	MMETSP0948	0.27	0.32	0.2	0.2	0.59
94	MMETSP0950	0.27	0.32	0.2	0.2	0.59
95	MMETSP0947	0.27	0.32	0.21	0.2	0.59
96	MMETSP1103	0.26	0.33	0.21	0.19	0.59
97	MMETSP1057	0.29	0.3	0.2	0.22	0.59
98	MMETSP0320	0.29	0.3	0.21	0.21	0.59
99	MMETSP0013	0.29	0.3	0.21	0.21	0.59
100	MMETSP0161	0.23	0.36	0.19	0.22	0.59
101	MMETSP0319	0.29	0.3	0.21	0.21	0.59
102	MMETSP0562	0.28	0.3	0.21	0.21	0.58
103	MMETSP0604	0.28	0.3	0.21	0.21	0.58
104	MMETSP0593	0.28	0.3	0.21	0.21	0.58
105	MMETSP0578	0.28	0.3	0.21	0.21	0.58
106	MMETSP1040	0.28	0.3	0.21	0.21	0.58
107	MMETSP1428	0.28	0.3	0.21	0.21	0.58
108	MMETSP0920	0.28	0.3	0.2	0.21	0.58
109	MMETSP0125	0.19	0.39	0.11	0.31	0.58
110	MMETSP0603	0.28	0.3	0.21	0.21	0.58
111	MMETSP0708	0.26	0.32	0.19	0.23	0.58
112	MMETSP0918	0.28	0.3	0.21	0.21	0.58
113	MMETSP0563	0.28	0.3	0.21	0.21	0.58
114	MMETSP1039	0.28	0.3	0.21	0.21	0.58
115	MMETSP0924C	0.22	0.35	0.19	0.25	0.57
116	MMETSP0961	0.22	0.34	0.18	0.26	0.56
117	MMETSP1433	0.25	0.31	0.25	0.19	0.56
118	MMETSP1059	0.27	0.29	0.22	0.22	0.56
119	MMETSP1447	0.28	0.28	0.22	0.22	0.56
120	MMETSP0800	0.28	0.28	0.22	0.22	0.56
121	MMETSP0321	0.26	0.3	0.24	0.2	0.56
122	MMETSP1361	0.26	0.3	0.22	0.23	0.56
123	MMETSP1362	0.26	0.3	0.24	0.2	0.56
124	MMETSP0098	0.25	0.31	0.25	0.19	0.56
125	MMETSP0372	0.25	0.3	0.25	0.2	0.55
126	MMETSP0099	0.24	0.31	0.26	0.19	0.55
127	MMETSP1443	0.24	0.31	0.22	0.23	0.55
128	MMETSP1161	0.27	0.28	0.25	0.2	0.55
129	MMETSP0174	0.27	0.28	0.23	0.22	0.55
130	MMETSP0100	0.24	0.31	0.25	0.19	0.55
131	MMETSP0816	0.26	0.29	0.23	0.21	0.55
132	MMETSP0960	0.21	0.34	0.18	0.27	0.55
133	MMETSP0176	0.27	0.28	0.23	0.22	0.55
134	MMETSP0959	0.21	0.34	0.18	0.27	0.55
135	MMETSP0958	0.21	0.34	0.18	0.27	0.55
136	MMETSP1360	0.27	0.28	0.19	0.26	0.55
137	MMETSP0017	0.26	0.28	0.21	0.25	0.54
138	MMETSP0206	0.24	0.3	0.17	0.29	0.54
139	MMETSP0014	0.26	0.27	0.24	0.23	0.53
140	MMETSP0745	0.24	0.29	0.23	0.25	0.53
141	MMETSP0216	0.22	0.31	0.19	0.28	0.53
142	MMETSP0127	0.22	0.31	0.21	0.26	0.53
143	MMETSP0746	0.24	0.29	0.23	0.25	0.53
144	MMETSP0020	0.25	0.28	0.24	0.24	0.53
145	MMETSP1058	0.26	0.26	0.23	0.25	0.52
146	MMETSP1055	0.26	0.26	0.24	0.25	0.52
147	MMETSP0759	0.26	0.26	0.22	0.26	0.52
148	MMETSP0747	0.24	0.28	0.23	0.25	0.52
149	MMETSP1016	0.24	0.28	0.24	0.23	0.52
150	MMETSP1052	0.26	0.26	0.23	0.25	0.52
151	MMETSP1015	0.24	0.28	0.24	0.23	0.52
152	MMETSP1449	0.25	0.27	0.24	0.24	0.52
153	MMETSP1017	0.24	0.28	0.24	0.23	0.52
154	MMETSP0744	0.24	0.28	0.23	0.25	0.52
155	MMETSP1359	0.25	0.26	0.24	0.25	0.51
156	MMETSP1429	0.24	0.27	0.22	0.27	0.51
157	MMETSP0922C	0.19	0.32	0.22	0.27	0.51
158	MMETSP0009	0.24	0.27	0.25	0.24	0.51
159	MMETSP1054	0.25	0.26	0.24	0.25	0.51
160	MMETSP1358	0.25	0.26	0.24	0.25	0.51
161	MMETSP0329	0.24	0.26	0.23	0.27	0.5
162	MMETSP0103	0.21	0.29	0.26	0.25	0.5
163	MMETSP0104	0.21	0.29	0.26	0.24	0.5
164	MMETSP1396	0.23	0.27	0.22	0.28	0.5
165	MMETSP0005	0.23	0.27	0.26	0.24	0.5
166	MMETSP0045	0.24	0.26	0.24	0.26	0.5
167	MMETSP1019	0.23	0.27	0.2	0.29	0.5
168	MMETSP0113	0.24	0.26	0.24	0.26	0.5
169	MMETSP0794	0.23	0.27	0.23	0.26	0.5
170	MMETSP0198	0.22	0.28	0.25	0.26	0.5
171	MMETSP0191	0.25	0.25	0.23	0.26	0.5
172	MMETSP0812	0.23	0.26	0.25	0.26	0.49
173	MMETSP0420	0.22	0.27	0.29	0.22	0.49
174	MMETSP1176	0.22	0.27	0.23	0.28	0.49
175	MMETSP0900	0.23	0.26	0.24	0.28	0.49
176	MMETSP0397	0.23	0.26	0.24	0.27	0.49
177	MMETSP0898	0.23	0.26	0.24	0.27	0.49
178	MMETSP0199	0.21	0.28	0.25	0.27	0.49
179	MMETSP0019	0.23	0.26	0.25	0.25	0.49
180	MMETSP0004	0.23	0.26	0.26	0.25	0.49
181	MMETSP1474	0.23	0.26	0.23	0.28	0.49
182	MMETSP0010	0.22	0.27	0.24	0.27	0.49
183	MMETSP0042	0.23	0.26	0.24	0.28	0.49
184	MMETSP1438	0.23	0.26	0.25	0.26	0.49
185	MMETSP0899	0.23	0.26	0.24	0.28	0.49
186	MMETSP1412	0.23	0.25	0.24	0.28	0.48
187	MMETSP0904	0.23	0.25	0.25	0.27	0.48
188	MMETSP1410	0.23	0.25	0.24	0.28	0.48
189	MMETSP0903	0.24	0.24	0.24	0.28	0.48
190	MMETSP1417	0.23	0.25	0.24	0.28	0.48
191	MMETSP1338	0.22	0.26	0.24	0.29	0.48
192	MMETSP1407	0.23	0.25	0.24	0.28	0.48
193	MMETSP0880	0.23	0.25	0.24	0.28	0.48
194	MMETSP1416	0.23	0.25	0.24	0.28	0.48
195	MMETSP1413	0.23	0.25	0.24	0.28	0.48
196	MMETSP0902	0.24	0.24	0.25	0.28	0.48
197	MMETSP1411	0.23	0.25	0.24	0.28	0.48
198	MMETSP1406	0.23	0.25	0.24	0.28	0.48
199	MMETSP1409	0.23	0.25	0.24	0.28	0.48
200	MMETSP0463	0.17	0.31	0.19	0.33	0.48
201	MMETSP0901	0.23	0.25	0.24	0.28	0.48
202	MMETSP0780	0.21	0.27	0.26	0.27	0.48
203	MMETSP1414	0.23	0.25	0.24	0.28	0.48
204	MMETSP1419	0.23	0.25	0.24	0.28	0.48
205	MMETSP0879	0.23	0.25	0.24	0.28	0.48
206	MMETSP1420	0.23	0.25	0.24	0.28	0.48
207	MMETSP1405	0.23	0.25	0.24	0.28	0.48
208	MMETSP1421	0.23	0.25	0.24	0.28	0.48
209	MMETSP0878	0.23	0.25	0.24	0.28	0.48
210	MMETSP0905	0.24	0.24	0.24	0.28	0.48
211	MMETSP0881	0.23	0.25	0.24	0.28	0.48
212	MMETSP0308	0.22	0.26	0.22	0.3	0.48
213	MMETSP1422	0.23	0.25	0.24	0.28	0.48
214	MMETSP1415	0.23	0.25	0.24	0.28	0.48
215	MMETSP1408	0.23	0.25	0.24	0.28	0.48
216	MMETSP1418	0.23	0.25	0.24	0.28	0.48
217	MMETSP0699	0.2	0.27	0.23	0.3	0.47
218	MMETSP0697	0.2	0.27	0.23	0.3	0.47
219	MMETSP0698	0.2	0.27	0.23	0.3	0.47
220	MMETSP0087	0.19	0.28	0.25	0.28	0.47
221	MMETSP0696	0.2	0.27	0.23	0.3	0.47
222	MMETSP0086	0.18	0.29	0.24	0.29	0.47
223	MMETSP0946	0.21	0.26	0.27	0.26	0.47
224	MMETSP0142	0.23	0.24	0.25	0.28	0.47
225	MMETSP1089	0.21	0.26	0.21	0.32	0.47
226	MMETSP0418	0.22	0.25	0.26	0.28	0.47
227	MMETSP0739	0.23	0.24	0.25	0.27	0.47
228	MMETSP0315	0.21	0.26	0.28	0.24	0.47
229	MMETSP0312	0.22	0.25	0.27	0.26	0.47
230	MMETSP1397	0.21	0.26	0.22	0.31	0.47
231	MMETSP1074	0.22	0.25	0.26	0.27	0.47
232	MMETSP0398C	0.22	0.25	0.25	0.28	0.47
233	MMETSP0011	0.21	0.26	0.29	0.24	0.47
234	MMETSP1066	0.22	0.25	0.27	0.25	0.47
235	MMETSP0327	0.23	0.24	0.25	0.28	0.47
236	MMETSP1075	0.22	0.25	0.26	0.27	0.47
237	MMETSP0472	0.2	0.26	0.25	0.29	0.46
238	MMETSP0139	0.23	0.23	0.26	0.28	0.46
239	MMETSP0737	0.23	0.23	0.25	0.28	0.46
240	MMETSP0259	0.22	0.24	0.27	0.27	0.46
241	MMETSP0201	0.21	0.25	0.26	0.28	0.46
242	MMETSP1374	0.22	0.24	0.26	0.28	0.46
243	MMETSP1432	0.22	0.24	0.24	0.29	0.46
244	MMETSP0202	0.21	0.25	0.26	0.28	0.46
245	MMETSP0030	0.21	0.25	0.26	0.28	0.46
246	MMETSP0031	0.21	0.25	0.26	0.28	0.46
247	MMETSP0573	0.21	0.25	0.26	0.28	0.46
248	MMETSP0648	0.21	0.25	0.26	0.28	0.46
249	MMETSP1065	0.21	0.25	0.25	0.28	0.46
250	MMETSP0649	0.21	0.25	0.26	0.28	0.46
251	MMETSP0258	0.22	0.24	0.27	0.27	0.46
252	MMETSP1049	0.21	0.25	0.25	0.29	0.46
253	MMETSP0029	0.21	0.25	0.26	0.28	0.46
254	MMETSP0945	0.21	0.25	0.28	0.26	0.46
255	MMETSP0527	0.21	0.25	0.26	0.28	0.46
256	MMETSP0027	0.21	0.25	0.26	0.28	0.46
257	MMETSP0574	0.21	0.25	0.26	0.27	0.46
258	MMETSP0528	0.21	0.25	0.26	0.28	0.46
259	MMETSP0317	0.2	0.25	0.26	0.29	0.45
260	MMETSP1147	0.2	0.25	0.23	0.32	0.45
261	MMETSP0807	0.22	0.23	0.29	0.27	0.45
262	MMETSP1081	0.2	0.25	0.26	0.28	0.45
263	MMETSP0141	0.22	0.23	0.26	0.28	0.45
264	MMETSP0316	0.2	0.25	0.26	0.29	0.45
265	MMETSP0140	0.22	0.23	0.26	0.28	0.45
266	MMETSP0318	0.2	0.25	0.26	0.29	0.45
267	MMETSP0727	0.21	0.24	0.27	0.29	0.45
268	MMETSP0726	0.21	0.24	0.27	0.29	0.45
269	MMETSP0223	0.22	0.22	0.26	0.3	0.44
270	MMETSP1174	0.2	0.24	0.27	0.29	0.44
271	MMETSP0313	0.22	0.22	0.29	0.27	0.44
272	MMETSP0052	0.19	0.25	0.25	0.3	0.44
273	MMETSP0725	0.21	0.23	0.27	0.29	0.44
274	MMETSP0724	0.21	0.23	0.27	0.29	0.44
275	MMETSP0785	0.19	0.25	0.23	0.33	0.44
276	MMETSP0689	0.2	0.23	0.27	0.3	0.43
277	MMETSP1318	0.2	0.23	0.27	0.3	0.43
278	MMETSP1339	0.19	0.24	0.27	0.29	0.43
279	MMETSP0404	0.22	0.21	0.28	0.29	0.43
280	MMETSP0251	0.19	0.24	0.27	0.31	0.43
281	MMETSP0740	0.19	0.24	0.28	0.29	0.43
282	MMETSP0492	0.21	0.22	0.29	0.29	0.43
283	MMETSP1159	0.21	0.22	0.29	0.27	0.43
284	MMETSP1060	0.21	0.22	0.27	0.3	0.43
285	MMETSP1061	0.21	0.22	0.27	0.31	0.43
286	MMETSP1423	0.21	0.22	0.27	0.29	0.43
287	MMETSP0493	0.21	0.22	0.28	0.29	0.43
288	MMETSP1102	0.19	0.23	0.29	0.29	0.42
289	MMETSP1385	0.2	0.22	0.35	0.22	0.42
290	MMETSP0912	0.2	0.22	0.29	0.29	0.42
291	MMETSP0211	0.17	0.25	0.22	0.35	0.42
292	MMETSP0911	0.2	0.22	0.29	0.29	0.42
293	MMETSP0913	0.2	0.22	0.29	0.29	0.42
294	MMETSP0799	0.19	0.23	0.29	0.29	0.42
295	MMETSP1333	0.19	0.23	0.28	0.3	0.42
296	MMETSP0850	0.2	0.22	0.27	0.32	0.42
297	MMETSP0213	0.19	0.23	0.26	0.32	0.42
298	MMETSP0109	0.2	0.22	0.27	0.31	0.42
299	MMETSP0494	0.21	0.21	0.28	0.29	0.42
300	MMETSP0910	0.21	0.21	0.28	0.3	0.42
301	MMETSP0403	0.21	0.21	0.28	0.29	0.42
302	MMETSP1309	0.18	0.24	0.3	0.28	0.42
303	MMETSP1127	0.2	0.21	0.28	0.31	0.41
304	MMETSP0186	0.15	0.26	0.17	0.43	0.41
305	MMETSP0798	0.18	0.23	0.27	0.32	0.41
306	MMETSP1434	0.18	0.23	0.24	0.35	0.41
307	MMETSP0290	0.18	0.23	0.29	0.3	0.41
308	MMETSP0252	0.19	0.22	0.28	0.31	0.41
309	MMETSP0208	0.16	0.25	0.2	0.39	0.41
310	MMETSP1128	0.2	0.21	0.28	0.31	0.41
311	MMETSP1126	0.19	0.21	0.28	0.32	0.4
312	MMETSP0852	0.19	0.21	0.28	0.32	0.4
313	MMETSP0853	0.19	0.21	0.28	0.32	0.4
314	MMETSP0046	0.18	0.22	0.29	0.31	0.4
315	MMETSP1371	0.18	0.22	0.29	0.31	0.4
316	MMETSP1377	0.17	0.23	0.26	0.34	0.4
317	MMETSP1048	0.18	0.22	0.29	0.31	0.4
318	MMETSP0326	0.18	0.22	0.25	0.36	0.4
319	MMETSP1460	0.2	0.2	0.36	0.23	0.4
320	MMETSP0323	0.18	0.22	0.25	0.36	0.4
321	MMETSP1367	0.18	0.22	0.3	0.31	0.4
322	MMETSP1475	0.19	0.21	0.3	0.3	0.4
323	MMETSP1180	0.2	0.2	0.29	0.31	0.4
324	MMETSP0041	0.19	0.21	0.28	0.32	0.4
325	MMETSP1370	0.18	0.22	0.29	0.31	0.4
326	MMETSP1071	0.2	0.19	0.29	0.32	0.39
327	MMETSP0434	0.15	0.24	0.22	0.39	0.39
328	MMETSP1148	0.17	0.22	0.27	0.34	0.39
329	MMETSP1384	0.21	0.18	0.35	0.26	0.39
330	MMETSP1354	0.17	0.22	0.36	0.25	0.39
331	MMETSP0933	0.19	0.2	0.37	0.24	0.39
332	MMETSP0112	0.18	0.21	0.28	0.33	0.39
333	MMETSP0253	0.16	0.23	0.31	0.3	0.39
334	MMETSP0324	0.18	0.21	0.26	0.36	0.39
335	MMETSP0040	0.18	0.21	0.28	0.32	0.39
336	MMETSP0111	0.18	0.21	0.28	0.32	0.39
337	MMETSP0325	0.18	0.21	0.26	0.35	0.39
338	MMETSP0117	0.16	0.22	0.28	0.33	0.38
339	MMETSP0044	0.14	0.24	0.31	0.32	0.38
340	MMETSP1369	0.17	0.21	0.3	0.31	0.38
341	MMETSP1070	0.16	0.22	0.26	0.36	0.38
342	MMETSP0347	0.16	0.22	0.28	0.34	0.38
343	MMETSP1440	0.16	0.22	0.28	0.34	0.38
344	MMETSP0196C	0.16	0.22	0.26	0.36	0.38
345	MMETSP1399	0.18	0.2	0.38	0.24	0.38
346	MMETSP0039	0.16	0.21	0.29	0.34	0.37
347	MMETSP0123	0.14	0.23	0.22	0.41	0.37
348	MMETSP0417	0.14	0.23	0.28	0.34	0.37
349	MMETSP0436	0.14	0.23	0.21	0.41	0.37
350	MMETSP0169	0.17	0.2	0.3	0.33	0.37
351	MMETSP0229	0.17	0.2	0.27	0.36	0.37
352	MMETSP0171	0.17	0.2	0.31	0.33	0.37
353	MMETSP1123	0.16	0.21	0.3	0.33	0.37
354	MMETSP0227	0.16	0.21	0.29	0.34	0.37
355	MMETSP1131	0.16	0.21	0.27	0.35	0.37
356	MMETSP0416	0.16	0.21	0.31	0.32	0.37
357	MMETSP1050	0.17	0.2	0.29	0.34	0.37
358	MMETSP1472	0.16	0.2	0.33	0.32	0.36
359	MMETSP1125	0.16	0.2	0.31	0.33	0.36
360	MMETSP0294	0.16	0.2	0.32	0.33	0.36
361	MMETSP0738	0.15	0.21	0.31	0.33	0.36
362	MMETSP1115	0.16	0.2	0.3	0.34	0.36
363	MMETSP0972	0.17	0.19	0.3	0.34	0.36
364	MMETSP1352	0.2	0.16	0.31	0.33	0.36
365	MMETSP1117	0.16	0.2	0.3	0.34	0.36
366	MMETSP1086	0.15	0.21	0.27	0.38	0.36
367	MMETSP1175	0.16	0.2	0.29	0.34	0.36
368	MMETSP1124	0.16	0.2	0.3	0.33	0.36
369	MMETSP1116	0.16	0.2	0.3	0.34	0.36
370	MMETSP0114	0.14	0.22	0.29	0.35	0.36
371	MMETSP0160	0.16	0.2	0.29	0.35	0.36
372	MMETSP1316	0.17	0.19	0.33	0.31	0.36
373	MMETSP0059	0.17	0.19	0.34	0.31	0.36
374	MMETSP1098	0.14	0.22	0.3	0.34	0.36
375	MMETSP0296	0.16	0.2	0.31	0.33	0.36
376	MMETSP1392	0.17	0.19	0.3	0.34	0.36
377	MMETSP0409	0.15	0.21	0.31	0.34	0.36
378	MMETSP1122	0.16	0.2	0.31	0.33	0.36
379	MMETSP0973	0.17	0.19	0.3	0.34	0.36
380	MMETSP0970	0.17	0.19	0.3	0.34	0.36
381	MMETSP1459	0.17	0.19	0.33	0.31	0.36
382	MMETSP0595	0.16	0.19	0.29	0.36	0.35
383	MMETSP1322	0.15	0.2	0.26	0.38	0.35
384	MMETSP0971	0.17	0.18	0.31	0.35	0.35
385	MMETSP0107	0.15	0.2	0.29	0.37	0.35
386	MMETSP0411	0.15	0.2	0.32	0.34	0.35
387	MMETSP1130	0.15	0.2	0.28	0.37	0.35
388	MMETSP1101	0.16	0.19	0.32	0.33	0.35
389	MMETSP0058	0.16	0.19	0.34	0.31	0.35
390	MMETSP0295	0.15	0.2	0.32	0.33	0.35
391	MMETSP0941	0.16	0.19	0.32	0.33	0.35
392	MMETSP0993	0.15	0.2	0.33	0.32	0.35
393	MMETSP1471	0.16	0.19	0.33	0.32	0.35
394	MMETSP0991	0.15	0.2	0.34	0.32	0.35
395	MMETSP0224	0.15	0.2	0.29	0.36	0.35
396	MMETSP0410	0.14	0.2	0.32	0.34	0.34
397	MMETSP0471	0.14	0.2	0.35	0.31	0.34
398	MMETSP0469	0.14	0.2	0.35	0.31	0.34
399	MMETSP0415	0.14	0.2	0.32	0.34	0.34
400	MMETSP1470	0.14	0.2	0.31	0.36	0.34
401	MMETSP0990	0.14	0.2	0.33	0.32	0.34
402	MMETSP0468	0.14	0.2	0.35	0.31	0.34
403	MMETSP0470	0.14	0.2	0.35	0.31	0.34
404	MMETSP0126	0.13	0.21	0.27	0.39	0.34
405	MMETSP0932	0.15	0.19	0.38	0.28	0.34
406	MMETSP0809	0.15	0.19	0.32	0.34	0.34
407	MMETSP0937	0.15	0.19	0.38	0.28	0.34
408	MMETSP0811	0.15	0.19	0.32	0.33	0.34
409	MMETSP0292	0.15	0.19	0.32	0.34	0.34
410	MMETSP0930	0.15	0.19	0.38	0.28	0.34
411	MMETSP0015	0.16	0.18	0.31	0.35	0.34
412	MMETSP1129	0.15	0.19	0.29	0.37	0.34
413	MMETSP0851	0.15	0.19	0.3	0.36	0.34
414	MMETSP0225	0.16	0.18	0.29	0.37	0.34
415	MMETSP0378	0.15	0.19	0.3	0.36	0.34
416	MMETSP1446	0.15	0.19	0.32	0.34	0.34
417	MMETSP1132	0.15	0.19	0.29	0.37	0.34
418	MMETSP0380	0.15	0.19	0.3	0.36	0.34
419	MMETSP0894	0.14	0.19	0.33	0.35	0.33
420	MMETSP0447	0.13	0.2	0.31	0.36	0.33
421	MMETSP0992	0.14	0.19	0.35	0.33	0.33
422	MMETSP1321	0.14	0.19	0.26	0.42	0.33
423	MMETSP1442	0.17	0.16	0.29	0.37	0.33
424	MMETSP1067	0.16	0.17	0.32	0.35	0.33
425	MMETSP1353	0.14	0.19	0.36	0.3	0.33
426	MMETSP0766	0.14	0.19	0.32	0.36	0.33
427	MMETSP1096	0.15	0.18	0.33	0.35	0.33
428	MMETSP0007	0.15	0.18	0.32	0.36	0.33
429	MMETSP0929	0.15	0.18	0.38	0.29	0.33
430	MMETSP0106	0.15	0.18	0.33	0.34	0.33
431	MMETSP1094	0.15	0.18	0.29	0.38	0.33
432	MMETSP0938	0.15	0.18	0.38	0.29	0.33
433	MMETSP0810	0.15	0.18	0.33	0.34	0.33
434	MMETSP0105	0.15	0.18	0.33	0.34	0.33
435	MMETSP0936	0.15	0.18	0.38	0.28	0.33
436	MMETSP0272	0.14	0.18	0.31	0.36	0.32
437	MMETSP0270	0.14	0.18	0.31	0.36	0.32
438	MMETSP0108	0.14	0.18	0.3	0.38	0.32
439	MMETSP0271	0.14	0.18	0.31	0.36	0.32
440	MMETSP1425	0.13	0.19	0.36	0.32	0.32
441	MMETSP0804	0.14	0.18	0.3	0.38	0.32
442	MMETSP0437	0.13	0.19	0.33	0.36	0.32
443	MMETSP1424	0.13	0.19	0.36	0.31	0.32
444	MMETSP1173	0.14	0.18	0.3	0.38	0.32
445	MMETSP1469	0.12	0.2	0.32	0.36	0.32
446	MMETSP0008	0.14	0.17	0.33	0.36	0.31
447	MMETSP0006	0.14	0.17	0.33	0.36	0.31
448	MMETSP0287	0.14	0.17	0.31	0.37	0.31
449	MMETSP1083	0.14	0.17	0.33	0.37	0.31
450	MMETSP1110	0.14	0.17	0.33	0.36	0.31
451	MMETSP1091	0.14	0.17	0.34	0.35	0.31
452	MMETSP1038	0.13	0.18	0.32	0.37	0.31
453	MMETSP1473	0.15	0.16	0.34	0.34	0.31
454	MMETSP0038	0.13	0.18	0.32	0.36	0.31
455	MMETSP0414	0.13	0.18	0.33	0.37	0.31
456	MMETSP1426	0.13	0.18	0.37	0.32	0.31
457	MMETSP1036	0.13	0.18	0.32	0.37	0.31
458	MMETSP1037	0.13	0.18	0.31	0.37	0.31
459	MMETSP0814	0.13	0.17	0.33	0.37	0.3
460	MMETSP1389	0.14	0.16	0.34	0.36	0.3
461	MMETSP1330	0.13	0.17	0.36	0.34	0.3
462	MMETSP1445	0.14	0.16	0.35	0.35	0.3
463	MMETSP1138	0.13	0.17	0.33	0.38	0.3
464	MMETSP0491	0.13	0.17	0.35	0.35	0.3
465	MMETSP0419	0.13	0.17	0.32	0.38	0.3
466	MMETSP1137	0.13	0.17	0.32	0.38	0.3
467	MMETSP0164	0.13	0.17	0.31	0.39	0.3
468	MMETSP0784	0.13	0.17	0.34	0.36	0.3
469	MMETSP0897	0.12	0.18	0.34	0.37	0.3
470	MMETSP0716	0.11	0.19	0.3	0.41	0.3
471	MMETSP0449	0.12	0.18	0.22	0.47	0.3
472	MMETSP1043	0.12	0.17	0.33	0.39	0.29
473	MMETSP0815	0.13	0.16	0.34	0.37	0.29
474	MMETSP0895	0.12	0.17	0.34	0.36	0.29
475	MMETSP1356	0.12	0.17	0.33	0.38	0.29
476	MMETSP1041	0.12	0.17	0.33	0.39	0.29
477	MMETSP0896	0.12	0.17	0.34	0.36	0.29
478	MMETSP0795	0.14	0.15	0.4	0.32	0.29
479	MMETSP1042	0.12	0.17	0.33	0.38	0.29
480	MMETSP1319	0.11	0.17	0.27	0.45	0.28
481	MMETSP0288	0.13	0.15	0.33	0.39	0.28
482	MMETSP1169	0.13	0.15	0.36	0.37	0.28
483	MMETSP0484	0.13	0.15	0.35	0.37	0.28
484	MMETSP0043	0.12	0.16	0.33	0.38	0.28
485	MMETSP1325	0.12	0.16	0.34	0.37	0.28
486	MMETSP1136	0.12	0.16	0.33	0.39	0.28
487	MMETSP1451	0.13	0.15	0.33	0.39	0.28
488	MMETSP1320	0.11	0.17	0.26	0.46	0.28
489	MMETSP1047	0.13	0.15	0.34	0.37	0.28
490	MMETSP1468	0.13	0.15	0.35	0.37	0.28
491	MMETSP0063	0.13	0.15	0.36	0.35	0.28
492	MMETSP1144	0.13	0.15	0.34	0.38	0.28
493	MMETSP1142	0.13	0.15	0.34	0.38	0.28
494	MMETSP1344	0.12	0.15	0.35	0.38	0.27
495	MMETSP1106	0.13	0.14	0.36	0.37	0.27
496	MMETSP0382	0.12	0.15	0.33	0.4	0.27
497	MMETSP0359	0.11	0.16	0.34	0.39	0.27
498	MMETSP1160	0.12	0.15	0.35	0.37	0.27
499	MMETSP0384	0.12	0.15	0.33	0.4	0.27
500	MMETSP0360	0.11	0.16	0.34	0.4	0.27
501	MMETSP0370	0.11	0.16	0.34	0.39	0.27
502	MMETSP1141	0.13	0.14	0.34	0.38	0.27
503	MMETSP0939	0.12	0.15	0.4	0.33	0.27
504	MMETSP0361	0.11	0.16	0.34	0.39	0.27
505	MMETSP1143	0.13	0.14	0.34	0.39	0.27
506	MMETSP1334	0.12	0.15	0.34	0.39	0.27
507	MMETSP0371	0.11	0.16	0.34	0.39	0.27
508	MMETSP1391	0.13	0.14	0.37	0.36	0.27
509	MMETSP1439	0.12	0.15	0.31	0.42	0.27
510	MMETSP0796	0.12	0.15	0.34	0.39	0.27
511	MMETSP1390	0.11	0.15	0.42	0.33	0.26
512	MMETSP0369	0.11	0.15	0.34	0.39	0.26
513	MMETSP1324	0.11	0.15	0.35	0.39	0.26
514	MMETSP1310	0.11	0.15	0.38	0.36	0.26
515	MMETSP0719	0.1	0.16	0.32	0.42	0.26
516	MMETSP1097	0.1	0.16	0.32	0.41	0.26
517	MMETSP0367	0.11	0.15	0.34	0.4	0.26
518	MMETSP1456	0.1	0.16	0.33	0.41	0.26
519	MMETSP0802	0.11	0.15	0.42	0.33	0.26
520	MMETSP1312	0.1	0.16	0.33	0.41	0.26
521	MMETSP1450	0.11	0.15	0.35	0.39	0.26
522	MMETSP1327	0.11	0.15	0.42	0.33	0.26
523	MMETSP0368	0.11	0.15	0.34	0.4	0.26
524	MMETSP0964	0.1	0.16	0.31	0.43	0.26
525	MMETSP1085	0.1	0.16	0.33	0.41	0.26
526	MMETSP1323	0.11	0.15	0.35	0.4	0.26
527	MMETSP0963	0.1	0.16	0.31	0.43	0.26
528	MMETSP0167	0.1	0.15	0.33	0.42	0.25
529	MMETSP0120	0.11	0.14	0.36	0.39	0.25
530	MMETSP0047	0.1	0.15	0.36	0.4	0.25
531	MMETSP0965	0.1	0.15	0.31	0.44	0.25
532	MMETSP0328	0.11	0.14	0.32	0.43	0.25
533	MMETSP1140	0.11	0.14	0.31	0.44	0.25
534	MMETSP1178	0.11	0.14	0.35	0.41	0.25
535	MMETSP1381	0.11	0.14	0.3	0.44	0.25
536	MMETSP0286	0.11	0.14	0.36	0.39	0.25
537	MMETSP1104	0.11	0.14	0.41	0.35	0.25
538	MMETSP0116	0.1	0.14	0.35	0.41	0.24
539	MMETSP0314	0.1	0.14	0.33	0.43	0.24
540	MMETSP0033	0.1	0.14	0.38	0.39	0.24
541	MMETSP1357	0.1	0.14	0.34	0.42	0.24
542	MMETSP1436	0.1	0.14	0.32	0.44	0.24
543	MMETSP0982	0.11	0.13	0.36	0.4	0.24
544	MMETSP0984	0.11	0.13	0.36	0.4	0.24
545	MMETSP0985	0.11	0.13	0.36	0.4	0.24
546	MMETSP0983	0.11	0.13	0.36	0.4	0.24
547	MMETSP1335	0.11	0.13	0.36	0.4	0.24
548	MMETSP1139	0.11	0.13	0.32	0.44	0.24
549	MMETSP1453	0.09	0.15	0.34	0.42	0.24
550	MMETSP0053	0.1	0.13	0.35	0.42	0.23
551	MMETSP0119	0.1	0.13	0.35	0.42	0.23
552	MMETSP0055	0.1	0.13	0.35	0.42	0.23
553	MMETSP0228	0.1	0.13	0.34	0.42	0.23
554	MMETSP0093	0.1	0.13	0.34	0.43	0.23
555	MMETSP1465	0.09	0.14	0.34	0.43	0.23
556	MMETSP0944	0.1	0.13	0.36	0.4	0.23
557	MMETSP0269	0.1	0.13	0.35	0.42	0.23
558	MMETSP1068	0.1	0.13	0.35	0.42	0.23
559	MMETSP0943	0.1	0.13	0.36	0.4	0.23
560	MMETSP0268	0.1	0.13	0.36	0.42	0.23
561	MMETSP0057	0.1	0.13	0.35	0.42	0.23
562	MMETSP0790	0.1	0.13	0.34	0.44	0.23
563	MMETSP0095	0.1	0.13	0.35	0.43	0.23
564	MMETSP0096	0.1	0.13	0.35	0.43	0.23
565	MMETSP0056	0.1	0.13	0.35	0.42	0.23
566	MMETSP0097	0.1	0.13	0.35	0.43	0.23
567	MMETSP0267	0.1	0.13	0.35	0.42	0.23
568	MMETSP1311	0.09	0.14	0.35	0.42	0.23
569	MMETSP0886	0.11	0.12	0.38	0.4	0.23
570	MMETSP0962	0.08	0.14	0.31	0.46	0.22
571	MMETSP0147	0.1	0.12	0.37	0.42	0.22
572	MMETSP0887	0.11	0.11	0.38	0.4	0.22
573	MMETSP0143	0.1	0.12	0.37	0.41	0.22
574	MMETSP0817	0.1	0.12	0.38	0.4	0.22
575	MMETSP1032	0.1	0.12	0.35	0.44	0.22
576	MMETSP0467	0.09	0.13	0.32	0.46	0.22
577	MMETSP1033	0.1	0.12	0.35	0.44	0.22
578	MMETSP0168	0.09	0.13	0.32	0.46	0.22
579	MMETSP0819	0.1	0.12	0.38	0.39	0.22
580	MMETSP0820	0.1	0.12	0.38	0.39	0.22
581	MMETSP0888	0.11	0.11	0.38	0.4	0.22
582	MMETSP0797	0.1	0.12	0.35	0.44	0.22
583	MMETSP0889	0.11	0.11	0.38	0.4	0.22
584	MMETSP0118	0.1	0.12	0.35	0.43	0.22
585	MMETSP1034	0.1	0.12	0.34	0.44	0.22
586	MMETSP0146	0.1	0.12	0.37	0.42	0.22
587	MMETSP0818	0.1	0.12	0.38	0.4	0.22
588	MMETSP0145	0.1	0.12	0.36	0.42	0.22
589	MMETSP0987	0.1	0.11	0.39	0.4	0.21
590	MMETSP1328	0.1	0.11	0.38	0.4	0.21
591	MMETSP1082	0.09	0.12	0.37	0.41	0.21
592	MMETSP0942	0.09	0.12	0.36	0.43	0.21
593	MMETSP1393	0.09	0.12	0.36	0.43	0.21
594	MMETSP0121	0.09	0.12	0.35	0.43	0.21
595	MMETSP0988	0.09	0.12	0.39	0.4	0.21
596	MMETSP0661	0.09	0.12	0.34	0.45	0.21
597	MMETSP1170	0.09	0.12	0.27	0.53	0.21
598	MMETSP1403	0.09	0.12	0.37	0.43	0.21
599	MMETSP1035	0.09	0.12	0.35	0.44	0.21
600	MMETSP1404	0.09	0.12	0.37	0.43	0.21
601	MMETSP1386	0.09	0.12	0.37	0.42	0.21
602	MMETSP1084	0.09	0.12	0.37	0.42	0.21
603	MMETSP1387	0.09	0.12	0.37	0.42	0.21
604	MMETSP1400	0.09	0.12	0.37	0.43	0.21
605	MMETSP0448	0.09	0.12	0.35	0.43	0.21
606	MMETSP1355	0.08	0.12	0.34	0.45	0.2
607	MMETSP1166	0.09	0.11	0.33	0.48	0.2
608	MMETSP1388	0.09	0.11	0.37	0.44	0.2
609	MMETSP0986	0.09	0.11	0.39	0.4	0.2
610	MMETSP0989	0.09	0.11	0.39	0.4	0.2
611	MMETSP1467	0.08	0.12	0.33	0.47	0.2
612	MMETSP1315	0.09	0.11	0.4	0.4	0.2
613	MMETSP1165	0.09	0.11	0.29	0.51	0.2
614	MMETSP0806	0.09	0.11	0.37	0.43	0.2
615	MMETSP1090	0.09	0.11	0.37	0.44	0.2
616	MMETSP0884	0.09	0.1	0.39	0.43	0.19
617	MMETSP0803	0.08	0.11	0.37	0.43	0.19
618	MMETSP0885	0.09	0.1	0.39	0.43	0.19
619	MMETSP1364	0.08	0.11	0.37	0.44	0.19
620	MMETSP1466	0.08	0.11	0.34	0.46	0.19
621	MMETSP1366	0.08	0.11	0.37	0.44	0.19
622	MMETSP1114	0.08	0.11	0.38	0.43	0.19
623	MMETSP1365	0.08	0.11	0.37	0.44	0.19
624	MMETSP0882	0.09	0.1	0.39	0.43	0.19
625	MMETSP0883	0.09	0.1	0.38	0.43	0.19
626	MMETSP0034	0.08	0.11	0.37	0.44	0.19
627	MMETSP1462	0.08	0.11	0.38	0.42	0.19
628	MMETSP1326	0.08	0.11	0.39	0.42	0.19
629	MMETSP1441	0.08	0.11	0.34	0.46	0.19
630	MMETSP1402	0.08	0.11	0.41	0.4	0.19
631	MMETSP1363	0.08	0.11	0.37	0.44	0.19
632	MMETSP1162	0.08	0.1	0.37	0.46	0.18
633	MMETSP0974	0.08	0.1	0.38	0.45	0.18
634	MMETSP1164	0.08	0.1	0.36	0.46	0.18
635	MMETSP1008	0.08	0.1	0.37	0.45	0.18
636	MMETSP1153	0.08	0.1	0.38	0.45	0.18
637	MMETSP1009	0.08	0.1	0.37	0.45	0.18
638	MMETSP0997	0.08	0.1	0.37	0.44	0.18
639	MMETSP1156	0.08	0.1	0.37	0.45	0.18
640	MMETSP1080	0.07	0.11	0.41	0.41	0.18
641	MMETSP1152	0.08	0.1	0.37	0.45	0.18
642	MMETSP0503	0.08	0.1	0.34	0.48	0.18
643	MMETSP0996	0.08	0.1	0.37	0.45	0.18
644	MMETSP1007	0.08	0.1	0.37	0.46	0.18
645	MMETSP1155	0.08	0.1	0.37	0.45	0.18
646	MMETSP1463	0.08	0.1	0.38	0.44	0.18
647	MMETSP1006	0.08	0.1	0.37	0.45	0.18
648	MMETSP1444	0.08	0.1	0.36	0.46	0.18
649	MMETSP1154	0.08	0.1	0.37	0.45	0.18
650	MMETSP0995	0.08	0.1	0.37	0.44	0.18
651	MMETSP1157	0.08	0.1	0.37	0.45	0.18
652	MMETSP0994	0.08	0.1	0.37	0.45	0.18
653	MMETSP1100	0.08	0.1	0.37	0.45	0.18
654	MMETSP1150	0.08	0.1	0.38	0.45	0.18
655	MMETSP1401	0.07	0.11	0.42	0.41	0.18
656	MMETSP1163	0.07	0.1	0.37	0.46	0.17
657	MMETSP0977	0.07	0.1	0.38	0.45	0.17
658	MMETSP1151	0.07	0.1	0.37	0.45	0.17
659	MMETSP0976	0.07	0.1	0.38	0.44	0.17
660	MMETSP0975	0.07	0.1	0.38	0.45	0.17
661	MMETSP0915	0.08	0.09	0.35	0.49	0.17
662	MMETSP0917	0.07	0.09	0.35	0.49	0.16
663	MMETSP0115	0.07	0.09	0.41	0.43	0.16
664	MMETSP0914	0.07	0.08	0.36	0.5	0.15
665	MMETSP0916	0.07	0.08	0.35	0.5	0.15
666	MMETSP1464	0.07	0.08	0.36	0.49	0.15
667	MMETSP1329	0.06	0.07	0.39	0.47	0.13
668	MMETSP1452	0.05	0.08	0.39	0.48	0.13
