# Supplementary material for: Genetic Codes with No Dedicated Stop Codon: Context-Dependent Translation Termination
Source: Cell. 2016 Jul 28;166(3):691–702. doi: 10.1016/j.cell.2016.06.020 (PMC4967479; doi:10.1016/j.cell.2016.06.020)
Supplement: Data S1. Supporting Data, Related to the Experimental Procedures — (A) genetic_code_predictions_ciliates.tar.gz: Genetic code predictions for 27 MMETSP ciliates and the peritrichous ciliates Carchesium polypinum and Campanella umbellaria. For the sequence logos the codons underlying positions 1-64 are (in order): TTT, TTC, TTA, TTG, TCT, TCC, TCA, TCG, TAT, TAC, TAA, TAG, TGT, TGC, TGA, TGG, CTT, CTC, CTA, CTG, CCT, CCC, CCA, CCG, CAT, CAC, CAA, CAG, CGT, CGC, CGA, CGG, ATT, ATC, ATA, ATG, ACT, ACC, ACA, ACG, AAT, AAC, AAA, AAG, AGT, AGC, AGA, AGG, GTT, GTC, GTA, GTG, GCT, GCC, GCA, GCG, GAT, GAC, GAA, GAG, GGT, GGC, GGA, GGG. (B) Genetic_code_predictions_MMETSP_nonciliates.tar.gz: Genetic code predictions for 636 MMETSP non-ciliate eukaryotes. Sequence logo codons as previous. (C) ciliate_codon_usage.txt. Ciliate codon usage. (D) peptides_confirming_W-UGA.txt: Peptide sequences from mass spectrometry confirming incorporation of tryptophan into C. magnum proteins. (E) mass-spec_run.xls: Summary of EasyProt analysis of mass spectrometry data. (F) P_tricornutum.genetic_code_prediction.pdf: Genetic code prediction and codon usage for P. tricornutum. (G) minia_asm_k.85.tRNAscan-SE-cove10.txt: tRNAscan-SE tRNA predictions for main C. magnum genome assembly. (H) tRNA_UCA_raw_reads_aragorn.txt: ARAGORN tRNA predictions wth UCA anticodons in raw genomic DNA sequence data. (I) 14671__len__38937_tRNA_UCA.sam.gz: MMETSP RNA-seq reads mapped to contig 14671__len__38937. (J) 14671__len__38937_tRNA_UCA.gff: tRNA and surrounding CDS annotation for 14671__len__38937. (K) 14671__len__38937.30-89nt.sam.gz: sRNA-seq data (30-89 nt) mapping to contig 14671__len__38937. (L) 1397__len__25408.sam.gz: MMETSP RNA-seq reads mapped to contig 1397__len__25408. (M) 1397__len__25408.gff: tRNA annotation for contig 1397__len_25408. (N) 1397__len__25408.30-89nt.sam.gz: sRNA-seq data (30-89 nt) mapping to contig 1397__len__25408. (O) 77_Sanger_seqs_to_tRNA-Trp_27450__len__809.sam.gz: Sanger sequences for clones of RT-PCR targeting tRNA-Trp(CCA). See ‘Q’ for associ [file mmc2.zip › supp_data/ciliate_codon_usage_V1.txt]

#Following the codon column are paired columns of number of codons and
#codon frequency for MMETSP1317, MMETSP0210, MMETSP1395, MMETSP1397,
#MMETSP1345 and MMETSP0209
TTT 3696 2.2 3585 2.552 6119 2.443 554 0.775 516 2.138 924 1.889
TTC 3820 2.273 2719 1.936 4854 1.938 2498 3.495 576 2.387 1347 2.754
TTA 2792 1.662 3197 2.276 5646 2.254 384 0.537 255 1.057 902 1.844
TTG 4012 2.388 2152 1.532 3756 1.499 1319 1.846 429 1.778 615 1.257
TCT 1917 1.141 2062 1.468 3628 1.448 804 1.125 396 1.641 977 1.998
TCC 1401 0.834 953 0.678 1518 0.606 612 0.856 239 0.99 654 1.337
TCA 1366 0.813 1996 1.421 4813 1.921 997 1.395 337 1.397 589 1.204
TCG 981 0.584 408 0.29 529 0.211 482 0.674 81 0.336 72 0.147
TAT 3603 2.144 2910 2.072 6130 2.447 461 0.645 120 0.497 877 1.793
TAC 2725 1.622 2245 1.598 3297 1.316 1880 2.63 810 3.357 904 1.848
TAA 2291 1.364 2659 1.893 5 0.002 2 0.003 1 0.004 0 0.0
TAG 2771 1.649 970 0.691 0 0.0 1 0.001 2 0.008 2 0.004
TGT 1753 1.043 1290 0.918 1843 0.736 228 0.319 147 0.609 351 0.718
TGC 1003 0.597 1106 0.787 2229 0.89 751 1.051 306 1.268 363 0.742
TGA 202 0.12 59 0.042 148 0.059 1 0.001 0 0.0 1 0.002
TGG 2168 1.29 1637 1.165 3184 1.271 874 1.223 362 1.5 461 0.943
CTT 1694 1.008 2196 1.563 6353 2.536 1234 1.727 517 2.143 1297 2.652
CTC 1806 1.075 843 0.6 2563 1.023 1974 2.762 308 1.276 754 1.542
CTA 2188 1.302 2484 1.769 2325 0.928 596 0.834 231 0.957 346 0.707
CTG 2743 1.633 1509 1.074 1822 0.727 1451 2.03 271 1.123 577 1.18
CCT 2724 1.621 2572 1.831 4758 1.899 1375 1.924 502 2.08 739 1.511
CCC 1420 0.845 818 0.582 373 0.149 693 0.97 270 1.119 515 1.053
CCA 1230 0.732 1642 1.169 5051 2.016 640 0.895 201 0.833 308 0.63
CCG 945 0.562 513 0.365 358 0.143 198 0.277 23 0.095 39 0.08
CAT 2130 1.268 1864 1.327 3226 1.288 427 0.597 85 0.352 488 0.998
CAC 1301 0.774 861 0.613 2056 0.821 1040 1.455 385 1.596 428 0.875
CAA 1818 1.082 1975 1.406 6765 2.7 1180 1.651 661 2.739 892 1.824
CAG 1628 0.969 1700 1.21 2867 1.144 1605 2.246 377 1.562 696 1.423
CGT 664 0.395 638 0.454 905 0.361 447 0.625 82 0.34 21 0.043
CGC 767 0.456 309 0.22 714 0.285 1037 1.451 142 0.588 15 0.031
CGA 987 0.587 409 0.291 643 0.257 351 0.491 61 0.253 54 0.11
CGG 1209 0.72 94 0.067 82 0.033 155 0.217 37 0.153 13 0.027
ATT 5252 3.126 4235 3.015 9392 3.749 1056 1.478 645 2.673 1726 3.529
ATC 4002 2.382 1848 1.316 4856 1.938 2974 4.161 508 2.105 1216 2.486
ATA 2153 1.281 3398 2.419 2958 1.181 407 0.569 271 1.123 735 1.503
ATG 4268 2.54 3257 2.319 5709 2.279 1606 2.247 620 2.569 1069 2.186
ACT 4039 2.404 3858 2.747 5880 2.347 1452 2.032 694 2.876 1261 2.578
ACC 1957 1.165 1160 0.826 2894 1.155 987 1.381 298 1.235 745 1.523
ACA 1677 0.998 2022 1.44 4459 1.78 1041 1.457 251 1.04 438 0.896
ACG 1094 0.651 383 0.273 561 0.224 471 0.659 40 0.166 27 0.055
AAT 4286 2.551 4384 3.121 7487 2.989 774 1.083 181 0.75 1411 2.885
AAC 3558 2.118 2906 2.069 5292 2.112 2423 3.39 1095 4.538 1566 3.202
AAA 5936 3.533 4261 3.034 11566 4.617 1125 1.574 897 3.717 2153 4.402
AAG 5295 3.151 4407 3.138 5430 2.168 3279 4.588 756 3.133 2654 5.426
AGT 2593 1.543 2193 1.561 2110 0.842 585 0.819 300 1.243 560 1.145
AGC 1233 0.734 964 0.686 3011 1.202 1253 1.753 267 1.107 422 0.863
AGA 2510 1.494 3726 2.653 7786 3.108 1030 1.441 407 1.687 1552 3.173
AGG 1694 1.008 1657 1.18 1691 0.675 791 1.107 336 1.392 179 0.366
GTT 1986 1.182 3053 2.174 5510 2.199 1008 1.41 492 2.039 1175 2.402
GTC 2495 1.485 881 0.627 4418 1.764 1889 2.643 258 1.069 934 1.91
GTA 2390 1.422 3215 2.289 3678 1.468 663 0.928 328 1.359 558 1.141
GTG 4006 2.384 1806 1.286 2584 1.031 1364 1.908 494 2.047 417 0.853
GCT 3841 2.286 3987 2.839 7460 2.978 2179 3.049 690 2.86 1437 2.938
GCC 2574 1.532 1684 1.199 2834 1.131 1477 2.067 386 1.6 660 1.349
GCA 2955 1.759 2563 1.825 6236 2.489 1342 1.878 410 1.699 384 0.785
GCG 1418 0.844 607 0.432 767 0.306 445 0.623 39 0.162 31 0.063
GAT 4608 2.742 5224 3.719 8038 3.209 1195 1.672 235 0.974 1471 3.008
GAC 4826 2.872 2822 2.009 5353 2.137 2874 4.021 1107 4.588 1406 2.875
GAA 7759 4.618 4845 3.449 13020 5.197 2555 3.575 1304 5.404 2274 4.649
GAG 4660 2.773 4565 3.25 4067 1.623 2625 3.673 489 2.027 1443 2.95
GGT 1755 1.044 1842 1.311 2955 1.18 610 0.853 237 0.982 522 1.067
GGC 2930 1.744 1185 0.844 3510 1.401 1759 2.461 394 1.633 233 0.476
GGA 2998 1.784 4899 3.488 8073 3.223 1268 1.774 755 3.129 1805 3.69
GGG 3492 2.078 1415 1.007 2361 0.942 713 0.998 216 0.895 226 0.462
