# Supplementary material for: Genetic Codes with No Dedicated Stop Codon: Context-Dependent Translation Termination
Source: Cell. 2016 Jul 28;166(3):691–702. doi: 10.1016/j.cell.2016.06.020 (PMC4967479; doi:10.1016/j.cell.2016.06.020)
Supplement: Data S1. Supporting Data, Related to the Experimental Procedures — (A) genetic_code_predictions_ciliates.tar.gz: Genetic code predictions for 27 MMETSP ciliates and the peritrichous ciliates Carchesium polypinum and Campanella umbellaria. For the sequence logos the codons underlying positions 1-64 are (in order): TTT, TTC, TTA, TTG, TCT, TCC, TCA, TCG, TAT, TAC, TAA, TAG, TGT, TGC, TGA, TGG, CTT, CTC, CTA, CTG, CCT, CCC, CCA, CCG, CAT, CAC, CAA, CAG, CGT, CGC, CGA, CGG, ATT, ATC, ATA, ATG, ACT, ACC, ACA, ACG, AAT, AAC, AAA, AAG, AGT, AGC, AGA, AGG, GTT, GTC, GTA, GTG, GCT, GCC, GCA, GCG, GAT, GAC, GAA, GAG, GGT, GGC, GGA, GGG. (B) Genetic_code_predictions_MMETSP_nonciliates.tar.gz: Genetic code predictions for 636 MMETSP non-ciliate eukaryotes. Sequence logo codons as previous. (C) ciliate_codon_usage.txt. Ciliate codon usage. (D) peptides_confirming_W-UGA.txt: Peptide sequences from mass spectrometry confirming incorporation of tryptophan into C. magnum proteins. (E) mass-spec_run.xls: Summary of EasyProt analysis of mass spectrometry data. (F) P_tricornutum.genetic_code_prediction.pdf: Genetic code prediction and codon usage for P. tricornutum. (G) minia_asm_k.85.tRNAscan-SE-cove10.txt: tRNAscan-SE tRNA predictions for main C. magnum genome assembly. (H) tRNA_UCA_raw_reads_aragorn.txt: ARAGORN tRNA predictions wth UCA anticodons in raw genomic DNA sequence data. (I) 14671__len__38937_tRNA_UCA.sam.gz: MMETSP RNA-seq reads mapped to contig 14671__len__38937. (J) 14671__len__38937_tRNA_UCA.gff: tRNA and surrounding CDS annotation for 14671__len__38937. (K) 14671__len__38937.30-89nt.sam.gz: sRNA-seq data (30-89 nt) mapping to contig 14671__len__38937. (L) 1397__len__25408.sam.gz: MMETSP RNA-seq reads mapped to contig 1397__len__25408. (M) 1397__len__25408.gff: tRNA annotation for contig 1397__len_25408. (N) 1397__len__25408.30-89nt.sam.gz: sRNA-seq data (30-89 nt) mapping to contig 1397__len__25408. (O) 77_Sanger_seqs_to_tRNA-Trp_27450__len__809.sam.gz: Sanger sequences for clones of RT-PCR targeting tRNA-Trp(CCA). See ‘Q’ for associ [file mmc2.zip › supp_data/minia_asm_k_V1_85_tRNAscan-SE-cove10.txt]

Sequence		tRNA	Bounds	tRNA	Anti	Intron Bounds	Cove
Name	tRNA #	Begin	End	Type	Codon	Begin	End	Score
--------	------	----	------	----	-----	-----	----	------
0__len__6198	1	3842	3772	His	GTG	0	0	49.91
1__len__11219	1	6916	6845	Phe	GAA	0	0	74.46
2__len__1536	1	538	459	Pseudo	GTA	0	0	33.46
3__len__11145	1	198	128	SeC	TCA	0	0	51.38
47__len__4944	1	4939	4868	Cys	GCA	0	0	71.96
85__len__464	1	88	17	Met	CAT	0	0	72.79
86__len__476	1	476	412	Met	CAT	0	0	50.01
87__len__482	1	482	418	Met	CAT	0	0	50.01
132__len__355	1	350	278	Glu	TTC	0	0	67.87
164__len__370	1	8	79	His	GTG	0	0	57.11
193__len__2477	1	79	8	Cys	GCA	0	0	71.96
194__len__497	1	79	8	Cys	GCA	0	0	71.96
203__len__794	1	79	8	Asp	GTC	0	0	68.76
207__len__39832	1	1	74	Ser	AGA	0	0	56.63
213__len__172	1	6	77	Met	CAT	0	0	72.79
214__len__788	1	783	712	Met	CAT	0	0	72.79
218__len__472	1	472	396	Leu	CAG	0	0	44.52
219__len__23688	1	23688	23612	Leu	CAG	0	0	44.52
220__len__324	1	319	248	Trp	CCA	0	0	67.01
528__len__11086	1	80	7	Ile	GAT	0	0	82.25
529__len__4028	1	4025	3952	Ile	GAT	0	0	82.25
582__len__67529	1	2	74	Arg	TCT	0	0	75.76
624__len__724	1	724	656	Val	AAC	0	0	54.09
625__len__724	1	724	656	Val	AAC	0	0	54.09
731__len__5786	1	8	79	Gly	TCC	0	0	72.29
732__len__2950	1	2943	2872	Gly	TCC	0	0	72.29
777__len__8140	1	1	76	Pseudo	TAA	0	0	43.52
781__len__266	1	259	188	Gln	TTG	0	0	76.36
781__len__266	2	69	1	Gln	TTG	0	0	60.29
868__len__244	1	115	43	Thr	AGT	0	0	72.42
869__len__182	1	78	6	Thr	AGT	0	0	72.42
884__len__281	1	4	77	Arg	TCT	0	0	58.27
885__len__276	1	4	77	Arg	TCT	0	0	58.27
905__len__210	1	209	137	Arg	TCT	0	0	75.76
905__len__210	2	79	7	Arg	TCT	0	0	75.76
918__len__1766	1	980	1051	Sup	CTA	0	0	58.51
928__len__267	1	77	6	Asp	GTC	0	0	68.76
943__len__1466	1	1466	1392	Ser	TGA	0	0	60.84
944__len__218	1	1	75	Ser	TGA	0	0	60.84
944__len__218	2	138	218	Ser	AGA	0	0	82.23
945__len__918	1	78	6	Lys	CTT	0	0	86.74
956__len__1386	1	78	6	Val	AAC	0	0	76.41
959__len__1587	1	78	6	Val	TAC	0	0	80.56
960__len__5593	1	78	6	Val	TAC	0	0	80.56
961__len__1292	1	1287	1215	Val	TAC	0	0	80.56
962__len__3406	1	3401	3329	Val	TAC	0	0	80.56
1033__len__2432	1	2432	2355	Leu	AAG	0	0	50.01
1037__len__2960	1	78	6	Met	CAT	0	0	73.67
1038__len__14691	1	6	78	Met	CAT	0	0	73.67
1045__len__6605	1	78	6	Ala	AGC	0	0	55.83
1046__len__19267	1	6	78	Ala	AGC	0	0	55.83
1047__len__7151	1	7146	7074	Ala	AGC	0	0	55.83
1069__len__33081	1	32677	32763	Ser	CGA	0	0	56.74
1121__len__43273	1	2537	2609	Ala	AGC	0	0	54.34
1205__len__220	1	53	124	Ala	TGC	0	0	73.37
1312__len__556	1	556	489	Asp	GTC	0	0	46.87
1397__len__25408	1	16042	15964	Pseudo	???	0	0	12.54
1538__len__351	1	277	351	Leu	AAG	0	0	47.83
2487__len__1170	1	726	798	Glu	CTC	0	0	76.18
2568__len__823	1	59	1	Pseudo	CCA	0	0	32.23
2569__len__819	1	59	1	Pseudo	CCA	0	0	32.23
2580__len__1727	1	4	76	Asn	GTT	0	0	77.62
2706__len__35692	1	35689	35617	Asn	GTT	0	0	77.62
2806__len__933	1	75	4	Gly	TCC	0	0	72.29
2807__len__19228	1	75	4	Gly	TCC	0	0	72.29
2927__len__87575	1	28155	28082	Ile	GAT	0	0	83.38
2927__len__87575	2	28032	27960	Ala	TGC	0	0	70.22
2928__len__45646	1	23696	23625	Val	CAC	0	0	74.30
2928__len__45646	2	10184	10111	Pro	TGG	0	0	65.95
3347__len__8018	1	78	6	Asn	GTT	0	0	77.62
3405__len__2087	1	2017	2087	Pro	AGG	0	0	69.60
3491__len__6172	1	84	5	Leu	TAG	0	0	67.66
3492__len__7282	1	1	79	Leu	TAG	0	0	53.76
3493__len__247	1	247	169	Leu	TAG	0	0	53.76
4125__len__360	1	4	76	Asn	GTT	0	0	77.62
5105__len__8799	1	4176	4104	Val	CAC	0	0	74.89
5116__len__14535	1	14461	14533	Asn	GTT	0	0	77.62
5451__len__35304	1	6981	7055	Lys	CTT	0	0	52.71
5482__len__10738	1	10734	10663	Trp	CCA	0	0	66.71
5596__len__21520	1	17362	17291	Gly	TCC	0	0	72.29
6270__len__34787	1	13311	13241	Gly	CCC	0	0	65.92
6681__len__17213	1	17210	17138	Asn	GTT	0	0	77.62
6856__len__12040	1	11762	11846	Ser	GGA	0	0	67.61
6858__len__285	1	275	204	Pro	AGG	0	0	75.09
6914__len__7755	1	7572	7643	Sup	TTA	0	0	61.10
7202__len__1400	1	1397	1325	Phe	GAA	0	0	78.66
7639__len__11692	1	161	233	Trp	CCA	0	0	71.00
7640__len__18333	1	9285	9358	Met	CAT	0	0	79.55
7640__len__18333	2	12408	12337	Glu	TTC	0	0	69.39
7966__len__27530	1	2208	2279	Cys	GCA	0	0	71.96
8152__len__1055	1	981	1055	Tyr	GTA	1014	1024	39.53
8321__len__655	1	583	655	Val	AAC	0	0	76.41
8322__len__639	1	567	639	Val	AAC	0	0	76.41
8837__len__417	1	75	4	Trp	CCA	0	0	66.71
8920__len__47881	1	2052	2123	Lys	TTT	0	0	83.99
8920__len__47881	2	29865	29937	Arg	CCT	0	0	71.94
9522__len__749	1	366	294	Thr	TGT	0	0	76.77
9683__len__751	1	654	735	Ser	CGA	0	0	82.94
9688__len__568	1	98	27	Thr	CGT	0	0	71.38
9758__len__195325	1	124283	124356	Arg	CCG	0	0	87.29
9758__len__195325	2	9365	9293	Val	TAC	0	0	64.68
9758__len__195325	3	7729	7644	Ser	GCT	0	0	62.44
10372__len__1039	1	969	1039	Ile	GAT	0	0	66.17
11928__len__368	1	368	297	Ile	TAT	0	0	64.76
12111__len__8799	1	5348	5276	Thr	AGT	0	0	71.77
12675__len__244	1	240	169	Lys	TTT	0	0	83.99
12731__len__191	1	55	128	Lys	CTT	0	0	80.76
12866__len__532	1	110	39	Sup	CTA	0	0	58.51
12943__len__2551	1	1579	1651	Glu	CTC	0	0	76.18
13085__len__226	1	225	154	Lys	TTT	0	0	83.99
13230__len__37574	1	28479	28561	Leu	GAG	0	0	47.34
13278__len__2182	1	2056	2128	Val	CAC	0	0	74.89
14229__len__53800	1	21645	21565	Ser	GCT	0	0	75.39
14671__len__38937	1	17177	17253	SeC	TCA	0	0	11.51
14972__len__9600	1	77	5	Ala	AGC	0	0	55.83
15393__len__684	1	429	500	Gln	CTG	0	0	76.72
15511__len__508	1	422	351	Pro	TGG	0	0	77.50
15682__len__1440	1	1366	1440	Tyr	GTA	1399	1409	39.53
17307__len__1140	1	1083	1140	Asn	GTT	0	0	36.32
17592__len__18600	1	8730	8801	Thr	GGT	0	0	77.57
17884__len__240	1	176	240	Asp	GTC	0	0	44.70
17885__len__241	1	65	1	Asp	GTC	0	0	44.70
17957__len__222	1	5	77	Asn	GTT	0	0	77.62
17958__len__1485	1	1480	1408	Asn	GTT	0	0	77.62
18351__len__253	1	173	244	Lys	TTT	0	0	83.99
18352__len__230	1	63	1	Lys	TTT	0	0	52.86
18681__len__372	1	255	326	Sup	CTA	0	0	58.51
19323__len__918	1	256	182	Ser	CGA	0	0	54.26
19328__len__7022	1	7012	6941	Pro	AGG	0	0	75.09
19349__len__1516	1	5	77	Val	AAC	0	0	76.41
19443__len__250	1	170	240	Gly	GCC	0	0	63.56
19610__len__400	1	338	400	Lys	TTT	0	0	52.86
19778__len__410	1	74	3	Trp	CCA	0	0	66.71
19779__len__1579	1	74	3	Trp	CCA	0	0	66.71
20224__len__442	1	2	84	Leu	TAA	0	0	69.83
20287__len__533	1	471	400	Thr	CGT	0	0	74.83
21019__len__35922	1	5910	5982	Thr	CGT	0	0	76.81
21463__len__16767	1	5824	5895	Pro	TGG	0	0	77.50
21906__len__329	1	1	74	Ile	GAT	0	0	82.25
21907__len__335	1	1	74	Ile	GAT	0	0	82.25
22286__len__42019	1	20839	20767	Met	CAT	0	0	69.91
22504__len__21221	1	4157	4084	Arg	ACG	0	0	68.98
22833__len__17015	1	6150	6222	Asp	GTC	0	0	50.86
22973__len__4292	1	81	1	Ser	AGA	0	0	82.23
24471__len__21904	1	7247	7319	Lys	TTT	0	0	82.28
24659__len__308	1	5	76	Asp	GTC	0	0	68.76
24660__len__69094	1	69016	69087	Lys	TTT	0	0	83.99
24661__len__17892	1	5	76	Lys	TTT	0	0	83.99
24853__len__115218	1	19233	19316	Leu	CAG	0	0	59.26
24853__len__115218	2	84799	84872	Arg	CCT	0	0	78.71
24853__len__115218	3	85039	85110	Gly	GCC	0	0	69.31
24955__len__501	1	427	500	Ile	GAT	0	0	82.25
25012__len__34102	1	6322	6240	Leu	TAA	0	0	62.20
25233__len__548	1	85	13	Ile	TAT	0	0	78.65
25234__len__373	1	373	302	Ile	TAT	0	0	64.76
25687__len__1934	1	1854	1933	Leu	AAG	0	0	66.03
25799__len__5648	1	4230	4158	Met	CAT	0	0	44.42
25961__len__198	1	4	76	Glu	TTC	0	0	67.87
25982__len__180	1	5	76	Trp	CCA	0	0	66.71
27110__len__7648	1	75	1	Tyr	GTA	42	32	39.53
27450__len__809	1	508	579	Trp	CCA	0	0	68.60
27591__len__310	1	5	76	Asp	GTC	0	0	68.76
28156__len__259	1	80	1	Pseudo	TAA	0	0	53.76
28898__len__7001	1	6923	7001	Pseudo	CAA	0	0	40.87
29192__len__336	1	331	260	Cys	GCA	0	0	71.96
29301__len__1782	1	306	377	Ala	GGC	0	0	64.16
29324__len__193	1	192	121	Lys	TTT	0	0	83.99
29496__len__4074	1	7	79	Asn	GTT	0	0	77.62
29858__len__2749	1	81	11	Gly	GCC	0	0	63.56
30020__len__348	1	138	66	Ile	TAT	0	0	78.65
30334__len__234	1	154	226	Arg	TCT	0	0	75.76
30404__len__13143	1	78	1	Pseudo	TAA	0	0	49.31
30423__len__431	1	81	2	Leu	AAG	0	0	66.03
30452__len__240	1	93	22	Ala	CGC	0	0	77.17
30900__len__659	1	493	422	Val	GAC	0	0	73.12
30962__len__31998	1	14398	14468	Cys	GCA	0	0	54.18
30962__len__31998	2	25226	25307	Leu	TAG	0	0	47.21
31892__len__9425	1	9423	9353	Gly	GCC	0	0	63.56
32279__len__83138	1	35663	35593	Gly	CCC	0	0	63.70
32279__len__83138	2	35563	35491	Ala	CGC	0	0	68.32
32280__len__30994	1	16052	15980	Thr	TGT	0	0	69.81
33223__len__13089	1	12942	13014	Ala	GGC	0	0	68.60
33565__len__37003	1	20592	20663	Sup	TTA	0	0	61.10
33565__len__37003	2	20831	20902	Sup	TTA	0	0	61.10
33831__len__95909	1	13772	13845	Arg	TCT	0	0	75.31
33831__len__95909	2	44618	44691	Met	CAT	0	0	66.10
33831__len__95909	3	33568	33497	Asn	GTT	0	0	77.03
34473__len__3820	1	83	11	Arg	TCT	0	0	75.76
34681__len__2478	1	5	76	Asp	GTC	0	0	68.76
34872__len__363	1	78	1	Pseudo	TAA	0	0	49.31
35154__len__17068	1	4	76	Phe	GAA	0	0	78.66
35453__len__347	1	267	346	Leu	TAG	0	0	67.66
35626__len__3767	1	3710	3767	Asn	GTT	0	0	36.32
36173__len__344	1	4	83	Leu	TAG	0	0	67.66
36206__len__8873	1	767	839	Glu	CTC	0	0	76.18
36492__len__182	1	15	86	Arg	ACG	0	0	61.90
36493__len__550	1	482	550	Arg	ACG	0	0	46.30
36494__len__539	1	69	1	Arg	ACG	0	0	46.30
37740__len__205	1	81	1	Ser	TGA	0	0	82.47
37750__len__4469	1	77	1	Leu	CAG	0	0	50.08
37755__len__33298	1	23016	23089	Asp	GTC	0	0	83.73
37968__len__22503	1	6724	6651	Pro	CGG	0	0	57.64
38087__len__17687	1	472	401	Gln	TTG	0	0	46.70
38604__len__617	1	50	121	Arg	TCG	0	0	71.67
38628__len__253	1	180	252	Glu	TTC	0	0	67.87
38757__len__286	1	218	286	Gln	TTG	0	0	60.29
39493__len__77012	1	76731	76818	Ser	TGA	0	0	57.74
39493__len__77012	2	17555	17474	Tyr	GTA	0	0	61.53
39493__len__77012	3	17399	17329	Gly	TCC	0	0	62.94
39779__len__15950	1	6910	6983	Pro	GGG	0	0	54.74
40390__len__224	1	140	59	Ser	GCT	0	0	77.91
40439__len__14805	1	12768	12851	Leu	CAA	0	0	54.79
40498__len__417	1	415	342	Ile	GAT	0	0	82.25
40499__len__877	1	3	76	Ile	GAT	0	0	82.25
41160__len__216	1	1	74	Ser	AGA	0	0	56.63
41160__len__216	2	136	216	Ser	TGA	0	0	82.47
41767__len__120132	1	61751	61824	His	GTG	0	0	78.02
41767__len__120132	2	95833	95905	Phe	GAA	0	0	74.09
42011__len__798	1	311	382	Ala	GGC	0	0	61.20
42401__len__9376	1	77	1	Leu	CAG	0	0	50.08
42521__len__5445	1	5366	5438	Phe	GAA	0	0	78.66
42992__len__217	1	144	216	Glu	TTC	0	0	67.87
43366__len__7074	1	71	1	Ile	GAT	0	0	66.17
