# Supplementary material for: Genetic Codes with No Dedicated Stop Codon: Context-Dependent Translation Termination
Source: Cell. 2016 Jul 28;166(3):691–702. doi: 10.1016/j.cell.2016.06.020 (PMC4967479; doi:10.1016/j.cell.2016.06.020)
Supplement: Data S1. Supporting Data, Related to the Experimental Procedures — (A) genetic_code_predictions_ciliates.tar.gz: Genetic code predictions for 27 MMETSP ciliates and the peritrichous ciliates Carchesium polypinum and Campanella umbellaria. For the sequence logos the codons underlying positions 1-64 are (in order): TTT, TTC, TTA, TTG, TCT, TCC, TCA, TCG, TAT, TAC, TAA, TAG, TGT, TGC, TGA, TGG, CTT, CTC, CTA, CTG, CCT, CCC, CCA, CCG, CAT, CAC, CAA, CAG, CGT, CGC, CGA, CGG, ATT, ATC, ATA, ATG, ACT, ACC, ACA, ACG, AAT, AAC, AAA, AAG, AGT, AGC, AGA, AGG, GTT, GTC, GTA, GTG, GCT, GCC, GCA, GCG, GAT, GAC, GAA, GAG, GGT, GGC, GGA, GGG. (B) Genetic_code_predictions_MMETSP_nonciliates.tar.gz: Genetic code predictions for 636 MMETSP non-ciliate eukaryotes. Sequence logo codons as previous. (C) ciliate_codon_usage.txt. Ciliate codon usage. (D) peptides_confirming_W-UGA.txt: Peptide sequences from mass spectrometry confirming incorporation of tryptophan into C. magnum proteins. (E) mass-spec_run.xls: Summary of EasyProt analysis of mass spectrometry data. (F) P_tricornutum.genetic_code_prediction.pdf: Genetic code prediction and codon usage for P. tricornutum. (G) minia_asm_k.85.tRNAscan-SE-cove10.txt: tRNAscan-SE tRNA predictions for main C. magnum genome assembly. (H) tRNA_UCA_raw_reads_aragorn.txt: ARAGORN tRNA predictions wth UCA anticodons in raw genomic DNA sequence data. (I) 14671__len__38937_tRNA_UCA.sam.gz: MMETSP RNA-seq reads mapped to contig 14671__len__38937. (J) 14671__len__38937_tRNA_UCA.gff: tRNA and surrounding CDS annotation for 14671__len__38937. (K) 14671__len__38937.30-89nt.sam.gz: sRNA-seq data (30-89 nt) mapping to contig 14671__len__38937. (L) 1397__len__25408.sam.gz: MMETSP RNA-seq reads mapped to contig 1397__len__25408. (M) 1397__len__25408.gff: tRNA annotation for contig 1397__len_25408. (N) 1397__len__25408.30-89nt.sam.gz: sRNA-seq data (30-89 nt) mapping to contig 1397__len__25408. (O) 77_Sanger_seqs_to_tRNA-Trp_27450__len__809.sam.gz: Sanger sequences for clones of RT-PCR targeting tRNA-Trp(CCA). See ‘Q’ for associ [file mmc2.zip › supp_data/ML_tree_final_alignment_select_ciliates_V1_nex.pdf]

#NEXUS
begin taxa;
	dimensions ntax=20;
	taxlabels
	'Oxy-Contig21968.0.g12(protein)'[&Modified="Thu Feb 05 10:34:46 CET 2015",Topology="linear","# Nucleotide Sequences With Quality"=0,"Molecule Type"="AA"]
	'arist-CAMNT_0001789297 (reversed) -  translation'[&Modified="Sun Feb 22 14:57:24 CET 2015",description="/NCGR_SEQ_ID=MMETSP0125-20121206|13372 /TAXON_ID=485358 ORGANISM='Aristerostoma sp., Strain ATCC 50986' /NCGR_SAMPLE_ID=MMETSP0125 /ASSEMBLY_ACC=CAM_ASM_000245 /LENGTH=1706",Topology="linear","# Nucleotide Sequences With Quality"=0,"Molecule Type"="AA"]
	'bleph-CAMNT_0049644353 (reversed) -  translation'[&Modified="Thu Feb 05 10:34:35 CET 2015",description="/NCGR_SEQ_ID=MMETSP1395-20130829|5857 /ASSEMBLY_ACC=CAM_ASM_000871 /TAXON_ID=5961 /ORGANISM='Blepharisma japonicum, Strain Stock R1072' /LENGTH=1344",Topology="linear","# Nucleotide Sequences With Quality"=0,"Molecule Type"="AA"]
	'carch-c22299_g1_i1 (reversed) -  translation'[&Modified="Sun Jul 19 11:56:29 CEST 2015",description="len=1379 path=[501:0-542 1037:543-555 164:556-1095 1587:1096-1378]",Topology="linear","# Nucleotide Sequences With Quality"=0,"Molecule Type"="AA"]
	'clima-CAMNT_0052066353 -  translation'[&Modified="Thu Feb 05 10:34:45 CET 2015",description="/NCGR_SEQ_ID=MMETSP1397-20131031|1323 /ASSEMBLY_ACC=CAM_ASM_000891 /TAXON_ID=49980 /ORGANISM='Climacostomum Climacostomum virens, Strain Stock W-24' /LENGTH=4083",Topology="linear","# Nucleotide Sequences With Quality"=0,"Molecule Type"="AA"]
	'condy-CAMNT_0008277929 (reversed) translation'[&description="/NCGR_SEQ_ID=MMETSP0210-20121227|5908 /TAXON_ID=40633 /ORGANISM='Condylostoma magnum, Strain COL2' /LENGTH=1339"]
	'crassus-CAMNT_0042424497 -  translation'[&Modified="Sun Feb 22 14:57:31 CET 2015",description="/NCGR_SEQ_ID=MMETSP1380-20130617|29063 /TAXON_ID=5936 /ORGANISM='Euplotes crassus, Strain CT5' /LENGTH=1384",Topology="linear","# Nucleotide Sequences With Quality"=0,"Molecule Type"="AA"]
	'ehren-CAMNT_0010732437 (reversed) -  translation'[&Modified="Sun Feb 22 14:46:18 CET 2015",description="/NCGR_SEQ_ID=MMETSP0123-20130129|10333 /TAXON_ID=182087 /ORGANISM='Favella ehrenbergii, Strain Fehren 1' /LENGTH=1496",Topology="linear","# Nucleotide Sequences With Quality"=0,"Molecule Type"="AA"]
	'fabrea-CAMNT_0049035673 -  translation'[&Modified="Sun Feb 22 14:57:55 CET 2015",description="/NCGR_SEQ_ID=MMETSP1345-20130828|105 /ASSEMBLY_ACC=CAM_ASM_000843 /TAXON_ID=342563 /ORGANISM='Fabrea Fabrea salina' /LENGTH=1295",Topology="linear","# Nucleotide Sequences With Quality"=0,"Molecule Type"="AA"]
	'focardii-CAMNT_0053081483 -  translation'[&Modified="Thu Feb 05 10:34:42 CET 2015",description="/NCGR_SEQ_ID=MMETSP0205-20121125|11075 /ASSEMBLY_ACC=CAM_ASM_000278 /TAXON_ID=36767 /ORGANISM='Euplotes focardii, Strain TN1' /LENGTH=1295",Topology="linear","# Nucleotide Sequences With Quality"=0,"Molecule Type"="AA"]
	homo-ERF1_HUMAN[&Modified="Sun Feb 22 14:57:07 CET 2015",description="RecName: Full=Eukaryotic peptide chain release factor subunit 1; Short=Eukaryotic release factor 1; Short=eRF1; AltName: Full=Protein Cl1; AltName: Full=TB3-1; ",Topology="linear","Common Name"="Human","# Nucleotide Sequences With Quality"=0,Accession="P62495",Organism="Homo sapiens","Molecule Type"="AA"]
	'inclin-CAMNT_0010754279 (reversed) -  translation'[&Modified="Sun Feb 22 14:49:15 CET 2015",description="/NCGR_SEQ_ID=MMETSP0208-20121228|1956 /TAXON_ID=197538 /ORGANISM='Strombidium inclinatum, Strain S3' /LENGTH=1400",Topology="linear","# Nucleotide Sequences With Quality"=0,"Molecule Type"="AA"]
	'liton-CAMNT_0010815823 -  translation'[&Modified="Sun Feb 22 14:58:00 CET 2015",description="/NCGR_SEQ_ID=MMETSP0209-20121228|11593 /TAXON_ID=665100 ORGANISM='Litonotus pictus, Strain P1' /NCGR_SAMPLE_ID=MMETSP0209 /ASSEMBLY_ACC=CAM_ASM_000301 /LENGTH=1494",Topology="linear","# Nucleotide Sequences With Quality"=0,"Molecule Type"="AA"]
	'meso-CAMNT_0004595873 -  translation'[&Modified="Sun Feb 22 14:57:37 CET 2015",description="/NCGR_SEQ_ID=MMETSP0467-20121206|19814 /TAXON_ID=283647 /ORGANISM='Mesodinium pulex, Strain SPMC105' /LENGTH=1395",Topology="linear","# Nucleotide Sequences With Quality"=0,"Molecule Type"="AA"]
	'myrio-CAMNT_0021134267 -  translation'[&Modified="Sun Feb 22 14:34:42 CET 2015",description="/NCGR_SEQ_ID=MMETSP0798-20121207|19263 /TAXON_ID=283649 /ORGANISM='Myrionecta rubra, Strain CCMP2563' /LENGTH=1419",Topology="linear","# Nucleotide Sequences With Quality"=0,"Molecule Type"="AA"]
	'pardu-CAMNT_0047593165 (reversed) -  translation'[&Modified="Sun Feb 22 17:02:34 CET 2015",description="/NCGR_SEQ_ID=MMETSP1317-20130820|4381 /ASSEMBLY_ACC=CAM_ASM_000770 /TAXON_ID=187299 /ORGANISM='Undescribed Undescribed, Strain Undescribed' /LENGTH=1312",Topology="linear","# Nucleotide Sequences With Quality"=0,"Molecule Type"="AA"]
	'proto-CAMNT_0002413411 -  translation'[&Modified="Sun Feb 22 14:57:48 CET 2015",description="/NCGR_SEQ_ID=MMETSP0216-20121206|40695 /TAXON_ID=223996 /ORGANISM='Protocruzia adherens, Strain Boccale' /LENGTH=8964",Topology="linear","# Nucleotide Sequences With Quality"=0,"Molecule Type"="AA"]
	'pseudo-CAMNT_0010847507 -  translation'[&Modified="Sun Feb 22 14:44:02 CET 2015",description="/NCGR_SEQ_ID=MMETSP0211-20121228|2906 /TAXON_ID=311385 /ORGANISM='Pseudokeronopsis sp., Strain OXSARD2' /LENGTH=1427",Topology="linear","# Nucleotide Sequences With Quality"=0,"Molecule Type"="AA"]
	'tetra-TTHERM_00292170(protein)'[&Modified="Sun Feb 22 14:57:02 CET 2015",Topology="linear","# Nucleotide Sequences With Quality"=0,"Molecule Type"="AA"]
	'uron-CAMNT_0038737683 -  translation'[&Modified="Sun Feb 22 14:41:53 CET 2015",description="/NCGR_SEQ_ID=MMETSP0018_2-20130614|13892 /TAXON_ID=35107 /ORGANISM='Uronema sp., Strain Bbcil' /LENGTH=1425",Topology="linear","# Nucleotide Sequences With Quality"=0,"Molecule Type"="AA"]
;
end;

begin trees;
	tree tree_1 = [&R] (homo-ERF1_HUMAN[&Modified="Sun Feb 22 14:57:07 CET 2015",description="RecName: Full=Eukaryotic peptide chain release factor subunit 1; Short=Eukaryotic release factor 1; Short=eRF1; AltName: Full=Protein Cl1; AltName: Full=TB3-1; ","Common Name"="Human",Topology="linear",Accession="P62495","# Nucleotide Sequences With Quality"=0,Organism="Homo sapiens","Molecule Type"="AA",!color=#808080]:0.100595,(('pardu-CAMNT_0047593165 (reversed) -  translation'[&Modified="Sun Feb 22 17:02:34 CET 2015",description="/NCGR_SEQ_ID=MMETSP1317-20130820|4381 /ASSEMBLY_ACC=CAM_ASM_000770 /TAXON_ID=187299 /ORGANISM='Undescribed Undescribed, Strain Undescribed' /LENGTH=1312",Topology="linear","# Nucleotide Sequences With Quality"=0,"Molecule Type"="AA"]:0.320468,('condy-CAMNT_0008277929 (reversed) translation'[&description="/NCGR_SEQ_ID=MMETSP0210-20121227|5908 /TAXON_ID=40633 /ORGANISM='Condylostoma magnum, Strain COL2' /LENGTH=1339"]:0.271257,('clima-CAMNT_0052066353 -  translation'[&Modified="Thu Feb 05 10:34:45 CET 2015",description="/NCGR_SEQ_ID=MMETSP1397-20131031|1323 /ASSEMBLY_ACC=CAM_ASM_000891 /TAXON_ID=49980 /ORGANISM='Climacostomum Climacostomum virens, Strain Stock W-24' /LENGTH=4083",Topology="linear","# Nucleotide Sequences With Quality"=0,"Molecule Type"="AA"]:0.189338,('fabrea-CAMNT_0049035673 -  translation'[&Modified="Sun Feb 22 14:57:55 CET 2015",description="/NCGR_SEQ_ID=MMETSP1345-20130828|105 /ASSEMBLY_ACC=CAM_ASM_000843 /TAXON_ID=342563 /ORGANISM='Fabrea Fabrea salina' /LENGTH=1295",Topology="linear","# Nucleotide Sequences With Quality"=0,"Molecule Type"="AA"]:0.128033,'bleph-CAMNT_0049644353 (reversed) -  translation'[&Modified="Thu Feb 05 10:34:35 CET 2015",description="/NCGR_SEQ_ID=MMETSP1395-20130829|5857 /ASSEMBLY_ACC=CAM_ASM_000871 /TAXON_ID=5961 /ORGANISM='Blepharisma japonicum, Strain Stock R1072' /LENGTH=1344",Topology="linear","# Nucleotide Sequences With Quality"=0,"Molecule Type"="AA"]:0.204559)[&"aLRT statistics"=31.320605]:0.054527)[&"aLRT statistics"=8.58402]:0.041274)[&"aLRT statistics"=16.3947]:0.06008)[&"aLRT statistics"=39.278284]:0.083935,('proto-CAMNT_0002413411 -  translation'[&Modified="Sun Feb 22 14:57:48 CET 2015",description="/NCGR_SEQ_ID=MMETSP0216-20121206|40695 /TAXON_ID=223996 /ORGANISM='Protocruzia adherens, Strain Boccale' /LENGTH=8964",Topology="linear","# Nucleotide Sequences With Quality"=0,"Molecule Type"="AA"]:0.22952,((('crassus-CAMNT_0042424497 -  translation'[&Modified="Sun Feb 22 14:57:31 CET 2015",description="/NCGR_SEQ_ID=MMETSP1380-20130617|29063 /TAXON_ID=5936 /ORGANISM='Euplotes crassus, Strain CT5' /LENGTH=1384",Topology="linear","# Nucleotide Sequences With Quality"=0,"Molecule Type"="AA"]:0.068429,'focardii-CAMNT_0053081483 -  translation'[&Modified="Thu Feb 05 10:34:42 CET 2015",description="/NCGR_SEQ_ID=MMETSP0205-20121125|11075 /ASSEMBLY_ACC=CAM_ASM_000278 /TAXON_ID=36767 /ORGANISM='Euplotes focardii, Strain TN1' /LENGTH=1295",Topology="linear","# Nucleotide Sequences With Quality"=0,"Molecule Type"="AA"]:0.079984)[&"aLRT statistics"=220.453399]:0.265672,(('pseudo-CAMNT_0010847507 -  translation'[&Modified="Sun Feb 22 14:44:02 CET 2015",description="/NCGR_SEQ_ID=MMETSP0211-20121228|2906 /TAXON_ID=311385 /ORGANISM='Pseudokeronopsis sp., Strain OXSARD2' /LENGTH=1427",Topology="linear","# Nucleotide Sequences With Quality"=0,"Molecule Type"="AA"]:0.153745,'Oxy-Contig21968.0.g12(protein)'[&Modified="Thu Feb 05 10:34:46 CET 2015",Topology="linear","# Nucleotide Sequences With Quality"=0,"Molecule Type"="AA"]:0.170646)[&"aLRT statistics"=34.413089,!rotate=true]:0.091108,('inclin-CAMNT_0010754279 (reversed) -  translation'[&Modified="Sun Feb 22 14:49:15 CET 2015",description="/NCGR_SEQ_ID=MMETSP0208-20121228|1956 /TAXON_ID=197538 /ORGANISM='Strombidium inclinatum, Strain S3' /LENGTH=1400",Topology="linear","# Nucleotide Sequences With Quality"=0,"Molecule Type"="AA"]:0.288428,'ehren-CAMNT_0010732437 (reversed) -  translation'[&Modified="Sun Feb 22 14:46:18 CET 2015",description="/NCGR_SEQ_ID=MMETSP0123-20130129|10333 /TAXON_ID=182087 /ORGANISM='Favella ehrenbergii, Strain Fehren 1' /LENGTH=1496",Topology="linear","# Nucleotide Sequences With Quality"=0,"Molecule Type"="AA"]:0.311795)[&"aLRT statistics"=13.742688]:0.07572)[&"aLRT statistics"=15.403554]:0.072978)[&"aLRT statistics"=63.37337]:0.112026,('liton-CAMNT_0010815823 -  translation'[&Modified="Sun Feb 22 14:58:00 CET 2015",description="/NCGR_SEQ_ID=MMETSP0209-20121228|11593 /TAXON_ID=665100 ORGANISM='Litonotus pictus, Strain P1' /NCGR_SAMPLE_ID=MMETSP0209 /ASSEMBLY_ACC=CAM_ASM_000301 /LENGTH=1494",Topology="linear","# Nucleotide Sequences With Quality"=0,"Molecule Type"="AA"]:0.546195,(('meso-CAMNT_0004595873 -  translation'[&Modified="Sun Feb 22 14:57:37 CET 2015",description="/NCGR_SEQ_ID=MMETSP0467-20121206|19814 /TAXON_ID=283647 /ORGANISM='Mesodinium pulex, Strain SPMC105' /LENGTH=1395",Topology="linear","# Nucleotide Sequences With Quality"=0,"Molecule Type"="AA"]:0.125197,'myrio-CAMNT_0021134267 -  translation'[&Modified="Sun Feb 22 14:34:42 CET 2015",description="/NCGR_SEQ_ID=MMETSP0798-20121207|19263 /TAXON_ID=283649 /ORGANISM='Myrionecta rubra, Strain CCMP2563' /LENGTH=1419",Topology="linear","# Nucleotide Sequences With Quality"=0,"Molecule Type"="AA"]:0.181698)[&"aLRT statistics"=305.452163]:0.405833,('arist-CAMNT_0001789297 (reversed) -  translation'[&Modified="Sun Feb 22 14:57:24 CET 2015",description="/NCGR_SEQ_ID=MMETSP0125-20121206|13372 /TAXON_ID=485358 ORGANISM='Aristerostoma sp., Strain ATCC 50986' /NCGR_SAMPLE_ID=MMETSP0125 /ASSEMBLY_ACC=CAM_ASM_000245 /LENGTH=1706",Topology="linear","# Nucleotide Sequences With Quality"=0,"Molecule Type"="AA"]:0.406881,('tetra-TTHERM_00292170(protein)'[&Modified="Sun Feb 22 14:57:02 CET 2015",Topology="linear","# Nucleotide Sequences With Quality"=0,"Molecule Type"="AA"]:0.259278,('carch-c22299_g1_i1 (reversed) -  translation'[&Modified="Sun Jul 19 11:56:29 CEST 2015",description="len=1379 path=[501:0-542 1037:543-555 164:556-1095 1587:1096-1378]",Topology="linear","# Nucleotide Sequences With Quality"=0,"Molecule Type"="AA"]:0.370774,'uron-CAMNT_0038737683 -  translation'[&Modified="Sun Feb 22 14:41:53 CET 2015",description="/NCGR_SEQ_ID=MMETSP0018_2-20130614|13892 /TAXON_ID=35107 /ORGANISM='Uronema sp., Strain Bbcil' /LENGTH=1425",Topology="linear","# Nucleotide Sequences With Quality"=0,"Molecule Type"="AA"]:0.464464)[&"aLRT statistics"=8.04917]:0.077033)[&"aLRT statistics"=62.988511]:0.175454)[&"aLRT statistics"=6.596782]:0.057815)[&"aLRT statistics"=1.104017]:0.038029)[&"aLRT statistics"=15.031967]:0.060265)[&"aLRT statistics"=19.987204]:0.063353)[&"aLRT statistics"=1.205908]:0.023087)[&!color=#808080]:0.100595)[&!color=#808080];
end;

begin figtree;
	set appearance.backgroundColorAttribute="Default";
	set appearance.backgroundColour=#ffffff;
	set appearance.branchColorAttribute="User selection";
	set appearance.branchColorGradient=false;
	set appearance.branchLineWidth=3.0;
	set appearance.branchMinLineWidth=0.0;
	set appearance.branchWidthAttribute="Fixed";
	set appearance.foregroundColour=#000000;
	set appearance.hilightingGradient=false;
	set appearance.selectionColour=#2d3680;
	set branchLabels.colorAttribute="User selection";
	set branchLabels.displayAttribute="Branch times";
	set branchLabels.fontName="Helvetica";
	set branchLabels.fontSize=10;
	set branchLabels.fontStyle=0;
	set branchLabels.isShown=false;
	set branchLabels.significantDigits=4;
	set layout.expansion=0;
	set layout.layoutType="RECTILINEAR";
	set layout.zoom=0;
	set legend.attribute="# Nucleotide Sequences With Quality";
	set legend.fontSize=10.0;
	set legend.isShown=false;
	set legend.significantDigits=4;
	set nodeBars.barWidth=4.0;
	set nodeBars.displayAttribute=null;
	set nodeBars.isShown=false;
	set nodeLabels.colorAttribute="User selection";
	set nodeLabels.displayAttribute="Node ages";
	set nodeLabels.fontName="Helvetica";
	set nodeLabels.fontSize=10;
	set nodeLabels.fontStyle=0;
	set nodeLabels.isShown=false;
	set nodeLabels.significantDigits=4;
	set nodeShape.colourAttribute="User selection";
	set nodeShape.isShown=false;
	set nodeShape.minSize=10.0;
	set nodeShape.scaleType=Width;
	set nodeShape.shapeType=Circle;
	set nodeShape.size=4.0;
	set nodeShape.sizeAttribute="Fixed";
	set polarLayout.alignTipLabels=false;
	set polarLayout.angularRange=0;
	set polarLayout.rootAngle=0;
	set polarLayout.rootLength=100;
	set polarLayout.showRoot=true;
	set radialLayout.spread=0.0;
	set rectilinearLayout.alignTipLabels=true;
	set rectilinearLayout.curvature=0;
	set rectilinearLayout.rootLength=100;
	set scale.offsetAge=0.0;
	set scale.rootAge=1.0;
	set scale.scaleFactor=1.0;
	set scale.scaleRoot=false;
	set scaleAxis.automaticScale=true;
	set scaleAxis.fontSize=8.0;
	set scaleAxis.isShown=false;
	set scaleAxis.lineWidth=1.0;
	set scaleAxis.majorTicks=1.0;
	set scaleAxis.origin=0.0;
	set scaleAxis.reverseAxis=false;
	set scaleAxis.showGrid=true;
	set scaleBar.automaticScale=true;
	set scaleBar.fontSize=12.0;
	set scaleBar.isShown=true;
	set scaleBar.lineWidth=3.0;
	set scaleBar.scaleRange=0.0;
	set tipLabels.colorAttribute="User selection";
	set tipLabels.displayAttribute="Names";
	set tipLabels.fontName="Helvetica";
	set tipLabels.fontSize=10;
	set tipLabels.fontStyle=0;
	set tipLabels.isShown=true;
	set tipLabels.significantDigits=4;
	set trees.order=false;
	set trees.orderType="increasing";
	set trees.rooting=false;
	set trees.rootingType="User Selection";
	set trees.transform=false;
	set trees.transformType="cladogram";
end;
