# Supplementary material for: Genetic Codes with No Dedicated Stop Codon: Context-Dependent Translation Termination
Source: Cell. 2016 Jul 28;166(3):691–702. doi: 10.1016/j.cell.2016.06.020 (PMC4967479; doi:10.1016/j.cell.2016.06.020)
Supplement: Data S1. Supporting Data, Related to the Experimental Procedures — (A) genetic_code_predictions_ciliates.tar.gz: Genetic code predictions for 27 MMETSP ciliates and the peritrichous ciliates Carchesium polypinum and Campanella umbellaria. For the sequence logos the codons underlying positions 1-64 are (in order): TTT, TTC, TTA, TTG, TCT, TCC, TCA, TCG, TAT, TAC, TAA, TAG, TGT, TGC, TGA, TGG, CTT, CTC, CTA, CTG, CCT, CCC, CCA, CCG, CAT, CAC, CAA, CAG, CGT, CGC, CGA, CGG, ATT, ATC, ATA, ATG, ACT, ACC, ACA, ACG, AAT, AAC, AAA, AAG, AGT, AGC, AGA, AGG, GTT, GTC, GTA, GTG, GCT, GCC, GCA, GCG, GAT, GAC, GAA, GAG, GGT, GGC, GGA, GGG. (B) Genetic_code_predictions_MMETSP_nonciliates.tar.gz: Genetic code predictions for 636 MMETSP non-ciliate eukaryotes. Sequence logo codons as previous. (C) ciliate_codon_usage.txt. Ciliate codon usage. (D) peptides_confirming_W-UGA.txt: Peptide sequences from mass spectrometry confirming incorporation of tryptophan into C. magnum proteins. (E) mass-spec_run.xls: Summary of EasyProt analysis of mass spectrometry data. (F) P_tricornutum.genetic_code_prediction.pdf: Genetic code prediction and codon usage for P. tricornutum. (G) minia_asm_k.85.tRNAscan-SE-cove10.txt: tRNAscan-SE tRNA predictions for main C. magnum genome assembly. (H) tRNA_UCA_raw_reads_aragorn.txt: ARAGORN tRNA predictions wth UCA anticodons in raw genomic DNA sequence data. (I) 14671__len__38937_tRNA_UCA.sam.gz: MMETSP RNA-seq reads mapped to contig 14671__len__38937. (J) 14671__len__38937_tRNA_UCA.gff: tRNA and surrounding CDS annotation for 14671__len__38937. (K) 14671__len__38937.30-89nt.sam.gz: sRNA-seq data (30-89 nt) mapping to contig 14671__len__38937. (L) 1397__len__25408.sam.gz: MMETSP RNA-seq reads mapped to contig 1397__len__25408. (M) 1397__len__25408.gff: tRNA annotation for contig 1397__len_25408. (N) 1397__len__25408.30-89nt.sam.gz: sRNA-seq data (30-89 nt) mapping to contig 1397__len__25408. (O) 77_Sanger_seqs_to_tRNA-Trp_27450__len__809.sam.gz: Sanger sequences for clones of RT-PCR targeting tRNA-Trp(CCA). See ‘Q’ for associ [file mmc2.zip › supp_data/MMETSP0210_Trinity_V1_frame_aligned_single_stop.txt]

#Transcript ID	stop_coordinate
c79_g1_i1	459
c98_g1_i1	4464
c165_g1_i1	576
c214_g1_i1	1299
c464_g1_i1	1158
c520_g1_i1	972
c522_g1_i1	729
c537_g1_i1	1428
c574_g1_i1	972
c761_g1_i1	348
c855_g1_i1	1335
c872_g1_i1	1221
c912_g1_i1	1506
c1111_g1_i1	1284
c1144_g1_i1	2706
c1193_g1_i1	1365
c1548_g1_i1	1428
c1574_g1_i1	750
c1867_g1_i1	453
c2035_g1_i1	1182
c2038_g1_i1	1272
c2810_g1_i1	495
c3025_g1_i1	579
c3082_g1_i1	1161
c3193_g1_i1	4380
c3229_g1_i1	2649
c3323_g1_i1	441
c3381_g1_i1	1992
c3455_g1_i1	450
c3561_g1_i1	630
c3652_g1_i1	699
c3724_g1_i1	12711
c4216_g1_i1	915
c5295_g1_i1	282
c5455_g1_i1	798
c5578_g1_i1	1047
c5666_g1_i1	2394
c5957_g1_i1	372
c6210_g1_i1	597
c6324_g1_i1	963
c6345_g1_i1	12363
c6742_g1_i1	1224
c6836_g1_i1	1104
c6840_g1_i1	879
c6899_g1_i1	1146
c7897_g1_i1	1377
c8094_g1_i1	384
c9351_g1_i1	669
c10336_g1_i1	828
c10395_g1_i1	648
c10812_g1_i1	2040
c11581_g1_i1	423
c11605_g1_i1	783
c11620_g1_i1	717
c11664_g1_i1	1257
c11756_g1_i1	837
c11821_g1_i1	729
c11841_g1_i1	666
c11902_g1_i1	549
c11912_g1_i1	450
c13204_g1_i1	636
c13374_g1_i1	1335
c13420_g1_i1	1572
c13421_g1_i1	609
c13769_g1_i1	459
c13771_g1_i1	1224
c13844_g1_i1	627
c14574_g1_i1	597
c15040_g1_i1	837
c15283_g1_i1	5217
c15427_g1_i1	780
c15534_g1_i1	1008
c15535_g1_i1	1512
c15555_g1_i1	906
c15556_g1_i1	2649
c15561_g1_i1	2871
c15576_g1_i1	978
c16012_g1_i1	744
c16109_g1_i1	1587
c16148_g1_i1	1686
c16160_g1_i1	2679
c16391_g1_i1	924
c16536_g1_i1	1176
c16815_g1_i1	768
c17187_g1_i1	858
c17281_g1_i1	1521
c17317_g1_i1	882
c17347_g1_i1	1416
c17371_g1_i1	888
c17377_g1_i1	2355
c17562_g1_i1	3246
c17665_g1_i1	1119
c17738_g1_i1	879
c17751_g1_i1	660
c17830_g1_i1	1248
c17918_g1_i1	1719
c17948_g1_i1	1527
c18060_g1_i1	1095
c18115_g1_i1	1080
c18143_g1_i1	1893
c18146_g1_i1	720
c18161_g1_i1	1212
c18166_g1_i1	1452
c18244_g1_i1	1047
c18250_g1_i1	1191
c18277_g1_i1	2082
c18287_g1_i1	726
c18296_g1_i1	1326
c18310_g1_i1	1263
c18479_g1_i1	2526
c18546_g1_i1	969
c18555_g1_i1	2445
c18592_g1_i1	1062
c18618_g1_i1	942
c18691_g1_i1	1065
c18718_g1_i1	1452
c18751_g1_i1	1383
c18758_g1_i1	1623
c18802_g1_i1	930
c18899_g1_i1	2532
c19125_g1_i1	948
c19208_g1_i1	990
c19239_g1_i1	1206
c19270_g1_i1	915
c19324_g1_i1	1242
c19334_g1_i1	1452
c19392_g1_i1	1251
c19398_g1_i1	888
c19411_g1_i1	1074
c19482_g1_i1	1146
c19484_g1_i1	1527
c19568_g1_i1	1158
c19619_g1_i1	657
c19651_g1_i1	1710
c19653_g1_i1	912
c19740_g1_i1	1263
c19759_g1_i1	1395
c19772_g1_i1	1500
c19824_g1_i1	1239
c19875_g1_i1	1422
c19912_g1_i1	1812
c19930_g1_i1	1089
c19994_g1_i1	1179
c20063_g1_i1	2511
c20075_g1_i1	867
c20123_g1_i1	1293
c20337_g1_i1	1188
c20365_g1_i1	1707
c20371_g1_i1	1611
c20429_g1_i1	1803
c20479_g1_i1	1185
c20496_g1_i1	1320
c20507_g1_i1	1254
c20509_g1_i1	1926
c20514_g1_i1	1248
c20529_g1_i1	1692
c20535_g1_i1	1794
c20589_g1_i1	1464
c20597_g1_i1	1827
c20619_g1_i1	861
c20652_g1_i1	2718
c20677_g1_i1	1758
c20688_g1_i1	885
c20711_g1_i1	3702
c20727_g1_i1	4236
c20766_g1_i1	2205
c20779_g1_i1	1293
c20812_g1_i1	2607
c20815_g1_i1	2205
c20837_g1_i1	1332
c20849_g1_i1	2091
c20934_g1_i1	2925
c20991_g1_i1	2748
c20997_g1_i1	2955
c20999_g1_i1	2943
c21006_g1_i1	3975
c21064_g1_i1	4494
c21108_g1_i1	2118
c21112_g1_i1	5889
c21234_g1_i1	5076
c21243_g1_i1	12150
c21295_g1_i1	1014
c21366_g1_i1	1029
c21394_g1_i1	1308
c21396_g1_i1	1488
c21437_g1_i1	432
c21543_g1_i1	276
c21637_g1_i1	1911
c21668_g1_i1	825
c21693_g1_i1	1290
c21765_g1_i1	1005
c21836_g1_i1	645
c21974_g1_i1	1557
c21987_g1_i1	795
c22028_g1_i1	1380
c22035_g1_i1	1587
c22102_g1_i1	3225
c22127_g1_i1	1593
c22166_g1_i1	2211
c22230_g1_i1	1470
c22237_g1_i1	2118
c22277_g1_i1	1158
c22347_g1_i1	351
c22364_g1_i1	426
c22394_g1_i1	570
c22415_g1_i1	1320
c22422_g1_i1	1653
c22443_g1_i1	771
c22449_g1_i1	291
c22700_g1_i1	2496
c22737_g1_i1	864
c22748_g1_i1	1428
c22800_g1_i1	2973
c22801_g1_i1	456
c22816_g1_i1	1668
c22829_g1_i1	1953
c22837_g1_i1	3303
c22932_g1_i1	2259
c22952_g1_i1	495
c22966_g1_i1	669
c23026_g1_i1	645
c23039_g1_i1	567
c23057_g1_i1	651
c23068_g1_i1	774
c23100_g1_i1	1533
c23123_g1_i1	462
c23159_g1_i1	447
c23177_g1_i1	297
c23200_g1_i1	420
c23338_g1_i1	327
c23375_g1_i1	351
c23378_g1_i1	429
c23391_g1_i1	5409
c23419_g1_i1	801
c23461_g1_i1	450
c23474_g1_i1	852
c23503_g1_i1	1092
c23504_g1_i1	1644
c23509_g1_i1	5460
c23535_g1_i1	2136
c23594_g1_i1	546
c23658_g1_i1	1374
c23672_g1_i1	1083
c23713_g1_i1	3198
c23719_g1_i1	558
c23742_g1_i1	627
c23745_g1_i1	1998
c23773_g1_i1	654
c23894_g1_i1	516
c24178_g1_i1	1764
c24212_g1_i1	474
c24228_g1_i1	834
c24244_g1_i1	1233
c24248_g1_i1	672
c24337_g1_i1	552
c24339_g1_i1	447
c24346_g1_i1	2280
c24374_g1_i1	1122
c24384_g1_i1	600
c24392_g1_i1	1137
c24448_g1_i1	297
c24451_g1_i1	621
c24474_g1_i1	768
c24538_g1_i1	1965
c24575_g1_i1	963
c24589_g1_i1	471
c24597_g1_i1	1797
c24617_g1_i1	1224
c24664_g1_i1	228
c24753_g1_i1	618
c24798_g1_i1	861
c24915_g1_i1	1092
c24920_g1_i1	2025
c24926_g1_i1	1197
c24935_g1_i1	378
c24985_g1_i1	1485
c24998_g1_i1	1764
c25005_g1_i1	1137
c25017_g1_i1	285
c25037_g1_i1	504
c25094_g1_i1	1152
c25129_g1_i1	2883
c25130_g1_i1	747
c25192_g1_i1	1515
c25255_g1_i1	954
c25274_g1_i1	3825
c25306_g1_i1	993
c25312_g1_i1	1122
c25332_g1_i1	276
c25357_g1_i1	600
c25387_g1_i1	960
c25391_g1_i1	1659
c25395_g1_i1	771
c25416_g1_i1	831
