# Supplementary material for: Genetic Codes with No Dedicated Stop Codon: Context-Dependent Translation Termination
Source: Cell. 2016 Jul 28;166(3):691–702. doi: 10.1016/j.cell.2016.06.020 (PMC4967479; doi:10.1016/j.cell.2016.06.020)
Supplement: Data S1. Supporting Data, Related to the Experimental Procedures — (A) genetic_code_predictions_ciliates.tar.gz: Genetic code predictions for 27 MMETSP ciliates and the peritrichous ciliates Carchesium polypinum and Campanella umbellaria. For the sequence logos the codons underlying positions 1-64 are (in order): TTT, TTC, TTA, TTG, TCT, TCC, TCA, TCG, TAT, TAC, TAA, TAG, TGT, TGC, TGA, TGG, CTT, CTC, CTA, CTG, CCT, CCC, CCA, CCG, CAT, CAC, CAA, CAG, CGT, CGC, CGA, CGG, ATT, ATC, ATA, ATG, ACT, ACC, ACA, ACG, AAT, AAC, AAA, AAG, AGT, AGC, AGA, AGG, GTT, GTC, GTA, GTG, GCT, GCC, GCA, GCG, GAT, GAC, GAA, GAG, GGT, GGC, GGA, GGG. (B) Genetic_code_predictions_MMETSP_nonciliates.tar.gz: Genetic code predictions for 636 MMETSP non-ciliate eukaryotes. Sequence logo codons as previous. (C) ciliate_codon_usage.txt. Ciliate codon usage. (D) peptides_confirming_W-UGA.txt: Peptide sequences from mass spectrometry confirming incorporation of tryptophan into C. magnum proteins. (E) mass-spec_run.xls: Summary of EasyProt analysis of mass spectrometry data. (F) P_tricornutum.genetic_code_prediction.pdf: Genetic code prediction and codon usage for P. tricornutum. (G) minia_asm_k.85.tRNAscan-SE-cove10.txt: tRNAscan-SE tRNA predictions for main C. magnum genome assembly. (H) tRNA_UCA_raw_reads_aragorn.txt: ARAGORN tRNA predictions wth UCA anticodons in raw genomic DNA sequence data. (I) 14671__len__38937_tRNA_UCA.sam.gz: MMETSP RNA-seq reads mapped to contig 14671__len__38937. (J) 14671__len__38937_tRNA_UCA.gff: tRNA and surrounding CDS annotation for 14671__len__38937. (K) 14671__len__38937.30-89nt.sam.gz: sRNA-seq data (30-89 nt) mapping to contig 14671__len__38937. (L) 1397__len__25408.sam.gz: MMETSP RNA-seq reads mapped to contig 1397__len__25408. (M) 1397__len__25408.gff: tRNA annotation for contig 1397__len_25408. (N) 1397__len__25408.30-89nt.sam.gz: sRNA-seq data (30-89 nt) mapping to contig 1397__len__25408. (O) 77_Sanger_seqs_to_tRNA-Trp_27450__len__809.sam.gz: Sanger sequences for clones of RT-PCR targeting tRNA-Trp(CCA). See ‘Q’ for associ [file mmc2.zip › supp_data/mmetsp_stop_table_V1.txt]

mmetsp_id	UAA	UAG	UGA	species
MMETSP0004	316	154	57	Ochromonas sp.
MMETSP0005	177	65	27	Ochromonas sp.
MMETSP0006	112	142	199	Prymnesium parvum
MMETSP0008	187	149	265	Prymnesium parvum
MMETSP0009	399	314	204	Grammatophora oceanica
MMETSP0010	1052	445	680	Corethron hystrix
MMETSP0011	181	192	204	Rhodosorus marinus
MMETSP0013	1340	400	255	Skeletonema costatum
MMETSP0014	1956	518	358	Nitzschia sp.
MMETSP0015	852	439	574	Odontella aurita
MMETSP0017	1563	613	338	Cylindrotheca closterium
MMETSP0019	164	89	44	Dinobryon sp.
MMETSP0020	71	41	7	Dinobryon sp.
MMETSP0027	30	30	105	Karenia brevis
MMETSP0029	27	32	94	Karenia brevis
MMETSP0030	28	24	89	Karenia brevis
MMETSP0031	34	39	119	Karenia brevis
MMETSP0033	151	138	284	Dolichomastix tenuilepis
MMETSP0034	158	111	79	Nephroselmis pyriformis
MMETSP0038	887	230	437	Cryptomonas paramecium
MMETSP0039	331	237	204	Eutreptiella gymnastica
MMETSP0040	114	93	102	Lotharella oceanica
MMETSP0041	202	104	179	Lotharella globosa
MMETSP0042	77	33	17	Lotharella amoebiformis
MMETSP0043	164	105	80	Hemiselmis andersenii
MMETSP0045	325	274	246	Bigelowiella natans
MMETSP0046	611	209	409	Guillardia theta
MMETSP0047	321	244	391	Chroomonas mesostigmatica_cf
MMETSP0052	23	8	36	Polytomella parva
MMETSP0053	101	201	476	Prorocentrum minimum
MMETSP0055	93	131	268	Prorocentrum minimum
MMETSP0056	235	432	881	Prorocentrum minimum
MMETSP0057	601	1026	2141	Prorocentrum minimum
MMETSP0058	88	102	80	Pyramimonas parkeae
MMETSP0059	86	125	81	Pyramimonas parkeae
MMETSP0063	154	98	244	Chlamydomonas euryale
MMETSP0086	344	116	263	Undescribed Undescribed
MMETSP0087	279	88	215	Undescribed Undescribed
MMETSP0088	44	8	16	Chaetoceros affinis
MMETSP0090	97	20	32	Chaetoceros affinis
MMETSP0091	176	65	71	Chaetoceros affinis
MMETSP0092	34	10	18	Chaetoceros affinis
MMETSP0093	150	344	1081	Alexandrium monilatum
MMETSP0095	127	244	901	Alexandrium monilatum
MMETSP0096	100	225	787	Alexandrium monilatum
MMETSP0097	133	336	1187	Alexandrium monilatum
MMETSP0098	59	10	5	Unknown Unknown
MMETSP0100	43	10	4	Unknown Unknown
MMETSP0101	243	59	28	Pteridomonas danica
MMETSP0102	176	36	20	Pteridomonas danica
MMETSP0103	155	89	27	Paraphysomonas Imperforata
MMETSP0104	77	35	4	Paraphysomonas Imperforata
MMETSP0105	179	130	232	Acanthoeca-like sp.
MMETSP0106	90	55	116	Acanthoeca-like sp.
MMETSP0107	3504	1830	4670	Goniomonas Pacifica
MMETSP0108	2355	1215	3056	Goniomonas Pacifica
MMETSP0109	92	22	25	Chlorarachnion reptans
MMETSP0110	35	14	11	Gymnochlora sp.
MMETSP0111	299	151	251	Lotharella globosa
MMETSP0112	36	21	42	Lotharella globosa
MMETSP0113	134	45	77	Norrisiella sphaerica
MMETSP0114	472	166	249	Goniomonas sp
MMETSP0115	108	50	131	Bicosoecid sp
MMETSP0116	146	112	281	Durinskia baltica
MMETSP0117	1416	465	985	Durinskia baltica
MMETSP0118	155	127	249	Glenodinium foliaceum
MMETSP0119	1573	2385	5212	Glenodinium foliaceum
MMETSP0120	51	29	77	Kryptoperidinium foliaceum
MMETSP0121	279	242	485	Kryptoperidinium foliaceum
MMETSP0123	180	371	456	Favella ehrenbergii
MMETSP0125	74	158	271	Aristerostoma sp.
MMETSP0126	1458	960	1005	Strombidinopsis acuminatum
MMETSP0127	1070	498	410	Platyophrya macrostoma
MMETSP0139	54	14	9	Pseudo-nitzschia australis
MMETSP0140	74	18	14	Pseudo-nitzschia australis
MMETSP0141	47	10	27	Pseudo-nitzschia australis
MMETSP0142	58	6	6	Pseudo-nitzschia australis
MMETSP0143	204	192	442	Chrysochromulina polylepis
MMETSP0145	111	86	175	Chrysochromulina polylepis
MMETSP0146	118	90	192	Chrysochromulina polylepis
MMETSP0147	89	61	129	Chrysochromulina polylepis
MMETSP0149	91	16	8	Chaetoceros debilis
MMETSP0150	61	10	6	Chaetoceros debilis
MMETSP0151	783	99	322	Paramoeba atlantica
MMETSP0152	214	67	62	Thalassiothrix antarctica
MMETSP0154	180	55	35	Thalassiothrix antarctica
MMETSP0156	71	19	11	Thalassionema nitzschioides
MMETSP0158	77	19	9	Thalassionema nitzschioides
MMETSP0160	74	31	38	Odontella Sinensis
MMETSP0161	991	163	247	Neoparamoeba aestuarina
MMETSP0164	18	11	23	Coccolithus pelagicus
MMETSP0166	103	15	20	Vannella robusta
MMETSP0167	123	106	97	Rhodella maculata
MMETSP0168	140	145	105	Vannella sp.
MMETSP0169	106	42	34	Corethron pennatum
MMETSP0171	164	57	73	Corethron pennatum
MMETSP0173	402	38	46	Vexillifera sp.
MMETSP0174	136	36	40	Proboscia alata
MMETSP0176	172	46	38	Proboscia alata
MMETSP0190	165	27	57	Rosalina sp.
MMETSP0191	199	118	449	Sorites sp.
MMETSP0196C	20	13	151	Alexandrium fundyense
MMETSP0198	143	28	29	Thraustochytrium sp.
MMETSP0199	197	33	35	Thraustochytrium sp.
MMETSP0200	26	13	12	Chaetoceros sp.
MMETSP0201	38	57	166	Karenia brevis
MMETSP0202	58	82	260	Karenia brevis
MMETSP0205	129	9	32	Euplotes focardii
MMETSP0206	826	143	243	Euplotes focardii
MMETSP0208	41	79	212	Strombidium inclinatum
MMETSP0209	220	34	6	Litonotus pictus
MMETSP0210	185	64	12	Condylostoma magnum
MMETSP0211	119	173	213	Pseudokeronopsis sp.
MMETSP0213	1193	314	596	Euplotes harpa
MMETSP0216	406	146	56	Protocruzia adherens
MMETSP0224	34	91	396	Togula jolla
MMETSP0227	23	23	84	Polarella glacialis
MMETSP0228	25	54	167	Protoceratium reticulatum
MMETSP0235	35	15	5	Debaryomyces hansenii
MMETSP0251	11	20	70	Prorocentrum micans
MMETSP0252	7	16	93	Prorocentrum lima
MMETSP0253	20	21	94	Noctiluca scintillans
MMETSP0259	14	20	47	Amphidinium carterae
MMETSP0267	47	70	195	Prorocentrum minimum
MMETSP0268	20	38	106	Prorocentrum minimum
MMETSP0269	42	70	105	Prorocentrum minimum
MMETSP0270	8	11	42	Scrippsiella trochoidea
MMETSP0271	32	24	98	Scrippsiella trochoidea
MMETSP0272	12	35	56	Scrippsiella trochoidea
MMETSP0286	81	84	202	Chrysochromulina polylepis
MMETSP0287	88	84	192	Chrysochromulina rotalis
MMETSP0288	14	24	58	Alveolata sp.
MMETSP0290	136	57	137	Chromera velia
MMETSP0292	401	267	288	Heterosigma akashiwo
MMETSP0294	253	183	292	Heterosigma akashiwo
MMETSP0295	238	175	310	Heterosigma akashiwo
MMETSP0296	124	95	101	Heterosigma akashiwo
MMETSP0308	112	37	42	Gloeochaete witrockiana
MMETSP0312	20	18	13	Compsopogon coeruleus
MMETSP0313	106	43	30	Porphyridium aerugineum
MMETSP0314	61	63	74	Rhodella maculata
MMETSP0315	57	74	57	Rhodosorus marinus
MMETSP0317	123	31	36	Amphora coffeaeformis
MMETSP0318	135	53	30	Amphora coffeaeformis
MMETSP0319	75	4	9	Skeletonema marinoi
MMETSP0320	53	20	12	Skeletonema marinoi
MMETSP0321	55	27	12	Leptocylindrus danicus
MMETSP0322	43	11	5	Leptocylindrus danicus
MMETSP0323	409	176	1116	Crypthecodinium cohnii
MMETSP0324	123	27	245	Crypthecodinium cohnii
MMETSP0325	121	40	312	Crypthecodinium cohnii
MMETSP0326	317	121	760	Crypthecodinium cohnii
MMETSP0328	10	36	237	Alexandrium minutum
MMETSP0329	59	22	16	Pseudo-nitzschia arenysensis
MMETSP0359	29	13	98	Scrippsiella Hangoei
MMETSP0360	4	3	47	Scrippsiella Hangoei
MMETSP0361	48	48	284	Scrippsiella Hangoei
MMETSP0367	49	68	336	Scrippsiella hangoei-like
MMETSP0368	69	87	376	Scrippsiella hangoei-like
MMETSP0369	180	208	928	Scrippsiella hangoei-like
MMETSP0370	99	84	406	Peridinium aciculiferum
MMETSP0371	129	131	593	Peridinium aciculiferum
MMETSP0372	46	48	161	Lankesteria abbottii
MMETSP0380	185	400	1297	Alexandrium tamarense
MMETSP0382	30	60	221	Alexandrium tamarense
MMETSP0384	408	338	822	Alexandrium tamarense
MMETSP0397	139	98	55	Cyclophora tenuis
MMETSP0403	163	94	105	Thalassiosira rotula
MMETSP0404	133	52	58	Thalassiosira rotula
MMETSP0405	289	62	77	Trichosphaerium sp
MMETSP0409	141	68	108	Heterosigma akashiwo
MMETSP0410	135	98	74	Heterosigma akashiwo
MMETSP0411	104	54	69	Heterosigma akashiwo
MMETSP0413	352	38	49	Filamoeba nolandi
MMETSP0414	116	106	101	Heterosigma akashiwo
MMETSP0415	138	140	122	Heterosigma akashiwo
MMETSP0416	480	372	584	Heterosigma akashiwo
MMETSP0417	130	47	92	Mayorella sp
MMETSP0418	264	218	190	Astrosyne radiata
MMETSP0419	56	64	129	Tetraselmis sp.
MMETSP0420	264	32	38	Pessonella sp.
MMETSP0434	330	600	684	Favella taraikaensis
MMETSP0436	185	401	531	Favella taraikaensis
MMETSP0437	108	70	79	Sexangularia sp.
MMETSP0439	338	88	102	Stereomyxa ramosa
MMETSP0447	546	232	430	Stygamoeba regulata
MMETSP0448	38	55	127	Heterocapsa triquestra
MMETSP0449	23	41	199	Strombidium rassoulzadegani
MMETSP0463	162	94	191	Strombidinopsis sp
MMETSP0467	158	132	215	Mesodinium pulex
MMETSP0468	181	619	356	Oxyrrhis marina
MMETSP0469	80	270	148	Oxyrrhis marina
MMETSP0470	187	634	331	Oxyrrhis marina
MMETSP0471	236	855	477	Oxyrrhis marina
MMETSP0472	702	228	269	Tiarina fusus
MMETSP0484	496	287	574	Rhodomonas lens
MMETSP0491	285	203	278	Tetraselmis chuii
MMETSP0492	407	200	274	Thalassiosira gravida
MMETSP0493	283	153	171	Thalassiosira gravida
MMETSP0494	145	52	61	Thalassiosira gravida
MMETSP0503	32	58	150	Heterocapsa rotundata
MMETSP0527	100	125	359	Karenia brevis
MMETSP0528	137	180	424	Karenia brevis
MMETSP0562	514	165	172	Skeletonema dohrnii
MMETSP0563	149	42	37	Skeletonema dohrnii
MMETSP0574	14	23	67	Karenia brevis
MMETSP0578	242	90	82	Skeletonema grethea
MMETSP0580	55	13	14	Dactyliosolen fragilissimus
MMETSP0593	159	46	48	Skeletonema japonicum
MMETSP0595	44	28	53	Isochrysis galbana
MMETSP0603	52	9	2	Skeletonema menzelii
MMETSP0604	48	8	7	Skeletonema menzelii
MMETSP0648	153	199	596	Karenia brevis
MMETSP0649	203	324	808	Karenia brevis
MMETSP0661	97	253	846	Alexandrium margalefi
MMETSP0689	20	26	83	Amphidinium massartii
MMETSP0693	86	34	17	Thalassionema nitzschioides
MMETSP0696	66	46	29	Extubocellulus spinifer
MMETSP0697	152	129	47	Extubocellulus spinifer
MMETSP0698	84	110	66	Extubocellulus spinifer
MMETSP0699	74	94	81	Extubocellulus spinifer
MMETSP0706	1346	404	333	Asterionellopsis glacialis
MMETSP0707	294	56	59	Asterionellopsis glacialis
MMETSP0708	1499	410	375	Asterionellopsis glacialis
MMETSP0713	711	173	139	Asterionellopsis glacialis
MMETSP0717	82	40	48	Chaetoceros curvisetus
MMETSP0718	60	26	15	Chaetoceros curvisetus
MMETSP0724	96	22	57	Amphiprora sp.
MMETSP0725	262	95	120	Amphiprora sp.
MMETSP0726	63	26	41	Amphiprora sp.
MMETSP0727	95	33	59	Amphiprora sp.
MMETSP0733	285	61	49	Fragilariopsis kerguelensis
MMETSP0734	288	56	62	Fragilariopsis kerguelensis
MMETSP0735	325	67	47	Fragilariopsis kerguelensis
MMETSP0736	313	61	50	Fragilariopsis kerguelensis
MMETSP0737	183	68	73	Thalassiosira miniscula
MMETSP0738	1039	547	733	Thalassiosira miniscula
MMETSP0739	452	235	374	Thalassiosira miniscula
MMETSP0740	526	252	272	Thalassiosira miniscula
MMETSP0744	67	16	41	Nitzschia punctata
MMETSP0745	79	44	41	Nitzschia punctata
MMETSP0746	164	71	67	Nitzschia punctata
MMETSP0747	67	33	21	Nitzschia punctata
MMETSP0751	49	23	12	Chaetoceros neogracile
MMETSP0752	39	3	29	Chaetoceros neogracile
MMETSP0753	61	4	13	Chaetoceros neogracile
MMETSP0754	72	4	9	Chaetoceros neogracile
MMETSP0758	50	4	4	Percolomonas cosmopolitus
MMETSP0766	38	90	401	Gambierdiscus australes
MMETSP0780	690	847	511	Palpitomonas bilix
MMETSP0784	16	20	53	Gymnodinium catenatum
MMETSP0786	202	37	46	Thalassionema frauenfeldii
MMETSP0789	191	61	49	Rhizosolenia setigera
MMETSP0790	102	197	662	Alexandrium catenella
MMETSP0794	408	116	140	Stephanopyxis turris
MMETSP0795	30	33	39	Amoebophrya sp.
MMETSP0796	95	192	633	Pyrodinium bahamense
MMETSP0797	96	162	314	Dinophysis acuminata
MMETSP0798	360	101	79	Myrionecta rubra
MMETSP0799	699	301	337	Geminigera cryophila
MMETSP0800	379	188	228	Striatella unipunctata
MMETSP0804	50	68	86	Tetraselmis astigmatica
MMETSP0809	212	73	90	Eutreptiella gymnastica-like
MMETSP0810	520	214	380	Eutreptiella gymnastica-like
MMETSP0811	395	207	275	Eutreptiella gymnastica-like
MMETSP0812	265	125	121	Dinobryon sp.
MMETSP0814	53	53	83	Prymnesium parvum
MMETSP0815	95	57	87	Prymnesium parvum
MMETSP0816	427	122	189	Proboscia inermis
MMETSP0817	214	212	217	Tetraselmis striata
MMETSP0818	214	224	229	Tetraselmis striata
MMETSP0819	211	252	271	Tetraselmis striata
MMETSP0820	198	210	219	Tetraselmis striata
MMETSP0850	105	24	20	Pseudo-nitzschia fraudulenta
MMETSP0851	248	122	108	Pseudo-nitzschia fraudulenta
MMETSP0852	259	101	81	Pseudo-nitzschia fraudulenta
MMETSP0853	100	32	29	Pseudo-nitzschia fraudulenta
MMETSP0878	66	33	25	Thalassiosira weissflogii
MMETSP0879	66	20	24	Thalassiosira weissflogii
MMETSP0880	73	26	31	Thalassiosira weissflogii
MMETSP0881	55	25	31	Thalassiosira weissflogii
MMETSP0882	141	193	183	Pelagococcus subviridis
MMETSP0883	76	135	118	Pelagococcus subviridis
MMETSP0884	136	264	229	Pelagococcus subviridis
MMETSP0885	61	129	85	Pelagococcus subviridis
MMETSP0886	45	78	61	Pelagomonas calceolata
MMETSP0887	42	79	37	Pelagomonas calceolata
MMETSP0888	20	33	15	Pelagomonas calceolata
MMETSP0889	16	48	19	Pelagomonas calceolata
MMETSP0890	75	17	18	Aureoumbra lagunensis
MMETSP0891	33	8	12	Aureoumbra lagunensis
MMETSP0892	81	20	24	Aureoumbra lagunensis
MMETSP0893	61	8	17	Aureoumbra lagunensis
MMETSP0894	239	219	221	Heterosigma akashiwo
MMETSP0895	248	198	260	Heterosigma akashiwo
MMETSP0896	163	111	147	Heterosigma akashiwo
MMETSP0897	252	280	389	Heterosigma akashiwo
MMETSP0898	102	40	51	Thalassiosira weissflogii
MMETSP0899	75	24	20	Thalassiosira weissflogii
MMETSP0900	87	36	42	Thalassiosira weissflogii
MMETSP0901	41	31	28	Thalassiosira weissflogii
MMETSP0902	284	127	104	Thalassiosira antarctica
MMETSP0903	200	76	73	Thalassiosira antarctica
MMETSP0904	474	290	325	Thalassiosira antarctica
MMETSP0905	350	175	140	Thalassiosira antarctica
MMETSP0906	217	55	77	Fragilariopsis kerguelensis
MMETSP0907	118	42	30	Fragilariopsis kerguelensis
MMETSP0908	133	28	26	Fragilariopsis kerguelensis
MMETSP0909	276	84	90	Fragilariopsis kerguelensis
MMETSP0910	244	112	92	Thalassiosira rotula
MMETSP0911	407	226	260	Thalassiosira rotula
MMETSP0912	412	282	264	Thalassiosira rotula
MMETSP0913	389	248	225	Thalassiosira rotula
MMETSP0914	67	103	44	Aureococcus anophagefferens
MMETSP0915	12	37	7	Aureococcus anophagefferens
MMETSP0916	24	45	21	Aureococcus anophagefferens
MMETSP0917	16	19	20	Aureococcus anophagefferens
MMETSP0918	225	68	33	Skeletonema marinoi
MMETSP0920	425	170	150	Skeletonema marinoi
MMETSP0942	8	23	210	Cafeteria roenbergensis
MMETSP0943	33	38	53	Isochrysis galbana
MMETSP0944	17	45	43	Isochrysis galbana
MMETSP0945	188	85	99	Vaucheria litorea
MMETSP0946	190	72	142	Vaucheria litorea
MMETSP0947	227	102	181	Chattonella subsalsa
MMETSP0948	201	95	177	Chattonella subsalsa
MMETSP0949	259	117	168	Chattonella subsalsa
MMETSP0950	260	114	194	Chattonella subsalsa
MMETSP0955	30	21	4	Aplanochytrium sp
MMETSP0956	24	23	9	Aplanochytrium sp
MMETSP0957	71	40	15	Aplanochytrium sp
MMETSP0958	133	11	27	Aurantiochytrium limacinum
MMETSP0959	214	27	40	Aurantiochytrium limacinum
MMETSP0960	67	5	31	Aurantiochytrium limacinum
MMETSP0961	55	15	11	Aurantiochytrium limacinum
MMETSP0962	177	93	146	Schizochytrium aggregatum
MMETSP0963	194	143	182	Schizochytrium aggregatum
MMETSP0964	48	29	39	Schizochytrium aggregatum
MMETSP0965	199	124	182	Schizochytrium aggregatum
MMETSP0970	92	32	44	Thalassiosira oceanica
MMETSP0971	57	11	27	Thalassiosira oceanica
MMETSP0972	108	83	47	Thalassiosira oceanica
MMETSP0973	126	66	76	Thalassiosira oceanica
MMETSP0974	359	183	165	Undescribed Undescribed
MMETSP0975	287	142	109	Undescribed Undescribed
MMETSP0976	219	111	87	Undescribed Undescribed
MMETSP0977	425	207	167	Undescribed Undescribed
MMETSP0982	72	50	34	Undescribed Undescribed
MMETSP0983	85	62	75	Undescribed Undescribed
MMETSP0984	114	103	100	Undescribed Undescribed
MMETSP0985	85	48	61	Undescribed Undescribed
MMETSP0986	553	342	288	Undescribed Undescribed
MMETSP0987	546	369	289	Undescribed Undescribed
MMETSP0988	604	475	428	Undescribed Undescribed
MMETSP0989	547	297	265	Undescribed Undescribed
MMETSP0990	258	153	176	Undescribed Undescribed
MMETSP0991	130	66	98	Undescribed Undescribed
MMETSP0992	167	74	120	Undescribed Undescribed
MMETSP0993	63	48	51	Undescribed Undescribed
MMETSP0994	46	76	110	Emiliania huxleyi
MMETSP0995	42	110	126	Emiliania huxleyi
MMETSP0996	30	59	84	Emiliania huxleyi
MMETSP0997	54	94	147	Emiliania huxleyi
MMETSP0998	326	74	115	Ditylum brightwellii
MMETSP1001	89	19	34	Ditylum brightwellii
MMETSP1005	285	113	145	Ditylum brightwellii
MMETSP1006	26	30	41	Emiliania huxleyi
MMETSP1007	21	64	62	Emiliania huxleyi
MMETSP1008	22	33	63	Emiliania huxleyi
MMETSP1009	13	32	36	Emiliania huxleyi
MMETSP1010	358	109	133	Ditylum brightwellii
MMETSP1012	536	190	228	Ditylum brightwellii
MMETSP1013	31	9	10	Ditylum brightwellii
MMETSP1015	31	28	60	Karlodinium micrum
MMETSP1016	63	56	139	Karlodinium micrum
MMETSP1017	68	20	112	Karlodinium micrum
MMETSP1018	46	1	3	Anophryoides haemophila
MMETSP1032	67	158	433	Lingulodinium polyedra
MMETSP1033	65	175	524	Lingulodinium polyedra
MMETSP1034	110	183	540	Lingulodinium polyedra
MMETSP1035	49	141	343	Lingulodinium polyedra
MMETSP1036	27	46	233	Azadinium spinosum
MMETSP1037	6	9	64	Azadinium spinosum
MMETSP1038	22	37	200	Azadinium spinosum
MMETSP1039	70	10	13	Skeletonema marinoi
MMETSP1040	43	14	18	Skeletonema marinoi
MMETSP1041	153	141	109	Hemiselmis andersenii
MMETSP1042	163	157	125	Hemiselmis andersenii
MMETSP1043	183	167	142	Hemiselmis andersenii
MMETSP1047	604	417	711	Rhodomonas salina
MMETSP1048	165	62	135	Hanusia phi
MMETSP1049	869	526	618	Proteomonas sulcata
MMETSP1050	225	116	294	Cryptomonas curvata
MMETSP1052	265	171	194	Bigelowiella natans
MMETSP1054	167	89	102	Bigelowiella natans
MMETSP1055	234	143	182	Bigelowiella natans
MMETSP1058	178	57	44	Detonula confervacea
MMETSP1059	99	24	15	Thalassiosira sp.
MMETSP1062	233	66	90	Ditylum brightwellii
MMETSP1063	251	105	99	Ditylum brightwellii
MMETSP1064	47	19	15	Aulacoseira subarctica
MMETSP1065	133	36	29	Amphiprora paludosa
MMETSP1066	202	124	111	Coscinodiscus wailesii
MMETSP1067	246	120	143	Thalassiosira punctigera
MMETSP1068	127	51	104	Pseudopedinella elastica
MMETSP1070	210	116	67	Minutocellus polymorphus
MMETSP1071	121	47	63	Thalassiosira sp.
MMETSP1074	84	77	305	Ceratium fusus
MMETSP1075	86	75	318	Ceratium fusus
MMETSP1080	28	8	35	Micromonas sp
MMETSP1081	307	148	119	Pyramimonas amylifera
MMETSP1083	97	86	145	Prymnesium parvum
MMETSP1086	68	29	41	Cyanoptyche gloeocystis
MMETSP1089	73	20	36	Gloeochaete wittrockiana
MMETSP1090	106	173	303	Isochrysis sp
MMETSP1091	393	327	736	Rhodomonas sp.
MMETSP1094	125	180	299	Chrysochromulina brevifilum
MMETSP1095	74	12	0	Chromulina nebulosa
MMETSP1096	103	109	219	Chrysochromulina ericina
MMETSP1098	1127	131	115	Spumella elongata
MMETSP1100	135	284	360	Phaeocystis antarctica
MMETSP1101	574	365	568	Rhodomonas abbreviata
MMETSP1102	936	548	544	Geminigera sp.
MMETSP1103	143	89	22	Paraphysomonas bandaiensis
MMETSP1104	102	158	154	Cafeteria sp.
MMETSP1105	198	33	27	Ochromonas sp.
MMETSP1106	141	60	52	Mantoniella antarctica
MMETSP1107	111	20	2	Paraphysomonas vestita
MMETSP1110	61	44	173	Symbiodinium sp.
MMETSP1114	290	359	704	Neobodo designis
MMETSP1115	97	82	306	Symbiodinium sp.
MMETSP1116	286	235	728	Symbiodinium sp.
MMETSP1117	270	258	742	Symbiodinium sp.
MMETSP1122	79	94	292	Symbiodinium sp.
MMETSP1123	421	562	1583	Symbiodinium sp.
MMETSP1124	337	422	1166	Symbiodinium sp.
MMETSP1125	183	195	599	Symbiodinium sp.
MMETSP1126	71	49	70	Dunaliella tertiolecta
MMETSP1128	71	33	56	Dunaliella tertiolecta
MMETSP1129	33	44	85	Isochrysis sp.
MMETSP1130	83	91	137	Isochrysis sp.
MMETSP1132	25	10	35	Isochrysis sp.
MMETSP1136	87	104	129	Pleurochrysis carterae
MMETSP1137	56	34	59	Pleurochrysis carterae
MMETSP1138	50	72	70	Pleurochrysis carterae
MMETSP1140	34	21	13	Pavlova sp.
MMETSP1141	50	14	3	Undescribed Undescribed
MMETSP1142	46	14	11	Undescribed Undescribed
MMETSP1143	63	13	5	Undescribed Undescribed
MMETSP1144	46	16	2	Undescribed Undescribed
MMETSP1150	35	71	103	Emiliania huxleyi
MMETSP1151	47	56	117	Emiliania huxleyi
MMETSP1152	27	46	80	Emiliania huxleyi
MMETSP1153	23	53	83	Emiliania huxleyi
MMETSP1154	21	70	71	Emiliania huxleyi
MMETSP1155	22	35	75	Emiliania huxleyi
MMETSP1156	29	55	64	Emiliania huxleyi
MMETSP1157	20	46	47	Emiliania huxleyi
MMETSP1160	18	26	6	Pinguiococcus pyrenoidosus
MMETSP1161	39	8	10	incertae sedis
MMETSP1162	78	141	238	Phaeocystis Sp
MMETSP1163	339	307	129	Phaeomonas parva
MMETSP1164	29	38	39	Chrysoreinhardia sp
MMETSP1165	82	77	74	Chrysocystis fragilis
MMETSP1166	70	65	44	Chrysoreinhardia sp
MMETSP1167	232	105	55	Mallomonas Sp
MMETSP1169	142	196	96	Pyramimonas obovata
MMETSP1170	273	234	246	Sarcinochrysis sp
MMETSP1171	182	36	31	Helicotheca tamensis
MMETSP1173	33	25	24	Rhizochromulina marina
MMETSP1174	441	280	541	Dictyocha speculum
MMETSP1175	172	89	134	Triceratium dubium
MMETSP1176	377	127	73	Synedropsis recta
MMETSP1177	131	25	8	Ochromonas sp
MMETSP1178	169	202	355	Undescribed Undescribed
MMETSP1180	93	83	153	Chlamydomonas cf
MMETSP1310	240	111	142	Genus nov.
MMETSP1311	43	7	29	Genus nov.
MMETSP1315	25	14	18	Prasinoderma singularis
MMETSP1316	38	26	26	Pycnococcus provasolii
MMETSP1317	98	112	55	Undescribed Undescribed
MMETSP1318	89	39	33	Partenskyella glossopodia
MMETSP1319	189	66	55	Bolidomonas pacifica
MMETSP1320	139	51	45	Bolidomonas sp.
MMETSP1321	120	36	26	Bolidomonas sp.
MMETSP1322	185	102	54	Minutocellus polymorphus
MMETSP1323	433	409	342	Florenciella parvula
MMETSP1324	317	309	267	Florenciella sp.
MMETSP1325	276	235	312	Florenciella sp.
MMETSP1326	216	38	67	Genus nov.
MMETSP1327	45	8	18	Micromonas pusilla
MMETSP1328	51	75	34	Pelagomonas calceolata
MMETSP1329	62	117	86	Genus nov.
MMETSP1330	42	18	18	incertae sedis
MMETSP1333	97	100	128	Scyphosphaera apsteinii
MMETSP1334	65	53	131	Calcidiscus leptoporus
MMETSP1335	61	32	67	Chrysoculter rhomboideus
MMETSP1336	233	80	45	Chaetoceros cf.
MMETSP1338	99	83	364	Pelagodinium beii
MMETSP1339	261	105	154	Fibrocapsa japonica
MMETSP1344	286	232	193	incertae sedis
MMETSP1345	91	4	1	Fabrea Fabrea
MMETSP1347	57	26	18	Aplanochytrium stocchinoi
MMETSP1348	61	26	17	Aplanochytrium stocchinoi
MMETSP1349	28	20	17	Aplanochytrium stocchinoi
MMETSP1352	50	21	26	Stauroneis constricta
MMETSP1353	64	46	38	Erythrolobus australicus
MMETSP1354	52	32	41	Erythrolobus madagascarensis
MMETSP1355	129	123	82	Hemiselmis tepida
MMETSP1356	187	121	71	Hemiselmis viresens
MMETSP1357	208	219	120	Hemiselmis rufescens
MMETSP1358	190	108	102	Bigelowiella natans
MMETSP1359	259	141	191	Bigelowiella longifila
MMETSP1360	407	161	152	Licmophora paradoxa
MMETSP1361	194	79	30	Staurosira complex
MMETSP1362	177	63	55	Leptocylindrus danicus
MMETSP1363	58	85	141	Gephyrocapsa oceanica
MMETSP1364	49	98	144	Gephyrocapsa oceanica
MMETSP1365	49	82	121	Gephyrocapsa oceanica
MMETSP1366	29	60	73	Gephyrocapsa oceanica
MMETSP1367	209	131	509	Symbiodinium sp.
MMETSP1369	195	112	363	Symbiodinium sp.
MMETSP1370	472	345	1179	Symbiodinium sp.
MMETSP1371	586	463	1185	Symbiodinium sp.
MMETSP1374	248	300	761	Symbiodinium sp.
MMETSP1377	713	402	1008	Symbiodinium sp.
MMETSP1380	835	137	203	Euplotes crassus
MMETSP1381	35	26	48	Pavlova sp.
MMETSP1384	97	39	100	Ammonia sp.
MMETSP1385	76	35	69	Elphidium margaritaceum
MMETSP1388	26	71	83	Isochrysis sp
MMETSP1389	494	465	1002	Rhodomonas sp.
MMETSP1390	38	5	12	Micromonas sp.
MMETSP1391	327	202	239	Chlamydomonas leiostraca
MMETSP1392	230	89	108	Chlamydomonas chlamydogama
MMETSP1393	166	36	128	Micromonas sp
MMETSP1394	377	51	40	Asterionellopsis glacialis
MMETSP1395	808	81	37	Blepharisma japonicum
MMETSP1396	471	469	607	Pseudokeronopsis sp.
MMETSP1397	191	79	15	Climacostomum Climacostomum
MMETSP1400	41	10	6	Micromonas sp.
MMETSP1401	45	6	28	Micromonas pusilla
MMETSP1402	35	11	28	Micromonas pusilla
MMETSP1404	38	6	12	Micromonas pusilla
MMETSP1405	196	87	108	Thalassiosira weissflogii
MMETSP1406	128	61	65	Thalassiosira weissflogii
MMETSP1407	162	80	86	Thalassiosira weissflogii
MMETSP1408	83	42	37	Thalassiosira weissflogii
MMETSP1409	69	34	28	Thalassiosira weissflogii
MMETSP1410	105	47	50	Thalassiosira weissflogii
MMETSP1411	169	58	94	Thalassiosira weissflogii
MMETSP1412	96	31	38	Thalassiosira weissflogii
MMETSP1413	107	55	61	Thalassiosira weissflogii
MMETSP1414	147	48	70	Thalassiosira weissflogii
MMETSP1415	119	42	55	Thalassiosira weissflogii
MMETSP1416	89	36	36	Thalassiosira weissflogii
MMETSP1417	102	40	52	Thalassiosira weissflogii
MMETSP1418	97	40	48	Thalassiosira weissflogii
MMETSP1419	64	25	23	Thalassiosira weissflogii
MMETSP1420	114	48	53	Thalassiosira weissflogii
MMETSP1421	125	51	57	Thalassiosira weissflogii
MMETSP1422	132	52	50	Thalassiosira weissflogii
MMETSP1423	110	31	40	Pseudo-nitzschia heimii
MMETSP1424	110	462	236	Oxyrrhis marina
MMETSP1425	128	525	286	Oxyrrhis marina
MMETSP1426	136	535	267	Oxyrrhis marina
MMETSP1428	261	67	46	Skeletonema marinoi
MMETSP1429	691	335	309	Chaetoceros sp.
MMETSP1432	185	37	23	Pseudo-nitzschia delicatissima
MMETSP1433	59	21	8	Undescribed Undescribed
MMETSP1434	409	240	188	Minutocellus polymorphus
MMETSP1436	73	180	568	Alexandrium andersonii
MMETSP1437	618	170	153	Eucampia antarctica
MMETSP1438	270	259	200	Pterosperma sp.
MMETSP1439	59	114	426	Gonyaulax spinifera
MMETSP1440	84	97	353	Polarella glacialis
MMETSP1441	43	81	207	Heterocapsa arctica
MMETSP1442	55	17	22	Craspedostauros australis
MMETSP1443	58	14	7	Entomoneis sp.
MMETSP1444	206	387	530	Phaeocystis antarctica
MMETSP1445	164	177	97	Pyramimonas sp.
MMETSP1446	52	12	31	Undescribed Undescribed
MMETSP1447	256	120	126	Chaetoceros dichaeta
MMETSP1450	239	359	306	Madagascaria erythrocladiodes
MMETSP1451	59	120	222	Vitrella brassicaformis
MMETSP1452	17	30	75	Synchroma pusillum
MMETSP1453	29	9	17	Undescribed Undescribed
MMETSP1459	66	26	38	Pycnococcus provasolii
MMETSP1462	29	31	115	Brandtodinium nutriculum
MMETSP1463	31	34	91	Pavlova lutheri
MMETSP1465	27	8	21	Phaeocystis cordata
MMETSP1467	129	127	67	Undescribed Undescribed
MMETSP1468	134	62	96	Mantoniella sp
MMETSP1470	478	113	253	Unidentified sp
MMETSP1471	248	123	180	Pycnococcus provasolii
MMETSP1472	100	45	58	Pycnococcus provasolii
MMETSP1474	257	50	97	Imantonia sp.
MMETSP1475	60	48	42	Undescribed Undescribed
