# Supplementary material for: Genetic Codes with No Dedicated Stop Codon: Context-Dependent Translation Termination
Source: Cell. 2016 Jul 28;166(3):691–702. doi: 10.1016/j.cell.2016.06.020 (PMC4967479; doi:10.1016/j.cell.2016.06.020)
Supplement: Data S1. Supporting Data, Related to the Experimental Procedures — (A) genetic_code_predictions_ciliates.tar.gz: Genetic code predictions for 27 MMETSP ciliates and the peritrichous ciliates Carchesium polypinum and Campanella umbellaria. For the sequence logos the codons underlying positions 1-64 are (in order): TTT, TTC, TTA, TTG, TCT, TCC, TCA, TCG, TAT, TAC, TAA, TAG, TGT, TGC, TGA, TGG, CTT, CTC, CTA, CTG, CCT, CCC, CCA, CCG, CAT, CAC, CAA, CAG, CGT, CGC, CGA, CGG, ATT, ATC, ATA, ATG, ACT, ACC, ACA, ACG, AAT, AAC, AAA, AAG, AGT, AGC, AGA, AGG, GTT, GTC, GTA, GTG, GCT, GCC, GCA, GCG, GAT, GAC, GAA, GAG, GGT, GGC, GGA, GGG. (B) Genetic_code_predictions_MMETSP_nonciliates.tar.gz: Genetic code predictions for 636 MMETSP non-ciliate eukaryotes. Sequence logo codons as previous. (C) ciliate_codon_usage.txt. Ciliate codon usage. (D) peptides_confirming_W-UGA.txt: Peptide sequences from mass spectrometry confirming incorporation of tryptophan into C. magnum proteins. (E) mass-spec_run.xls: Summary of EasyProt analysis of mass spectrometry data. (F) P_tricornutum.genetic_code_prediction.pdf: Genetic code prediction and codon usage for P. tricornutum. (G) minia_asm_k.85.tRNAscan-SE-cove10.txt: tRNAscan-SE tRNA predictions for main C. magnum genome assembly. (H) tRNA_UCA_raw_reads_aragorn.txt: ARAGORN tRNA predictions wth UCA anticodons in raw genomic DNA sequence data. (I) 14671__len__38937_tRNA_UCA.sam.gz: MMETSP RNA-seq reads mapped to contig 14671__len__38937. (J) 14671__len__38937_tRNA_UCA.gff: tRNA and surrounding CDS annotation for 14671__len__38937. (K) 14671__len__38937.30-89nt.sam.gz: sRNA-seq data (30-89 nt) mapping to contig 14671__len__38937. (L) 1397__len__25408.sam.gz: MMETSP RNA-seq reads mapped to contig 1397__len__25408. (M) 1397__len__25408.gff: tRNA annotation for contig 1397__len_25408. (N) 1397__len__25408.30-89nt.sam.gz: sRNA-seq data (30-89 nt) mapping to contig 1397__len__25408. (O) 77_Sanger_seqs_to_tRNA-Trp_27450__len__809.sam.gz: Sanger sequences for clones of RT-PCR targeting tRNA-Trp(CCA). See ‘Q’ for associ [file mmc2.zip › supp_data/MMETSP_stop_usage_polyA_transcripts_minus_variant_genetic_codes_V1.txt]

MMETSP_ID	UAA	UAG	UGA	%UAA
MMETSP0004	316	154	57	60.0
MMETSP0005	177	65	27	66.0
MMETSP0006	112	142	199	25.0
MMETSP0008	187	149	265	31.0
MMETSP0009	399	314	204	44.0
MMETSP0010	1052	445	680	48.0
MMETSP0011	181	192	204	31.0
MMETSP0013	1340	400	255	67.0
MMETSP0014	1956	518	358	69.0
MMETSP0015	852	439	574	46.0
MMETSP0017	1563	613	338	62.0
MMETSP0019	164	89	44	55.0
MMETSP0020	71	41	7	60.0
MMETSP0027	30	30	105	18.0
MMETSP0029	27	32	94	18.0
MMETSP0030	28	24	89	20.0
MMETSP0031	34	39	119	18.0
MMETSP0033	151	138	284	26.0
MMETSP0034	158	111	79	45.0
MMETSP0038	887	230	437	57.0
MMETSP0039	331	237	204	43.0
MMETSP0040	114	93	102	37.0
MMETSP0041	202	104	179	42.0
MMETSP0042	77	33	17	61.0
MMETSP0043	164	105	80	47.0
MMETSP0045	325	274	246	38.0
MMETSP0046	611	209	409	50.0
MMETSP0047	321	244	391	34.0
MMETSP0052	23	8	36	34.0
MMETSP0053	101	201	476	13.0
MMETSP0055	93	131	268	19.0
MMETSP0056	235	432	881	15.0
MMETSP0057	601	1026	2141	16.0
MMETSP0058	88	102	80	33.0
MMETSP0059	86	125	81	29.0
MMETSP0063	154	98	244	31.0
MMETSP0086	344	116	263	48.0
MMETSP0087	279	88	215	48.0
MMETSP0088	44	8	16	65.0
MMETSP0090	97	20	32	65.0
MMETSP0091	176	65	71	56.0
MMETSP0092	34	10	18	55.0
MMETSP0093	150	344	1081	10.0
MMETSP0095	127	244	901	10.0
MMETSP0096	100	225	787	9.0
MMETSP0097	133	336	1187	8.0
MMETSP0098	59	10	5	80.0
MMETSP0100	43	10	4	75.0
MMETSP0101	243	59	28	74.0
MMETSP0102	176	36	20	76.0
MMETSP0103	155	89	27	57.0
MMETSP0104	77	35	4	66.0
MMETSP0105	179	130	232	33.0
MMETSP0106	90	55	116	34.0
MMETSP0107	3504	1830	4670	35.0
MMETSP0108	2355	1215	3056	36.0
MMETSP0109	92	22	25	66.0
MMETSP0110	35	14	11	58.0
MMETSP0111	299	151	251	43.0
MMETSP0112	36	21	42	36.0
MMETSP0113	134	45	77	52.0
MMETSP0114	472	166	249	53.0
MMETSP0115	108	50	131	37.0
MMETSP0116	146	112	281	27.0
MMETSP0117	1416	465	985	49.0
MMETSP0118	155	127	249	29.0
MMETSP0119	1573	2385	5212	17.0
MMETSP0120	51	29	77	32.0
MMETSP0121	279	242	485	28.0
MMETSP0139	54	14	9	70.0
MMETSP0140	74	18	14	70.0
MMETSP0141	47	10	27	56.0
MMETSP0142	58	6	6	83.0
MMETSP0143	204	192	442	24.0
MMETSP0145	111	86	175	30.0
MMETSP0146	118	90	192	30.0
MMETSP0147	89	61	129	32.0
MMETSP0149	91	16	8	79.0
MMETSP0150	61	10	6	79.0
MMETSP0151	783	99	322	65.0
MMETSP0152	214	67	62	62.0
MMETSP0154	180	55	35	67.0
MMETSP0156	71	19	11	70.0
MMETSP0158	77	19	9	73.0
MMETSP0160	74	31	38	52.0
MMETSP0161	991	163	247	71.0
MMETSP0164	18	11	23	35.0
MMETSP0166	103	15	20	75.0
MMETSP0167	123	106	97	38.0
MMETSP0168	140	145	105	36.0
MMETSP0169	106	42	34	58.0
MMETSP0171	164	57	73	56.0
MMETSP0173	402	38	46	83.0
MMETSP0174	136	36	40	64.0
MMETSP0176	172	46	38	67.0
MMETSP0190	165	27	57	66.0
MMETSP0191	199	118	449	26.0
MMETSP0196a	20	13	151	11.0
MMETSP0198	143	28	29	72.0
MMETSP0199	197	33	35	74.0
MMETSP0200	26	13	12	51.0
MMETSP0201	38	57	166	15.0
MMETSP0202	58	82	260	15.0
MMETSP0209	220	34	6	85.0
MMETSP0216	406	146	56	67.0
MMETSP0224	34	91	396	7.0
MMETSP0227	23	23	84	18.0
MMETSP0228	25	54	167	10.0
MMETSP0235	35	15	5	64.0
MMETSP0251	11	20	70	11.0
MMETSP0252	7	16	93	6.0
MMETSP0253	20	21	94	15.0
MMETSP0259	14	20	47	17.0
MMETSP0267	47	70	195	15.0
MMETSP0268	20	38	106	12.0
MMETSP0269	42	70	105	19.0
MMETSP0270	8	11	42	13.0
MMETSP0271	32	24	98	21.0
MMETSP0272	12	35	56	12.0
MMETSP0286	81	84	202	22.0
MMETSP0287	88	84	192	24.0
MMETSP0288	14	24	58	15.0
MMETSP0290	136	57	137	41.0
MMETSP0292	401	267	288	42.0
MMETSP0294	253	183	292	35.0
MMETSP0295	238	175	310	33.0
MMETSP0296	124	95	101	39.0
MMETSP0308	112	37	42	59.0
MMETSP0312	20	18	13	39.0
MMETSP0313	106	43	30	59.0
MMETSP0314	61	63	74	31.0
MMETSP0315	57	74	57	30.0
MMETSP0317	123	31	36	65.0
MMETSP0318	135	53	30	62.0
MMETSP0319	75	4	9	85.0
MMETSP0320	53	20	12	62.0
MMETSP0321	55	27	12	59.0
MMETSP0322	43	11	5	73.0
MMETSP0323	409	176	1116	24.0
MMETSP0324	123	27	245	31.0
MMETSP0325	121	40	312	26.0
MMETSP0326	317	121	760	26.0
MMETSP0328	10	36	237	4.0
MMETSP0329	59	22	16	61.0
MMETSP0359	29	13	98	21.0
MMETSP0360	4	3	47	7.0
MMETSP0361	48	48	284	13.0
MMETSP0367	49	68	336	11.0
MMETSP0368	69	87	376	13.0
MMETSP0369	180	208	928	14.0
MMETSP0370	99	84	406	17.0
MMETSP0371	129	131	593	15.0
MMETSP0372	46	48	161	18.0
MMETSP0380	185	400	1297	10.0
MMETSP0382	30	60	221	10.0
MMETSP0384	408	338	822	26.0
MMETSP0397	139	98	55	48.0
MMETSP0403	163	94	105	45.0
MMETSP0404	133	52	58	55.0
MMETSP0405	289	62	77	68.0
MMETSP0409	141	68	108	44.0
MMETSP0410	135	98	74	44.0
MMETSP0411	104	54	69	46.0
MMETSP0413	352	38	49	80.0
MMETSP0414	116	106	101	36.0
MMETSP0415	138	140	122	35.0
MMETSP0416	480	372	584	33.0
MMETSP0417	130	47	92	48.0
MMETSP0418	264	218	190	39.0
MMETSP0419	56	64	129	22.0
MMETSP0420	264	32	38	79.0
MMETSP0437	108	70	79	42.0
MMETSP0439	338	88	102	64.0
MMETSP0447	546	232	430	45.0
MMETSP0448	38	55	127	17.0
MMETSP0468	181	619	356	16.0
MMETSP0469	80	270	148	16.0
MMETSP0470	187	634	331	16.0
MMETSP0471	236	855	477	15.0
MMETSP0484	496	287	574	37.0
MMETSP0491	285	203	278	37.0
MMETSP0492	407	200	274	46.0
MMETSP0493	283	153	171	47.0
MMETSP0494	145	52	61	56.0
MMETSP0503	32	58	150	13.0
MMETSP0527	100	125	359	17.0
MMETSP0528	137	180	424	18.0
MMETSP0562	514	165	172	60.0
MMETSP0563	149	42	37	65.0
MMETSP0574	14	23	67	13.0
MMETSP0578	242	90	82	58.0
MMETSP0580	55	13	14	67.0
MMETSP0593	159	46	48	63.0
MMETSP0595	44	28	53	35.0
MMETSP0603	52	9	2	83.0
MMETSP0604	48	8	7	76.0
MMETSP0648	153	199	596	16.0
MMETSP0649	203	324	808	15.0
MMETSP0661	97	253	846	8.0
MMETSP0689	20	26	83	16.0
MMETSP0693	86	34	17	63.0
MMETSP0696	66	46	29	47.0
MMETSP0697	152	129	47	46.0
MMETSP0698	84	110	66	32.0
MMETSP0699	74	94	81	30.0
MMETSP0706	1346	404	333	65.0
MMETSP0707	294	56	59	72.0
MMETSP0708	1499	410	375	66.0
MMETSP0713	711	173	139	70.0
MMETSP0717	82	40	48	48.0
MMETSP0718	60	26	15	59.0
MMETSP0724	96	22	57	55.0
MMETSP0725	262	95	120	55.0
MMETSP0726	63	26	41	48.0
MMETSP0727	95	33	59	51.0
MMETSP0733	285	61	49	72.0
MMETSP0734	288	56	62	71.0
MMETSP0735	325	67	47	74.0
MMETSP0736	313	61	50	74.0
MMETSP0737	183	68	73	56.0
MMETSP0738	1039	547	733	45.0
MMETSP0739	452	235	374	43.0
MMETSP0740	526	252	272	50.0
MMETSP0744	67	16	41	54.0
MMETSP0745	79	44	41	48.0
MMETSP0746	164	71	67	54.0
MMETSP0747	67	33	21	55.0
MMETSP0751	49	23	12	58.0
MMETSP0752	39	3	29	55.0
MMETSP0753	61	4	13	78.0
MMETSP0754	72	4	9	85.0
MMETSP0758	50	4	4	86.0
MMETSP0766	38	90	401	7.0
MMETSP0780	690	847	511	34.0
MMETSP0784	16	20	53	18.0
MMETSP0786	202	37	46	71.0
MMETSP0789	191	61	49	63.0
MMETSP0790	102	197	662	11.0
MMETSP0794	408	116	140	61.0
MMETSP0795	30	33	39	29.0
MMETSP0796	95	192	633	10.0
MMETSP0797	96	162	314	17.0
MMETSP0799	699	301	337	52.0
MMETSP0800	379	188	228	48.0
MMETSP0804	50	68	86	25.0
MMETSP0809	212	73	90	57.0
MMETSP0810	520	214	380	47.0
MMETSP0811	395	207	275	45.0
MMETSP0812	265	125	121	52.0
MMETSP0814	53	53	83	28.0
MMETSP0815	95	57	87	40.0
MMETSP0816	427	122	189	58.0
MMETSP0817	214	212	217	33.0
MMETSP0818	214	224	229	32.0
MMETSP0819	211	252	271	29.0
MMETSP0820	198	210	219	32.0
MMETSP0850	105	24	20	70.0
MMETSP0851	248	122	108	52.0
MMETSP0852	259	101	81	59.0
MMETSP0853	100	32	29	62.0
MMETSP0878	66	33	25	53.0
MMETSP0879	66	20	24	60.0
MMETSP0880	73	26	31	56.0
MMETSP0881	55	25	31	50.0
MMETSP0882	141	193	183	27.0
MMETSP0883	76	135	118	23.0
MMETSP0884	136	264	229	22.0
MMETSP0885	61	129	85	22.0
MMETSP0886	45	78	61	24.0
MMETSP0887	42	79	37	27.0
MMETSP0888	20	33	15	29.0
MMETSP0889	16	48	19	19.0
MMETSP0890	75	17	18	68.0
MMETSP0891	33	8	12	62.0
MMETSP0892	81	20	24	65.0
MMETSP0893	61	8	17	71.0
MMETSP0894	239	219	221	35.0
MMETSP0895	248	198	260	35.0
MMETSP0896	163	111	147	39.0
MMETSP0897	252	280	389	27.0
MMETSP0898	102	40	51	53.0
MMETSP0899	75	24	20	63.0
MMETSP0900	87	36	42	53.0
MMETSP0901	41	31	28	41.0
MMETSP0902	284	127	104	55.0
MMETSP0903	200	76	73	57.0
MMETSP0904	474	290	325	44.0
MMETSP0905	350	175	140	53.0
MMETSP0906	217	55	77	62.0
MMETSP0907	118	42	30	62.0
MMETSP0908	133	28	26	71.0
MMETSP0909	276	84	90	61.0
MMETSP0910	244	112	92	54.0
MMETSP0911	407	226	260	46.0
MMETSP0912	412	282	264	43.0
MMETSP0913	389	248	225	45.0
MMETSP0914	67	103	44	31.0
MMETSP0915	12	37	7	21.0
MMETSP0916	24	45	21	27.0
MMETSP0917	16	19	20	29.0
MMETSP0918	225	68	33	69.0
MMETSP0920	425	170	150	57.0
MMETSP0942	8	23	210	3.0
MMETSP0943	33	38	53	27.0
MMETSP0944	17	45	43	16.0
MMETSP0945	188	85	99	51.0
MMETSP0946	190	72	142	47.0
MMETSP0947	227	102	181	45.0
MMETSP0948	201	95	177	42.0
MMETSP0949	259	117	168	48.0
MMETSP0950	260	114	194	46.0
MMETSP0955	30	21	4	55.0
MMETSP0956	24	23	9	43.0
MMETSP0957	71	40	15	56.0
MMETSP0958	133	11	27	78.0
MMETSP0959	214	27	40	76.0
MMETSP0960	67	5	31	65.0
MMETSP0961	55	15	11	68.0
MMETSP0962	177	93	146	43.0
MMETSP0963	194	143	182	37.0
MMETSP0964	48	29	39	41.0
MMETSP0965	199	124	182	39.0
MMETSP0970	92	32	44	55.0
MMETSP0971	57	11	27	60.0
MMETSP0972	108	83	47	45.0
MMETSP0973	126	66	76	47.0
MMETSP0974	359	183	165	51.0
MMETSP0975	287	142	109	53.0
MMETSP0976	219	111	87	53.0
MMETSP0977	425	207	167	53.0
MMETSP0982	72	50	34	46.0
MMETSP0983	85	62	75	38.0
MMETSP0984	114	103	100	36.0
MMETSP0985	85	48	61	44.0
MMETSP0986	553	342	288	47.0
MMETSP0987	546	369	289	45.0
MMETSP0988	604	475	428	40.0
MMETSP0989	547	297	265	49.0
MMETSP0990	258	153	176	44.0
MMETSP0991	130	66	98	44.0
MMETSP0992	167	74	120	46.0
MMETSP0993	63	48	51	39.0
MMETSP0994	46	76	110	20.0
MMETSP0995	42	110	126	15.0
MMETSP0996	30	59	84	17.0
MMETSP0997	54	94	147	18.0
MMETSP0998	326	74	115	63.0
MMETSP1001	89	19	34	63.0
MMETSP1005	285	113	145	52.0
MMETSP1006	26	30	41	27.0
MMETSP1007	21	64	62	14.0
MMETSP1008	22	33	63	19.0
MMETSP1009	13	32	36	16.0
MMETSP1010	358	109	133	60.0
MMETSP1012	536	190	228	56.0
MMETSP1013	31	9	10	62.0
MMETSP1015	31	28	60	26.0
MMETSP1016	63	56	139	24.0
MMETSP1017	68	20	112	34.0
MMETSP1032	67	158	433	10.0
MMETSP1033	65	175	524	9.0
MMETSP1034	110	183	540	13.0
MMETSP1035	49	141	343	9.0
MMETSP1036	27	46	233	9.0
MMETSP1037	6	9	64	8.0
MMETSP1038	22	37	200	8.0
MMETSP1039	70	10	13	75.0
MMETSP1040	43	14	18	57.0
MMETSP1041	153	141	109	38.0
MMETSP1042	163	157	125	37.0
MMETSP1043	183	167	142	37.0
MMETSP1047	604	417	711	35.0
MMETSP1048	165	62	135	46.0
MMETSP1049	869	526	618	43.0
MMETSP1050	225	116	294	35.0
MMETSP1052	265	171	194	42.0
MMETSP1054	167	89	102	47.0
MMETSP1055	234	143	182	42.0
MMETSP1058	178	57	44	64.0
MMETSP1059	99	24	15	72.0
MMETSP1062	233	66	90	60.0
MMETSP1063	251	105	99	55.0
MMETSP1064	47	19	15	58.0
MMETSP1065	133	36	29	67.0
MMETSP1066	202	124	111	46.0
MMETSP1067	246	120	143	48.0
MMETSP1068	127	51	104	45.0
MMETSP1070	210	116	67	53.0
MMETSP1071	121	47	63	52.0
MMETSP1074	84	77	305	18.0
MMETSP1075	86	75	318	18.0
MMETSP1080	28	8	35	39.0
MMETSP1081	307	148	119	53.0
MMETSP1083	97	86	145	30.0
MMETSP1086	68	29	41	49.0
MMETSP1089	73	20	36	57.0
MMETSP1090	106	173	303	18.0
MMETSP1091	393	327	736	27.0
MMETSP1094	125	180	299	21.0
MMETSP1095	74	12	0	86.0
MMETSP1096	103	109	219	24.0
MMETSP1098	1127	131	115	82.0
MMETSP1100	135	284	360	17.0
MMETSP1101	574	365	568	38.0
MMETSP1102	936	548	544	46.0
MMETSP1103	143	89	22	56.0
MMETSP1104	102	158	154	25.0
MMETSP1105	198	33	27	77.0
MMETSP1106	141	60	52	56.0
MMETSP1107	111	20	2	83.0
MMETSP1110	61	44	173	22.0
MMETSP1114	290	359	704	21.0
MMETSP1115	97	82	306	20.0
MMETSP1116	286	235	728	23.0
MMETSP1117	270	258	742	21.0
MMETSP1122	79	94	292	17.0
MMETSP1123	421	562	1583	16.0
MMETSP1124	337	422	1166	18.0
MMETSP1125	183	195	599	19.0
MMETSP1126	71	49	70	37.0
MMETSP1128	71	33	56	44.0
MMETSP1129	33	44	85	20.0
MMETSP1130	83	91	137	27.0
MMETSP1132	25	10	35	36.0
MMETSP1136	87	104	129	27.0
MMETSP1138	50	72	70	26.0
MMETSP1140	34	21	13	50.0
MMETSP1141	50	14	3	75.0
MMETSP1142	46	14	11	65.0
MMETSP1143	63	13	5	78.0
MMETSP1144	46	16	2	72.0
MMETSP1150	35	71	103	17.0
MMETSP1151	47	56	117	21.0
MMETSP1152	27	46	80	18.0
MMETSP1153	23	53	83	14.0
MMETSP1154	21	70	71	13.0
MMETSP1155	22	35	75	17.0
MMETSP1156	29	55	64	20.0
MMETSP1157	20	46	47	18.0
MMETSP1160	18	26	6	36.0
MMETSP1161	39	8	10	68.0
MMETSP1162	78	141	238	17.0
MMETSP1163	339	307	129	44.0
MMETSP1164	29	38	39	27.0
MMETSP1165	82	77	74	35.0
MMETSP1166	70	65	44	39.0
MMETSP1167	232	105	55	59.0
MMETSP1169	142	196	96	33.0
MMETSP1170	273	234	246	36.0
MMETSP1171	182	36	31	73.0
MMETSP1173	33	25	24	40.0
MMETSP1174	441	280	541	35.0
MMETSP1175	172	89	134	44.0
MMETSP1176	377	127	73	65.0
MMETSP1177	131	25	8	80.0
MMETSP1178	169	202	355	23.0
MMETSP1180	93	83	153	28.0
MMETSP1310	240	111	142	49.0
MMETSP1311	43	7	29	54.0
MMETSP1315	25	14	18	44.0
MMETSP1316	38	26	26	42.0
MMETSP1317	98	112	55	37.0
MMETSP1318	89	39	33	55.0
MMETSP1319	189	66	55	61.0
MMETSP1320	139	51	45	59.0
MMETSP1321	120	36	26	66.0
MMETSP1322	185	102	54	54.0
MMETSP1323	433	409	342	37.0
MMETSP1324	317	309	267	35.0
MMETSP1325	276	235	312	34.0
MMETSP1326	216	38	67	67.0
MMETSP1327	45	8	18	63.0
MMETSP1328	51	75	34	32.0
MMETSP1329	62	117	86	23.0
MMETSP1330	42	18	18	54.0
MMETSP1333	97	100	128	30.0
MMETSP1334	65	53	131	26.0
MMETSP1335	61	32	67	38.0
MMETSP1336	233	80	45	65.0
MMETSP1338	99	83	364	18.0
MMETSP1339	261	105	154	50.0
MMETSP1344	286	232	193	40.0
MMETSP1345	91	4	1	95.0
MMETSP1347	57	26	18	56.0
MMETSP1348	61	26	17	59.0
MMETSP1349	28	20	17	43.0
MMETSP1352	50	21	26	52.0
MMETSP1353	64	46	38	43.0
MMETSP1354	52	32	41	42.0
MMETSP1355	129	123	82	39.0
MMETSP1356	187	121	71	49.0
MMETSP1357	208	219	120	38.0
MMETSP1358	190	108	102	48.0
MMETSP1359	259	141	191	44.0
MMETSP1360	407	161	152	57.0
MMETSP1361	194	79	30	64.0
MMETSP1362	177	63	55	60.0
MMETSP1363	58	85	141	20.0
MMETSP1364	49	98	144	17.0
MMETSP1365	49	82	121	19.0
MMETSP1366	29	60	73	18.0
MMETSP1367	209	131	509	25.0
MMETSP1369	195	112	363	29.0
MMETSP1370	472	345	1179	24.0
MMETSP1371	586	463	1185	26.0
MMETSP1374	248	300	761	19.0
MMETSP1377	713	402	1008	34.0
MMETSP1381	35	26	48	32.0
MMETSP1384	97	39	100	41.0
MMETSP1385	76	35	69	42.0
MMETSP1388	26	71	83	14.0
MMETSP1389	494	465	1002	25.0
MMETSP1390	38	5	12	69.0
MMETSP1391	327	202	239	43.0
MMETSP1392	230	89	108	54.0
MMETSP1393	166	36	128	50.0
MMETSP1394	377	51	40	81.0
MMETSP1395	808	81	0	87.0	#4th column was 37; changed to 0 - no real UGA stops observed in ESTscan predictions
MMETSP1397	191	79	15	67.0
MMETSP1400	41	10	6	72.0
MMETSP1401	45	6	28	57.0
MMETSP1402	35	11	28	47.0
MMETSP1404	38	6	12	68.0
MMETSP1405	196	87	108	50.0
MMETSP1406	128	61	65	50.0
MMETSP1407	162	80	86	49.0
MMETSP1408	83	42	37	51.0
MMETSP1409	69	34	28	53.0
MMETSP1410	105	47	50	52.0
MMETSP1411	169	58	94	53.0
MMETSP1412	96	31	38	58.0
MMETSP1413	107	55	61	48.0
MMETSP1414	147	48	70	55.0
MMETSP1415	119	42	55	55.0
MMETSP1416	89	36	36	55.0
MMETSP1417	102	40	52	53.0
MMETSP1418	97	40	48	52.0
MMETSP1419	64	25	23	57.0
MMETSP1420	114	48	53	53.0
MMETSP1421	125	51	57	54.0
MMETSP1422	132	52	50	56.0
MMETSP1423	110	31	40	61.0
MMETSP1424	110	462	236	14.0
MMETSP1425	128	525	286	14.0
MMETSP1426	136	535	267	14.0
MMETSP1428	261	67	46	70.0
MMETSP1429	691	335	309	52.0
MMETSP1432	185	37	23	76.0
MMETSP1433	59	21	8	67.0
MMETSP1434	409	240	188	49.0
MMETSP1436	73	180	568	9.0
MMETSP1437	618	170	153	66.0
MMETSP1438	270	259	200	37.0
MMETSP1439	59	114	426	10.0
MMETSP1440	84	97	353	16.0
MMETSP1441	43	81	207	13.0
MMETSP1442	55	17	22	59.0
MMETSP1443	58	14	7	73.0
MMETSP1444	206	387	530	18.0
MMETSP1445	164	177	97	37.0
MMETSP1446	52	12	31	55.0
MMETSP1447	256	120	126	51.0
MMETSP1450	239	359	306	26.0
MMETSP1451	59	120	222	15.0
MMETSP1452	17	30	75	14.0
MMETSP1453	29	9	17	53.0
MMETSP1459	66	26	38	51.0
MMETSP1462	29	31	115	17.0
MMETSP1463	31	34	91	20.0
MMETSP1465	27	8	21	48.0
MMETSP1467	129	127	67	40.0
MMETSP1468	134	62	96	46.0
MMETSP1470	478	113	253	57.0
MMETSP1471	248	123	180	45.0
MMETSP1472	100	45	58	49.0
MMETSP1474	257	50	97	64.0
MMETSP1475	60	48	42	40.0
