# Supplementary material for: Genetic Codes with No Dedicated Stop Codon: Context-Dependent Translation Termination
Source: Cell. 2016 Jul 28;166(3):691–702. doi: 10.1016/j.cell.2016.06.020 (PMC4967479; doi:10.1016/j.cell.2016.06.020)
Supplement: Data S1. Supporting Data, Related to the Experimental Procedures — (A) genetic_code_predictions_ciliates.tar.gz: Genetic code predictions for 27 MMETSP ciliates and the peritrichous ciliates Carchesium polypinum and Campanella umbellaria. For the sequence logos the codons underlying positions 1-64 are (in order): TTT, TTC, TTA, TTG, TCT, TCC, TCA, TCG, TAT, TAC, TAA, TAG, TGT, TGC, TGA, TGG, CTT, CTC, CTA, CTG, CCT, CCC, CCA, CCG, CAT, CAC, CAA, CAG, CGT, CGC, CGA, CGG, ATT, ATC, ATA, ATG, ACT, ACC, ACA, ACG, AAT, AAC, AAA, AAG, AGT, AGC, AGA, AGG, GTT, GTC, GTA, GTG, GCT, GCC, GCA, GCG, GAT, GAC, GAA, GAG, GGT, GGC, GGA, GGG. (B) Genetic_code_predictions_MMETSP_nonciliates.tar.gz: Genetic code predictions for 636 MMETSP non-ciliate eukaryotes. Sequence logo codons as previous. (C) ciliate_codon_usage.txt. Ciliate codon usage. (D) peptides_confirming_W-UGA.txt: Peptide sequences from mass spectrometry confirming incorporation of tryptophan into C. magnum proteins. (E) mass-spec_run.xls: Summary of EasyProt analysis of mass spectrometry data. (F) P_tricornutum.genetic_code_prediction.pdf: Genetic code prediction and codon usage for P. tricornutum. (G) minia_asm_k.85.tRNAscan-SE-cove10.txt: tRNAscan-SE tRNA predictions for main C. magnum genome assembly. (H) tRNA_UCA_raw_reads_aragorn.txt: ARAGORN tRNA predictions wth UCA anticodons in raw genomic DNA sequence data. (I) 14671__len__38937_tRNA_UCA.sam.gz: MMETSP RNA-seq reads mapped to contig 14671__len__38937. (J) 14671__len__38937_tRNA_UCA.gff: tRNA and surrounding CDS annotation for 14671__len__38937. (K) 14671__len__38937.30-89nt.sam.gz: sRNA-seq data (30-89 nt) mapping to contig 14671__len__38937. (L) 1397__len__25408.sam.gz: MMETSP RNA-seq reads mapped to contig 1397__len__25408. (M) 1397__len__25408.gff: tRNA annotation for contig 1397__len_25408. (N) 1397__len__25408.30-89nt.sam.gz: sRNA-seq data (30-89 nt) mapping to contig 1397__len__25408. (O) 77_Sanger_seqs_to_tRNA-Trp_27450__len__809.sam.gz: Sanger sequences for clones of RT-PCR targeting tRNA-Trp(CCA). See ‘Q’ for associ [file mmc2.zip › supp_data/README_V1.txt]

Non-printable Supplementary Data contains the following files:

A. genetic_code_predictions_ciliates.tar.gz
--------------------------------------------------
Genetic code predictions for 27 MMETSP ciliates and the peritrichous ciliates
Carchesium polypinum and Campanella umbellaria. For the sequence logos the
codons underlying positions 1-64 are (in order): TTT, TTC, TTA, TTG, TCT, TCC,
TCA, TCG, TAT, TAC, TAA, TAG, TGT, TGC, TGA, TGG, CTT, CTC, CTA, CTG, CCT,
CCC, CCA, CCG, CAT, CAC, CAA, CAG, CGT, CGC, CGA, CGG, ATT, ATC, ATA, ATG,
ACT, ACC, ACA, ACG, AAT, AAC, AAA, AAG, AGT, AGC, AGA, AGG, GTT, GTC, GTA,
GTG, GCT, GCC, GCA, GCG, GAT, GAC, GAA, GAG, GGT, GGC, GGA, GGG.

B. Genetic_code_predictions_MMETSP_nonciliates.tar.gz
-----------------------------------------------------
Genetic code predictions for 636 MMETSP non-ciliate eukaryotes. Sequence logo
codons are as for A.

C. ciliate_codon_usage.txt
--------------------------
Ciliate codon usage.

D. peptides_confirming_W-UGA.txt
--------------------------------
Peptide sequences from mass spectrometry confirming incorporation of
tryptophan into C. magnum proteins.

E. mass-spec_run.xls
--------------------
Summary of EasyProt analysis of mass spectrometry data.

F. P_tricornutum.genetic_code_prediction.pdf
--------------------------------------------
Genetic code prediction and codon usage for P. tricornutum.

G. minia_asm_k.85.tRNAscan-SE-cove10.txt
----------------------------------------
tRNAscan-SE tRNA predictions for main C. magnum genome assembly.

H. tRNA_UCA_raw_reads_aragorn.txt
---------------------------------
ARAGORN tRNA predictions wth UCA anticodons in raw genomic DNA sequence data.

I. 14671__len__38937_tRNA_UCA.sam.gz
------------------------------------
MMETSP RNA-seq reads mapped to contig 14671__len__38937.

J. 14671__len__38937_tRNA_UCA.gff
---------------------------------
tRNA and surrounding CDS annotation for 14671__len__38937.

K. 14671__len__38937.30-89nt.sam.gz
-----------------------------------
sRNA-seq data (30-89 nt) mapping to contig 14671__len__38937.

L. 1397__len__25408.sam.gz
--------------------------
MMETSP RNA-seq reads mapped to contig 1397__len__25408.

M. 1397__len__25408.gff
--------------------
tRNA annotation for contig 1397__len_25408.

N. 1397__len__25408.30-89nt.sam.gz
----------------------------------
sRNA-seq data (30-89 nt) mapping to contig 1397__len__25408.

O. 77_Sanger_seqs_to_tRNA-Trp_27450__len__809.sam.gz
----------------------------------------------------
Sanger sequences for clones of RT-PCR targeting tRNA-Trp(CCA). See 'Q' for
associated GFF annotation of tRNA. Sequenced IDs with "Trp1_" prefix were
obtained using "Trp1_" primers, and "Trp2_" with "Trp2_" primers.

P. trp_CCA_reads_mapped_to_27450__len__809.sam.gz
-------------------------------------------------
sRNA-seq data (30-89 nt) mapping to tRNA-Trp(CCA) genes with BWA, remapped
back to contig 27450__len__809.

Q. 27450__len__809.gff
----------------------
tRNA annotation on contig 27450__len__809.

R. all_3UTRs.gff3
-----------------
GFF3 (General Feature Format) file containing curated CDSs for C. magnum and
other ciliates - 3' UTRs are downstream of the coding sequences, which are all
orientated so that the CDSs are on the plus strand (MMETSP1317 -
prefix=parduczia, MMETSP0210 - prefix=cmagnum, MMETSP1345 - prefix=fsalina,
MMETSP1380 - prefix=ecrassus, MMETSP1395 - prefix=bjaponicum, MMETSP1396 -
prefix=pseudosp, MMETSP1397 - prefix=climav).

S. 19477__len__16004.sam.gz
----------------------------
SAM file containing MMETSP RNA-seq reads mapped to contig 19477__len__16004.

T. 19477__len__16004.gff
----------------------------
GFF file containing contig 19477__len__16004 and a putative UAA-ending coding
sequence.

U. eRF1_uniprot.msa.fa
----------------------
Multiple sequence alignment of eRF1 proteins from UniProt.

V. cds_4fold_base_comp.txt
--------------------------
Fourfold synonymous position base frequencies for MMETSP coding sequences.

W. MMETSP_stop_usage_polyA_transcripts_minus_variant_genetic_codes.txt
----------------------------------------------------------------------
Stop codon usage for ESTScan MMETSP predictions for standard genetic
codes.

X. MMETSP0210_Trinity.fasta.gz
------------------------------
Trinity assembly of MMETSP0210 RNA-seq data.

Y. MMETSP1317_Trinity.fasta.gz
------------------------------
Trinity assembly of MMETSP1317 RNA-seq data.

Z. MMETSP0210_Trinity.frame_aligned.fa.gz
-----------------------------------------
Poly(A) tail clipped Trinity MMETSP0210 transcripts whose translation frames
have been predicted from BLASTX and adjusted to be in frame 1 by clipping the
5' and 3' ends.

AA. MMETSP1317_Trinity.frame_aligned.fa.gz
------------------------------------------
Poly(A) tail clipped Trinity MMETSP1317 transcripts whose translation frames
have been predicted from BLASTX and adjusted to be in frame 1 by clipping the
5' and 3' ends.

AB. MMETSP0210_Trinity.frame_aligned.single_stop.txt
----------------------------------------------------
Coordinates of putative primary stops in transcripts from AB with single
stops.

AC. c19853_g1_i1.gff3
---------------------
Annotated C. magnum tryptophan tRNA ligase Trinity transcript.

AD. c19853_g1_i1.sam.gz
-----------------------
SAM file containing RPFs mapped to c19853_g1_i1.

AE. c17734_g2_i1.gff3
---------------------
Annotated histone H4.1c transcript.

AF. c17734_g2_i1.sam.gz
-----------------------
SAM file containing RPFs mapped to histone H4.1c.

AG. c17734_g1_i2.gff3
---------------------
Annotated histone H4.1d transcript.

AH. c17734_g1_i2.sam.gz
-----------------------
SAM file containing RPFs mapped to histone H4.1d.

AI. scaffold_17916.gff3
-----------------------
Annotated IDBA scaffold with a 3' UTR-less transcript.

AJ. scaffold_17916.sam.gz
-------------------------
SAM file containing RNA-seq reads mapped to
scaffold_17916.

AK. c9351_g1_i1.gff3
--------------------
Annotated 3' UTR-less transcript (encoded by scaffold_17916).

AL. c9351_g1_i1.sam.gz
----------------------
SAM file containing RPFs mapped to transcript c9351_g1_i1.

AM. c3141_g1_i1.gff3
--------------------
Annotated transcript with UAA stop (encoded by 19477__len__16004).

AN. c3141_g1_i1.sam.gz
----------------------
SAM file containing RPFs mapped to transcript c3141_g1_i1.

AO. c22364_g1_i1.gff3
---------------------
Annotated transcript with UAA stop.

AP. c22364_g1_i1.sam.gz
-----------------------
SAM file containing RPFs mapped to transcript c22364_g1_i1.
