# Supplementary material for: Genetic Codes with No Dedicated Stop Codon: Context-Dependent Translation Termination
Source: Cell. 2016 Jul 28;166(3):691–702. doi: 10.1016/j.cell.2016.06.020 (PMC4967479; doi:10.1016/j.cell.2016.06.020)
Supplement: Data S1. Supporting Data, Related to the Experimental Procedures — (A) genetic_code_predictions_ciliates.tar.gz: Genetic code predictions for 27 MMETSP ciliates and the peritrichous ciliates Carchesium polypinum and Campanella umbellaria. For the sequence logos the codons underlying positions 1-64 are (in order): TTT, TTC, TTA, TTG, TCT, TCC, TCA, TCG, TAT, TAC, TAA, TAG, TGT, TGC, TGA, TGG, CTT, CTC, CTA, CTG, CCT, CCC, CCA, CCG, CAT, CAC, CAA, CAG, CGT, CGC, CGA, CGG, ATT, ATC, ATA, ATG, ACT, ACC, ACA, ACG, AAT, AAC, AAA, AAG, AGT, AGC, AGA, AGG, GTT, GTC, GTA, GTG, GCT, GCC, GCA, GCG, GAT, GAC, GAA, GAG, GGT, GGC, GGA, GGG. (B) Genetic_code_predictions_MMETSP_nonciliates.tar.gz: Genetic code predictions for 636 MMETSP non-ciliate eukaryotes. Sequence logo codons as previous. (C) ciliate_codon_usage.txt. Ciliate codon usage. (D) peptides_confirming_W-UGA.txt: Peptide sequences from mass spectrometry confirming incorporation of tryptophan into C. magnum proteins. (E) mass-spec_run.xls: Summary of EasyProt analysis of mass spectrometry data. (F) P_tricornutum.genetic_code_prediction.pdf: Genetic code prediction and codon usage for P. tricornutum. (G) minia_asm_k.85.tRNAscan-SE-cove10.txt: tRNAscan-SE tRNA predictions for main C. magnum genome assembly. (H) tRNA_UCA_raw_reads_aragorn.txt: ARAGORN tRNA predictions wth UCA anticodons in raw genomic DNA sequence data. (I) 14671__len__38937_tRNA_UCA.sam.gz: MMETSP RNA-seq reads mapped to contig 14671__len__38937. (J) 14671__len__38937_tRNA_UCA.gff: tRNA and surrounding CDS annotation for 14671__len__38937. (K) 14671__len__38937.30-89nt.sam.gz: sRNA-seq data (30-89 nt) mapping to contig 14671__len__38937. (L) 1397__len__25408.sam.gz: MMETSP RNA-seq reads mapped to contig 1397__len__25408. (M) 1397__len__25408.gff: tRNA annotation for contig 1397__len_25408. (N) 1397__len__25408.30-89nt.sam.gz: sRNA-seq data (30-89 nt) mapping to contig 1397__len__25408. (O) 77_Sanger_seqs_to_tRNA-Trp_27450__len__809.sam.gz: Sanger sequences for clones of RT-PCR targeting tRNA-Trp(CCA). See ‘Q’ for associ [file mmc2.zip › supp_data/tRNA_UCA_raw_reads_aragorn_V1.txt]

HWI-D00393:94:C67EHANXX:8:1101:3678:3695
125 nucleotides in sequence
Mean G+C content = 43.2%
 
1.
 
 
                c
               g
             t-a
             c-g
             g+t
             g-c
             a-t
             t.t
             g-c    tt
            a   ccac  a
    t      t    !!!!  g
   g cgattc     ggtg  c
   g !!!++!      a  tt
     gctggg     g-c
    t          g g-c
            c-g   g-c
            t-a    a-t
            a-t     t+g
            g-c     t   c
            g-c       ag
            a-t
           c   a
           t   a
            tca
 
 
    tRNA-seC(tca)
    84 bases, %GC = 53.6
    Sequence c[15,98]
 


Number of tmRNA genes = 0


HWI-D00393:94:C67EHANXX:8:1101:20115:3557
125 nucleotides in sequence
Mean G+C content = 34.4%
 
1.
 
 
 
               t
             t+g
             a-t
             g-c
             g-c
             g-c
             g+t
             t-a
             a-t     tt
            t   ttctc  a
     aa    a    !:!!!  g
    t  tttg     atgag  c
    g  !!!+     t    tt
    g  aaat     t
     ta    c    g
            t-aa
            t-a
            g-c
            g-c
            t-a
           c   a
           t   a
            tca
 
 
    tRNA-seC(tca)
    73 bases, %GC = 34.2
    Sequence [51,123]
 


Number of tmRNA genes = 0


HWI-D00393:94:C67EHANXX:8:1101:7321:3836
125 nucleotides in sequence
Mean G+C content = 32.0%
 
1.
 
 
 
               t
             t+g
             a-t
             g-c
             g-c
             g-c
             g+t
             t-a
             a-t     tt
            t   ttctc  a
     aa    a    !:!!!  g
    t  tttg     atgag  c
    g  !!!+     t    tt
    g  aaat     t
     ta    c    g
            t-aa
            t-a
            g-c
            g-c
            t-a
           c   a
           t   a
            tca
 
 
    tRNA-seC(tca)
    73 bases, %GC = 34.2
    Sequence [43,115]
 


Number of tmRNA genes = 0


HWI-D00393:94:C67EHANXX:8:1101:10813:7608
125 nucleotides in sequence
Mean G+C content = 28.8%
 
1.
 
 
 
               t
             t+g
             a-t
             g-c
             g-c
             g-c
             g+t
             t-a
             a-t     tt
            t   ttctc  a
     aa    a    !:!!!  g
    t  tttg     atgag  c
    g  !!!+     t    tt
    g  aaat     t
     ta    c    g
            t-aa
            t-a
            g-c
            g-c
            t-a
           c   a
           t   a
            tca
 
 
    tRNA-seC(tca)
    73 bases, %GC = 34.2
    Sequence [27,99]
 


Number of tmRNA genes = 0


HWI-D00393:94:C67EHANXX:8:1101:21206:9723
125 nucleotides in sequence
Mean G+C content = 30.4%
 
1.
 
 
 
               t
             t+g
             a-t
             g-c
             g-c
             g-c
             g+t
             t-a
             a-t     tt
            t   ttctc  a
     aa    a    !:!!!  g
    t  tttg     atgag  c
    g  !!!+     t    tt
    g  aaat     t
     ta    c    g
            t-aa
            t-a
            g-c
            g-c
            t-a
           c   a
           t   a
            tca
 
 
    tRNA-seC(tca)
    73 bases, %GC = 34.2
    Sequence c[24,96]
 


Number of tmRNA genes = 0


HWI-D00393:94:C67EHANXX:8:1101:18180:13473
125 nucleotides in sequence
Mean G+C content = 26.4%
 
1.
 
 
 
               t
             t+g
             a-t
             g-c
             g-c
             g-c
             g+t
             t-a
             a-t     tt
            t   ttctc  a
     aa    a    !:!!!  g
    t  tttg     atgag  c
    g  !!!+     t    tt
    g  aaat     t
     ta    c    g
            t-aa
            t-a
            g-c
            g-c
            t-a
           c   a
           t   a
            tca
 
 
    tRNA-seC(tca)
    73 bases, %GC = 34.2
    Sequence [15,87]
 


Number of tmRNA genes = 0


HWI-D00393:94:C67EHANXX:8:1101:17077:18215
125 nucleotides in sequence
Mean G+C content = 32.8%
 
1.
 
 
 
               t
             t+g
             a-t
             g-c
             g-c
             g-c
             g+t
             t-a
             a-t     tt
            t   ttctc  a
     aa    a    !:!!!  g
    t  tttg     atgag  c
    g  !!!+     t    tt
    g  aaat     t
     ta    c    g
            t-aa
            t-a
            g-c
            g-c
            t-a
           c   a
           t   a
            tca
 
 
    tRNA-seC(tca)
    73 bases, %GC = 34.2
    Sequence [45,117]
 


Number of tmRNA genes = 0


HWI-D00393:94:C67EHANXX:8:1101:3095:20156
125 nucleotides in sequence
Mean G+C content = 33.6%
 
1.
 
 
 
               t
             t+g
             a-t
             g-c
             g-c
             g-c
             g+t
             t-a
             a-t     tt
            t   ttctc  a
     aa    a    !:!!!  g
    t  tttg     atgag  c
    g  !!!+     t    tt
    g  aaat     t
     ta    c    g
            t-aa
            t-a
            g-c
            g-c
            t-a
           c   a
           t   a
            tca
 
 
    tRNA-seC(tca)
    73 bases, %GC = 34.2
    Sequence c[7,79]
 


Number of tmRNA genes = 0


HWI-D00393:94:C67EHANXX:8:1101:8382:20139
125 nucleotides in sequence
Mean G+C content = 35.2%
 
1.
 
 
 
               c
             a-t
             g-c
             g-c
             g-c
             g+t
             t-a
             a-t     tt
            t   ttctc  a
     aa    a    !:!!!  g
    t  tttg     atgag  c
    g  !!!+     t    tt
    g  aaat     t
     ta    c    g
            t-aa
            t-a
            g-c
            g-c
            t-a
           c   a
           t   a
            tca
 
 
 
    tRNA-seC(tca)
    71 bases, %GC = 35.2
    Sequence c[125,70]
 


Number of tmRNA genes = 0


HWI-D00393:94:C67EHANXX:8:1101:15268:23952
125 nucleotides in sequence
Mean G+C content = 26.4%
 
1.
 
 
 
               t
             t+g
             a-t
             g-c
             g-c
             g-c
             g+t
             t-a
             a-t     tt
            t   ttctc  a
     aa    a    !:!!!  g
    t  tttg     atgag  c
    g  !!!+     t    tt
    g  aaat     t
     ta    c    g
            t-aa
            t-a
            g-c
            g-c
            t-a
           c   a
           t   a
            tca
 
 
    tRNA-seC(tca)
    73 bases, %GC = 34.2
    Sequence [4,76]
 


Number of tmRNA genes = 0


HWI-D00393:94:C67EHANXX:8:1101:14012:29344
125 nucleotides in sequence
Mean G+C content = 32.0%
 
1.
 
 
 
               t
             t+g
             a-t
             g-c
             g-c
             g-c
             g+t
             t-a
             a-t     tt
            t   ttctc  a
     aa    a    !:!!!  g
    t  tttg     atgag  c
    g  !!!+     t    tt
    g  aaat     t
     ta    c    g
            t-aa
            t-a
            g-c
            g-c
            t-a
           c   a
           t   a
            tca
 
 
    tRNA-seC(tca)
    73 bases, %GC = 34.2
    Sequence [43,115]
 


Number of tmRNA genes = 0


HWI-D00393:94:C67EHANXX:8:1101:2122:30120
125 nucleotides in sequence
Mean G+C content = 26.4%
 
1.
 
 
 
               t
             t+g
             a-t
             g-c
             g-c
             g-c
             g+t
             t-a
             a-t     tt
            t   ttctc  a
     aa    a    !:!!!  g
    t  tttg     atgag  c
    g  !!!+     t    tt
    g  aaat     t
     ta    c    g
            t-aa
            t-a
            g-c
            g-c
            t-a
           c   a
           t   a
            tca
 
 
    tRNA-seC(tca)
    73 bases, %GC = 34.2
    Sequence [16,88]
 


Number of tmRNA genes = 0


HWI-D00393:94:C67EHANXX:8:1101:18990:31000
125 nucleotides in sequence
Mean G+C content = 30.4%
 
1.
 
 
 
               t
             t+g
             a-t
             g-c
             g-c
             g-c
             g+t
             t-a
             a-t     tt
            t   ttctc  a
     aa    a    !:!!!  g
    t  tttg     atgag  c
    g  !!!+     t    tt
    g  aaat     t
     ta    c    g
            t-aa
            t-a
            g-c
            g-c
            t-a
           c   a
           t   a
            tca
 
 
    tRNA-seC(tca)
    73 bases, %GC = 34.2
    Sequence [31,103]
 


Number of tmRNA genes = 0


HWI-D00393:94:C67EHANXX:8:1101:5646:31538
125 nucleotides in sequence
Mean G+C content = 27.2%
 
1.
 
 
 
               t
             c-g
             a-t
             g-c
             g-c
             g-c
             g+t
             t-a
             a-t     tt
            t   ttctc  a
     aa    a    !:!!!  g
    t  tttg     atgag  c
    g  !!!+     t    tt
    g  aaat     t
     ta    c    g
            t-aa
            t-a
            g-c
            g-c
            t-a
           c   a
           t   a
            tca
 
 
    tRNA-seC(tca)
    73 bases, %GC = 35.6
    Sequence [125,72]
 


Number of tmRNA genes = 0


HWI-D00393:94:C67EHANXX:8:1101:17103:33413
125 nucleotides in sequence
Mean G+C content = 33.6%
 
1.
 
 
 
               t
             t+g
             a-t
             g-c
             g-c
             g-c
             g+t
             t-a
             a-t     tt
            t   ttctc  a
     aa    a    !:!!!  g
    t  tttg     atgag  c
    g  !!!+     t    tt
    g  aaat     t
     ta    c    g
            t-aa
            t-a
            g-c
            g-c
            t-a
           c   a
           t   a
            tca
 
 
    tRNA-seC(tca)
    73 bases, %GC = 34.2
    Sequence [50,122]
 


Number of tmRNA genes = 0


HWI-D00393:94:C67EHANXX:8:1101:11714:34626
125 nucleotides in sequence
Mean G+C content = 30.4%
 
1.
 
 
 
               g
             t-a
             a-t
             g.a
             g-c
             g-c
             g+t
             t-a
             a-t     tt
            t   ttctc  a
     aa    a    !:!!!  g
    t  tttg     atgag  c
    g  !!!+     t    tt
    g  aaat     t
     ta    c    g
            t-aa
            t-a
            g-c
            g-c
            t-a
           c   a
           t   a
            tca
 
 
    tRNA-seC(tca)
    73 bases, %GC = 32.9
    Sequence c[119,66]
 


Number of tmRNA genes = 0


HWI-D00393:94:C67EHANXX:8:1101:18362:35909
125 nucleotides in sequence
Mean G+C content = 27.2%
 
1.
 
 
 
               t
             t+g
             a-t
             g-c
             g-c
             g-c
             g+t
             t-a
             a-t     tt
            t   ttctc  a
     aa    a    !:!!!  g
    t  tttg     atgag  c
    g  !!!+     t    tt
    g  aaat     t
     ta    c    g
            t-aa
            t-a
            g-c
            g-c
            t-a
           c   a
           t   a
            tca
 
 
    tRNA-seC(tca)
    73 bases, %GC = 34.2
    Sequence c[30,102]
 


Number of tmRNA genes = 0


HWI-D00393:94:C67EHANXX:8:1101:17679:36653
125 nucleotides in sequence
Mean G+C content = 33.6%
 
1.
 
 
                c
               a
             t-a
             a-t
             g-c
             g+t
             g.a
             g+t
            at.t    tt
            t   tctc  a
     aa    a    :!!!  g
    t  tttg     tgag  c
    g  !!!+    a    tt
    g  aaat     t
     ta    c     t
            t-aag
            t-a
            g-c
            g-c
            t-a
           c   a
           t   a
            tca
 
 
 
    tRNA-seC(tca)
    72 bases, %GC = 31.9
    Sequence [58,4]
 


Number of tmRNA genes = 0


HWI-D00393:94:C67EHANXX:8:1101:3678:41549
125 nucleotides in sequence
Mean G+C content = 35.2%
 
1.
 
 
 
               c
             a-t
             g-c
             g-c
             g-c
             g+t
             t-a
             a-t     tt
            t   ttctc  a
     aa    a    !:!!!  g
    t  tttg     atgag  c
    g  !!!+     t    tt
    g  aaat     t
     ta    c    g
            t-aa
            t-a
            g-c
            g-c
            t-a
           c   a
           t   a
            tca
 
 
 
    tRNA-seC(tca)
    71 bases, %GC = 35.2
    Sequence c[125,70]
 


Number of tmRNA genes = 0


HWI-D00393:94:C67EHANXX:8:1101:11240:44005
125 nucleotides in sequence
Mean G+C content = 43.2%
 
1.
 
 
                c
               g
             t-a
             c-g
             g+t
             g-c
             a-t
             t.t
             g-c    tt
            a   ccac  a
    t      t    !!!!  g
   g cgattc     ggtg  c
   g !!!++!      a  tt
     gctggg     g-c
    t          g g-c
            c-g   g-c
            t-a    a-t
            a-t     t+g
            g-c     t   c
            g-c       ag
            a-t
           c   a
           t   a
            tca
 
 
    tRNA-seC(tca)
    84 bases, %GC = 53.6
    Sequence [19,102]
 


Number of tmRNA genes = 0


HWI-D00393:94:C67EHANXX:8:1101:7530:45203
125 nucleotides in sequence
Mean G+C content = 27.2%
 
1.
 
 
 
               t
             t+g
             a-t
             g-c
             g-c
             g-c
             g+t
             t-a
             a-t     tt
            t   ttctc  a
     aa    a    !:!!!  g
    t  tttg     atgag  c
    g  !!!+     t    tt
    g  aaat     t
     ta    c    g
            t-aa
            t-a
            g-c
            g-c
            t-a
           c   a
           t   a
            tca
 
 
    tRNA-seC(tca)
    73 bases, %GC = 34.2
    Sequence [25,97]
 


Number of tmRNA genes = 0


HWI-D00393:94:C67EHANXX:8:1101:10612:46238
125 nucleotides in sequence
Mean G+C content = 33.6%
 
1.
 
 
 
               t
             t+g
             a-t
             g-c
             g-c
             g-c
             g+t
             t-a
             a-t     tt
            t   ttctc  a
     aa    a    !:!!!  g
    t  tttg     atgag  c
    g  !!!+     t    tt
    g  aaat     t
     ta    c    g
            t-aa
            t-a
            g-c
            g-c
            t-a
           c   a
           t   a
            tca
 
 
    tRNA-seC(tca)
    73 bases, %GC = 34.2
    Sequence c[7,79]
 


Number of tmRNA genes = 0


HWI-D00393:94:C67EHANXX:8:1101:4931:50706
125 nucleotides in sequence
Mean G+C content = 28.8%
 
1.
 
 
 
               t
             t+g
             a-t
             g-c
             g-c
             g-c
             g+t
             t-a
             a-t     tt
            t   ttctc  a
     aa    a    !:!!!  g
    t  tttg     atgag  c
    g  !!!+     t    tt
    g  aaat     t
     ta    c    g
            t-aa
            t-a
            g-c
            g-c
            t-a
           c   a
           t   a
            tca
 
 
    tRNA-seC(tca)
    73 bases, %GC = 34.2
    Sequence [27,99]
 


Number of tmRNA genes = 0


HWI-D00393:94:C67EHANXX:8:1101:12261:54192
125 nucleotides in sequence
Mean G+C content = 28.8%
 
1.
 
 
 
               t
             t+g
             a-t
             g-c
             g-c
             g-c
             g+t
             t-a
             a-t     tt
            t   ttctc  a
     aa    a    !:!!!  g
    t  tttg     atgag  c
    g  !!!+     t    tt
    g  aaat     t
     ta    c    g
            t-aa
            t-a
            g-c
            g-c
            t-a
           c   a
           t   a
            tca
 
 
    tRNA-seC(tca)
    73 bases, %GC = 34.2
    Sequence c[27,99]
 


Number of tmRNA genes = 0


HWI-D00393:94:C67EHANXX:8:1101:9821:56001
125 nucleotides in sequence
Mean G+C content = 34.4%
 
1.
 
 
 
               c
             a a
             g.a
             g-c
             g-c
             g+t
             t-a
             a-t     tt
            t   ttctc  a
     aa    a    !:!!!  g
    t  tttg     atgag  c
    g  !!!+     t    tt
    g  aaat     t
     ta    c    g
            t-aa
            t-a
            g-c
            g-c
            t-a
           c   a
           t   a
            tca
 
 
 
    tRNA-seC(tca)
    71 bases, %GC = 33.8
    Sequence [58,3]
 


Number of tmRNA genes = 0


HWI-D00393:94:C67EHANXX:8:1101:5234:63229
125 nucleotides in sequence
Mean G+C content = 29.6%
 
1.
 
 
 
               t
             t+g
             g+t
             g-c
             g-c
             g-c
             g+t
             t-a
             a-t     tt
            t   ttctc  a
     aa    a    !:!!!  g
    t  tttg     atgag  c
    g  !!!+     t    tt
    g  aaat     t
     ta    c    g
            t-aa
            t-a
            g-c
            g-c
            t-a
           c   a
           t   a
            tca
 
 
    tRNA-seC(tca)
    73 bases, %GC = 35.6
    Sequence [35,107]
 


Number of tmRNA genes = 0


HWI-D00393:94:C67EHANXX:8:1101:4268:66777
125 nucleotides in sequence
Mean G+C content = 33.6%
 
1.
 
 
 
               t
             t+g
             a-t
             g-c
             g-c
             g-c
             g+t
             t-a
             a-t     tt
            t   ttctc  a
     aa    a    !:!!!  g
    t  tttg     atgag  c
    g  !!!+     t    tt
    g  aaat     t
     ta    c    g
            t-aa
            t-a
            g-c
            g-c
            t-a
           c   a
           t   a
            tca
 
 
    tRNA-seC(tca)
    73 bases, %GC = 34.2
    Sequence c[4,76]
 


Number of tmRNA genes = 0


HWI-D00393:94:C67EHANXX:8:1101:7838:67877
125 nucleotides in sequence
Mean G+C content = 25.6%
 
1.
 
 
 
               t
             t+g
             a-t
             g-c
             g-c
             g-c
             g+t
             t-a
             a-t     tt
            t   ttctc  a
     aa    a    !:!!!  g
    t  tttg     atgag  c
    g  !!!+     t    tt
    g  aaat     t
     ta    c    g
            t-aa
            t-a
            g-c
            g-c
            t-a
           c   a
           t   a
            tca
 
 
    tRNA-seC(tca)
    73 bases, %GC = 34.2
    Sequence [6,78]
 


Number of tmRNA genes = 0


HWI-D00393:94:C67EHANXX:8:1101:5763:68701
125 nucleotides in sequence
Mean G+C content = 32.0%
 
1.
 
 
 
               t
             t+g
             a-t
             g-c
             g-c
             g-c
             g+t
             t-a
             a-t     tt
            t   ttctc  a
     aa    a    !:!!!  g
    t  tttg     atgag  c
    g  !!!+     t    tt
    g  aaat     t
     ta    c    g
            t-aa
            t-a
            g-c
            g-c
            t-a
           c   a
           t   a
            tca
 
 
    tRNA-seC(tca)
    73 bases, %GC = 34.2
    Sequence [44,116]
 


Number of tmRNA genes = 0


HWI-D00393:94:C67EHANXX:8:1101:17948:68588
125 nucleotides in sequence
Mean G+C content = 30.4%
 
1.
 
 
 
               t
             t+g
             a-t
             g-c
             g-c
             g-c
             g+t
             t-a
             a-t     tt
            t   ttctc  a
     aa    a    !:!!!  g
    t  tttg     atgag  c
    g  !!!+     t    tt
    g  aaat     t
     ta    c    g
            t-aa
            t-a
            g-c
            g-c
            t-a
           c   a
           t   a
            tca
 
 
    tRNA-seC(tca)
    73 bases, %GC = 34.2
    Sequence [32,104]
 


Number of tmRNA genes = 0


HWI-D00393:94:C67EHANXX:8:1101:12160:73953
125 nucleotides in sequence
Mean G+C content = 32.8%
 
1.
 
 
 
               t
             t+g
             a-t
             g-c
             g-c
             g-c
             g+t
             t-a
             a-t     tt
            t   ttctc  a
     aa    a    !:!!!  g
    t  tttg     atgag  c
    g  !!!+     t    tt
    g  aaat     t
     ta    c    g
            t-aa
            t-a
            g-c
            g-c
            t-a
           c   a
           t   a
            tca
 
 
    tRNA-seC(tca)
    73 bases, %GC = 34.2
    Sequence c[14,86]
 


Number of tmRNA genes = 0


HWI-D00393:94:C67EHANXX:8:1101:6208:74158
125 nucleotides in sequence
Mean G+C content = 42.4%
 
1.
 
 
                c
               g
             t-a
             c-g
             g+t
             g-c
             a-t
             t.t
             g-c    tt
            a   ccac  a
    t      t    !!!!  g
   g cgattc     ggtg  c
   g !!!++!      a  tt
     gctggg     g-c
    t          g g-c
            c-g   g-c
            t-a    a-t
            a-t     t+g
            g-c     t   c
            g-c       ag
            a-t
           c   a
           t   a
            tca
 
 
    tRNA-seC(tca)
    84 bases, %GC = 53.6
    Sequence [13,96]
 


Number of tmRNA genes = 0


HWI-D00393:94:C67EHANXX:8:1101:4730:74521
125 nucleotides in sequence
Mean G+C content = 26.4%
 
1.
 
 
 
               t
             t+g
             a-t
             g-c
             g-c
             g-c
             g+t
             t-a
             a-t     tt
            t   ttctc  a
     aa    a    !:!!!  g
    t  tttg     atgag  c
    g  !!!+     t    tt
    g  aaat     t
     ta    c    g
            t-aa
            t-a
            g-c
            g-c
            t-a
           c   a
           t   a
            tca
 
 
    tRNA-seC(tca)
    73 bases, %GC = 34.2
    Sequence [16,88]
 


Number of tmRNA genes = 0


HWI-D00393:94:C67EHANXX:8:1101:14802:76762
125 nucleotides in sequence
Mean G+C content = 28.8%
 
1.
 
 
 
               t
             t+g
             a-t
             g-c
             g-c
             g-c
             g+t
             t-a
             a-t     tt
            t   ttctc  a
     aa    a    !:!!!  g
    t  tttg     atgag  c
    g  !!!+     t    tt
    g  aaat     t
     ta    c    g
            t-aa
            t-a
            g-c
            g-c
            t-a
           c   a
           t   a
            tca
 
 
    tRNA-seC(tca)
    73 bases, %GC = 34.2
    Sequence [28,100]
 


Number of tmRNA genes = 0


HWI-D00393:94:C67EHANXX:8:1101:20238:81633
125 nucleotides in sequence
Mean G+C content = 27.2%
 
1.
 
 
 
               t
             t+g
             a-t
             g-c
             g-c
             g-c
             g+t
             t-a
             a-t     tt
            t   ttctc  a
     aa    a    !:!!!  g
    t  tttg     atgag  c
    g  !!!+     t    tt
    g  aaat     t
     ta    c    g
            t-aa
            t-a
            g-c
            g-c
            t-a
           c   a
           t   a
            tca
 
 
    tRNA-seC(tca)
    73 bases, %GC = 34.2
    Sequence c[32,104]
 


Number of tmRNA genes = 0


HWI-D00393:94:C67EHANXX:8:1101:12793:87919
125 nucleotides in sequence
Mean G+C content = 35.2%
 
1.
 
 
 
               t
             t+g
             a-t
             g-c
             g-c
             g-c
             g+t
             t-a
             a-t     tt
            t   ttctc  a
     aa    a    !:!!!  g
    t  tttg     atgag  c
    g  !!!+     t    tt
    g  aaat     t
     ta    c    g
            t-aa
            t-a
            g-c
            g-c
            t-a
           c   a
           t   a
            tca
 
 
    tRNA-seC(tca)
    73 bases, %GC = 34.2
    Sequence [48,120]
 


Number of tmRNA genes = 0


HWI-D00393:94:C67EHANXX:8:1101:5233:96856
125 nucleotides in sequence
Mean G+C content = 32.0%
 
1.
 
 
 
               t
             t+g
             a-t
             g-c
             g-c
             g-c
             g+t
             t-a
             a-t     tt
            t   ttctc  a
     aa    a    !:!!!  g
    t  tttg     atgag  c
    g  !!!+     t    tt
    g  aaat     t
     ta    c    g
            t-aa
            t-a
            g-c
            g-c
            t-a
           c   a
           t   a
            tca
 
 
    tRNA-seC(tca)
    73 bases, %GC = 34.2
    Sequence [44,116]
 


Number of tmRNA genes = 0


HWI-D00393:94:C67EHANXX:8:1102:5446:4729
125 nucleotides in sequence
Mean G+C content = 26.4%
 
1.
 
 
 
               t
             t+g
             a-t
             g-c
             g-c
             g-c
             g+t
             t-a
             a-t     tt
            t   ttctc  a
     aa    a    !:!!!  g
    t  tttg     atgag  c
    g  !!!+     t    tt
    g  aaat     t
     ta    c    g
            t-aa
            t-a
            g-c
            g-c
            t-a
           c   a
           t   a
            tca
 
 
    tRNA-seC(tca)
    73 bases, %GC = 34.2
    Sequence [3,75]
 


Number of tmRNA genes = 0


HWI-D00393:94:C67EHANXX:8:1102:4623:5165
125 nucleotides in sequence
Mean G+C content = 25.6%
 
1.
 
 
 
               t
             t+g
             a-t
             g-c
             g-c
             g-c
             g+t
             t-a
             a-t     tt
            t   ttctc  a
     aa    a    !:!!!  g
    t  tttg     atgag  c
    g  !!!+     t    tt
    g  aaat     t
     ta    c    g
            t-aa
            t-a
            g-c
            g-c
            t-a
           c   a
           t   a
            tca
 
 
    tRNA-seC(tca)
    73 bases, %GC = 34.2
    Sequence c[48,120]
 


Number of tmRNA genes = 0


HWI-D00393:94:C67EHANXX:8:1102:11770:9422
125 nucleotides in sequence
Mean G+C content = 31.2%
 
1.
 
 
 
               t
             t+g
             a-t
             g-c
             g-c
             g-c
             g+t
             t-a
             a-t     tt
            t   ttctc  a
     aa    a    !:!!!  g
    t  tttg     atgag  c
    g  !!!+     t    tt
    g  aaat     t
     ta    c    g
            t-aa
            t-a
            g-c
            g-c
            t-a
           c   a
           t   a
            tca
 
 
    tRNA-seC(tca)
    73 bases, %GC = 34.2
    Sequence [38,110]
 


Number of tmRNA genes = 0


HWI-D00393:94:C67EHANXX:8:1102:6999:9993
125 nucleotides in sequence
Mean G+C content = 27.2%
 
1.
 
 
 
               t
             t+g
             a-t
             g-c
             g-c
             g-c
             g+t
             t-a
             a-t     tt
            t   ttctc  a
     aa    a    !:!!!  g
    t  tttg     atgag  c
    g  !!!+     t    tt
    g  aaat     t
     ta    c    g
            t-aa
            t-a
            g-c
            g-c
            t-a
           c   a
           t   a
            tca
 
 
    tRNA-seC(tca)
    73 bases, %GC = 34.2
    Sequence [21,93]
 


Number of tmRNA genes = 0


HWI-D00393:94:C67EHANXX:8:1102:12206:10424
125 nucleotides in sequence
Mean G+C content = 25.6%
 
1.
 
 
 
               t
             t+g
             a-t
             g-c
             g-c
             g-c
             g+t
             t-a
             a-t     tt
            t   ttctc  a
     aa    a    !:!!!  g
    t  tttg     atgag  c
    g  !!!+     t    tt
    g  aaat     t
     ta    c    g
            t-aa
            t-a
            g-c
            g-c
            t-a
           c   a
           t   a
            tca
 
 
    tRNA-seC(tca)
    73 bases, %GC = 34.2
    Sequence c[43,115]
 


Number of tmRNA genes = 0


HWI-D00393:94:C67EHANXX:8:1102:5108:11894
125 nucleotides in sequence
Mean G+C content = 25.6%
 
1.
 
 
 
               t
             t+g
             a-t
             g-c
             g-c
             g-c
             g+t
             t-a
             a-t     tt
            t   ttctc  a
     aa    a    !:!!!  g
    t  tttg     atgag  c
    g  !!!+     t    tt
    g  aaat     t
     ta    c    g
            t-aa
            t-a
            g-c
            g-c
            t-a
           c   a
           t   a
            tca
 
 
    tRNA-seC(tca)
    73 bases, %GC = 34.2
    Sequence c[42,114]
 


Number of tmRNA genes = 0


HWI-D00393:94:C67EHANXX:8:1102:6366:16697
125 nucleotides in sequence
Mean G+C content = 44.8%
 
1.
 
 
 
               t
             g+t
             c t
             t-a
             c-g
             g.g
             g-c
             a-t
             t.t
             g-c    tt
            a   ccac  a
    t      t    !!!!  g
   g cgattc     ggtg  c
   g !!!++!      a  tt
     gctggg     g-c
    t          g g-c
            c-g   g-c
            t-a    a-t
            a-t     t+g
            g-c     t   c
            g-c       ag
            a-t
           c   a
           t   a
            tca
    tRNA-seC(tca)
    87 bases, %GC = 52.9
    Sequence [45,6]
 


Number of tmRNA genes = 0


HWI-D00393:94:C67EHANXX:8:1102:5411:16954
125 nucleotides in sequence
Mean G+C content = 26.4%
 
1.
 
 
 
               t
             t+g
             a-t
             g-c
             g-c
             g-c
             g+t
             g.a
             a-t     tt
            t   ttctc  a
     aa    a    !:!!!  g
    t  tttg     atgag  c
    g  !!!+     t    tt
    g  aaat     t
     ta    c    g
            t-aa
            t-a
            g-c
            g-c
            t-a
           c   a
           t   a
            tca
 
 
    tRNA-seC(tca)
    73 bases, %GC = 35.6
    Sequence c[43,115]
 


Number of tmRNA genes = 0


HWI-D00393:94:C67EHANXX:8:1102:13040:19407
125 nucleotides in sequence
Mean G+C content = 33.6%
 
1.
 
 
 
               t
             t+g
             a-t
             g-c
             g-c
             g-c
             g+t
             t-a
             a-t     tt
            t   ttctc  a
     aa    a    !:!!!  g
    t  tttg     atgag  c
    g  !!!+     t    tt
    g  aaat     t
     ta    c    g
            t-aa
            t-a
            g-c
            g-c
            t-a
           c   a
           t   a
            tca
 
 
    tRNA-seC(tca)
    73 bases, %GC = 34.2
    Sequence c[4,76]
 


Number of tmRNA genes = 0


HWI-D00393:94:C67EHANXX:8:1102:18999:24686
125 nucleotides in sequence
Mean G+C content = 33.6%
 
1.
 
 
 
               c
             a a
             g.a
             g-c
             g-c
             g+t
             t-a
             a-t     tt
            t   ttctc  a
     aa    a    !:!!!  g
    t  tttg     atgag  c
    g  !!!+     t    tt
    g  aaat     t
     ta    c    g
            t-aa
            t-a
            g-c
            g-c
            t-a
           c   a
           t   a
            tca
 
 
 
    tRNA-seC(tca)
    71 bases, %GC = 33.8
    Sequence [58,3]
 


Number of tmRNA genes = 0


HWI-D00393:94:C67EHANXX:8:1102:2813:28176
125 nucleotides in sequence
Mean G+C content = 32.0%
#Comment: this tRNA was predicted assuming a circular read,
# and so, can be ignored.
 
1.
 
 
 
               a
             g+t
             a-t
             a-t
             c-g
             t-a
             t c
             c-g     tg
            t   aataa  a
    gaaa   a    !!+!!  g
   g    tgg     ttgtt  c
   g    +!+      c   tt
   a    gct       a
    gcaa           g
            t+ga    c
            t+g a    a
            c-g  a    t
            a-t   t    a
            a-t    a    t
           t   a    t    a
           t   t     a    t
            tca       c   a
                       a   c
                        a  g
                         c a
    tRNA-seC(tca)         g
    94 bases, %GC = 34.0
    Sequence c[52,20]
 


Number of tmRNA genes = 0


HWI-D00393:94:C67EHANXX:8:1102:17925:29874
125 nucleotides in sequence
Mean G+C content = 27.2%
 
1.
 
 
 
               t
             t+g
             a-t
             g-c
             g-c
             g-c
             g+t
             t-a
             a-t     tt
            t   ttctc  a
     aa    a    !:!!!  g
    t  tttg     atgag  c
    g  !!!+     t    tt
    g  aaat     t
     ta    c    g
            t-aa
            t-a
            g-c
            g-c
            t-a
           c   a
           t   a
            tca
 
 
    tRNA-seC(tca)
    73 bases, %GC = 34.2
    Sequence [21,93]
 


Number of tmRNA genes = 0


HWI-D00393:94:C67EHANXX:8:1102:6502:30287
125 nucleotides in sequence
Mean G+C content = 32.0%
 
1.
 
 
 
               t
             t+g
             a-t
             g-c
             g-c
             g-c
             g+t
             t-a
             a-t     tt
            t   ttctc  a
     aa    a    !:!!!  g
    t  tttg     atgag  c
    g  !!!+     t    tt
    g  aaat     t
     ta    c    g
            t-aa
            t-a
            g-c
            g-c
            t-a
           c   a
           t   a
            tca
 
 
    tRNA-seC(tca)
    73 bases, %GC = 34.2
    Sequence [43,115]
 


Number of tmRNA genes = 0


HWI-D00393:94:C67EHANXX:8:1102:9775:36447
125 nucleotides in sequence
Mean G+C content = 32.0%
 
1.
 
 
 
               g
             a-t
             g-c
             g-c
             g-c
             g+t
             t-a
             a-t     tt
            t   ttctc  a
     aa    a    !:!!!  g
    t  tttg     atgag  c
    g  !!!+     t    tt
    g  aaat     t
     ta    c    g
            t-aa
            t-a
            g-c
            g-c
            t-a
           c   a
           t   a
            tca
 
 
 
    tRNA-seC(tca)
    71 bases, %GC = 35.2
    Sequence c[11,81]
 


Number of tmRNA genes = 0


HWI-D00393:94:C67EHANXX:8:1102:9733:37807
125 nucleotides in sequence
Mean G+C content = 35.2%
 
1.
 
 
 
               a
             t+g
             a-t
             g-c
             g-c
             g-c
             g+t
             t-a
             a-t     tt
            t   ttctc  a
     aa    a    !:!!!  g
    t  tttg     atgag  c
    g  !!!+     t    tt
    g  aaat     t
     ta    c    g
            t-aa
            t-a
            g-c
            g-c
            t-a
           c   a
           t   a
            tca
 
 
    tRNA-seC(tca)
    73 bases, %GC = 34.2
    Sequence [54,1]
 


Number of tmRNA genes = 0


HWI-D00393:94:C67EHANXX:8:1102:4014:42936
125 nucleotides in sequence
Mean G+C content = 48.8%
#Comment: this tRNA matches bacterial DNA contamination.
 
1.
 
                 ca
                c
               g
             g-c
             g-c
             g-c
             t+g
             c-g
             t-a
             g-c     tg
            t   cgtcc  a
    caa    a    !!!!!  g
   t   cttg     gcagg  c
   g   !!+!    t     tt
   g   gagc     t
    ata    a     g
            t-aga
            c-g
            a-t
            g-c
            c-g
           c   a
           t   a
            tca
 
 
 
    tRNA-seC(tca)
    77 bases, %GC = 55.8
    Sequence c[11,87]
 


Number of tmRNA genes = 0


HWI-D00393:94:C67EHANXX:8:1102:14775:44687
125 nucleotides in sequence
Mean G+C content = 35.2%
 
1.
 
 
 
               c
             a-t
             g-c
             g-c
             g-c
             g+t
             t-a
             a-t     tt
            t   ttctc  a
     aa    a    !:!!!  g
    t  tttg     atgag  c
    g  !!!+     t    tt
    g  aaat     t
     ta    c    g
            t-aa
            t-a
            g-c
            g-c
            t-a
           c   a
           t   a
            tca
 
 
 
    tRNA-seC(tca)
    71 bases, %GC = 35.2
    Sequence c[125,70]
 


Number of tmRNA genes = 0


HWI-D00393:94:C67EHANXX:8:1102:15389:44825
125 nucleotides in sequence
Mean G+C content = 33.6%
#Comment: this tRNA was predicted assuming a circular read,
# and so, can be ignored.
 
1.
 
 
                c
               a
             t-a
             a-t
             g-c
             g+t
             g.a
             g+t
            at.t    tt
            t   tctc  a
     aa    a    :!!!  g
    t  tttg     tgag  c
    g  !!!+    a    tt
    g  aaat     t
     ta    c     t
            t-aag
            t-a
            g-c
            g-c
            t-a
           c   a
           t   a
            tca
 
 
 
    tRNA-seC(tca)
    72 bases, %GC = 31.9
    Sequence [58,4]
 


Number of tmRNA genes = 0


HWI-D00393:94:C67EHANXX:8:1102:18893:45024
125 nucleotides in sequence
Mean G+C content = 26.4%
 
1.
 
 
 
               t
             t+g
             a-t
             g-c
             g-c
             g-c
             g+t
             t-a
             a-t     tt
            t   ttctc  a
     aa    a    !:!!!  g
    t  tttg     atgag  c
    g  !!!+     t    tt
    g  aaat     t
     ta    c    g
            t-aa
            t-a
            g-c
            g-c
            t-a
           c   a
           t   a
            tca
 
 
    tRNA-seC(tca)
    73 bases, %GC = 34.2
    Sequence c[51,123]
 


Number of tmRNA genes = 0


HWI-D00393:94:C67EHANXX:8:1102:12225:48682
125 nucleotides in sequence
Mean G+C content = 31.2%
 
1.
 
 
 
               t
             t+g
             a-t
             g-c
             g-c
             g-c
             g+t
             t-a
             a-t     tt
            t   ttctc  a
     aa    a    !:!!!  g
    t  tttg     atgag  c
    g  !!!+     t    tt
    g  aaat     t
     ta    c    g
            t-aa
            t-a
            g-c
            g-c
            t-a
           c   a
           t   a
            tca
 
 
    tRNA-seC(tca)
    73 bases, %GC = 34.2
    Sequence [37,109]
 


Number of tmRNA genes = 0


HWI-D00393:94:C67EHANXX:8:1102:5260:51027
125 nucleotides in sequence
Mean G+C content = 30.4%
 
1.
 
 
 
               t
             t+g
             a-t
             g-c
             g-c
             g-c
             g+t
             t-a
             a-t     tt
            t   ttctc  a
     aa    a    !:!!!  g
    t  tttg     atgag  c
    g  !!!+     t    tt
    g  aaat     t
     ta    c    g
            t-aa
            t-a
            g-c
            g-c
            t-a
           c   a
           t   a
            tca
 
 
    tRNA-seC(tca)
    73 bases, %GC = 34.2
    Sequence [31,103]
 


Number of tmRNA genes = 0


HWI-D00393:94:C67EHANXX:8:1102:5260:51027
125 nucleotides in sequence
Mean G+C content = 25.6%
 
1.
 
 
 
               t
             t+g
             a-t
             g-c
             g-c
             g-c
             g+t
             t-a
             a-t     tt
            t   ttctc  a
     aa    a    !:!!!  g
    t  tttg     atgag  c
    g  !!!+     t    tt
    g  aaat     t
     ta    c    g
            t-aa
            t-a
            g-c
            g-c
            t-a
           c   a
           t   a
            tca
 
 
    tRNA-seC(tca)
    73 bases, %GC = 34.2
    Sequence c[43,115]
 


Number of tmRNA genes = 0


HWI-D00393:94:C67EHANXX:8:1102:20257:57196
125 nucleotides in sequence
Mean G+C content = 30.4%
 
1.
 
 
 
               t
             t+g
             a-t
             g-c
             g-c
             g-c
             g+t
             t-a
             a-t     tt
            t   ttctc  a
     aa    a    !:!!!  g
    t  tttg     atgag  c
    g  !!!+     t    tt
    g  aaat     t
     ta    c    g
            t-aa
            t-a
            g-c
            g-c
            t-a
           c   a
           t   a
            tca
 
 
    tRNA-seC(tca)
    73 bases, %GC = 34.2
    Sequence [34,106]
 


Number of tmRNA genes = 0
